# Supplementary material for: Prioritization of candidate causal genes for asthma in susceptibility loci derived from UK Biobank
Source: Commun Biol. 2021 Jun 8;4:700. doi: 10.1038/s42003-021-02227-6 (PMC8187656; doi:10.1038/s42003-021-02227-6)
Supplement: Supplementary file 4 — Supplementary Data 1 to 20 [file 42003_2021_2227_MOESM4_ESM.xlsx]

## Sheet: SD1
Supplementary Data 1. The 73 physically defined asthma GWAS loci. The locus in red was excluded as indicated in the text.
CHR	Loci	left_border	right_border	Novel	Previous_asthma_GWAS	Sentinel_asthma-associated_SNP	SNPID	POS	Context	Allele1	Allele2	AC_Allele2	AF_Allele2	imputationInfo	N	BETA	SE	Tstat	p.value	p.value.NA	Is.SPA.converge	varT	varTstar	AF.Cases	AF.Controls
1	1	7957648	9243710	no	Ferreira_2017_NatGenet; Ferreira_2019_AmJHumGenet; Johansson_2019_HumMolGenet; Zhu_2019_EurRespirJ	rs4480384	1:8659714_A_G	8659714	[RERE]	A	G	525440	0.643257	0.997698	408422	0.043097	0.00681273	928.644	2.51675e-10	2.51146e-10	1	21547.8	22045.4	0.651992	0.641864
1	2	10133245	11133245	no	Pickrell_2016_NatGenet	rs6687430	rs6687430	10633245	[PEX14]	G	A	441967	0.541067	1	408422	0.0363321	0.00654519	848.119	2.84105e-08	2.83989e-08	1	23343.5	23882.7	0.548516	0.539879
1	3	11675658	12675658	no	Johansson_2019_HumMolGenet; Zhu_2019_EurRespirJ	rs2230624	Affx-35292235	12175658	[TNFRSF8]	G	A	12347	0.0151155	1	408422	-0.161817	0.0269747	-224.415	1.98727e-09	1.67934e-09	1	1386.85	1418.88	0.0129524	0.0154604
1	4	151260522	153660673	no	Torgerson_2011_NatGenet; Weidinger_2013_HumMolGenet; Marenholz_2015_NatCommun; Ferreira_2017_NatGenet; Zhu_2018_NatGenet; Ferreira_2019_AmJHumGenet; Pividori_2019_LancetRespirMed; Johansson_2019_HumMolGenet; Zhu_2019_EurRespirJ	1:152285076_CACTG_C (rs558269137)	1:152285076_CACTG_C	152285076	[FLG]	CACTG	C	17568.2	0.0215074	0.604851	408422	0.287662	0.0291915	347.538	6.56726e-23	1.54442e-23	1	1208.15	1236.05	0.0247361	0.0209926
1	5	166905418	167936300	no	Pickrell_2016_NatGenet; Ferreira_2017_NatGenet; Zhu_2018_NatGenet; Ferreira_2019_AmJHumGenet; Shrine_2019_LancetRespirMed; Johansson_2019_HumMolGenet; Zhu_2019_EurRespirJ	rs2995089	1:167431193_G_A	167431193	[CD247]	G	A	325554	0.398551	0.99599	408422	-0.0441292	0.00666109	-994.648	3.47434e-11	3.46823e-11	1	22539.5	23060	0.389484	0.399996
1	6	172557239	173670618	no	Pickrell_2016_NatGenet; Ferreira_2017_NatGenet; Ferreira_2019_AmJHumGenet; Pividori_2019_LancetRespirMed; Johansson_2019_HumMolGenet	rs10912564	1:173170618_C_T	173170618	[TNFSF4]	C	T	250368	0.306507	0.987345	408422	0.0392578	0.00711045	776.558	3.36817e-08	3.363e-08	1	19781	20237.9	0.313667	0.305365
1	7	198098663	199236110	no	Ferreira_2019_AmJHumGenet; Johansson_2019_HumMolGenet; Zhu_2019_EurRespirJ	rs2296618	1:198666232_A_G	198666232	[PTPRC]	A	G	110514	0.135293	0.979068	408422	-0.0618798	0.0096286	-668.192	1.30432e-10	1.27429e-10	1	10798.2	11047.6	0.129271	0.136254
2	8	7938693	8996062	no	Pickrell_2016_NatGenet; Ferreira_2017_NatGenet; Zhu_2018_NatGenet; Ferreira_2019_AmJHumGenet; Pividori_2019_LancetRespirMed; Johansson_2019_HumMolGenet; Zhu_2019_EurRespirJ	rs10178845	2:8443803_G_A	8443803	RNF144A---[]-ID2	G	A	240603	0.294552	0.993633	408422	-0.0616566	0.00717229	-1199.35	8.21809e-18	8.02067e-18	1	19452.1	19901.3	0.282943	0.296403
2	9	100313083	101313083	yes		rs567095143	2:100813083_C_CT	100813083	AFF3-[]-LONRF2	C	CT	363351	0.444823	0.957566	408422	-0.0365978	0.00669275	-817.067	4.54434e-08	4.5425e-08	1	22325.6	22841.2	0.4376	0.445974
2	10	101743154	103781540	no	Gudbjartsson_2009_NatGenet; Moffatt_2010_NEnglJMed; Torgerson_2011_NatGenet; Ramasamy_2012_PLoSONE; Wan_2012_Thorax; Bonnelykke_2014_NatGenet; Ferreira_2014_JAllergyClinImmunol; Pickrell_2016_NatGenet; Sarnowski_2016_JAllergyClinImmunol; Ferreira_2017_NatGenet; Demenais_2018_NatGenet; Vonk_2018_ClinExpAllergy; Zhu_2018_NatGenet; Dahlin_2019_JAllergyClinImmunol; Ferreira_2019_AmJHumGenet; Pividori…	rs72823641	2:102936159_T_A	102936159	[IL1RL1]	T	A	111622	0.13665	0.996751	408422	-0.147841	0.00961818	-1631.81	2.56014e-53	2.10013e-54	1	11037.6	11292.5	0.120983	0.139148
2	11	228199884	229251874	no	Ferreira_2017_NatGenet; Ferreira_2019_AmJHumGenet; Pividori_2019_LancetRespirMed; Zhu_2019_EurRespirJ	rs7423358	2:228704721_T_C	228704721	CCL20-[]-DAW1	T	C	619260	0.758113	0.991994	408422	0.0430394	0.00764835	735.972	1.8307e-08	1.82178e-08	1	17100	17494.9	0.765515	0.756933
2	12	242062010	243243943	no	Pickrell_2016_NatGenet; Ferreira_2017_NatGenet; Zhu_2018_NatGenet; Ferreira_2019_AmJHumGenet; Pividori_2019_LancetRespirMed; Shrine_2019_LancetRespirMed; Johansson_2019_HumMolGenet; Zhu_2019_EurRespirJ	rs34290285	2:242698640_G_A	242698640	[D2HGDH]	G	A	208634	0.255414	0.995682	408422	-0.0988716	0.00750984	-1767.7	1.38431e-39	6.70284e-40	1	17878.7	18291.7	0.239237	0.257994
3	13	32542712	33586094	no	Ferreira_2017_NatGenet; Ferreira_2019_AmJHumGenet; Pividori_2019_LancetRespirMed; Johansson_2019_HumMolGenet; Zhu_2019_EurRespirJ	rs35570272	3:33047662_G_T	33047662	[GLB1]	G	T	323696	0.396277	0.98826	408422	0.0509447	0.00670108	1134.66	2.90541e-14	2.8945e-14	1	22272.3	22786.7	0.406749	0.394607
3	14	176231201	177352038	no	Ferreira_2019_AmJHumGenet; Johansson_2019_HumMolGenet; Zhu_2019_EurRespirJ	rs7626218	3:176852038_A_T	176852038	[TBL1XR1]	A	T	322815	0.395198	0.995529	408422	-0.0413534	0.00667906	-927.062	5.95937e-10	5.95177e-10	1	22418	22935.8	0.386341	0.39661
3	15	187572513	188945783	no	Pickrell_2016_NatGenet; Ferreira_2017_NatGenet; Zhu_2018_NatGenet; Ferreira_2019_AmJHumGenet; Pividori_2019_LancetRespirMed; Johansson_2019_HumMolGenet; Zhu_2019_EurRespirJ	rs13099273	3:188133518_A_T	188133518	[LPP]	A	T	414670	0.507649	0.964135	408422	-0.0535817	0.00662712	-1220.09	6.20558e-16	6.19397e-16	1	22770.6	23296.5	0.49562	0.509567
3	16	195843076	196868191	no	Ferreira_2017_NatGenet; Ferreira_2019_AmJHumGenet; Johansson_2019_HumMolGenet; Zhu_2019_EurRespirJ	rs1684466	3:196359310_G_A	196359310	FBXO45-[]-NRROS	G	A	520908	0.637709	0.926319	408422	-0.0568948	0.00701248	-1157.28	4.92366e-16	4.88274e-16	1	20340.7	20810.5	0.627244	0.639377
4	17	38244489	39406951	no	Ferreira_2014_JAllergyClinImmunol; Pickrell_2016_NatGenet; Ferreira_2017_NatGenet; Zhu_2018_NatGenet; Ferreira_2019_AmJHumGenet; Pividori_2019_LancetRespirMed; Johansson_2019_HumMolGenet; Zhu_2019_EurRespirJ	rs5743618	4:38798648_C_A	38798648	[TLR1]	C	A	184367	0.225707	0.996555	408422	-0.0664448	0.00786149	-1077.15	2.86514e-17	2.67459e-17	1	16211.2	16585.6	0.215355	0.227358
4	18	122505534	124064274	no	Ferreira_2017_NatGenet; Zhu_2018_NatGenet; Ferreira_2019_AmJHumGenet; Pividori_2019_LancetRespirMed; Shrine_2019_LancetRespirMed; Johansson_2019_HumMolGenet; Zhu_2019_EurRespirJ	rs770379212	4:123069651_CA_C	123069651	TRPC3-[]-KIAA1109	CA	C	310934	0.380653	0.921559	408422	0.0532396	0.00698911	1090.09	2.58612e-14	2.57344e-14	1	20475.2	20948.1	0.390373	0.379103
5	19	14072453	15201003	no	Ferreira_2017_NatGenet; Ferreira_2019_AmJHumGenet; Pividori_2019_LancetRespirMed; Johansson_2019_HumMolGenet; Zhu_2019_EurRespirJ	rs796632525	5:14633912_AT_A	14633912	OTULINL-[]-OTULIN	AT	A	63202.7	0.0773742	0.949917	408422	0.0915765	0.0125563	582.935	3.02498e-13	2.74443e-13	1	6365.54	6512.56	0.0827025	0.0765246
5	20	35303577	36485395	no	Ferreira_2017_NatGenet; Ferreira_2019_AmJHumGenet; Johansson_2019_HumMolGenet; Zhu_2019_EurRespirJ	rs35467801	5:35881130_G_GT	35881130	IL7R-[]-CAPSL	G	GT	224471	0.274803	0.996536	408422	-0.0454325	0.00732172	-847.843	5.46384e-10	5.42056e-10	1	18661.6	19092.6	0.266354	0.276151
5	21	109300443	111090759	no	Hirota_2011_NatGenet; Torgerson_2011_NatGenet; Ferreira_2014_JAllergyClinImmunol; Pickrell_2016_NatGenet; Almoguera_2017_AmJRespirCritCareMed; Ferreira_2017_NatGenet; Demenais_2018_NatGenet; Zhu_2018_NatGenet; Ferreira_2019_AmJHumGenet; Pividori_2019_LancetRespirMed; Shrine_2019_LancetRespirMed; Johansson_2019_HumMolGenet; Zhu_2019_EurRespirJ	rs1837253	rs1837253	110401872	SLC25A46-[]-TSLP	T	C	604182	0.739654	1	408422	0.108356	0.00748003	1957.32	1.48583e-47	4.81523e-48	1	18063.9	18481.1	0.758203	0.736696
5	22	129923559	132638164	no	Gudbjartsson_2009_NatGenet; Li_2010_JAllergyClinImmunol; Moffatt_2010_NEnglJMed; Wan_2012_Thorax; Weidinger_2013_HumMolGenet; Bonnelykke_2014_NatGenet; Myers_2014_HumMolecGenet; Marenholz_2015_NatCommun; Pickrell_2016_NatGenet; Ferreira_2017_NatGenet; Demenais_2018_NatGenet; Zhu_2018_NatGenet; Ferreira_2019_AmJHumGenet; Pividori_2019_LancetRespirMed; Shrine_2019_LancetRespirMed; Johansson_2019_Hu…	rs848	5:131996500_A_C	131996500	[IL13]	A	C	668074	0.817872	0.995676	408422	-0.0963344	0.00847156	-1352.36	5.79754e-30	3.56087e-30	1	14038.2	14362.4	0.805382	0.819864
5	23	140962661	142057236	no	Pickrell_2016_NatGenet; Ferreira_2017_NatGenet; Demenais_2018_NatGenet; Ferreira_2019_AmJHumGenet; Johansson_2019_HumMolGenet; Zhu_2019_EurRespirJ	rs11405616	5:141510261_C_CA	141510261	[NDFIP1]	C	CA	493541	0.604204	0.963945	408422	0.047586	0.00677564	1036.63	2.16998e-12	2.16442e-12	1	21784.3	22287.4	0.613472	0.602727
5	24	156136712	157518650	no	Johansson_2019_HumMolGenet; Zhu_2019_EurRespirJ	rs76493820	5:156691025_C_G	156691025	ITK-[]-CYFIP2	C	G	47341.7	0.0579568	0.982002	408422	0.0863742	0.0140655	437.65	8.20882e-10	7.83131e-10	1	5066.91	5183.93	0.0619402	0.0573217
6	25	28901416	34101730	no	Li_2010_JAllergyClinImmunol; Moffatt_2010_NEnglJMed; Hirota_2011_NatGenet; Noguchi_2011_PLoSGenet; Lasky-Su_2012_ClinExpAllerg; Ramasamy_2012_PLoSONE; Ferreira_2014_JAllergyClinImmunol; Pickrell_2016_NatGenet; Sarnowski_2016_JAllergyClinImmunol; Almoguera_2017_AmJRespirCritCareMed; Ferreira_2017_NatGenet; Demenais_2018_NatGenet; Zhu_2018_NatGenet; Dahlin_2019_JAllergyClinImmunol; Ferreira_2019_Am…	rs9273386	6:32626977_T_C	32626977	HLA-DQA1-[]-HLA-DQB1	T	C	480815	0.588625	0.994786	408422	0.133835	0.00915469	1597.82	2.11488e-48	1.99081e-48	1	11938.7	12214.5	0.621771	0.58334
6	26	63662558	64784274	yes		rs533610689	6:64196587_C_CT	64196587	LGSN-[]-PTP4A1	C	CT	352520	0.431563	0.978623	408422	-0.0387186	0.00665207	-875.028	5.86596e-09	5.86228e-09	1	22599.7	23121.6	0.423147	0.432905
6	27	90308352	91537287	no	Pickrell_2016_NatGenet; Ferreira_2017_NatGenet; Demenais_2018_NatGenet; Ferreira_2019_AmJHumGenet; Pividori_2019_LancetRespirMed; Shrine_2019_LancetRespirMed; Johansson_2019_HumMolGenet; Zhu_2019_EurRespirJ	6:91001332_CA_C (rs367983479)	6:91001332_CA_C	91001332	[BACH2]	CA	C	313899	0.384283	0.977418	408422	-0.0707576	0.00675794	-1550.07	1.18294e-25	1.15208e-25	1	21906.8	22412.7	0.369936	0.386571
6	28	127769180	128794709	no	Ferreira_2017_NatGenet; Ferreira_2019_AmJHumGenet; Johansson_2019_HumMolGenet; Zhu_2019_EurRespirJ	rs802731	6:128279429_C_G	128279429	THEMIS-[]-PTPRK	C	G	221245	0.270854	0.998335	408422	0.0479182	0.00733727	890.541	6.54243e-11	6.46962e-11	1	18584.6	19013.9	0.279724	0.26944
6	29	135207486	136226613	no	Johansson_2019_HumMolGenet; Zhu_2019_EurRespirJ	rs3827780	6:135709760_G_A	135709760	[AHI1]	G	A	453429	0.555099	0.997463	408422	-0.0368473	0.00656749	-854.316	2.01683e-08	2.01586e-08	1	23185.3	23720.8	0.547146	0.556367
6	30	154127823	155128603	yes		rs7770794	6:154627823_G_A	154627823	[IPCEF1]	G	A	233456	0.285802	0.995672	408422	0.0415551	0.0072243	796.441	8.81218e-09	8.77088e-09	1	19165.9	19608.5	0.29305	0.284646
7	31	2551193	3562629	no	Johansson_2019_HumMolGenet	rs112119265	rs112119265	3062629	[CARD11]	T	G	48757	0.0596895	1	408422	-0.0778066	0.0138091	-408.678	1.75623e-08	1.71084e-08	1	5252.48	5373.79	0.0557623	0.0603157
7	32	19876018	21086843	no	Ferreira_2017_NatGenet; Zhu_2018_NatGenet; Ferreira_2019_AmJHumGenet; Pividori_2019_LancetRespirMed; Johansson_2019_HumMolGenet; Zhu_2019_EurRespirJ	rs35621564	7:20586843_A_G	20586843	ITGB8-[]-ABCB5	A	G	298352	0.365249	0.984121	408422	-0.0443909	0.00681856	-954.893	7.49953e-11	7.48256e-11	1	21511	22007.8	0.355027	0.366879
7	33	22244442	23307877	no	Ferreira_2019_AmJHumGenet; Pividori_2019_LancetRespirMed; Zhu_2019_EurRespirJ	rs1800797	7:22766221_A_G	22766221	RAPGEF5-[]-TOMM7	A	G	473998	0.580279	0.994893	408422	0.0396841	0.00662953	902.964	2.15122e-09	2.14946e-09	1	22753.8	23279.3	0.588652	0.578944
7	34	27639386	28759233	no	Ferreira_2017_NatGenet; Ferreira_2019_AmJHumGenet; Pividori_2019_LancetRespirMed; Johansson_2019_HumMolGenet; Zhu_2019_EurRespirJ	7:28168745_GTCTT_G (rs1160871)	7:28168745_GTCTT_G	28168745	[JAZF1]	GTCTT	G	170328	0.20852	0.996065	408422	0.0627208	0.00803261	973.532	5.79777e-15	5.53419e-15	1	15521.7	15880.2	0.217467	0.207093
7	35	40197194	41197194	yes		rs576468798	7:40697194_C_T	40697194	[SUGCT]	C	T	129.518	0.000158559	0.607368	408422	2.01159	0.358462	19.1681	2.00315e-08	5.31378e-10	1	9.52884	9.74892	0.000334751	0.000130465
8	36	80642630	81829123	no	Ferreira_2014_JAllergyClinImmunol; Pickrell_2016_NatGenet; Ferreira_2017_NatGenet; Demenais_2018_NatGenet; Zhu_2018_NatGenet; Ferreira_2019_AmJHumGenet; Pividori_2019_LancetRespirMed; Shrine_2019_LancetRespirMed; Johansson_2019_HumMolGenet; Zhu_2019_EurRespirJ	rs4739738	8:81291645_G_A	81291645	TPD52-[]-ZBTB10	G	A	524064	0.641572	0.996356	408422	-0.067912	0.00680464	-1467.5	1.85994e-23	1.80833e-23	1	21608.9	22108	0.627529	0.643811
8	37	128277719	129277719	no	Ferreira_2017_NatGenet; Ferreira_2019_AmJHumGenet; Pividori_2019_LancetRespirMed; Zhu_2019_EurRespirJ	rs13277355	8:128777719_A_G	128777719	MYC-[]----GSDMC	A	G	592995	0.725959	0.99288	408422	-0.04056	0.00732646	-755.812	3.09288e-08	3.08114e-08	1	18634.4	19064.8	0.718701	0.727116
8	38	133685116	134685916	yes		8:134185116_TA_T (rs11312994)	8:134185116_TA_T	134185116	TG-[]-CCN4	TA	T	233457	0.285804	0.989094	408422	-0.0399072	0.00726092	-757.038	3.88146e-08	3.87451e-08	1	18970	19408.1	0.278273	0.287005
9	39	5109742	7175265	no	Moffatt_2010_NEnglJMed; Torgerson_2011_NatGenet; Bonnelykke_2014_NatGenet; Ferreira_2014_JAllergyClinImmunol; Pickrell_2016_NatGenet; Sarnowski_2016_JAllergyClinImmunol; Ferreira_2017_NatGenet; Demenais_2018_NatGenet; Zhu_2018_NatGenet; Ferreira_2019_AmJHumGenet; Pividori_2019_LancetRespirMed; Shrine_2019_LancetRespirMed; Johansson_2019_HumMolGenet; Zhu_2019_EurRespirJ	rs992969	9:6209697_A_G	6209697	RANBP6-[]-IL33	A	G	610705	0.74764	0.994159	408422	-0.119909	0.0075617	-2125.09	1.25005e-56	2.31406e-57	1	17722.6	18131.9	0.726981	0.750934
9	40	23086654	24086654	no	Ferreira_2019_AmJHumGenet; Zhu_2019_EurRespirJ	rs919826	9:23586654_T_C	23586654	DMRTA1---[]-ELAVL2	T	C	400216	0.489954	0.990406	408422	-0.0357527	0.00654304	-835.14	4.64901e-08	4.64744e-08	1	23358.8	23898.3	0.482175	0.491194
9	41	101415887	102509946	no	Johansson_2019_HumMolGenet; Zhu_2019_EurRespirJ	rs200491113	9:101932851_G_GTAGA	101932851	TGFBR1-[]-ALG2	G	GTAGA	26172.5	0.032041	0.980501	408422	-0.128778	0.0187364	-369.569	6.28128e-12	5.24761e-12	1	2869.83	2936.11	0.0287173	0.0325709
10	42	5545556	7131223	no	Ferreira_2017_NatGenet; Ferreira_2019_AmJHumGenet; Pividori_2019_LancetRespirMed; Johansson_2019_HumMolGenet; Zhu_2019_EurRespirJ	rs12722502	10:6093139_C_T	6093139	[IL2RA]	C	T	14787.2	0.0181028	0.981733	408422	-0.200572	0.0250575	-326.657	1.19985e-15	5.75798e-16	1	1628.63	1666.24	0.0149826	0.0186003
10	43	7595340	10060140	no	Hirota_2011_NatGenet; Pickrell_2016_NatGenet; Ferreira_2017_NatGenet; Demenais_2018_NatGenet; Zhu_2018_NatGenet; Ferreira_2019_AmJHumGenet; Pividori_2019_LancetRespirMed; Shrine_2019_LancetRespirMed; Johansson_2019_HumMolGenet; Zhu_2019_EurRespirJ	rs1444782	rs1444782	9058671	GATA3--[]----CELF2	G	A	345996	0.423577	1	408422	-0.095445	0.00660017	-2192.68	2.13708e-47	1.97212e-47	1	22973.2	23503.8	0.402523	0.426934
10	44	81746749	82746749	yes		rs1870140	10:82246749_A_G	82246749	[TSPAN14]	A	G	690853	0.845758	0.988033	408422	-0.049794	0.00906558	-606.162	3.95975e-08	3.93094e-08	1	12173.4	12454.6	0.840071	0.846665
11	45	610395	1646353	no	Ferreira_2019_AmJHumGenet; Pividori_2019_LancetRespirMed; Shrine_2019_LancetRespirMed; Johansson_2019_HumMolGenet	rs35225972	11:1110395_G_A	1110395	MUC2-[]-MUC5AC	G	A	557751	0.682812	0.99825	408422	0.0438135	0.00702312	888.404	4.41857e-10	4.406e-10	1	20276.9	20745.2	0.691843	0.681372
11	46	10155623	11175738	no	Ferreira_2019_AmJHumGenet; Zhu_2019_EurRespirJ	rs11042902	11:10655623_C_T	10655623	[MRVI1]	C	T	251174	0.307493	0.983109	408422	0.0413305	0.00711112	817.423	6.16942e-09	6.15667e-09	1	19777.7	20234.5	0.315028	0.306292
11	47	61042006	62124181	no	Ferreira_2019_AmJHumGenet; Pividori_2019_LancetRespirMed; Johansson_2019_HumMolGenet; Zhu_2019_EurRespirJ	rs751229834	11:61575807_CA_C	61575807	[FADS1]	CA	C	250895	0.307151	0.9886	408422	-0.0468098	0.00710886	-926.45	4.5577e-11	4.53803e-11	1	19791.8	20248.9	0.298025	0.308607
11	48	65051957	66163606	no	Marenholz_2015_NatCommun; Ferreira_2017_NatGenet; Ferreira_2019_AmJHumGenet; Pividori_2019_LancetRespirMed; Johansson_2019_HumMolGenet; Zhu_2019_EurRespirJ	rs479844	11:65551957_A_G	65551957	AP5B1-[]-OVOL1	A	G	453139	0.554743	0.998916	408422	0.0403223	0.00655551	938.316	7.70414e-10	7.69845e-10	1	23270.4	23807.8	0.563631	0.553326
11	49	75483514	76835424	no	Ferreira_2011_Lancet; Ferreira_2014_JAllergyClinImmunol; Marenholz_2015_NatCommun; Pickrell_2016_NatGenet; Ferreira_2017_NatGenet; Demenais_2018_NatGenet; Zhu_2018_NatGenet; Ferreira_2019_AmJHumGenet; Pividori_2019_LancetRespirMed; Shrine_2019_LancetRespirMed; Johansson_2019_HumMolGenet; Zhu_2019_EurRespirJ	rs7936312	11:76293726_G_T	76293726	EMSY-[]-LRRC32	G	T	389440	0.476762	0.998561	408422	0.0838325	0.00652802	1967.6	9.54246e-38	9.38567e-38	1	23470.6	24012.7	0.497596	0.47344
11	50	110971392	111995779	no	Ferreira_2017_NatGenet; Ferreira_2019_AmJHumGenet; Johansson_2019_HumMolGenet; Zhu_2019_EurRespirJ	rs1789358	11:111474116_G_A	111474116	[SIK2]	G	A	581293	0.711633	0.998412	408422	0.0404931	0.00719829	781.683	1.85098e-08	1.84352e-08	1	19304.1	19749.9	0.719276	0.710415
11	51	118106722	119246433	no	Ferreira_2017_NatGenet; Ferreira_2019_AmJHumGenet; Pividori_2019_LancetRespirMed; Zhu_2019_EurRespirJ	rs12365699	11:118743286_G_A	118743286	DDX6-[]-CXCR5	G	A	136158	0.166687	0.987642	408422	-0.0535351	0.00879601	-692.409	1.15555e-09	1.14071e-09	1	12933.7	13232.5	0.160128	0.167733
12	52	55858712	58035266	no	Moffatt_2010_NEnglJMed; Hirota_2011_NatGenet; Pickrell_2016_NatGenet; Ferreira_2017_NatGenet; Demenais_2018_NatGenet; Zhu_2018_NatGenet; Daya_2019_NatCommun; Ferreira_2019_AmJHumGenet; Pividori_2019_LancetRespirMed; Shrine_2019_LancetRespirMed; Johansson_2019_HumMolGenet; Zhu_2019_EurRespirJ	rs3024971	12:57493727_T_G	57493727	[STAT6]	T	G	87518.2	0.107142	0.995042	408422	-0.112196	0.0106267	-1003.78	4.67087e-26	2.61427e-26	1	8946.64	9153.27	0.0975831	0.108666
12	53	70936037	72039771	no	Pividori_2019_LancetRespirMed; Johansson_2019_HumMolGenet; Zhu_2019_EurRespirJ	rs11178649	12:71533238_G_T	71533238	[TSPAN8]	G	T	332599	0.407176	0.996216	408422	-0.0429255	0.00664703	-971.601	1.06207e-10	1.0606e-10	1	22634.6	23157.4	0.397643	0.408696
12	54	94056678	95104963	no	Johansson_2019_HumMolGenet; Zhu_2019_EurRespirJ	rs7961712	12:94604963_G_A	94604963	[PLXNC1]	G	A	694236	0.849901	0.98794	408422	0.0564852	0.00917211	671.967	7.34979e-10	7.23505e-10	1	11896.3	12171.1	0.855961	0.848935
13	55	73539935	74539935	no	Ferreira_2017_NatGenet; Johansson_2019_HumMolGenet	rs981625	rs981625	74039935	KLF5-[]-KLF12	C	G	53054	0.06495	1	408422	0.0724725	0.0132157	415.483	4.16186e-08	4.07983e-08	1	5732.97	5865.38	0.0688126	0.0643341
13	56	99281378	100702369	no	Zhu_2018_NatGenet; Ferreira_2019_AmJHumGenet; Pividori_2019_LancetRespirMed; Johansson_2019_HumMolGenet; Zhu_2019_EurRespirJ	13:100029463_CA_C (rs34259893)	13:100029463_CA_C	100029463	GPR183-[]-TM9SF2	CA	C	574511	0.70333	0.988494	408422	0.0594614	0.00717096	1156.96	1.11393e-16	1.0927e-16	1	19457.4	19906.8	0.71415	0.701605
14	57	68227506	69315261	no	Pickrell_2016_NatGenet; Ferreira_2017_NatGenet; Ferreira_2019_AmJHumGenet; Pividori_2019_LancetRespirMed; Johansson_2019_HumMolGenet; Zhu_2019_EurRespirJ	rs770792291	14:68732305_AAT_A	68732305	[RAD51B]	AAT	A	227929	0.279036	0.98086	408422	0.0503054	0.00733935	934.182	7.17092e-12	7.11888e-12	1	18570.2	18999.1	0.287227	0.27773
15	58	60532054	61620993	no	Moffatt_2010_NEnglJMed; Ramasamy_2012_PLoSONE; Pickrell_2016_NatGenet; Sarnowski_2016_JAllergyClinImmunol; Ferreira_2017_NatGenet; Demenais_2018_NatGenet; Daya_2019_NatCommun; Ferreira_2019_AmJHumGenet; Pividori_2019_LancetRespirMed; Shrine_2019_LancetRespirMed; Johansson_2019_HumMolGenet; Zhu_2019_EurRespirJ	rs11071559	rs11071559	61069988	[RORA]	C	T	104575	0.128023	1	408422	-0.0846874	0.00976462	-891.908	4.21332e-18	3.59292e-18	1	10531.8	10775	0.11983	0.12933
15	59	66871244	68174317	no	Moffatt_2010_NEnglJMed; Ferreira_2014_JAllergyClinImmunol; Pickrell_2016_NatGenet; Ferreira_2017_NatGenet; Demenais_2018_NatGenet; Zhu_2018_NatGenet; Ferreira_2019_AmJHumGenet; Pividori_2019_LancetRespirMed; Shrine_2019_LancetRespirMed; Johansson_2019_HumMolGenet; Zhu_2019_EurRespirJ	rs56375023	15:67448363_G_A	67448363	[SMAD3]	G	A	193858	0.237326	0.998886	408422	0.103455	0.00769319	1764.56	3.18009e-41	1.34296e-41	1	17056.3	17450.3	0.254211	0.234634
15	60	84014290	85091575	no	Johansson_2019_HumMolGenet	rs4842921	15:84556623_G_A	84556623	[ADAMTSL3]	G	A	316513	0.387483	0.997135	408422	-0.0407093	0.00669088	-909.403	1.17001e-09	1.16853e-09	1	22338.9	22854.9	0.378737	0.388878
16	61	10531741	11804320	no	Ferreira_2014_JAllergyClinImmunol; Pickrell_2016_NatGenet; Ferreira_2017_NatGenet; Demenais_2018_NatGenet; Zhu_2018_NatGenet; Ferreira_2019_AmJHumGenet; Pividori_2019_LancetRespirMed; Shrine_2019_LancetRespirMed; Johansson_2019_HumMolGenet; Zhu_2019_EurRespirJ	rs35441874	16:11213021_T_A	11213021	[CLEC16A]	T	A	201829	0.247084	0.991052	408422	-0.0824693	0.00761464	-1428.67	2.4718e-27	1.89708e-27	1	17323.7	17723.8	0.233665	0.249224
16	62	26719080	27924171	no	Moffatt_2010_NEnglJMed; Sarnowski_2016_JAllergyClinImmunol; Zhu_2018_NatGenet; Ferreira_2019_AmJHumGenet; Pividori_2019_LancetRespirMed; Johansson_2019_HumMolGenet; Zhu_2019_EurRespirJ	rs3785356	16:27349168_C_T	27349168	[IL4R]	C	T	243378	0.29795	0.986677	408422	0.0563	0.00716317	1097.71	3.85208e-15	3.79951e-15	1	19497.5	19947.9	0.308511	0.296265
17	63	36891110	39371049	no	Moffatt_2007_Nature; Ferreira_2010_EurJHumGenet; Moffatt_2010_NEnglJMed; Sleiman_2010_NEnglJMed; Karunas_2011_MolBiol; Torgerson_2011_NatGenet; Wan_2012_Thorax; Bonnelykke_2014_NatGenet; Ferreira_2014_JAllergyClinImmunol; Galanter_2014_JAllergyClinImmunol; Marenholz_2015_NatCommun; Nieuwenhuis_2016_Allergy; Pickrell_2016_NatGenet; Sarnowski_2016_JAllergyClinImmunol; Ferreira_2017_NatGenet; Yan_20…	rs4795401	17:38067533_A_G	38067533	[GSDMB]	A	G	417093	0.510615	0.999093	408422	-0.102554	0.00652498	-2409.36	1.15551e-55	1.11986e-55	1	23493.7	24036.3	0.487653	0.514276
17	64	39865600	40947401	no	Ferreira_2017_NatGenet; Pividori_2019_LancetRespirMed; Johansson_2019_HumMolGenet	rs11402155	17:40412935_C_CT	40412935	[STAT5B]	C	CT	235375	0.288152	0.900244	408422	-0.0450083	0.00755293	-789.091	2.53703e-09	2.5301e-09	1	17532.1	17937	0.280766	0.289329
17	65	42795479	43861350	no	Ferreira_2017_NatGenet; Ferreira_2019_AmJHumGenet; Johansson_2019_HumMolGenet; Zhu_2019_EurRespirJ	rs4247364	rs4247364	43336687	[SPATA32]	G	C	571739	0.699937	1	408422	-0.0452899	0.00711187	-895.598	1.91244e-10	1.90516e-10	1	19774.8	20231.5	0.691598	0.701266
17	66	45305811	46373049	no	Ferreira_2019_AmJHumGenet; Pividori_2019_LancetRespirMed; Zhu_2019_EurRespirJ	rs72833417	17:45873049_A_T	45873049	TBX21-[]-OSBPL7	A	T	107373	0.131449	0.939787	408422	0.0617884	0.00991244	629.474	4.56369e-10	4.47422e-10	1	10187.6	10422.9	0.137305	0.130515
17	67	46817517	47981374	no	Ferreira_2017_NatGenet; Demenais_2018_NatGenet; Ferreira_2019_AmJHumGenet; Pividori_2019_LancetRespirMed; Shrine_2019_LancetRespirMed; Johansson_2019_HumMolGenet; Zhu_2019_EurRespirJ	rs112502960	17:47439302_G_A	47439302	[ZNF652]	G	A	296780	0.363325	0.990261	408422	0.0567906	0.00681381	1223.52	7.77397e-17	7.70147e-17	1	21544.5	22042.1	0.375199	0.361432
17	68	73326406	74330996	yes		rs112267124	17:73828903_G_A	73828903	[UNC13D]	G	A	191323	0.234223	0.998619	408422	0.0428843	0.00769944	723.623	2.55035e-08	2.53799e-08	1	16873.8	17263.5	0.240521	0.233218
18	69	60912756	61942619	no	Ferreira_2019_AmJHumGenet; Pividori_2019_LancetRespirMed; Johansson_2019_HumMolGenet; Zhu_2019_EurRespirJ	rs12964116	rs12964116	61442619	[SERPINB7]	A	G	28967	0.0354621	1	408422	0.107619	0.0176522	346.754	1.08338e-09	1.00394e-09	1	3222.05	3296.47	0.038617	0.034959
19	70	2636091	3636091	no	Zhu_2019_EurRespirJ	rs117552144	19:3136091_C_T	3136091	[GNA15]	C	T	54525.8	0.0667517	0.887917	408422	0.079499	0.0138067	417.692	8.51199e-09	8.28881e-09	1	5254.06	5375.41	0.0708159	0.0661037
19	71	33218053	34226578	no	Ferreira_2017_NatGenet; Zhu_2018_NatGenet; Ferreira_2019_AmJHumGenet; Pividori_2019_LancetRespirMed; Johansson_2019_HumMolGenet; Zhu_2019_EurRespirJ	rs117710327	19:33726578_C_A	33726578	SLC7A10-[]-CEBPA	C	A	54694.6	0.0669584	0.951645	408422	-0.126406	0.013395	-712.546	3.84242e-21	2.29864e-21	1	5636.96	5767.15	0.0604863	0.0679904
21	72	35921331	37007786	no	Ferreira_2017_NatGenet; Ferreira_2019_AmJHumGenet; Pividori_2019_LancetRespirMed; Johansson_2019_HumMolGenet; Zhu_2019_EurRespirJ	rs11088309	21:36464631_C_G	36464631	[RUNX1]	C	G	116436	0.142544	0.995408	408422	0.0604575	0.00931456	697.589	8.5465e-11	8.34815e-11	1	11538.5	11805	0.149374	0.141455
22	73	41298520	42645283	no	Ferreira_2017_NatGenet; Ferreira_2019_AmJHumGenet; Johansson_2019_HumMolGenet; Zhu_2019_EurRespirJ	rs34290865	22:42026493_C_CT	42026493	[XRCC6]	C	CT	660775	0.808936	0.922326	408422	-0.0499958	0.008632	-671.211	6.95908e-09	6.91801e-09	1	13425.4	13735.4	0.802363	0.809984

## Sheet: SD2
Supplementary Data 2. The 116 independent genetic association signals of asthma in UK Biobank detected by conditional analysis. The locus in red was excluded as indicated in the text.
								Crude			n-th conditioned			MAF
Loci	CHR	Round of conditional analysis	Variant	SNPID	Position	Allele1	Allele2	BETA	SE	p.value	BETA_cond	SE_cond	p.value_cond	AF_Allele2	AF.Cases	AF.Controls
1	1	0	rs4480384	1:8659714_A_G	8659714	A	G	0.043097	0.00681273	2.51675e-10				0.643257	0.651992	0.641864
2	1	0	rs6687430	rs6687430	10633245	G	A	0.0363321	0.00654519	2.84105e-08				0.541067	0.548516	0.539879
3	1	0	rs2230624	Affx-35292235	12175658	G	A	-0.161817	0.0269747	1.98727e-09				0.0151155	0.0129524	0.0154604
4	1	0	1:152285076_CACTG_C	1:152285076_CACTG_C	152285076	CACTG	C	0.287662	0.0291915	6.56726e-23				0.0215074	0.0247361	0.0209926
4	1	1	rs61816761	1:152285861_G_A	152285861	A	G	0.222618	0.0230157	3.94933e-22	0.224539	0.023018	1.7574e-22	0.0234402	0.0276095	0.0227754
4	1	2	rs12123821	rs12123821	152179152	T	C	0.145713	0.0153134	1.81116e-21	0.11234	0.015316	2.22044e-13	0.0481732	0.054062	0.0472342
4	1	3	rs185433896	1:152249021_A_C	152249021	C	A	0.474738	0.061496	1.16493e-14	0.428929	0.0615072	3.0882e-12	0.00685528	0.00809288	0.00665794
4	1	4	rs558312428	1:152152042_C_T	152152042	T	C	1.27949	0.208179	7.94035e-10	1.26716	0.208229	1.16194e-09	0.00150446	0.00180379	0.00145673
5	1	0	rs2995089	1:167431193_G_A	167431193	G	A	-0.0441292	0.00666109	3.47434e-11				0.398551	0.389484	0.399996
6	1	0	rs10912564	1:173170618_C_T	173170618	C	T	0.0392578	0.00711045	3.36817e-08				0.306507	0.313667	0.305365
7	1	0	rs2296618	1:198666232_A_G	198666232	A	G	-0.0618798	0.0096286	1.30432e-10				0.135293	0.129271	0.136254
8	2	0	rs10178845	2:8443803_G_A	8443803	G	A	-0.0616566	0.00717229	8.21809e-18				0.294552	0.282943	0.296403
9	2	0	rs567095143	2:100813083_C_CT	100813083	C	CT	-0.0365978	0.00669275	4.54434e-08				0.444823	0.4376	0.445974
10	2	0	rs72823641	2:102936159_T_A	102936159	T	A	-0.147841	0.00961818	2.56014e-53				0.13665	0.120983	0.139148
10	2	1	rs12470864	2:102926362_G_A	102926362	A	G	0.0867964	0.00669814	2.10926e-38	0.0546931	0.00669922	3.23849e-16	0.388523	0.407775	0.385453
11	2	0	rs7423358	2:228704721_T_C	228704721	T	C	0.0430394	0.00764835	1.8307e-08				0.758113	0.765515	0.756933
12	2	0	rs34290285	2:242698640_G_A	242698640	G	A	-0.0988716	0.00750984	1.38431e-39				0.255414	0.239237	0.257994
13	3	0	rs35570272	3:33047662_G_T	33047662	G	T	0.0509447	0.00670108	2.90541e-14				0.396277	0.406749	0.394607
14	3	0	rs7626218	3:176852038_A_T	176852038	A	T	-0.0413534	0.00667906	5.95937e-10				0.395198	0.386341	0.39661
15	3	0	rs13099273	3:188133518_A_T	188133518	A	T	-0.0535817	0.00662712	6.20558e-16				0.507649	0.49562	0.509567
15	3	1	rs56328339	3:188400557_C_T	188400557	T	C	-0.056196	0.00888228	2.50383e-10	-0.0572706	0.0088826	1.13701e-10	0.162466	0.155321	0.163605
16	3	0	rs1684466	3:196359310_G_A	196359310	G	A	-0.0568948	0.00701248	4.92366e-16				0.637709	0.627244	0.639377
17	4	0	rs5743618	4:38798648_C_A	38798648	C	A	-0.0664448	0.00786149	2.86514e-17				0.225707	0.215355	0.227358
18	4	0	rs770379212	4:123069651_CA_C	123069651	CA	C	0.0532396	0.00698911	2.58612e-14				0.380653	0.390373	0.379103
18	4	1	4:123420216_TAATAA_T	4:123420216_TAATAA_T	123420216	T	TAATAA	0.0833243	0.0123649	1.59699e-11	0.0905302	0.0123654	2.45688e-13	0.0754518	0.080968	0.0745723
19	5	0	rs796632525	5:14633912_AT_A	14633912	AT	A	0.0915765	0.0125563	3.02498e-13				0.0773742	0.0827025	0.0765246
20	5	0	rs35467801	5:35881130_G_GT	35881130	G	GT	-0.0454325	0.00732172	5.46384e-10				0.274803	0.266354	0.276151
21	5	0	rs1837253	rs1837253	110401872	T	C	0.108356	0.00748003	1.48583e-47				0.739654	0.758203	0.736696
21	5	1	rs7735519	5:110153341_C_A	110153341	A	C	0.0799109	0.00924988	5.66408e-18	0.0776963	0.00925054	4.49858e-17	0.147632	0.156142	0.146275
21	5	2	rs6594499	5:110470137_C_A	110470137	A	C	-0.0704291	0.00654468	5.24372e-27	-0.0500712	0.00654604	2.02419e-14	0.484437	0.468433	0.486989
22	5	0	rs848	5:131996500_A_C	131996500	A	C	-0.0963344	0.00847156	5.79754e-30				0.817872	0.805382	0.819864
22	5	1	rs3749833	5:131799626_T_C	131799626	C	T	0.0765736	0.00741247	5.1362e-25	0.0701458	0.00741324	3.01462e-21	0.264074	0.276894	0.26203
22	5	2	rs10479009	5:131955597_T_G	131955597	G	T	0.0794621	0.00840913	3.40449e-21	0.0545496	0.00841027	8.81078e-11	0.204813	0.215185	0.203159
23	5	0	rs11405616	5:141510261_C_CA	141510261	C	CA	0.047586	0.00677564	2.16998e-12				0.604204	0.613472	0.602727
24	5	0	rs76493820	5:156691025_C_G	156691025	C	G	0.0863742	0.0140655	8.20882e-10				0.0579568	0.0619402	0.0573217
25	6	0	rs9273386	6:32626977_T_C	32626977	T	C	0.133835	0.00915469	2.11488e-48				0.588625	0.621771	0.58334
25	6	1	rs9272226	rs9272226	32602396	T	C	-0.0897705	0.00946208	2.3687e-21	-0.0965463	0.00946326	1.93779e-24	0.628207	0.613706	0.630519
25	6	2	rs2517761	6:29895529_C_T	29895529	T	C	-0.0741708	0.0119901	6.16994e-10	-0.0898138	0.0119921	6.91875e-14	0.768935	0.771715	0.768492
25	6	3	rs2229094	rs2229094	31540556	C	T	0.0659056	0.00966944	9.36978e-12	0.0695248	0.00967109	6.53021e-13	0.254001	0.252007	0.254319
25	6	4	rs3129777	6:32646184_C_A	32646184	A	C	0.111011	0.0126035	1.27425e-18	0.0938138	0.0126071	9.96563e-14	0.216141	0.232167	0.213586
25	6	5	rs6457541	6:32285348_G_C	32285348	C	G	-0.0344186	0.00998022	0.000563339	-0.0785168	0.00998286	3.68607e-15	0.655543	0.662814	0.654384
25	6	6	rs2523430	6:29487282_G_A	29487282	A	G	0.0499847	0.00836999	2.3451e-09	0.0549934	0.00837226	5.08149e-11	0.487112	0.484233	0.487571
25	6	7	rs200391996	6:33571298_AT_A	33571298	A	AT	-0.0450218	0.00752988	2.24396e-09	-0.0488793	0.00753147	8.58274e-11	0.27367	0.266302	0.274845
25	6	8	rs116762473	6:32588076_C_A	32588076	A	C	-0.20021	0.0225068	5.8138e-19	-0.140595	0.0225115	4.22533e-10	0.0303069	0.0263269	0.0309415
25	6	9	rs2596544	6:31329291_T_A	31329291	A	T	0.0817418	0.0128589	2.05964e-10	0.0709031	0.012865	3.56187e-08	0.217083	0.229977	0.215028
25	6	10	rs2523562	6:31330618_C_T	31330618	T	C	-0.0413	0.0120363	0.00060075	-0.0701507	0.0120393	5.64959e-09	0.251322	0.256953	0.250424
25	6	11	rs139088362	6:32539111_T_A	32539111	A	T	0.10894	0.0253612	1.74255e-05	0.139389	0.0253639	3.89422e-08	0.0385015	0.0417145	0.0379892
26	6	0	rs533610689	6:64196587_C_CT	64196587	C	CT	-0.0387186	0.00665207	5.86596e-09				0.431563	0.423147	0.432905
27	6	0	6:91001332_CA_C	6:91001332_CA_C	91001332	CA	C	-0.0707576	0.00675794	1.18294e-25				0.384283	0.369936	0.386571
28	6	0	rs802731	6:128279429_C_G	128279429	C	G	0.0479182	0.00733727	6.54243e-11				0.270854	0.279724	0.26944
29	6	0	rs3827780	6:135709760_G_A	135709760	G	A	-0.0368473	0.00656749	2.01683e-08				0.555099	0.547146	0.556367
30	6	0	rs7770794	6:154627823_G_A	154627823	G	A	0.0415551	0.0072243	8.81218e-09				0.285802	0.29305	0.284646
31	7	0	rs112119265	rs112119265	3062629	T	G	-0.0778066	0.0138091	1.75623e-08				0.0596895	0.0557623	0.0603157
32	7	0	rs35621564	7:20586843_A_G	20586843	A	G	-0.0443909	0.00681856	7.49953e-11				0.365249	0.355027	0.366879
32	7	1	rs2390314	7:20455978_A_T	20455978	T	A	-0.0754949	0.0128294	3.99227e-09	-0.07015	0.0128298	4.55852e-08	0.929591	0.925307	0.930274
33	7	0	rs1800797	7:22766221_A_G	22766221	A	G	0.0396841	0.00662953	2.15122e-09				0.580279	0.588652	0.578944
34	7	0	7:28168745_GTCTT_G	7:28168745_GTCTT_G	28168745	GTCTT	G	0.0627208	0.00803261	5.79777e-15				0.20852	0.217467	0.207093
35	7	0	rs576468798	7:40697194_C_T	40697194	C	T	2.01159	0.358462	2.00315e-08				0.000158559	0.000334751	0.000130465
36	8	0	rs4739738	8:81291645_G_A	81291645	G	A	-0.067912	0.00680464	1.85994e-23				0.641572	0.627529	0.643811
37	8	0	rs13277355	8:128777719_A_G	128777719	A	G	-0.04056	0.00732646	3.09288e-08				0.725959	0.718701	0.727116
38	8	0	8:134185116_TA_T	8:134185116_TA_T	134185116	TA	T	-0.0399072	0.00726092	3.88146e-08				0.285804	0.278273	0.287005
39	9	0	rs992969	9:6209697_A_G	6209697	A	G	-0.119909	0.0075617	1.25005e-56				0.74764	0.726981	0.750934
39	9	1	rs343478	9:6051399_G_A	6051399	A	G	-0.0484042	0.00660232	2.27792e-13	-0.0646645	0.00660267	1.19846e-22	0.445652	0.434678	0.447402
39	9	2	rs149045797	9:6252690_T_G	6252690	G	T	-0.40128	0.0492054	3.48624e-16	-0.387161	0.0492133	3.63248e-15	0.0047836	0.00316692	0.00504138
40	9	0	rs919826	9:23586654_T_C	23586654	T	C	-0.0357527	0.00654304	4.64901e-08				0.489954	0.482175	0.491194
41	9	0	rs200491113	9:101932851_G_GTAGA	101932851	G	GTAGA	-0.128778	0.0187364	6.28128e-12				0.032041	0.0287173	0.0325709
42	10	0	rs12722502	10:6093139_C_T	6093139	C	T	-0.200572	0.0250575	1.19985e-15				0.0181028	0.0149826	0.0186003
42	10	1	rs2255088	10:6625378_T_C	6625378	C	T	0.0412741	0.00695452	2.94101e-09	0.0413863	0.00695475	2.66848e-09	0.330244	0.337962	0.329014
43	10	0	rs1444782	rs1444782	9058671	G	A	-0.095445	0.00660017	2.13708e-47				0.423577	0.402523	0.426934
43	10	1	rs2025758	10:8841669_T_C	8841669	C	T	-0.0529388	0.00656667	7.52133e-16	-0.0524961	0.00656708	1.30819e-15	0.456828	0.445164	0.458688
43	10	2	rs72782676	10:9032555_C_G	9032555	G	C	-0.377174	0.0418228	1.90884e-19	-0.326775	0.0418305	5.63417e-15	0.00710569	0.00493678	0.00745153
43	10	3	rs12413578	rs12413578	9049253	T	C	-0.132527	0.0108101	1.49255e-34	-0.0710796	0.0108131	4.91524e-11	0.104606	0.0928659	0.106478
43	10	4	rs11256026	10:9054689_A_G	9054689	G	A	0.0284846	0.0067669	2.56052e-05	-0.0449774	0.00676774	3.01458e-11	0.367121	0.373114	0.366166
43	10	5	rs10795633	10:8515325_T_C	8515325	C	T	-0.0471075	0.00671798	2.34663e-12	-0.0433704	0.00672005	1.09019e-10	0.602347	0.592352	0.603941
43	10	6	rs4749785	10:8603844_C_T	8603844	T	C	0.0421648	0.00735794	1.00124e-08	0.0449014	0.00735993	1.05543e-09	0.269107	0.276124	0.267988
43	10	7	rs3802597	10:8114388_A_G	8114388	G	A	-0.0392517	0.00664335	3.45422e-09	-0.039416	0.00664561	3.00871e-09	0.577917	0.569455	0.579266
43	10	8	rs113981909	10:8304992_G_A	8304992	A	G	-0.0613974	0.010526	5.44702e-09	-0.0606701	0.0105299	8.32755e-09	0.115023	0.10995	0.115832
44	10	0	rs1870140	10:82246749_A_G	82246749	A	G	-0.049794	0.00906558	3.95975e-08				0.845758	0.840071	0.846665
45	11	0	rs35225972	11:1110395_G_A	1110395	G	A	0.0438135	0.00702312	4.41857e-10				0.682812	0.691843	0.681372
46	11	0	rs11042902	11:10655623_C_T	10655623	C	T	0.0413305	0.00711112	6.16942e-09				0.307493	0.315028	0.306292
47	11	0	rs751229834	11:61575807_CA_C	61575807	CA	C	-0.0468098	0.00710886	4.5577e-11				0.307151	0.298025	0.308607
48	11	0	rs479844	11:65551957_A_G	65551957	A	G	0.0403223	0.00655551	7.70414e-10				0.554743	0.563631	0.553326
49	11	0	rs7936312	11:76293726_G_T	76293726	G	T	0.0838325	0.00652802	9.54246e-38				0.476762	0.497596	0.47344
49	11	1	rs55646091	11:76299431_G_A	76299431	A	G	0.176384	0.015131	2.11141e-31	0.131676	0.0151331	3.28371e-18	0.0511276	0.0588912	0.0498897
50	11	0	rs1789358	11:111474116_G_A	111474116	G	A	0.0404931	0.00719829	1.85098e-08				0.711633	0.719276	0.710415
51	11	0	rs12365699	11:118743286_G_A	118743286	G	A	-0.0535351	0.00879601	1.15555e-09				0.166687	0.160128	0.167733
52	12	0	rs3024971	12:57493727_T_G	57493727	T	G	-0.112196	0.0106267	4.67087e-26				0.107142	0.0975831	0.108666
52	12	1	rs1689510	12:56396768_G_C	56396768	C	G	0.0556484	0.00688071	6.08499e-16	0.054328	0.00688111	2.89741e-15	0.340371	0.351674	0.338568
52	12	2	rs12368672	12:57512470_C_G	57512470	G	C	0.0657006	0.00664932	5.04283e-23	0.0453368	0.00665047	9.29059e-12	0.41071	0.425956	0.408279
53	12	0	rs11178649	12:71533238_G_T	71533238	G	T	-0.0429255	0.00664703	1.06207e-10				0.407176	0.397643	0.408696
54	12	0	rs7961712	12:94604963_G_A	94604963	G	A	0.0564852	0.00917211	7.34979e-10				0.849901	0.855961	0.848935
55	13	0	rs981625	rs981625	74039935	C	G	0.0724725	0.0132157	4.16186e-08				0.06495	0.0688126	0.0643341
56	13	0	13:100029463_CA_C	13:100029463_CA_C	100029463	CA	C	0.0594614	0.00717096	1.11393e-16				0.70333	0.71415	0.701605
57	14	0	rs770792291	14:68732305_AAT_A	68732305	AAT	A	0.0503054	0.00733935	7.17092e-12				0.279036	0.287227	0.27773
58	15	0	rs11071559	rs11071559	61069988	C	T	-0.0846874	0.00976462	4.21332e-18				0.128023	0.11983	0.12933
59	15	0	rs56375023	15:67448363_G_A	67448363	G	A	0.103455	0.00769319	3.18009e-41				0.237326	0.254211	0.234634
59	15	1	rs778984966	15:67478645_CA_C	67478645	C	CA	-0.0661093	0.0076617	6.21409e-18	-0.0557679	0.00766227	3.3817e-13	0.24731	0.236734	0.248996
59	15	2	rs117683492	rs117683492	67413624	A	G	0.131044	0.0240895	5.33175e-08	0.153695	0.0240917	1.77543e-10	0.0186731	0.0207684	0.018339
59	15	3	rs72743423	15:67374268_T_C	67374268	C	T	0.0891361	0.0140198	2.04562e-10	0.0770291	0.0140214	3.93617e-08	0.058	0.0621247	0.0573424
60	15	0	rs4842921	15:84556623_G_A	84556623	G	A	-0.0407093	0.00669088	1.17001e-09				0.387483	0.378737	0.388878
61	16	0	rs35441874	16:11213021_T_A	11213021	T	A	-0.0824693	0.00761464	2.4718e-27				0.247084	0.233665	0.249224
62	16	0	rs3785356	16:27349168_C_T	27349168	C	T	0.0563	0.00716317	3.85208e-15				0.29795	0.308511	0.296265
62	16	1	rs149311794	16:27355849_G_A	27355849	A	G	-0.290047	0.0401132	4.80449e-13	-0.274203	0.0401153	8.17908e-12	0.0070935	0.00535455	0.00737078
62	16	2	rs77315098	16:27381648_C_A	27381648	A	C	-0.0797825	0.0123318	9.82303e-11	-0.0674601	0.0123328	4.50117e-08	0.0759235	0.0712058	0.0766758
63	17	0	rs4795401	17:38067533_A_G	38067533	A	G	-0.102554	0.00652498	1.15551e-55				0.510615	0.487653	0.514276
63	17	1	rs112401631	17:38764524_T_A	38764524	A	T	0.150974	0.0229105	4.40594e-11	0.145173	0.0229115	2.35425e-10	0.0227986	0.0255365	0.022362
63	17	2	rs7219483	17:38807957_A_G	38807957	G	A	0.0413999	0.00716326	7.4935e-09	0.0404536	0.0071639	1.63403e-08	0.703457	0.712022	0.702091
64	17	0	rs11402155	17:40412935_C_CT	40412935	C	CT	-0.0450083	0.00755293	2.53703e-09				0.288152	0.280766	0.289329
65	17	0	rs4247364	rs4247364	43336687	G	C	-0.0452899	0.00711187	1.91244e-10				0.699937	0.691598	0.701266
66	17	0	rs72833417	17:45873049_A_T	45873049	A	T	0.0617884	0.00991244	4.56369e-10				0.131449	0.137305	0.130515
67	17	0	rs112502960	17:47439302_G_A	47439302	G	A	0.0567906	0.00681381	7.77397e-17				0.363325	0.375199	0.361432
68	17	0	rs112267124	17:73828903_G_A	73828903	G	A	0.0428843	0.00769944	2.55035e-08				0.234223	0.240521	0.233218
69	18	0	rs12964116	rs12964116	61442619	A	G	0.107619	0.0176522	1.08338e-09				0.0354621	0.038617	0.034959
70	19	0	rs117552144	19:3136091_C_T	3136091	C	T	0.079499	0.0138067	8.51199e-09				0.0667517	0.0708159	0.0661037
71	19	0	rs117710327	19:33726578_C_A	33726578	C	A	-0.126406	0.013395	3.84242e-21				0.0669584	0.0604863	0.0679904
72	21	0	rs11088309	21:36464631_C_G	36464631	C	G	0.0604575	0.00931456	8.5465e-11				0.142544	0.149374	0.141455
73	22	0	rs34290865	22:42026493_C_CT	42026493	C	CT	-0.0499958	0.008632	6.95908e-09				0.808936	0.802363	0.809984

## Sheet: SD3
Supplementary Data 3. Assessment of novel signals at sixteen loci with more than one independent association signals.
Loci	no_ind_variants	independent_variants	Previous_asthma_GWAS	no_reported_variants	variants	LD (r2) matrix with independent variants in UKB (variants with r2 <0.1 with those reported in previous asthma GWAS are highlighted in yellow)
						1:152285076_CACTG_C	rs61816761	rs12123821	rs185433896	rs558312428
4	5	1:152285076_CACTG_C, rs61816761, rs12123821, rs185433896, rs558312428	Torgerson_2011_NatGenet	1	rs4845783	0.0081	0.029	0.07374	0.0015	5e-05
			Weidinger_2013_HumMolGenet	1	rs6661961	0.0063	0.02	0.0493	0.0011	2.5e-05
			Marenholz_2015_NatCommun	1	rs12081541	0.00027	0.17	0.00438	0.01	0.00032
			Ferreira_2017_NatGenet	1	rs61816761	0.00011	1	0.0008	0.06	0.00083
			Zhu_2018_NatGenet	1	rs12123821	0.28	0.0008	1	6.3e-05	7.5e-06
			Ferreira_2019_AmJHumGenet	5	rs541559418	4.8e-05	0.17	0.0001	0.056	0.002
					rs4845604	0.00078	0.002	0.00359	0.0001	7.6e-08
					rs115045402	0.23	0.00024	0.39092	2e-05	2e-06
					rs12123821	0.28	0.0008	1	6.3e-05	7.5e-06
					rs61816761	0.00011	1	0.0008	0.06	0.00083
			Pividori_2019_LancetRespirMed	1	rs61816761	0.00011	1	0.0008	0.06	0.00083
			Johansson_2019_HumMolGenet	3	rs12123821	0.28	0.0008	1	6.3e-05	7.5e-06
					rs4845604	0.00078	0.002	0.00359	0.0001	7.6e-08
					rs152271219	NA	NA	NA	NA	NA
			Zhu_2019_EurRespirJ	9	rs151288460	0.00017	0.27	0.0005	0.014	0.00023
					rs12754706	0.043	0.00044	0.28314	3.9e-05	5.5e-06
					rs3828058	0.0017	0.018	0.0228	0.00064	3e-05
					rs12123821	0.28	0.0008	1	6.3e-05	7.5e-06
					rs61816761	0.00011	1	0.0008	0.06	0.00083
					rs4845774	0.0063	0.02	0.04632	0.0011	2.7e-05
					rs72702900	0.088	6.6e-05	0.38868	5.3e-05	1.8e-06
					rs115813648	9.1e-05	0.35	0.00056	0.031	0.00082
					rs821429	0.021	3.9e-05	0.10977	2.1e-05	6.7e-07
						rs72823641	rs12470864
10	2	rs72823641, rs12470864	Gudbjartsson_2009_NatGenet	1	rs1420101	0.097	0.9684
			Moffatt_2010_NEnglJMed	1	rs3771166	0.25	0.3194
			Torgerson_2011_NatGenet	1	rs10173081	0.993	0.0998
			Ramasamy_2012_PLoSONE	1	rs13408661	0.993	0.0997
			Wan_2012_Thorax	1	rs9807989	0.359	0.2581
			Bonnelykke_2014_NatGenet	1	rs1558641	0.49	0.0727
			Ferreira_2014_JAllergyClinImmunol	1	rs10197862	0.978	0.0993
			Pickrell_2016_NatGenet	1	rs202011557	0.962	0.0939
			Sarnowski_2016_JAllergyClinImmunol	2	rs12468899	0.014	0.0085
					rs10208293	0.388	0.1956
			Ferreira_2017_NatGenet	1	rs10865050	0.995	0.1004
			Demenais_2018_NatGenet	1	rs1420101	0.097	0.9684
			Vonk_2018_ClinExpAllergy	1	rs1420101	0.097	0.9684
			Zhu_2018_NatGenet	1	rs13020553	0.1	0.9998
			Dahlin_2019_JAllergyClinImmunol	1	rs13019081	0.1	0.9987
			Ferreira_2019_AmJHumGenet	6	rs74180212	0.102	0.0508
					rs78545931	0.221	0.0155
					rs60227565	0.909	0.0909
					rs12470864	0.1	1
					rs72823641	1	0.0999
					rs1861245	0.202	0.2846
			Pividori_2019_LancetRespirMed	1	rs72823641	1	0.0999
			Shrine_2019_LancetRespirMed	1	rs12479210	0.1	0.9988
			Johansson_2019_HumMolGenet	2	rs72823641	1	0.0999
					rs950880	0.1	0.9998
			Zhu_2019_EurRespirJ	5	rs13022699	0.105	0.0131
					rs13427957	0.027	0.0249
					rs10515922	0.017	0.1656
					rs72823641	1	0.0999
					rs2241116	0.043	0.4009
						rs13099273	rs56328339
15	2	rs13099273, rs56328339	Pickrell_2016_NatGenet	1	rs73196739	0.00027	0.96
			Ferreira_2017_NatGenet	1	rs60946162	0.87	0.00024
			Zhu_2018_NatGenet	1	rs60946162	0.87	0.00024
			Ferreira_2019_AmJHumGenet	2	rs9860547	0.85	0.00019
					rs55661102	0.0003	0.96
			Pividori_2019_LancetRespirMed	1	rs12634152	0.64	5.4e-07
			Johansson_2019_HumMolGenet	3	rs6808893	0.97	0.00021
					rs509399	5.8e-06	5.5e-06
					rs73196739	0.00027	0.96
			Zhu_2019_EurRespirJ	4	rs9852988	0.021	2e-06
					rs13099273	1	0.00024
					rs73194495	0.0003	0.026
					rs17670280	0.00029	0.97
						rs770379212	4:123420216_TAATAA_T
18	2	rs770379212, 4:123420216_TAATAA_T	Ferreira_2017_NatGenet	1	rs4145717	0.8767	0.04
			Zhu_2018_NatGenet	1	rs4380538	0.8714	0.04
			Ferreira_2019_AmJHumGenet	3	rs45613035	0.0016	0.715
					rs17454584	0.4811	0.023
					rs62322662	0.0079	0.962
			Pividori_2019_LancetRespirMed	1	rs2069763	0.8688	0.04
			Shrine_2019_LancetRespirMed	1	rs560026225 (proxy rs72687036)	0.46296	0.02105
			Johansson_2019_HumMolGenet	2	rs4380538	0.8714	0.04
					rs78560100	0.0096	0.944
			Zhu_2019_EurRespirJ	3	rs10021288	0.1985	0.023
					rs138538714	0.0182	0.002
					rs45613035	0.0016	0.715
						rs1837253	rs7735519	rs6594499
21	3	rs1837253, rs7735519, rs6594499	Hirota_2011_NatGenet	1	rs1837253	1	0.00028	0.03586
			Torgerson_2011_NatGenet	1	rs1837253	1	0.00028	0.03586
			Ferreira_2014_JAllergyClinImmunol	2	rs1837253	1	0.00028	0.03586
					rs1438673	0.036	0.00229	0.99339
			Pickrell_2016_NatGenet	1	rs1837253	1	0.00028	0.03586
			Almoguera_2017_AmJRespirCritCareMed	1	rs1837253	1	0.00028	0.03586
			Ferreira_2017_NatGenet	1	rs6594499	0.036	0.00223	1
			Demenais_2018_NatGenet	1	rs10455025	0.12	0.00058	0.50639
			Zhu_2018_NatGenet	2	rs7705653	0.00031	0.9961	0.00227
					rs1837253	1	0.00028	0.03586
			Ferreira_2019_AmJHumGenet	5	rs7734635	5.5e-05	0.94674	0.00162
					rs540485182	6.1e-05	0.9396	0.00172
					rs1837253	1	0.00028	0.03586
					rs1898671	0.12	0.00063	0.50007
					rs6594499	0.036	0.00223	1
			Pividori_2019_LancetRespirMed	1	rs1837253	1	0.00028	0.03586
			Shrine_2019_LancetRespirMed	2	rs1837253	1	0.00028	0.03586
					rs1438673	0.036	0.00229	0.99339
			Johansson_2019_HumMolGenet	3	rs1837253	1	0.00028	0.03586
					rs4099209	5.2e-05	0.94554	0.0016
					rs3806933	7.4e-06	0.00198	0.74423
			Zhu_2019_EurRespirJ	8	rs17513503	0.00038	0.45661	0.00573
					rs10056243	0.00052	0.32286	2e-05
					rs62375550	0.012	0.00945	0.00619
					rs1837253	1	0.00028	0.03586
					rs149096812	0.054	0.00196	0.02318
					rs6594500	0.047	0.00097	0.38212
					rs72793573	0.0067	0.0069	0.23255
					rs10478040	0.01	0.00345	0.04698
						rs848	rs3749833	rs10479009
22	3	rs848, rs3749833, rs10479009	Gudbjartsson_2009_NatGenet	1	rs4143832	0.09647	0.02477	0.38
			Li_2010_JAllergyClinImmunol	1	rs2244012	0.28867	0.01042	0.73
			Moffatt_2010_NEnglJMed	3	rs2073643	0.06301	0.36209	0.018
					rs1295686	0.98421	0.00531	0.17
					rs20541	0.98464	0.00567	0.17
			Wan_2012_Thorax	1	rs11745587	0.0062	0.4475	0.0012
			Weidinger_2013_HumMolGenet	1	rs2158177	0.31981	0.00963	0.69
			Bonnelykke_2014_NatGenet	1	rs6871536	0.29273	0.01123	0.75
			Myers_2014_HumMolecGenet	1	rs2549003	0.00079	0.11825	1.4e-05
			Marenholz_2015_NatCommun	1	rs17690965	0.16375	0.03053	0.032
			Pickrell_2016_NatGenet	1	rs2244012	0.28867	0.01042	0.73
			Ferreira_2017_NatGenet	1	rs848	1	0.00585	0.17
			Demenais_2018_NatGenet	1	rs20541	0.98464	0.00567	0.17
			Zhu_2018_NatGenet	1	rs2706362	0.28672	0.01003	0.73
			Ferreira_2019_AmJHumGenet	4	rs6866614	0.09266	0.24855	0.06
					rs3749833	0.00585	1	0.013
					rs2299012	0.28673	0.00996	0.73
					rs113010607	0.03136	0.00399	0.016
			Pividori_2019_LancetRespirMed	2	rs17622378	0.09008	0.26158	0.063
					rs2051809	0.16062	0.03043	0.031
			Shrine_2019_LancetRespirMed	2	rs3749833	0.00585	1	0.013
					rs1986009	0.25085	0.01345	0.66
			Johansson_2019_HumMolGenet	2	rs848	1	0.00585	0.17
					rs1986009	0.25085	0.01345	0.66
			Zhu_2019_EurRespirJ	6	rs1023518	0.00585	0.99914	0.013
					rs4705959	0.03869	0.01532	0.06
					rs115008099	0.33261	0.00825	0.66
					rs142117234	0.0039	0.00021	0.0031
					rs17510339	0.0801	0.01215	0.037
					rs9327638	0.03881	0.03748	0.038
						rs9273386	rs9272226	rs2517761	rs2229094	rs3129777	rs6457541	rs2523430	rs200391996	rs116762473	rs2596544	rs2523562	rs139088362
25	12	rs9273386, rs9272226, rs2517761, rs2229094, rs3129777, rs6457541, rs2523430, rs200391996, rs116762473, rs2596544, rs2523562, rs139088362	Li_2010_JAllergyClinImmunol	1	rs1063355	0.91901	0.0029	0.024	0.00032	0.17881	0.12	0.0024	6e-05	0.022	0.04	0.025	0.0047
			Moffatt_2010_NEnglJMed	2	rs9271300	0.09309	0.59	0.0039	0.0093	0.11648	7.5e-05	0.0054	0.0019	0.017	0.025	0.016	0.0022
					rs9273349	0.76654	0.0044	0.021	0.00074	0.19236	0.14	0.0019	2.6e-07	0.014	0.042	0.022	0.0023
			Hirota_2011_NatGenet	1	rs404860	0.00045	0.00026	0.0046	0.0027	0.01245	0.001	0.0021	0.00025	0.0021	0.033	0.018	0.0006
			Noguchi_2011_PLoSGenet	1	rs987870	0.01615	0.031	0.002	0.0026	0.02586	3.8e-06	0.0028	0.012	0.00015	0.011	0.007	0.00019
			Lasky-Su_2012_ClinExpAllerg	1	rs9272346	0.91873	0.0032	0.024	0.00033	0.17864	0.13	0.0024	6.2e-05	0.022	0.04	0.025	0.0046
			Ramasamy_2012_PLoSONE	1	rs9268516	0.22167	0.093	0.0037	0.00097	0.03179	0.012	0.00059	6.2e-05	0.0019	0.0076	0.016	0.00062
			Ferreira_2014_JAllergyClinImmunol	1	rs9273373	0.91909	0.0029	0.024	0.00033	0.17904	0.12	0.0024	6.1e-05	0.022	0.04	0.025	0.0047
			Pickrell_2016_NatGenet	2	rs2428494	0.07914	0.0099	0.06	0.055	0.10509	0.026	0.024	0.0019	0.0004	0.3	0.018	0.00082
					rs3104367	0.92021	0.003	0.024	0.00033	0.1798	0.13	0.0024	6.2e-05	0.022	0.041	0.025	0.0047
			Sarnowski_2016_JAllergyClinImmunol	1	rs9272346	0.91873	0.0032	0.024	0.00033	0.17864	0.13	0.0024	6.2e-05	0.022	0.04	0.025	0.0046
			Almoguera_2017_AmJRespirCritCareMed	1	rs3095318	0.05405	0.0098	0.035	0.032	0.26227	0.042	0.065	0.00012	0.00025	0.22	0.15	0.00057
			Ferreira_2017_NatGenet	1	rs34004019	0.34614	0.1	0.00056	0.0038	0.0577	0.015	0.0024	0.0015	0.078	0.011	0.0051	0.021
			Demenais_2018_NatGenet	2	rs2855812	0.03963	0.017	0.029	0.057	0.21771	0.045	0.017	0.00078	0.0011	0.45	0.21	0.00086
					rs9272346	0.91873	0.0032	0.024	0.00033	0.17864	0.13	0.0024	6.2e-05	0.022	0.04	0.025	0.0046
			Zhu_2018_NatGenet	1	rs9273374	0.91903	0.0029	0.024	0.00032	0.17882	0.12	0.0024	6e-05	0.022	0.04	0.025	0.0047
			Dahlin_2019_JAllergyClinImmunol	1	rs9272346	0.91873	0.0032	0.024	0.00033	0.17864	0.13	0.0024	6.2e-05	0.022	0.04	0.025	0.0046
			Ferreira_2019_AmJHumGenet	18	rs114444221	0.0014	0.0054	0.0064	0.017	0.00569	0.0065	0.0012	9e-05	0.00011	0.0067	0.011	3.2e-05
					rs2428494	0.07914	0.0099	0.06	0.055	0.10509	0.026	0.024	0.0019	0.0004	0.3	0.018	0.00082
					rs3190923	0.00497	0.0019	7.6e-05	0.019	0.00533	0.00054	0.00035	9.4e-05	5.9e-07	0.02	0.024	6e-05
					rs115664621	0.03355	0.053	0.00019	0.0048	0.00595	0.0096	0.0011	7.3e-05	0.00059	0.00022	0.00025	7.1e-05
					rs146618240	0.00279	0.55	0.0025	0.00041	0.19084	0.092	0.0017	0.01	0.017	0.098	0.075	0.0043
					rs72508457	0.11451	0.004	0.0036	0.0021	0.00162	0.14	0.0025	0.00016	3.5e-05	0.0011	0.00048	0.0029
					rs139088362	0.00422	0.0012	0.00026	0.00058	0.00123	0.0041	0.00052	0.00011	0.0001	0.00061	0.00057	1
					rs75380949	0.03555	0.029	0.00016	0.00027	0.00935	0.002	0.00012	0.0017	0.0008	0.0055	0.0033	0.00036
					rs115468973	0.01904	0.011	6.8e-05	0.00034	0.00205	0.0078	5.6e-05	0.0002	0.0041	0.0003	0.00016	9.2e-05
					rs1064713	0.00265	0.0031	0.00064	0.00062	0.01467	0.015	3.7e-05	2e-05	0.00011	5.8e-05	0.0002	0.27
					rs545366210	0.00462	0.013	0.00017	1.1e-05	0.0072	0.0041	1.1e-05	0.00021	0.00011	0.00017	0.00051	2.7e-05
					rs116189786	0.03439	0.013	1.1e-08	0.00028	0.00675	0.007	0.00079	0.00026	0.16	0.00013	0.00046	4.2e-11
					rs28383454	0.84004	0.00038	0.024	0.0033	0.26611	0.12	0.0046	0.00024	0.018	0.07	0.047	0.0035
					rs9273123	0.58578	0.0024	0.013	0.004	0.33055	0.078	0.008	1.6e-09	0.011	0.03	0.014	0.0019
					rs28798705	0.3717	0.15	0.0015	0.029	0.11441	0.0058	0.0068	0.00059	0.038	0.021	0.015	0.0096
					rs201184533	0.0141	0.0053	4.7e-05	0.0005	0.00208	0.0001	2.6e-05	0.00019	0.00012	0.00077	0.0011	2.3e-05
					rs111789468	0.0031	0.005	0.00049	0.00068	0.01464	0.0018	0.00058	0.0019	2.3e-05	0.0066	0.005	8.4e-05
					rs3116989	0.00028	0.0016	8.7e-05	4e-06	0.0017	0.007	0.00064	0.0028	2.3e-05	9.5e-05	0.0035	6.3e-05
			Park_2019_ClinExpAllergy	1	rs2858892	0.00914	3.2e-05	0.00025	0.02	0.0236	0.013	0.0041	0.0034	0.002	0.04	0.033	0.0013
			Pividori_2019_LancetRespirMed	3	rs1117490	0.0426	0.041	0.05	0.02	0.12973	0.0027	0.078	0.001	0.00058	0.16	0.12	0.00031
					rs2428494	0.07914	0.0099	0.06	0.055	0.10509	0.026	0.024	0.0019	0.0004	0.3	0.018	0.00082
					rs28407950	0.46188	0.15	0.0025	0.012	0.08706	0.0013	0.0037	0.0023	0.047	0.012	0.0088	0.012
			Shrine_2019_LancetRespirMed	2	rs776111176 (proxy rs3997872)	0.1648	0.403	0.0038	0.0012	0.0056	0.0878	0.0024	0.0022	0.0033	0.0009	0.0015	3e-06
					rs9273410	0.53835	0.071	0.011	0.0041	0.24183	0.028	0.0055	0.0068	0.012	0.098	0.067	0.0033
			Johansson_2019_HumMolGenet	14	rs6926894	0.99273	0.0027	0.022	0.00024	0.19573	0.11	0.0032	8.3e-05	0.02	0.043	0.025	0.0043
					rs2844584	0.00869	2.6e-06	0.0057	0.005	0.02011	0.0024	0.001	0.0023	1.9e-05	0.076	0.053	9.1e-05
					rs3104412	0.44927	0.04	0.02	0.0043	0.32874	0.23	0.002	0.00014	0.011	0.11	0.086	0.0018
					rs114798579	0.03923	0.016	7.6e-05	3.9e-06	0.00736	0.014	0.00029	1.5e-06	0.00043	0.0027	0.00012	0.14
					rs9272545	0.91231	0.0052	0.025	0.00027	0.182	0.13	0.0025	6.2e-05	0.018	0.041	0.025	0.0048
					rs17843577	0.90362	0.0056	0.024	6.3e-05	0.18729	0.12	0.0029	2.8e-07	0.022	0.04	0.026	0.0049
					rs2647025	0.18589	0.0071	0.0019	0.021	0.09191	5.6e-05	0.004	2.8e-06	0.0056	0.01	0.014	0.00082
					rs1694112	0.18768	0.01	0.003	0.0082	0.00522	0.047	0.0017	0.007	0.0041	0.028	0.024	0.00094
					rs7755224	0.12008	0.086	0.0022	0.031	0.04811	0.021	0.0023	0.0003	0.0029	0.014	0.016	0.021
					rs79870097	0.19356	0.078	0.0029	0.026	0.035	0.037	0.00084	0.0007	0.0019	0.0078	0.012	0.028
					rs9275602	0.13159	0.0007	0.019	0.034	0.59375	0.086	0.027	0.00025	0.0028	0.16	0.13	0.00064
					rs9276643	0.03476	0.0085	3.5e-07	0.0018	0.01311	0.0058	0.0014	0.0013	0.12	0.00015	0.0013	0.042
					rs7749543	0.09005	0.0034	0.013	0.028	0.24947	0.11	0.0057	1.5e-05	0.0015	0.061	0.052	0.00021
					rs2621363	0.06322	0.068	0.001	0.03	0.06879	0.0007	0.0049	0.00023	0.016	0.017	0.018	0.008
			Zhu_2019_EurRespirJ	11	rs114357009	0.00012	7e-05	0.0059	0.0027	0.00145	0.00032	0.049	0.00063	4.4e-06	0.0013	0.0027	0.0031
					rs2428494	0.07914	0.0099	0.06	0.055	0.10509	0.026	0.024	0.0019	0.0004	0.3	0.018	0.00082
					rs34437781	0.00019	0.0035	0.00081	0.028	0.0053	0.002	0.0037	0.00033	6.5e-05	0.15	0.012	9.5e-06
					rs3093539	0.01401	0.0043	0.0018	0.0056	0.00338	0.0044	0.0058	0.0002	0.0001	0.003	0.028	1.6e-06
					rs2844482	0.00153	0.0016	0.00016	0.53	0.02219	0.00074	0.0041	0.00032	0.00071	0.0035	0.021	0.00042
					rs7760841	0.13931	0.35	0.0036	0.00057	0.00212	0.08	0.0013	0.0027	0.0025	0.00092	0.0019	1.2e-05
					rs28688825	0.18724	0.078	3.6e-05	0.0002	0.0356	0.058	0.0026	0.0014	0.14	0.0024	1.5e-05	0.031
					rs28383364	0.02352	0.14	0.00063	0.0042	0.0596	0.0043	1.4e-05	6.6e-05	0.062	0.02	0.033	0.0015
					rs2647044	0.11934	0.1	0.013	0.016	0.8594	0.083	0.027	0.0016	0.0023	0.31	0.25	0.001
					rs35449774	0.01044	0.031	0.00094	0.00078	0.02497	0.00052	0.0034	0.013	0.00016	0.011	0.0063	0.00019
					rs9469520	0.0004	0.005	1.9e-05	6e-06	0.00047	8.4e-05	8.4e-05	0.9	9.3e-05	0.0013	0.00017	0.0003
						rs35621564	rs2390314
32	2	rs35621564, rs2390314	Ferreira_2017_NatGenet	1	rs6461503	0.5249	0.0099
			Zhu_2018_NatGenet	1	rs6461503	0.5249	0.0099
			Ferreira_2019_AmJHumGenet	2	rs149317277	0.0059	0.0336
					rs12531500	0.7262	0.0082
			Pividori_2019_LancetRespirMed	1	rs4473914	0.0057	0.0351
			Johansson_2019_HumMolGenet	2	rs3757727	0.0055	0.0334
					rs13241235	0.9423	0.0038
			Zhu_2019_EurRespirJ	3	rs3757727	0.0055	0.0334
					rs2390314	0.0042	1
					rs35621564	1	0.0042
						rs992969	rs343478	rs149045797
39	3	rs992969, rs343478, rs149045797	Moffatt_2010_NEnglJMed	1	rs1342326	0.5597	0.011	0.00088
			Torgerson_2011_NatGenet	1	rs2381416	0.9373	0.0252	0.0016
			Bonnelykke_2014_NatGenet	1	rs928413	0.9476	0.0235	0.0017
			Ferreira_2014_JAllergyClinImmunol	1	rs72699186	0.5615	0.011	0.00088
			Pickrell_2016_NatGenet	1	rs144829310	0.5757	0.0107	0.00088
			Sarnowski_2016_JAllergyClinImmunol	1	rs928413	0.9476	0.0235	0.0017
			Ferreira_2017_NatGenet	1	rs144829310	0.5757	0.0107	0.00088
			Demenais_2018_NatGenet	1	rs992969	1	0.0248	0.0015
			Zhu_2018_NatGenet	2	rs343495	0.0194	0.2818	7.5e-05
					rs9775039	0.5623	0.0109	0.00087
			Ferreira_2019_AmJHumGenet	4	rs62557312	0.0199	0.2716	0.00033
					rs340934	0.0196	0.2734	8.4e-05
					rs992969	1	0.0248	0.0015
					rs7848215	0.9315	0.0249	0.0017
			Pividori_2019_LancetRespirMed	1	rs992969	1	0.0248	0.0015
			Shrine_2019_LancetRespirMed	1	rs144829310	0.5757	0.0107	0.00088
			Johansson_2019_HumMolGenet	3	rs928412	0.9583	0.0239	0.0017
					rs343478	0.0248	1	0.0011
					rs72699188	0.5629	0.0105	0.00088
			Zhu_2019_EurRespirJ	8	rs58029167	0.0043	0.0614	0.00084
					rs143293684	0.0414	0.0148	7.2e-05
					rs10975416	0.0194	0.2855	7.2e-05
					rs992969	1	0.0248	0.0015
					rs146597587	0.0015	0.0011	0.99
					rs139939994	0.0206	0.0047	3.9e-05
					rs7864027	0.0461	0.0082	0.00089
					rs75636497	0.0144	0.0081	0.00052
						rs12722502	rs2255088
42	2	rs12722502, rs2255088	Ferreira_2017_NatGenet	1	rs61839660	0.002	4.1e-05
			Ferreira_2019_AmJHumGenet	2	rs12722502	1	4.9e-06
					rs943451	4.2e-07	0.8
			Pividori_2019_LancetRespirMed	1	rs943451	4.2e-07	0.8
			Johansson_2019_HumMolGenet	3	rs12722547	0.98	1.3e-05
					rs62626322	0.0023	3.9e-05
					rs61841332	2.7e-05	0.51
			Zhu_2019_EurRespirJ	4	rs9663421	0.048	2.2e-06
					rs12722502	1	4.9e-06
					rs62626322	0.0023	3.9e-05
					rs41284471	2.7e-05	0.51
						rs1444782	rs2025758	rs72782676	rs12413578	rs11256026	rs10795633	rs4749785	rs3802597	rs113981909
43	9	rs1444782, rs2025758, rs72782676, rs12413578, rs11256026, rs10795633, rs4749785, rs3802597, rs113981909	Hirota_2011_NatGenet	1	rs10508372	0.0023	3.8e-08	0.017	7.2e-05	0.0017	5.1e-05	0.00032	3.9e-06	3.8e-06
			Pickrell_2016_NatGenet	1	rs12413578	0.16	0.00077	0.00058	1	0.067	5.6e-07	0.00018	6e-05	1.2e-05
			Ferreira_2017_NatGenet	1	rs12413578	0.16	0.00077	0.00058	1	0.067	5.6e-07	0.00018	6e-05	1.2e-05
			Demenais_2018_NatGenet	1	rs2589561	0.17	0.017	0.0011	0.027	0.13	0.0017	9.1e-05	3.4e-05	2.3e-05
			Zhu_2018_NatGenet	1	rs12413578	0.16	0.00077	0.00058	1	0.067	5.6e-07	0.00018	6e-05	1.2e-05
			Ferreira_2019_AmJHumGenet	7	rs11255504	3.4e-07	5e-11	9.6e-06	0.0001	9.2e-07	0.00027	0.00012	0.2	5.3e-05
					rs7099257	0.00017	0.00053	5.3e-06	5.8e-05	0.00021	0.81	0.013	8.5e-05	3.7e-05
					rs17144046	1.3e-06	0.00031	8.6e-05	2.3e-05	5.7e-05	0.0026	0.88	0.00019	1.3e-07
					rs10795672	0.00033	0.47	0.00043	0.00071	0.004	0.0035	4.9e-05	0.0002	4.7e-05
					rs12413578	0.16	0.00077	0.00058	1	0.067	5.6e-07	0.00018	6e-05	1.2e-05
					rs1775554	1	2.3e-05	0.0067	0.16	0.43	0.00037	2.7e-05	1.6e-05	7e-05
					rs1612986	0.15	0.016	0.00085	0.025	0.13	0.0017	0.00014	3.3e-05	8e-06
			Pividori_2019_LancetRespirMed	2	rs7894791	0.00046	6.7e-06	3.4e-06	0.00011	2.4e-09	0.007	0.26	9e-05	3.3e-06
					rs1775554	1	2.3e-05	0.0067	0.16	0.43	0.00037	2.7e-05	1.6e-05	7e-05
			Shrine_2019_LancetRespirMed	2	rs10905284	1.4e-05	2.3e-05	1e-05	5.8e-05	1.2e-05	5.8e-05	0.00011	0.99	5.7e-05
					rs61840192	0.97	0.00017	0.0065	0.16	0.43	0.00059	5.7e-05	1.7e-05	5.8e-05
			Johansson_2019_HumMolGenet	7	rs2197415	0.99	3.8e-05	0.0067	0.16	0.42	0.00039	2.1e-05	1.6e-05	7.5e-05
					rs3781094	5.7e-06	2.3e-05	7.6e-07	9.5e-06	1.6e-05	1.3e-07	5.4e-05	0.52	0.00047
					rs6602301	7.8e-05	2.2e-05	0.00013	3.8e-05	5.7e-06	0.049	0.023	6e-05	0.00034
					rs7894791	0.00046	6.7e-06	3.4e-06	0.00011	2.4e-09	0.007	0.26	9e-05	3.3e-06
					rs11255938	2.7e-05	0.99	0.00017	0.00077	0.0068	0.0013	8.5e-06	3.7e-05	2.9e-05
					rs72782675	0.011	2.4e-06	0.58	0.00066	0.0049	4.8e-05	0.00014	7e-05	1.4e-05
					rs12413578	0.16	0.00077	0.00058	1	0.067	5.6e-07	0.00018	6e-05	1.2e-05
			Zhu_2019_EurRespirJ	12	rs7087058	1.9e-05	2.1e-06	5e-06	6.7e-05	5.8e-06	0.00049	9.1e-06	0.28	2.3e-05
					rs117158080	5.6e-05	2.4e-05	2.6e-06	3.1e-06	4e-05	1.5e-05	2e-07	0.00017	0.94
					rs12785018	0.00041	0.00077	3.1e-05	1.3e-05	9.2e-05	0.78	0.0044	8.1e-05	0.00013
					rs2477923	0.0022	5.6e-06	6.3e-05	0.00025	0.00014	0.026	0.24	3.9e-06	4.4e-05
					rs2025758	2.3e-05	1	0.00022	0.00077	0.0066	0.0011	1.8e-05	2.4e-05	2e-05
					rs827637	0.056	0.0015	2.8e-06	1.2e-05	0.023	0.00023	0.0015	2.8e-05	9.7e-06
					rs72782676	0.0066	0.00022	1	0.00058	0.0028	2.8e-05	0.00011	8.6e-06	4.3e-06
					rs1444782	1	2.3e-05	0.0066	0.16	0.43	0.00036	2.1e-05	1.3e-05	7.5e-05
					rs77000868	0.042	0.0058	0.00012	0.27	0.018	3.8e-06	0.0002	0.00018	9.8e-06
					rs72784452	0.044	0.0002	0.00045	0.37	0.0098	5.3e-05	0.00043	6.7e-06	1.3e-05
					rs17406680	0.033	0.0089	0.00019	0.0055	0.027	0.002	0.00025	3e-05	0.00012
					rs75125788	0.003	0.0061	0.00018	0.013	0.023	0.00065	3.9e-05	8.5e-05	5e-05
						rs7936312	rs55646091
49	2	rs7936312, rs55646091	Ferreira_2011_Lancet	1	rs7130588	0.609	0.0885
			Ferreira_2014_JAllergyClinImmunol	1	rs2155219	0.898	0.0498
			Marenholz_2015_NatCommun	1	rs2155219	0.898	0.0498
			Pickrell_2016_NatGenet	1	rs7936323	1	0.056
			Ferreira_2017_NatGenet	1	rs7936323	1	0.056
			Demenais_2018_NatGenet	1	rs7927894	0.694	0.0796
			Zhu_2018_NatGenet	1	rs7936070	1	0.056
			Ferreira_2019_AmJHumGenet	3	rs7936312	1	0.056
					rs55646091	0.056	1
					rs11236797	0.903	0.0623
			Pividori_2019_LancetRespirMed	2	rs61894547	0.053	0.9024
					rs7936312	1	0.056
			Shrine_2019_LancetRespirMed	1	rs7936312	1	0.056
			Johansson_2019_HumMolGenet	2	rs7936312	1	0.056
					rs55646091	0.056	1
			Zhu_2019_EurRespirJ	3	rs55684690	0.036	0.6169
					rs7936312	1	0.056
					rs12718488	0.034	0.0047
						rs3024971	rs1689510	rs12368672
52	3	rs3024971, rs1689510, rs12368672	Moffatt_2010_NEnglJMed	1	rs167769	0.07624	0.0024	0.9326
			Hirota_2011_NatGenet	1	rs1701704	0.00039	0.98266	0.0023
			Pickrell_2016_NatGenet	1	rs3001426	0.08912	0.00304	0.7852
			Ferreira_2017_NatGenet	1	rs1059513	0.99666	0.00033	0.0655
			Demenais_2018_NatGenet	1	rs167769	0.07624	0.0024	0.9326
			Zhu_2018_NatGenet	3	rs10876864	0.00051	0.68977	0.003
					rs1059513	0.99666	0.00033	0.0655
					rs167769	0.07624	0.0024	0.9326
			Daya_2019_NatCommun	1	rs3122929	0.07126	0.00245	0.9705
			Ferreira_2019_AmJHumGenet	4	rs705700	0.00061	0.63692	0.0029
					rs7302200	0.00037	0.97669	0.0024
					rs1059513	0.99666	0.00033	0.0655
					rs3122929	0.07126	0.00245	0.9705
			Pividori_2019_LancetRespirMed	2	rs705699	0.00062	0.63637	0.003
					rs3122929	0.07126	0.00245	0.9705
			Shrine_2019_LancetRespirMed	2	rs7305461	0.0007	0.64851	0.0038
					rs703816	0.08872	0.00191	0.8007
			Johansson_2019_HumMolGenet	3	rs3024971	1	0.00034	0.0666
					rs1689510	0.00034	1	0.0023
					rs3122929	0.07126	0.00245	0.9705
			Zhu_2019_EurRespirJ	4	rs705700	0.00061	0.63692	0.0029
					rs11172086	0.63632	0.00021	0.0324
					rs201011002	0.03599	0.00033	0.0029
					rs3122929	0.07126	0.00245	0.9705
						rs56375023	rs778984966	rs117683492	rs72743423
59	4	rs56375023, rs778984966, rs117683492, rs72743423	Moffatt_2010_NEnglJMed	1	rs744910	0.3305	0.012	0.0152	0.00019
			Ferreira_2014_JAllergyClinImmunol	1	rs17294280	0.7043	0.015	0.00584	0.00032
			Pickrell_2016_NatGenet	1	rs56375023	1	0.011	0.00542	0.01275
			Ferreira_2017_NatGenet	1	rs56375023	1	0.011	0.00542	0.01275
			Demenais_2018_NatGenet	1	rs2033784	0.7345	0.022	0.00729	0.00814
			Zhu_2018_NatGenet	1	rs56062135	0.9978	0.011	0.00543	0.01273
			Ferreira_2019_AmJHumGenet	3	rs117683492	0.0054	4.2e-05	1	0.00094
					rs72743461	0.9964	0.01	0.0054	0.01279
					rs34445740	0.0024	0.77	0.00036	0.00183
			Pividori_2019_LancetRespirMed	1	rs56062135	0.9978	0.011	0.00543	0.01273
			Shrine_2019_LancetRespirMed	1	rs72743461	0.9964	0.01	0.0054	0.01279
			Johansson_2019_HumMolGenet	3	rs72743461	0.9964	0.01	0.0054	0.01279
					rs12592283	0.0355	0.0014	0.0017	0.50057
					rs10152595	0.0112	0.99	4e-05	0.00425
			Zhu_2019_EurRespirJ	3	rs28617673	0.0327	0.0017	0.0017	0.46549
					rs72743461	0.9964	0.01	0.0054	0.01279
					rs10152595	0.0112	0.99	4e-05	0.00425
						rs3785356	rs149311794	rs77315098
62	3	rs3785356, rs149311794, rs77315098	Moffatt_2010_NEnglJMed	1	rs1859308	0.0022	1.4e-05	0.00725
			Sarnowski_2016_JAllergyClinImmunol	1	rs1805013	0.0184	0.00024	0.00387
			Zhu_2018_NatGenet	1	rs3024655	0.026	0.083	0.442
			Ferreira_2019_AmJHumGenet	2	rs3785356	1	0.0027	0.02283
					rs3024655	0.026	0.083	0.442
			Pividori_2019_LancetRespirMed	1	rs3785356	1	0.0027	0.02283
			Johansson_2019_HumMolGenet	2	rs3024664	0.0256	0.083	0.45351
					rs3785356	1	0.0027	0.02283
			Zhu_2019_EurRespirJ	4	rs145986476	0.0025	0.9	0.00059
					rs3024622	0.527	0.0034	0.0329
					rs77315098	0.0228	0.00062	1
					rs179768	0.0372	0.0014	0.00791
						rs4795401	rs112401631	rs7219483
63	3	rs4795401, rs112401631, rs7219483	Moffatt_2007_Nature	1	rs7216389	0.96	0.00032	0.00066
			Ferreira_2010_EurJHumGenet	1	rs6503525	0.53	9.2e-05	0.00029
			Moffatt_2010_NEnglJMed	2	rs2305480	0.84	0.0011	0.00068
					rs3894194	0.5	0.00011	0.00056
			Sleiman_2010_NEnglJMed	1	rs4795400	0.85	0.0011	0.00072
			Karunas_2011_MolBiol	1	rs7216389	0.96	0.00032	0.00066
			Torgerson_2011_NatGenet	1	rs11078927	0.84	0.0011	0.00071
			Wan_2012_Thorax	1	rs4794820	0.68	0.0009	0.0012
			Bonnelykke_2014_NatGenet	1	rs2305480	0.84	0.0011	0.00068
			Ferreira_2014_JAllergyClinImmunol	1	rs7212938	0.43	1.3e-05	0.00095
			Galanter_2014_JAllergyClinImmunol	1	rs907092	0.79	0.0014	0.0013
			Marenholz_2015_NatCommun	1	rs10445308	0.81	0.0014	0.0012
			Nieuwenhuis_2016_Allergy	1	rs2290400	0.99	0.00031	0.00062
			Pickrell_2016_NatGenet	1	rs11655198	0.96	0.00034	0.00096
			Sarnowski_2016_JAllergyClinImmunol	1	rs9901146	0.96	0.00034	0.00096
			Ferreira_2017_NatGenet	1	rs921650	0.96	0.00032	0.00066
			Yan_2017_EurRespirJ	1	rs907092	0.79	0.0014	0.0013
			Demenais_2018_NatGenet	1	rs2952156	0.42	0.0024	0.00078
			Zhu_2018_NatGenet	3	rs146644295	0.018	2.6e-05	5.3e-06
					rs869402	0.96	0.00032	0.00066
					rs11658582	0.00022	0.012	0.66
			Daya_2019_NatCommun	1	rs907092	0.79	0.0014	0.0013
			Ferreira_2019_AmJHumGenet	6	rs4795399	0.84	0.0011	0.00068
					rs117097909	0.059	0.00024	0.00022
					rs201413617	0.018	0.00015	2.7e-05
					rs9893132	5.5e-05	0.01	0.48
					rs112401631	0.00029	1	0.0082
					rs8067124	0.0002	0.68	0.0036
			Pividori_2019_LancetRespirMed	1	rs4795399	0.84	0.0011	0.00068
			Shrine_2019_LancetRespirMed	1	rs2941522	0.89	0.00043	0.00066
			Johansson_2019_HumMolGenet	3	rs2305479	0.99	0.00031	0.00065
					rs112401631	0.00029	1	0.0082
					rs7219483	0.00068	0.0082	1
			Zhu_2019_EurRespirJ	8	rs801429	0.096	0.00083	0.0003
					rs146644295	0.018	2.6e-05	5.3e-06
					rs72827176	0.033	0.00029	5.3e-05
					rs1008723	1	0.00029	0.00068
					rs2305482	0.047	0.0012	0.0005
					rs150260796	0.013	6.6e-05	0.00012
					rs112401631	0.00029	1	0.0082
					rs2253717	0.00044	0.0075	0.92

## Sheet: SD4
Supplementary Data 4. Previous asthma GWAS variants that are not significant in this study.
Previous asthma GWAS							Asthma GWAS in UK Biobank from this study
Previous_asthma_GWAS	Chr	Reported_variant	Reported_position	Position_GRCh37	OR or BETA	p.value	proxy_if_needed	LD_with_proxy	BETA	p.value	Note
Ober_2008_NEnglJMed	1	rs4950928	201422505	203155881		1.1e-13			0.00192	0.812
Kim_2009_ClinExpAllerg	13	rs9319321	26313673	27415672	5.2	2.55e-06			0.00524	0.489
Kim_2009_ClinExpAllerg	10	rs10762058	67758514	68088507	5	5.84e-06			-0.00522	0.559
Kim_2009_ClinExpAllerg	9	rs16937883	20088711	20098710	5.29	6.59e-06			-0.00424	0.7
Gudbjartsson_2009_NatGenet	2	rs12619285	213532290	213824044	6.3	5.4e-10			-0.011	0.136
Gudbjartsson_2009_NatGenet	3	rs4857855	129743240	128260549	9.4	8.6e-17			0.0105	0.227
Gudbjartsson_2009_NatGenet	12	rs3184504	110368991	111884607	7.6	6.5e-19			0.0196	0.00262
Himes_2009_AmJHumGenet	5	rs1588265	59405551	59369793	0.85	2.5e-08			0.00554	0.438
Hancock_2009_PLoSGenet	9	rs2378383		82039361		6.79e-07			-0.0115	0.255
Mathias_2010_JAllergyClinImmunol	5	rs10515807	159297576	159364997	1.4	3.57e-06			-0.00198	0.813
Mathias_2010_JAllergyClinImmunol	20	rs6052761	4605017	4657016	1.23	2.27e-06			0.00182	0.861
Mathias_2010_JAllergyClinImmunol	2	rs1435879	115209357	115492886	0.65	3.05e-06			-0.00912	0.388
Mathias_2010_JAllergyClinImmunol	17	rs3972219	60448995	63018532		7.11e-06			0.00677	0.683
Sleiman_2010_NEnglJMed	1	rs2786098	194057565	197325907	0.7	9.33e-11			-0.00156	0.843
Sleiman_2010_NEnglJMed	6	rs1358786	165974912	166054921	1.47	8.35e-08			0.00353	0.704
Moffatt_2010_NEnglJMed	22	rs2284033	35863980	37534033	0.89	1.2e-08			-0.0254	0.000111
Moffatt_2010_NEnglJMed	1	rs2252226	157542777	159276152		6.6e-05			-0.02	0.0023
Kim_2010_PLoSONE	22	rs1053744		50885774		3e-07			-0.00257	0.694
Kim_2010_PLoSONE	3	rs828616		98541115		2e-06			0.0147	0.0328
Kim_2010_PLoSONE	22	rs139719		25282764		1.6e-06			-0.0028	0.7
Kim_2010_PLoSONE	2	rs7572857		65296797		6e-05			0.00617	0.492
Noguchi_2011_PLoSGenet	8	rs3019885		118025644	1.34	5e-13			-0.0105	0.108
Torgerson_2011_NatGenet	1	rs4653433	224041154	225974530	1.14	5.4e-07			0.00376	0.573
Torgerson_2011_NatGenet	4	rs11735820	66181611	66499015	1.16	2.3e-07			-0.0014	0.841
Torgerson_2011_NatGenet	8	rs2453626	101207073	101137896	1.17	2.8e-07			7.06e-05	0.991
Torgerson_2011_NatGenet	12	rs16929496	25885071	25993803	1.19	2.6e-07			0.0078	0.36
Torgerson_2011_NatGenet	17	rs9891949	8039908	8099182	1.25	7.5e-07			-0.0085	0.217
Torgerson_2011_NatGenet	1	rs1102000	155745980	158932906	1.34	3.6e-07			0.299	0.176
Torgerson_2011_NatGenet	11	rs11214966	113736465	114231254	1.35	3.5e-07			0.00303	0.797
Torgerson_2011_NatGenet	3	rs2017908	188900662	187417967	1.63	4.4e-09			0.00834	0.387
Torgerson_2011_NatGenet	5	rs10064618	153752482	153772288	1.25	5.7e-07			-0.00135	0.842
Torgerson_2011_NatGenet	19	rs335016	35065232	30373391	1.25	2.6e-07			0.00423	0.525
Hirota_2011_NatGenet	4	rs7686660	144222609	144003158	1.16	1.87e-12			-0.00484	0.516
Ferreira_2011_Lancet	1	rs4129267	154453788	154426263	1.09	2.3e-08			0.0283	1.93e-05
Forno_2012_JAllergyClinImmunol	11	rs7927044		127761665		6.54e-09			0.00105	0.979
Forno_2012_JAllergyClinImmunol	3	rs9815663		3614886		2.31e-08			0.00395	0.633
Forno_2012_JAllergyClinImmunol	17	rs10521233		13559079		3.6e-08			0.00433	0.734
Wan_2012_Thorax	6	rs9382936	14173097	14065117	1.24	5.68e-05			0.0012	0.875
Wan_2012_Thorax	7	rs12699949	18010787	18044261	0.8	1.19e-05			-0.0105	0.134
Wan_2012_Thorax	13	rs2496764	84477159	85579157	1.26	8.03e-05			0.0125	0.12
Li_2012_JAllergyClinImmunol	5	rs1422673	150419181	150438987	0.63	3.44e-07			-0.0141	0.0963
Li_2012_JAllergyClinImmunol	10	rs2791189	72187212	72517205	0.69	5.73e-07			-0.00746	0.266
Lasky-Su_2012_ClinExpAllerg	14	rs17441370	32314865	33245113		1.369e-11			-0.00948	0.584
Lasky-Su_2012_ClinExpAllerg	5	rs272474	6515338	6462337		3.782e-08			-0.0191	0.222
Ding_2013_HumGenomics	9	rs16929097	12521826	12521825		8.33e-09			-0.0284	0.227
Ding_2013_HumGenomics	4	rs17218161	59213845	59213844		1.54e-08	rs116881017	1	0.1369	0.456
Ding_2013_HumGenomics	10	rs12570188	100855702	100855701		4.6e-08			0.045	0.654
Ding_2013_HumGenomics	3	rs9823506	100476713	100476712		5.79e-08			0.0646	0.147
Ding_2013_HumGenomics	11	rs920672	20050143	20050142		5.79e-08			0.338	0.372
Ding_2013_HumGenomics	7	rs886448	24240165	24240164		7.24e-08			NA	NA	monoallelic in CEU+GBR population
Ding_2013_HumGenomics	10	rs11000019	73591530	73591529		7.62e-08			0.342	0.022
Bonnelykke_2014_NatGenet	7	rs6967330	105445687	105658450	1.45	1.4e-08			0.0237	0.00668
Myers_2014_HumMolecGenet	10	rs17642749		119647255	2.97	3.57e-07			0.00318	0.797
Myers_2014_HumMolecGenet	2	rs1012307		150655220	1.44	7.5e-07			0.239	0.466
Myers_2014_HumMolecGenet	2	rs4673659		213189728	1.42	9.29e-07			-0.0165	0.0326
Myers_2014_HumMolecGenet	6	rs2675724		165565894	1.44	1.58e-07			0.00156	0.834
Myers_2014_HumMolecGenet	17	rs9895098		2938532	2.31	2.79e-07			-0.00434	0.673
Yucesoy_2015_ToxicolSci	15	rs12913832	28365618	28365617	3.475	6.94e-14			0.000518	0.948
Yucesoy_2015_ToxicolSci	1	rs12568266	4193551	4193550	5.017	6.2e-10			0.00721	0.727
Yucesoy_2015_ToxicolSci	11	rs74380195	102887229	102887228	4.018	9.58e-10			0.00414	0.771
Yucesoy_2015_ToxicolSci	11	rs76966929	102891066	102891065	4.018	9.58e-10			0.00431	0.761
Yucesoy_2015_ToxicolSci	2	rs7588010	75473916	75473915	2.719	4.08e-09			-0.000266	0.969
Yucesoy_2015_ToxicolSci	4	rs908084	183543648	183543647	3.97	8.59e-09			0.0171	0.284
Yucesoy_2015_ToxicolSci	8	rs2514805	95167247	95167246	2.952	1.22e-08			-0.00337	0.736
Yucesoy_2015_ToxicolSci	5	rs16867528	15607448	15607447	7.391	1.65e-08			0.0194	0.444
Yucesoy_2015_ToxicolSci	1	rs12143327	112610895	112610894	3.142	4.57e-08			-0.0196	0.0877
Yucesoy_2015_ToxicolSci	15	rs79252495	26722016	26722015	4.25	5.85e-08			0.0206	0.224
Yucesoy_2015_ToxicolSci	5	rs76684306	15616676	15616675	6.562	9.9e-08			0.0252	0.311
McGeachie_2015_JAllergyClinImmunol	10	rs7915695		68444733		2.19e-08			0.0107	0.312
McGeachie_2015_JAllergyClinImmunol	2	rs1484118		179619957		7.24e-07			-0.00278	0.775
Marenholz_2015_NatCommun	6	rs9357733	52400095	52292135	1.27	2.1e-08			0.000339	0.967
Marenholz_2015_NatCommun	12	rs993226	83410704	84886572	1.58	5.3e-09			0.00212	0.9
Barreto-Luis_2016_JAllergyClinImmunol	3	rs9866261	64526567	64526566	1.45	1.31e-07			0.00413	0.687
Sarnowski_2016_JAllergyClinImmunol	16	rs1861760	50857693	50857692	1.28	4.2e-08			0.0149	0.369
White_2016_Immunogenetics	10	rs660498		27740958	1.62	2.2e-07			0.00235	0.724
White_2016_Immunogenetics	7	rs17446324		83157803	0.41	5e-06			0.00427	0.595
White_2016_Immunogenetics	19	rs67731056		7264548	1.88	6.7e-06			0.0136	0.165
Pickrell_2016_NatGenet	1	rs4233366	161159147	161159146	1.09	4.8e-15			0.0361	9.94e-07
Pickrell_2016_NatGenet	1	rs6683383	203100504	203100503	1.062	1.1e-08			-0.0362	1.79e-07
Pickrell_2016_NatGenet	7	rs6959584	105676505	105676504	1.086	2e-08			0.0198	0.0424
Almoguera_2017_AmJRespirCritCareMed	9	rs72721168	27308288	27308287	-0.602	7.02e-10			-0.014	0.418
Almoguera_2017_AmJRespirCritCareMed	6	rs1776883	34156444	34156443	-0.222	5.29e-09			0.000224	0.973
Almoguera_2017_AmJRespirCritCareMed	9	rs11788591	129740522	132502800		4.45e-08			-0.0273	0.249
Almoguera_2017_AmJRespirCritCareMed	10	rs75446656	65100016	65100015	0.97	3.6e-08			0.0316	0.0454
Ferreira_2017_NatGenet	1	rs10910095	2510755	2510754	1.042	2.7e-08			-0.0317	0.000904
Ferreira_2017_NatGenet	1	rs760805	25251923	25251922	1.038	6.4e-13			0.0319	1.31e-06
Ferreira_2017_NatGenet	1	rs76167968	35681738	35681737	1.056	1.3e-08			-0.00704	0.565
Ferreira_2017_NatGenet	1	rs7512552	150265704	150265703	1.031	1.4e-09			0.0251	0.000122
Ferreira_2017_NatGenet	1	rs2228145	154426970	154426969	1.038	4.3e-13			0.0284	1.75e-05
Ferreira_2017_NatGenet	1	rs2070901	161185058	161185057	1.039	1.3e-11			0.0369	5.3e-07
Ferreira_2017_NatGenet	1	rs697852	226914734	226914733	1.041	1.6e-09			0.0331	0.000109
Ferreira_2017_NatGenet	2	rs4671601	64836267	64836266	1.039	8.8e-09			-0.0283	0.000706
Ferreira_2017_NatGenet	2	rs4848612	112388538	112388537	1.038	2.3e-10			0.0132	0.0884
Ferreira_2017_NatGenet	2	rs13403656	112269127	112269126	1.045	2.2e-08			-0.0342	0.000406
Ferreira_2017_NatGenet	2	rs1143633	113590467	113590466	1.034	1.7e-10			-0.0242	0.000453
Ferreira_2017_NatGenet	2	rs74847330	143831599	143831598	1.048	1.8e-09			-0.0347	0.000422
Ferreira_2017_NatGenet	2	rs1064213	198950240	198950239	1.035	5.4e-12			-0.0192	0.00323
Ferreira_2017_NatGenet	2	rs1057258	234115629	234115628	1.045	1.4e-10			-0.00733	0.39
Ferreira_2017_NatGenet	3	rs61192126	72394852	72394851	1.037	8.9e-11			-0.034	2.35e-06
Ferreira_2017_NatGenet	3	rs13088318	101242751	101242750	1.031	8.6e-09			-0.0193	0.00517
Ferreira_2017_NatGenet	3	rs75557865	121652141	121652140	1.029	1.6e-08			-0.0179	0.00619
Ferreira_2017_NatGenet	3	rs10663129	141321836	141321836	1.042	1.1e-13			0.0121	0.0803
Ferreira_2017_NatGenet	4	rs10033073	4775401	4775400	1.04	1.2e-10			0.0168	0.0129
Ferreira_2017_NatGenet	4	rs227275	103593898	103593897	1.034	3.7e-11			0.0196	0.00279
Ferreira_2017_NatGenet	5	rs7714574	40492655	40492654	1.032	5.9e-10			0.0132	0.0468
Ferreira_2017_NatGenet	5	rs250308	118684297	118684296	1.031	4e-09			-0.0314	2.65e-06
Ferreira_2017_NatGenet	5	rs740474	140925362	140925361	1.034	5.6e-11			-0.0168	0.0117
Ferreira_2017_NatGenet	5	rs2910162	159909345	159909344	1.033	2.5e-09			0.0208	0.00293
Ferreira_2017_NatGenet	5	rs13153019	176782218	176782217	1.035	1.3e-08			0.0201	0.00806
Ferreira_2017_NatGenet	6	rs9372120	106667535	106667534	1.042	4.2e-11			0.0322	5.91e-05
Ferreira_2017_NatGenet	6	rs5029937	138195151	138195150	1.081	2.4e-08			-0.0646	0.000347
Ferreira_2017_NatGenet	6	rs9383820	157419508	157419507	1.037	1.2e-08			-0.0106	0.198
Ferreira_2017_NatGenet	6	rs72033857	167390671	167390671	1.057	1.2e-09	rs186565115	0.7174	0.0425	1.35e-05
Ferreira_2017_NatGenet	7	rs17664743	50253897	50253896	1.042	6.2e-11			0.00499	0.537
Ferreira_2017_NatGenet	7	rs4296977	77018542	77018541	1.055	2.1e-13			-0.0248	0.00855
Ferreira_2017_NatGenet	9	rs16922576	5064193	5064192	1.036	3.2e-10			0.0261	0.000369
Ferreira_2017_NatGenet	9	rs10760123	123650534	123650533	1.032	5.2e-09			-0.0209	0.00215
Ferreira_2017_NatGenet	9	rs12551834	131613191	131613190	1.058	3e-09			-0.035	0.0014
Ferreira_2017_NatGenet	10	rs2893907	64382359	64382358	1.031	1.8e-09			0.0278	2.87e-05
Ferreira_2017_NatGenet	10	rs10883723	104225832	104225831	1.03	1.6e-08			0.0156	0.0216
Ferreira_2017_NatGenet	11	rs59593577	95425526	95425525	1.053	1.6e-11			-0.0309	0.0015
Ferreira_2017_NatGenet	11	rs56129466	128158189	128158188	1.047	1.9e-13			-0.0365	3.66e-06
Ferreira_2017_NatGenet	12	rs55726902	48196982	48196981	1.051	2.6e-16			-0.0364	1.74e-06
Ferreira_2017_NatGenet	12	rs11169225	50345671	50345670	1.045	1.2e-11			0.0215	0.00824
Ferreira_2017_NatGenet	12	rs7137828	111932800	111932799	1.033	2.2e-10			0.0195	0.00285
Ferreira_2017_NatGenet	12	rs6489785	121363724	121363723	1.043	1.6e-15			-0.0276	3.8e-05
Ferreira_2017_NatGenet	12	rs63406760	123742692	123742692	1.047	3e-13	rs10772998	1	0.0324	5.19e-05
Ferreira_2017_NatGenet	13	rs4943794	41173408	41173407	1.043	7.2e-12			0.0201	0.0115
Ferreira_2017_NatGenet	14	rs1048990	35761675	35761674	1.039	1e-08			0.0184	0.0355
Ferreira_2017_NatGenet	14	rs111914382	38097001	38097001	1.036	8.1e-09			0.00622	0.414
Ferreira_2017_NatGenet	14	rs9323612	75968608	75968607	1.032	8.6e-09			-0.0151	0.0292
Ferreira_2017_NatGenet	14	rs9989163	103235012	103235011	1.029	1.9e-08			0.0165	0.0115
Ferreira_2017_NatGenet	15	rs12440045	41782684	41782683	1.033	4.9e-10			0.0312	2.36e-06
Ferreira_2017_NatGenet	15	rs3540	91045408	91045407	1.036	3.3e-11			-0.00395	0.572
Ferreira_2017_NatGenet	17	rs71368508	4521473	4521472	1.124	2e-09			-0.103	6.97e-06
Ferreira_2017_NatGenet	18	rs4801001	52336175	52336174	1.031	5.9e-09			-0.0174	0.00864
Ferreira_2017_NatGenet	18	rs4574025	60009814	60009813	1.03	6.8e-09			0.0231	0.00044
Ferreira_2017_NatGenet	20	rs3787184	50157837	50157836	1.049	1.1e-12			-0.0194	0.0255
Ferreira_2017_NatGenet	20	rs2766678	52208356	52208355	1.057	5e-18			-0.0307	0.000172
Ferreira_2017_NatGenet	20	rs6011033	62322699	62322698	1.047	3.5e-14			0.0405	1.69e-07
Ferreira_2017_NatGenet	21	rs76081789	44846426	44846425	1.065	1.3e-08			-0.0152	0.28
Demenais_2018_NatGenet	6	rs1233578	28712247	28712246	1.09	5.9e-07			-0.0634	3.19e-06
Zhu_2018_NatGenet	1	rs6600246	25299426	25299425	0.89	5.04e-09			-0.0503	2.26e-07
Zhu_2018_NatGenet	3	rs115913567	23653570	23653569	0.81	1.89e-08			-0.0174	0.609
Zhu_2018_NatGenet	20	rs1623866	62333022	62333021	0.91	4.04e-09			-0.0352	2.95e-06
Vonk_2018_ClinExpAllergy	18	rs7240102		52252172	1.75	3.9e-05			-0.0125	0.0926
Vonk_2018_ClinExpAllergy	12	rs6581895		69842642	3.81	4.7e-07			-0.00449	0.574
Vonk_2018_ClinExpAllergy	1	rs12405429		231214725	2.97	2.1e-05			-0.0097	0.296
Hayden_2018_RespirRes	9	rs59289606		115325364	2.06	4.82e-08			0.00281	0.781
Hayden_2018_RespirRes	5	rs439399		31696735	1.52	3.9e-07			0.00383	0.626
Hayden_2018_RespirRes	12	rs7315121		54474941	2.9	1.75e-07			-0.272	0.283
Hayden_2018_RespirRes	7	rs56317450		11177346	2.11	4.94e-07			0.0148	0.0587
Hayden_2018_RespirRes	3	rs4679858		159145824	1.48	2.39e-07			-0.00401	0.672
Dahlin_2019_JAllergyClinImmunol	22	rs5756210		36881431	1.47	6.5e-09			0.00229	0.731
Dahlin_2019_JAllergyClinImmunol	15	rs8042955		94180707	0.72	4.61e-08			-0.0129	0.239
Dahlin_2019_JAllergyClinImmunol	2	rs13306275		189855165	2.13	3.1e-08			0.00743	0.432
Daya_2019_NatCommun	8	rs13277810	2550802	2550801	1.26	3.2e-08			-0.00169	0.847
Daya_2019_NatCommun	8	rs114647118	125531353	125531352	0.48	2.7e-07			NA	NA	monoallelic in CEU+GBR population
Ferreira_2019_AmJHumGenet	1	rs67551275	9356676	9356675	1.071	1.3e-08			-0.0248	0.000201
Ferreira_2019_AmJHumGenet	1	rs2070901	161185058	161185057	1.093	2.4e-11			0.0369	5.3e-07
Ferreira_2019_AmJHumGenet	1	rs12023876	203093201	203093200	1.08	7.8e-10			-0.0359	2.17e-07
Ferreira_2019_AmJHumGenet	1	rs12750027	213056427	213056426	1.15	3.9e-09			0.0322	0.0133
Ferreira_2019_AmJHumGenet	2	rs143326447	112268732	112268731	1.108	1.8e-08			0.0379	0.000165
Ferreira_2019_AmJHumGenet	2	rs6755248	224664050	224664049	1.07	1.6e-08			0.0262	8.42e-05
Ferreira_2019_AmJHumGenet	3	rs1806656	121716171	121716170	1.082	6.3e-10			-0.022	0.00186
Ferreira_2019_AmJHumGenet	3	rs11412402	127912846	127912846	1.073	3.2e-09			-0.0168	0.0107
Ferreira_2019_AmJHumGenet	3	rs7625643	141150026	141150025	1.07	2.1e-08			0.0198	0.00288
Ferreira_2019_AmJHumGenet	6	rs9391997	409119	409118	1.077	3.1e-10			0.0295	7.03e-06
Ferreira_2019_AmJHumGenet	6	rs28522747	35134729	35134728	1.11	9.6e-09			0.0484	1.73e-06
Ferreira_2019_AmJHumGenet	6	rs9372120	106667535	106667534	1.106	5.5e-12			0.0322	5.91e-05
Ferreira_2019_AmJHumGenet	6	rs6927172	138002175	138002174	1.09	1.4e-09			-0.0316	5.76e-05
Ferreira_2019_AmJHumGenet	8	rs2450083	120063542	120063541	1.07	1.1e-08			0.0222	0.000687
Ferreira_2019_AmJHumGenet	10	rs10995245	64391375	64391374	1.073	1.3e-08			0.0328	1.76e-06
Ferreira_2019_AmJHumGenet	10	rs113092121	94384514	94384514	1.092	1.8e-13			0.032	1.29e-06
Ferreira_2019_AmJHumGenet	10	rs569766315	104228423	104228423	1.079	9.1e-10			-0.0203	0.00312
Ferreira_2019_AmJHumGenet	11	rs10836538	36365253	36365252	1.083	1.2e-10			-0.0335	1.09e-06
Ferreira_2019_AmJHumGenet	11	rs140522418	128172836	128172836	1.095	4.8e-09			-0.0419	1.14e-06
Ferreira_2019_AmJHumGenet	12	rs62623446	55368291	55368290	1.138	1.7e-08			0.0615	1.08e-06
Ferreira_2019_AmJHumGenet	12	rs11065979	112059557	112059556	1.085	6.5e-12			-0.0209	0.00153
Ferreira_2019_AmJHumGenet	12	rs188074962	121365431	121365430	1.112	8.8e-18			-0.0315	4.41e-06
Ferreira_2019_AmJHumGenet	12	rs1716183	123635096	123635095	1.098	2.2e-09			-0.0319	0.000249
Ferreira_2019_AmJHumGenet	13	rs912425	42997324	42997323	1.084	6.4e-09			-0.00851	0.266
Ferreira_2019_AmJHumGenet	14	rs17103286	35885041	35885040	1.079	1.2e-10			0.0255	9.51e-05
Ferreira_2019_AmJHumGenet	14	rs71421264	103244070	103244069	1.081	1e-10			0.0173	0.00956
Ferreira_2019_AmJHumGenet	15	rs1655558	41787585	41787584	1.087	2.8e-12			0.0332	4.94e-07
Ferreira_2019_AmJHumGenet	16	rs2066844	50745926	50745925	1.172	1.5e-08			0.0775	3.65e-07
Ferreira_2019_AmJHumGenet	18	rs1893380	48647640	48647639	1.083	5.2e-11			0.0231	0.000572
Ferreira_2019_AmJHumGenet	18	rs12965763	51816408	51816407	1.1	2.3e-11			0.0304	0.000106
Ferreira_2019_AmJHumGenet	18	rs4574025	60009814	60009813	1.092	1.3e-13			0.0231	0.00044
Ferreira_2019_AmJHumGenet	19	rs892225	1152656	1152655	1.08	3.4e-10			0.0304	7.46e-06
Ferreira_2019_AmJHumGenet	19	rs2918302	8785744	8785743	1.107	5.8e-10			0.0308	0.000674
Ferreira_2019_AmJHumGenet	19	rs10413947	9128342	9128341	1.088	3.8e-10			-0.0312	2.47e-05
Ferreira_2019_AmJHumGenet	20	rs2766667	52172404	52172403	1.079	1.7e-08			-0.0259	0.000528
Ferreira_2019_AmJHumGenet	20	rs2738783	62308612	62308611	1.087	7.5e-09			0.0313	9.58e-05
Ferreira_2019_AmJHumGenet	23	rs850637	13023741	13023740	1.064	2.2e-10			NA	NA	chr X
Ferreira_2019_AmJHumGenet	23	rs5953283	49139787	49139786	1.064	3.1e-10			NA	NA	chr X
Ferreira_2019_AmJHumGenet	2	rs2381712	146145018	146145017	1.056	9.5e-11			0.0192	0.00335
Ferreira_2019_AmJHumGenet	3	rs6441084	156310776	156310775	1.056	2.6e-08			-0.0258	0.000739
Ferreira_2019_AmJHumGenet	3	rs11715524	195762492	195762491	1.053	1.2e-09			0.0314	1.69e-06
Ferreira_2019_AmJHumGenet	12	rs2544026	48186563	48186562	1.06	1.7e-09			-0.0359	1.88e-06
Ferreira_2019_AmJHumGenet	13	rs28635831	40319954	40319953	1.051	1.7e-08			-0.0342	5.92e-07
Pividori_2019_LancetRespirMed	5	rs10036789	71695918	71695917	1.085	4.51e-08			0.0314	1.95e-06
Pividori_2019_LancetRespirMed	6	rs9391997	409119	409118	1.102	6.89e-11			0.0295	7.03e-06
Pividori_2019_LancetRespirMed	9	rs117137535	140500443	140500442	1.307	4.16e-09	rs11137360	0.0377	-0.0171	0.7337
Pividori_2019_LancetRespirMed	12	rs62623446	55368291	55368290	1.188	1.4e-10			0.0615	1.08e-06
Pividori_2019_LancetRespirMed	12	rs10774625	111910219	111910218	1.087	2.07e-08			0.0196	0.00271
Pividori_2019_LancetRespirMed	12	rs1696361	121363823	121363822	1.109	1.19e-11			-0.03	1.06e-05
Pividori_2019_LancetRespirMed	18	rs4574025	60009814	60009813	1.09	9.25e-09			0.0231	0.00044
Pividori_2019_LancetRespirMed	19	rs4807630	1170445	1170444	1.093	2.06e-08			0.0324	5.17e-06
Pividori_2019_LancetRespirMed	2	rs12617922	146156679	146156678	1.066	1.59e-10			-0.0193	0.00308
Pividori_2019_LancetRespirMed	1	rs12023876	203093201	203093200	1.102	1.11e-09			-0.0359	2.17e-07
Pividori_2019_LancetRespirMed	12	rs56389811	48205358	48205357	1.078	2.36e-10			-0.0376	8.86e-07
Pividori_2019_LancetRespirMed	16	rs2066844	50745926	50745925	1.194	3.52e-08			0.0775	3.65e-07
Johansson_2019_HumMolGenet	1	rs33941127	161168004	161168004	1.059	1.12e-09			0.041	2.85e-07
Johansson_2019_HumMolGenet	1	rs903361	203091274	203091274	0.9441	3.54e-12			0.0372	7.03e-08
Johansson_2019_HumMolGenet	2	rs771018	198650259	198650259	0.9577	2.96e-08			-0.0213	0.0011
Johansson_2019_HumMolGenet	3	rs73078636	51441307	51441307	0.9321	2.34e-09			-0.0363	0.000196
Johansson_2019_HumMolGenet	3	rs10934853	128038373	128038373	0.9517	2.2e-08			-0.0367	6.53e-07
Johansson_2019_HumMolGenet	5	rs3813308	118690781	118690781	1.048	2.13e-09			0.0354	7.3e-08
Johansson_2019_HumMolGenet	5	rs2961920	159911506	159911506	0.9469	3.28e-09			0.0384	5.89e-07
Johansson_2019_HumMolGenet	6	rs12201149	155162163	155162163	1.047	9.01e-09			-0.0326	1.05e-06
Johansson_2019_HumMolGenet	9	rs11539209	131483551	131483551	0.9209	1.55e-08			-0.0575	1.8e-06
Johansson_2019_HumMolGenet	10	rs2497318	94432000	94432000	0.9519	3.21e-10			-0.0329	5.56e-07
Johansson_2019_HumMolGenet	11	rs7108441	36351781	36351781	0.9481	1.61e-09			-0.0359	9.52e-07
Johansson_2019_HumMolGenet	12	rs56389811	48205358	48205358	0.9476	5.19e-09			-0.0376	8.86e-07
Johansson_2019_HumMolGenet	13	rs9316059	44486789	44486789	1.056	1.35e-08			0.0385	2.16e-06
Johansson_2019_HumMolGenet	15	rs1655558	41787585	41787585	0.9527	9.89e-10			0.0332	4.94e-07
Johansson_2019_HumMolGenet	16	rs12324931	50790158	50790158	1.114	1.99e-09			0.0803	2.19e-07
Johansson_2019_HumMolGenet	18	rs3730775	51813966	51813966	0.9557	1.14e-08			-0.0314	2.35e-06
Johansson_2019_HumMolGenet	19	rs11671106	46367025	46367025	0.9511	8.29e-10			-0.036	1.4e-07
Johansson_2019_HumMolGenet	20	rs6011033	62322699	62322699	0.9472	6.69e-09			0.0405	1.69e-07
Zhu_2019_EurRespirJ	1	rs2814773	159149481	159149480	1.03976	1.6e-08			-0.0395	8.51e-08
Zhu_2019_EurRespirJ	13	rs61960013	44490181	44490180	0.957436	9.8e-09			0.0385	2.17e-06
Zhu_2019_EurRespirJ	17	rs1553754	46563707	46563706	0.965817	2e-08			0.0359	5.39e-08
Zhu_2019_EurRespirJ	17	rs76848919	76352554	76352553	0.959361	1.3e-08			0.043	8.29e-08
Zhu_2019_EurRespirJ	19	rs8100197	45253582	45253581	0.959881	3.7e-09			0.0384	1.99e-07
Zhu_2019_EurRespirJ	19	rs57537848	45354044	45354043	0.966042	2.2e-08			0.0337	2.87e-07
Zhu_2019_EurRespirJ	19	rs8103278	46370381	46370380	1.03639	2e-08			-0.0364	1.14e-07
Zhu_2019_EurRespirJ	19	rs2029745	6580892	6580891	0.964268	2.1e-08			0.0327	1.12e-06
Zhu_2019_EurRespirJ	2	rs17009315	30491392	30491391	0.95844	4.9e-09			0.0301	9.57e-05
Zhu_2019_EurRespirJ	5	rs2431097	159890885	159890884	0.966015	2.5e-08			0.0343	1.7e-07
Zhu_2019_EurRespirJ	8	rs34173062	145158607	145158606	0.92333	5.2e-10			0.0672	4.96e-07
Zhu_2019_EurRespirJ	1	rs2070901	161185058	161185057	0.961918	1.8e-08			0.0369	5.3e-07
Zhu_2019_EurRespirJ	1	rs903361	203091274	203091273	0.95549	9.8e-12			0.0372	7.03e-08
Zhu_2019_EurRespirJ	1	rs7517302	25254317	25254316	0.966171	4.2e-08			0.0328	6.95e-07
Zhu_2019_EurRespirJ	10	rs7918084	94429467	94429466	0.962634	7.2e-10			0.0326	7.08e-07
Zhu_2019_EurRespirJ	11	rs7130870	36344202	36344201	1.03865	8.4e-09			-0.0342	9.25e-07
Zhu_2019_EurRespirJ	12	rs77741769	121363835	121363834	1.03673	3e-08			-0.0344	5.42e-07
Zhu_2019_EurRespirJ	20	rs2315646	62379750	62379749	0.962844	2.9e-09			0.0312	6.37e-06
Zhu_2019_EurRespirJ	5	rs3813308	118690781	118690780	0.962265	6.3e-10			0.0354	7.3e-08

## Sheet: SD5
Supplementary Data 5. Sensitivity analysis results for the sentinel variants in the four study designs.
Study_design	Loci	CHR	POS	SNPID	Allele1	Allele2	AF_Allele2	imputationInfo	N	BETA	SE	Tstat	p.value	p.value.NA	Is.SPA.converge	varT	varTstar	AF.Cases	AF.Controls	OR	CI_inf	CI_sup
1_Main	1	1	8659714	rs4480384	A	G	0.643257	0.997698	408422	0.043097	0.00681273	928.644	2.52e-10	2.51e-10	1	21547.8	22045.4	0.651992	0.641864	1.04404	1.03019	1.05807
2_LungDisease	1	1	8659714	rs4480384	A	G	0.643246	1	386307	0.0439497	0.00734731	814.231	2.20769e-09	2.20313e-09	1	18526.4	18929.2	0.652148	0.642006	1.04493	1.02999	1.06009
3_Smoking	1	1	8659714	rs4480384	A	G	0.641749	1	157282	0.0539387	0.0110658	440.54	1.09155e-06	1.09007e-06	1	8167.42	8342.67	0.652555	0.640078	1.05542	1.03278	1.07856
4_Allergy	1	1	8659714	rs4480384	A	G	0.642585	1	323369	0.0502518	0.00700135	1025.27	7.10278e-13	7.08044e-13	1	20402.7	21084.3	0.652189	0.640573	1.05154	1.0372	1.06607
1_Main	2	1	10633245	rs6687430	G	A	0.541067	1	408422	0.0363321	0.00654519	848.119	2.84e-08	2.84e-08	1	23343.5	23882.7	0.548516	0.539879	1.037	1.02378	1.05039
2_LungDisease	2	1	10633245	rs6687430	G	A	0.541003	1	387424	0.0381318	0.00705587	765.951	6.5074e-08	6.50403e-08	1	20086.9	20523.7	0.549039	0.539883	1.03887	1.0246	1.05333
3_Smoking	2	1	10633245	rs6687430	G	A	0.540508	1	157683	0.0319713	0.0106398	282.42	0.0026569	0.00265682	1	8833.56	9023.11	0.547187	0.539477	1.03249	1.01118	1.05425
4_Allergy	2	1	10633245	rs6687430	G	A	0.541226	1	324309	0.0372624	0.00673172	822.291	3.10601e-08	3.10534e-08	1	22067.6	22804.8	0.548516	0.539699	1.03797	1.02436	1.05175
1_Main	3	1	12175658	rs2230624	G	A	0.0151155	1	408422	-0.161817	0.0269747	-224.415	1.99e-09	1.68e-09	1	1386.85	1418.88	0.0129524	0.0154604	0.850597	0.806794	0.896778
2_LungDisease	3	1	12175658	rs2230624	G	A	0.0151978	1	387424	-0.165026	0.0289839	-198.245	1.24321e-08	1.06684e-08	1	1201.3	1227.42	0.012956	0.0155103	0.847872	0.801048	0.897433
3_Smoking	3	1	12175658	rs2230624	G	A	0.0149223	1	157683	-0.139253	0.0438647	-72.4271	0.00150041	0.00149424	1	520.112	531.272	0.0130587	0.0152102	0.870008	0.798334	0.948116
4_Allergy	3	1	12175658	rs2230624	G	A	0.0152355	1	324309	-0.178132	0.0276341	-235.645	1.14763e-10	9.23998e-11	1	1322.87	1367.06	0.0129524	0.0157137	0.836832	0.792712	0.883407
1_Main	4	1	152285076	1:152285076_CACTG_C	CACTG	C	0.0215074	0.604851	408422	0.287662	0.0291915	347.538	6.57e-23	1.54e-23	1	1208.15	1236.05	0.0247361	0.0209926	1.33331	1.25916	1.41182
2_LungDisease	4	1	152285076	1:152285076_CACTG_C	CACTG	C	0.00574993	1	361396	0.223296	0.0482693	96.7661	3.7272e-06	3.34547e-06	1	433.354	442.776	0.00689136	0.00559241	1.25019	1.13734	1.37424
3_Smoking	4	1	152285076	1:152285076_CACTG_C	CACTG	C	0.00568182	1	147048	0.163667	0.0728528	30.8217	0.0246696	0.0247045	1	188.32	192.361	0.00647415	0.00556095	1.17782	1.02109	1.3586
4_Allergy	4	1	152285076	1:152285076_CACTG_C	CACTG	C	0.00570656	1	302722	0.239272	0.0461953	113.308	2.22389e-07	1.92049e-07	1	473.554	489.374	0.0068393	0.00547174	1.27032	1.16036	1.39071
1_Main	5	1	167431193	rs2995089	G	A	0.398551	0.99599	408422	-0.0441292	0.00666109	-994.648	3.47e-11	3.47e-11	1	22539.5	23060	0.389484	0.399996	0.95683	0.944419	0.969404
2_LungDisease	5	1	167431193	rs2995089	G	A	0.39835	1	384553	-0.0441956	0.00719466	-853.878	8.10593e-10	8.09264e-10	1	19320.4	19740.5	0.388917	0.399665	0.956767	0.94337	0.970354
3_Smoking	5	1	167431193	rs2995089	G	A	0.397566	1	156550	-0.0612991	0.0108409	-521.654	1.56358e-08	1.56016e-08	1	8509.97	8692.58	0.385001	0.399506	0.940542	0.920768	0.96074
4_Allergy	5	1	167431193	rs2995089	G	A	0.400099	1	321950	-0.0548136	0.00685809	-1165.54	1.32171e-15	1.31737e-15	1	21263.7	21974	0.389177	0.402388	0.946662	0.934022	0.959472
1_Main	6	1	173170618	rs10912564	C	T	0.306507	0.987345	408422	0.0392578	0.00711045	776.558	3.37e-08	3.36e-08	1	19781	20237.9	0.313667	0.305365	1.04004	1.02564	1.05463
2_LungDisease	6	1	173170618	rs10912564	C	T	0.304434	1	379598	0.0408612	0.00771728	686.17	1.19172e-07	1.18976e-07	1	16792.7	17157.8	0.312066	0.30337	1.04171	1.02607	1.05758
3_Smoking	6	1	173170618	rs10912564	C	T	0.30479	1	154495	0.0589365	0.0116353	435.425	4.07736e-07	4.06669e-07	1	7388.04	7546.57	0.315669	0.303109	1.06071	1.03679	1.08518
4_Allergy	6	1	173170618	rs10912564	C	T	0.303232	1	317763	0.0496329	0.00736259	915.765	1.5706e-11	1.56424e-11	1	18450.8	19067.2	0.312016	0.301392	1.05089	1.03583	1.06616
1_Main	7	1	198666232	rs2296618	A	G	0.135293	0.979068	408422	-0.0618798	0.0096286	-668.192	1.3e-10	1.27e-10	1	10798.2	11047.6	0.129271	0.136254	0.939996	0.922423	0.957904
2_LungDisease	7	1	198666232	rs2296618	A	G	0.131805	1	380432	-0.054303	0.0104968	-493.125	2.29987e-07	2.28204e-07	1	9080.99	9278.44	0.126355	0.132566	0.947145	0.927858	0.966833
3_Smoking	7	1	198666232	rs2296618	A	G	0.132022	1	154838	-0.0621162	0.0158134	-248.474	8.5632e-05	8.54244e-05	1	4000.15	4085.99	0.125928	0.132964	0.939774	0.911093	0.969357
4_Allergy	7	1	198666232	rs2296618	A	G	0.132004	1	318505	-0.065282	0.0100013	-653.316	6.6944e-11	6.54736e-11	1	10007.6	10341.9	0.125924	0.13328	0.936803	0.918618	0.955348
1_Main	8	2	8443803	rs10178845	G	A	0.294552	0.993633	408422	-0.0616566	0.00717229	-1199.35	8.22e-18	8.02e-18	1	19452.1	19901.3	0.282943	0.296403	0.940206	0.927081	0.953516
2_LungDisease	8	2	8443803	rs10178845	G	A	0.293801	1	383602	-0.0642754	0.00775183	-1070.43	1.11695e-16	1.08855e-16	1	16653.8	17015.9	0.281576	0.295504	0.937747	0.923607	0.952103
3_Smoking	8	2	8443803	rs10178845	G	A	0.293163	1	156188	-0.067005	0.0116861	-491.006	9.82437e-09	9.70299e-09	1	7327.89	7485.13	0.280925	0.295051	0.93519	0.914014	0.956858
4_Allergy	8	2	8443803	rs10178845	G	A	0.294971	1	321110	-0.074373	0.00738729	-1364.19	7.67585e-24	7.29673e-24	1	18342.5	18955.3	0.281512	0.297789	0.928325	0.914981	0.941864
1_Main	9	2	100813083	rs567095143	C	CT	0.444823	0.957566	408422	-0.0365978	0.00669275	-817.067	4.54e-08	4.54e-08	1	22325.6	22841.2	0.4376	0.445974	0.964064	0.9515	0.976794
2_LungDisease	9	2	100813083	rs567095143	C	CT	0.438121	1	358085	-0.0387652	0.00737201	-713.324	1.4529e-07	1.45209e-07	1	18401.1	18801.2	0.429827	0.439279	0.961977	0.948177	0.975977
3_Smoking	9	2	100813083	rs567095143	C	CT	0.436712	1	145857	-0.0370414	0.0111177	-299.686	0.000862979	0.000862906	1	8090.58	8264.19	0.428984	0.437909	0.963636	0.942865	0.984865
4_Allergy	9	2	100813083	rs567095143	C	CT	0.437535	1	299778	-0.0359599	0.00703106	-727.417	3.14679e-07	3.14619e-07	1	20228.6	20904.3	0.430423	0.439029	0.964679	0.951476	0.978065
1_Main	10	2	102936159	rs72823641	T	A	0.13665	0.996751	408422	-0.147841	0.00961818	-1631.81	2.56e-53	2.1e-54	1	11037.6	11292.5	0.120983	0.139148	0.862568	0.846459	0.878983
2_LungDisease	10	2	102936159	rs72823641	T	A	0.136592	1	386912	-0.158013	0.0103871	-1499.86	2.92823e-52	1.77652e-53	1	9491.99	9698.37	0.119581	0.138963	0.853839	0.836631	0.8714
3_Smoking	10	2	102936159	rs72823641	T	A	0.135958	1	157475	-0.156166	0.0156026	-651.591	1.39184e-23	6.27851e-24	1	4172.43	4261.96	0.11997	0.138428	0.855417	0.829653	0.881981
4_Allergy	10	2	102936159	rs72823641	T	A	0.138328	1	323882	-0.170346	0.00984695	-1797.3	4.7537e-67	1.49651e-68	1	10550.9	10903.3	0.120677	0.142026	0.843373	0.827252	0.859808
1_Main	11	2	228704721	rs7423358	T	C	0.758113	0.991994	408422	0.0430394	0.00764834	735.972	1.83e-08	1.82e-08	1	17100	17494.9	0.765515	0.756933	1.04398	1.02845	1.05975
2_LungDisease	11	2	228704721	rs7423358	T	C	0.758822	1	384073	0.0412304	0.00825853	604.661	5.96152e-07	5.94374e-07	1	14665.4	14984.3	0.765974	0.757825	1.04209	1.02536	1.0591
3_Smoking	11	2	228704721	rs7423358	T	C	0.758667	1	156311	0.0255913	0.0124505	165.088	0.0398363	0.0398369	1	6450.95	6589.37	0.763041	0.757992	1.02592	1.00119	1.05127
4_Allergy	11	2	228704721	rs7423358	T	C	0.758287	1	321449	0.0491794	0.00787903	792.52	4.32541e-10	4.29124e-10	1	16114.9	16653.2	0.76644	0.756578	1.05041	1.03431	1.06676
1_Main	12	2	242698640	rs34290285	G	A	0.255414	0.995682	408422	-0.0988716	0.00750984	-1767.7	1.38e-39	6.7e-40	1	17878.7	18291.7	0.239237	0.257994	0.905859	0.892623	0.919291
2_LungDisease	12	2	242698640	rs34290285	G	A	0.255564	1	386672	-0.102576	0.0080969	-1578.84	8.83736e-37	4.24132e-37	1	15391.9	15726.6	0.238549	0.257936	0.90251	0.8883	0.916947
3_Smoking	12	2	242698640	rs34290285	G	A	0.255659	1	157362	-0.0993735	0.0121649	-674.086	3.11325e-16	2.73393e-16	1	6783.36	6928.92	0.239332	0.258183	0.905404	0.884072	0.927252
4_Allergy	12	2	242698640	rs34290285	G	A	0.257214	1	323688	-0.115778	0.00771059	-1967.54	5.81679e-51	1.80155e-51	1	16994.1	17561.8	0.239018	0.261026	0.890673	0.877314	0.904236
1_Main	13	3	33047662	rs35570272	G	T	0.396277	0.98826	408422	0.0509447	0.00670108	1134.66	2.91e-14	2.89e-14	1	22272.3	22786.7	0.406749	0.394607	1.05226	1.03853	1.06618
2_LungDisease	13	3	33047662	rs35570272	G	T	0.395288	1	380741	0.0534365	0.00725808	1014.53	1.80702e-13	1.79908e-13	1	18985.7	19398.5	0.406612	0.393709	1.05489	1.03999	1.07
3_Smoking	13	3	33047662	rs35570272	G	T	0.395098	1	154983	0.0636168	0.010934	532.201	5.94746e-09	5.93183e-09	1	8365.73	8545.24	0.408103	0.393088	1.06568	1.04309	1.08877
4_Allergy	13	3	33047662	rs35570272	G	T	0.394682	1	318645	0.0569605	0.00691842	1190.18	1.82335e-16	1.81561e-16	1	20894.9	21592.9	0.406088	0.392291	1.05861	1.04436	1.07307
1_Main	14	3	176852038	rs7626218	A	T	0.395198	0.995529	408422	-0.0413534	0.00667906	-927.062	5.96e-10	5.95e-10	1	22418	22935.8	0.386341	0.39661	0.95949	0.947011	0.972133
2_LungDisease	14	3	176852038	rs7626218	A	T	0.394914	1	384922	-0.0417549	0.0072118	-802.881	7.04701e-09	7.03824e-09	1	19228.4	19646.5	0.385727	0.396194	0.959105	0.945643	0.972758
3_Smoking	14	3	176852038	rs7626218	A	T	0.394294	1	156689	-0.0342122	0.0108633	-289.907	0.0016365	0.00163639	1	8473.79	8655.62	0.387228	0.395385	0.966366	0.946008	0.987163
4_Allergy	14	3	176852038	rs7626218	A	T	0.395015	1	322204	-0.0434997	0.00687499	-920.37	2.49582e-10	2.49346e-10	1	21158.1	21864.9	0.386043	0.396894	0.957433	0.944618	0.970422
1_Main	15	3	188133518	rs13099273	A	T	0.507649	0.964135	408422	-0.0535817	0.00662713	-1220.09	6.21e-16	6.19e-16	1	22770.6	23296.5	0.49562	0.509567	0.947828	0.935597	0.96022
2_LungDisease	15	3	188133518	rs13099273	A	T	0.507544	1	366054	-0.0591662	0.00723655	-1129.92	2.93383e-16	2.92503e-16	1	19097.4	19512.7	0.49387	0.509446	0.94255	0.929276	0.956014
3_Smoking	15	3	188133518	rs13099273	A	T	0.507239	1	148992	-0.0534461	0.0109072	-449.27	9.58105e-07	9.57519e-07	1	8406.04	8586.42	0.495037	0.509125	0.947957	0.927907	0.968441
4_Allergy	15	3	188133518	rs13099273	A	T	0.507997	1	306412	-0.0578828	0.00690045	-1215.65	4.93419e-17	4.92862e-17	1	21001.9	21703.5	0.49519	0.510677	0.943761	0.931082	0.956612
1_Main	16	3	196359310	rs1684466	G	A	0.637709	0.926319	408422	-0.0568948	0.00701248	-1157.28	4.92e-16	4.88e-16	1	20340.7	20810.5	0.627244	0.639377	0.944693	0.931798	0.957767
2_LungDisease	16	3	196359310	rs1684466	G	A	0.645032	1	338770	-0.059441	0.00786414	-961.427	4.07778e-14	4.04177e-14	1	16174.5	16526.1	0.633274	0.646667	0.942291	0.927878	0.956928
3_Smoking	16	3	196359310	rs1684466	G	A	0.64396	1	137715	-0.060451	0.0118671	-429.319	3.50572e-07	3.49872e-07	1	7101.93	7254.33	0.632082	0.645787	0.94134	0.919697	0.963492
4_Allergy	16	3	196359310	rs1684466	G	A	0.645383	1	283545	-0.0607224	0.00749879	-1080.1	5.60404e-16	5.56203e-16	1	17787.5	18381.8	0.634078	0.647745	0.941084	0.927354	0.955018
1_Main	17	4	38798648	rs5743618	C	A	0.225707	0.996555	408422	-0.0664448	0.00786149	-1077.15	2.87e-17	2.67e-17	1	16211.2	16585.6	0.215355	0.227358	0.935715	0.921407	0.950244
2_LungDisease	17	4	38798648	rs5743618	C	A	0.225595	1	385969	-0.0723272	0.00847499	-1009.53	1.41131e-17	1.28564e-17	1	13957.8	14261.3	0.214865	0.22709	0.930226	0.914902	0.945807
3_Smoking	17	4	38798648	rs5743618	C	A	0.225504	1	157066	-0.0804535	0.0127919	-492.405	3.18677e-10	3.09192e-10	1	6120.37	6251.7	0.213266	0.227395	0.922698	0.899851	0.946124
4_Allergy	17	4	38798648	rs5743618	C	A	0.228133	1	323079	-0.0921658	0.00807471	-1420.68	3.55428e-30	2.55489e-30	1	15414.4	15929.3	0.214815	0.230924	0.911954	0.897635	0.926502
1_Main	18	4	123069651	rs770379212	CA	C	0.380653	0.921559	408422	0.0532396	0.00698911	1090.09	2.59e-14	2.57e-14	1	20475.2	20948.1	0.390373	0.379103	1.05468	1.04033	1.06923
2_LungDisease	18	4	123069651	rs770379212	CA	C	0.380229	1	327455	0.0614586	0.00789591	986.038	7.04869e-15	6.99146e-15	1	16043.9	16392.8	0.392763	0.378482	1.06339	1.04706	1.07997
3_Smoking	18	4	123069651	rs770379212	CA	C	0.382139	1	133237	0.0571275	0.0118922	403.984	1.55708e-06	1.55514e-06	1	7071.62	7223.36	0.393561	0.380376	1.05879	1.0344	1.08376
4_Allergy	18	4	123069651	rs770379212	CA	C	0.378444	1	274264	0.0672425	0.00753355	1185.09	4.42757e-19	4.38365e-19	1	17624.1	18212.9	0.391258	0.375761	1.06955	1.05388	1.08546
1_Main	19	5	14633912	rs796632525	AT	A	0.0773742	0.949917	408422	0.0915765	0.0125563	582.935	3.02e-13	2.74e-13	1	6365.54	6512.56	0.0827025	0.0765246	1.0959	1.06926	1.12321
2_LungDisease	19	5	14633912	rs796632525	AT	A	0.071968	1	377515	0.0918108	0.0138414	480.849	3.28755e-11	3.046e-11	1	5237.39	5351.26	0.0772883	0.0712275	1.09616	1.06682	1.1263
3_Smoking	19	5	14633912	rs796632525	AT	A	0.072312	1	153626	0.0928186	0.0207998	214.792	8.10158e-06	8.00485e-06	1	2314.11	2363.76	0.0775152	0.0715096	1.09726	1.05343	1.14292
4_Allergy	19	5	14633912	rs796632525	AT	A	0.0717235	1	316012	0.0995355	0.0132149	572.122	4.99475e-14	4.47842e-14	1	5747.92	5939.94	0.0771495	0.0705881	1.10466	1.07641	1.13364
1_Main	20	5	35881130	rs35467801	G	GT	0.274803	0.996536	408422	-0.0454325	0.00732172	-847.843	5.46e-10	5.42e-10	1	18661.6	19092.6	0.266354	0.276151	0.955584	0.941969	0.969396
2_LungDisease	20	5	35881130	rs35467801	G	GT	0.27416	1	385091	-0.0471581	0.00791088	-753.874	2.50446e-09	2.48432e-09	1	15986.1	16333.7	0.265268	0.275399	0.953937	0.93926	0.968843
3_Smoking	20	5	35881130	rs35467801	G	GT	0.273517	1	156756	-0.0327726	0.0119279	-230.35	0.00600407	0.0060038	1	7028.75	7179.57	0.267426	0.274458	0.967759	0.945396	0.99065
4_Allergy	20	5	35881130	rs35467801	G	GT	0.276985	1	322339	-0.064901	0.00752804	-1146.77	6.62367e-18	6.29345e-18	1	17669.6	18259.9	0.265394	0.279412	0.93716	0.923434	0.951091
1_Main	21	5	110401872	rs1837253	T	C	0.739654	1	408422	0.108356	0.00748003	1957.32	1.49e-47	4.82e-48	1	18063.9	18481.1	0.758203	0.736696	1.11444	1.09822	1.1309
2_LungDisease	21	5	110401872	rs1837253	T	C	0.739337	1	387424	0.117509	0.00806793	1828.63	4.69715e-48	1.18417e-48	1	15561.6	15900	0.759648	0.736506	1.12469	1.10705	1.14262
3_Smoking	21	5	110401872	rs1837253	T	C	0.739677	1	157683	0.111177	0.0121061	763.061	4.17014e-20	3.24373e-20	1	6863.48	7010.76	0.758544	0.736763	1.11759	1.09139	1.14443
4_Allergy	21	5	110401872	rs1837253	T	C	0.73909	1	324309	0.115765	0.0076822	1981.77	2.58207e-51	7.97867e-52	1	17119	17690.9	0.758203	0.735086	1.12273	1.10595	1.13976
1_Main	22	5	131996500	rs848	A	C	0.817872	0.995676	408422	-0.0963344	0.00847156	-1352.36	5.8e-30	3.56e-30	1	14038.2	14362.4	0.805382	0.819864	0.90816	0.893205	0.923365
2_LungDisease	22	5	131996500	rs848	A	C	0.818742	1	386129	-0.0980441	0.00915218	-1179.45	8.87802e-27	5.70302e-27	1	12029.8	12291.4	0.805783	0.820547	0.906609	0.890491	0.923019
3_Smoking	22	5	131996500	rs848	A	C	0.817416	1	157163	-0.0792508	0.0136914	-423.347	7.10689e-09	6.94356e-09	1	5341.86	5456.49	0.807195	0.818993	0.923808	0.899347	0.948934
4_Allergy	22	5	131996500	rs848	A	C	0.818885	1	323207	-0.102244	0.00873155	-1350.54	1.13614e-31	6.98138e-32	1	13209	13650.2	0.806129	0.821556	0.902809	0.88749	0.918392
1_Main	23	5	141510261	rs11405616	C	CA	0.604204	0.963945	408422	0.047586	0.00677564	1036.63	2.17e-12	2.16e-12	1	21784.3	22287.4	0.613472	0.602727	1.04874	1.0349	1.06276
2_LungDisease	23	5	141510261	rs11405616	C	CA	0.602522	1	365728	0.0531914	0.00739807	972.006	6.48374e-13	6.45843e-13	1	18273.7	18671.1	0.613376	0.601009	1.05463	1.03945	1.07004
3_Smoking	23	5	141510261	rs11405616	C	CA	0.603693	1	148752	0.0583055	0.0111518	468.884	1.71042e-07	1.70776e-07	1	8041.85	8214.41	0.615387	0.601883	1.06004	1.03712	1.08346
4_Allergy	23	5	141510261	rs11405616	C	CA	0.601898	1	306248	0.0516363	0.00705554	1037.36	2.50655e-13	2.50118e-13	1	20089.7	20760.9	0.611984	0.599786	1.05299	1.03853	1.06766
1_Main	24	5	156691025	rs76493820	C	G	0.0579568	0.982002	408422	0.0863742	0.0140655	437.65	8.21e-10	7.83e-10	1	5066.91	5183.93	0.0619402	0.0573217	1.09021	1.06057	1.12069
2_LungDisease	24	5	156691025	rs76493820	C	G	0.056258	1	384354	0.0787641	0.0153081	336.599	2.67171e-07	2.61915e-07	1	4273.51	4366.43	0.0599132	0.0557486	1.08195	1.04997	1.1149
3_Smoking	24	5	156691025	rs76493820	C	G	0.0561584	1	156486	0.0677473	0.0231242	126.706	0.00339279	0.00339137	1	1870.27	1910.4	0.059231	0.0556838	1.07009	1.02268	1.11971
4_Allergy	24	5	156691025	rs76493820	C	G	0.0563014	1	321724	0.0905722	0.0146	425.821	5.51997e-10	5.2891e-10	1	4701.45	4858.51	0.060248	0.0554745	1.0948	1.06392	1.12658
1_Main	25	6	32626977	rs9273386	T	C	0.588625	0.994786	408422	0.133835	0.00915468	1597.82	2.11e-48	1.99e-48	1	11938.7	12214.5	0.621771	0.58334	1.1432	1.12287	1.1639
2_LungDisease	25	6	32626977	rs9273386	T	C	0.58801	1	383941	0.134647	0.00992045	1369.02	5.81556e-42	5.4838e-42	1	10167.5	10388.5	0.622613	0.583186	1.14413	1.1221	1.1666
3_Smoking	25	6	32626977	rs9273386	T	C	0.589045	1	156263	0.143198	0.014937	642.139	9.08199e-22	8.8753e-22	1	4484.26	4580.49	0.624336	0.583598	1.15396	1.12066	1.18824
4_Allergy	25	6	32626977	rs9273386	T	C	0.590321	1	321377	0.133456	0.00944214	1497.43	2.3407e-45	2.26214e-45	1	11220.3	11595.2	0.621791	0.583727	1.14277	1.12182	1.16412
1_Main	26	6	64196587	rs533610689	C	CT	0.431563	0.978623	408422	-0.0387186	0.00665207	-875.028	5.87e-09	5.86e-09	1	22599.7	23121.6	0.423147	0.432905	0.962021	0.94956	0.974646
2_LungDisease	26	6	64196587	rs533610689	C	CT	0.42807	1	371973	-0.037971	0.00725545	-721.342	1.66375e-07	1.66282e-07	1	18997.2	19410.2	0.419527	0.42926	0.962741	0.949147	0.976529
3_Smoking	26	6	64196587	rs533610689	C	CT	0.428003	1	151395	-0.0330565	0.0109313	-276.643	0.00249427	0.00249417	1	8368.8	8548.38	0.421006	0.429083	0.967484	0.946976	0.988436
4_Allergy	26	6	64196587	rs533610689	C	CT	0.427197	1	311519	-0.0369317	0.00692118	-770.987	9.49953e-08	9.49707e-08	1	20876	21573.4	0.419251	0.428861	0.963742	0.950757	0.976905
1_Main	27	6	91001332	6:91001332_CA_C	CA	C	0.384283	0.977418	408422	-0.0707576	0.00675794	-1550.07	1.18e-25	1.15e-25	1	21906.8	22412.7	0.369936	0.386571	0.931688	0.919428	0.944111
2_LungDisease	27	6	91001332	6:91001332_CA_C	CA	C	0.383373	1	376272	-0.0689009	0.00732474	-1284.78	5.12456e-21	5.02558e-21	1	18646.8	19052.3	0.368973	0.385378	0.933419	0.920114	0.946916
3_Smoking	27	6	91001332	6:91001332_CA_C	CA	C	0.383284	1	153270	-0.0793633	0.0110393	-651.467	6.51758e-13	6.45773e-13	1	8208.67	8384.81	0.367092	0.385787	0.923704	0.903933	0.943908
4_Allergy	27	6	91001332	6:91001332_CA_C	CA	C	0.383829	1	315013	-0.0764065	0.00698148	-1568.3	7.08621e-28	6.89886e-28	1	20525.7	21211.4	0.368738	0.386988	0.926439	0.913849	0.939204
1_Main	28	6	128279429	rs802731	C	G	0.270854	0.998335	408422	0.0479182	0.00733727	890.541	6.54e-11	6.47e-11	1	18584.6	19013.9	0.279724	0.26944	1.04908	1.03411	1.06428
2_LungDisease	28	6	128279429	rs802731	C	G	0.270224	1	386581	0.0491092	0.00791844	783.635	5.57949e-10	5.52136e-10	1	15957	16304	0.279369	0.268949	1.05034	1.03416	1.06676
3_Smoking	28	6	128279429	rs802731	C	G	0.270255	1	157357	0.0579619	0.011963	405.154	1.26554e-06	1.25989e-06	1	6990.02	7140.01	0.280567	0.268662	1.05967	1.03512	1.08481
4_Allergy	28	6	128279429	rs802731	C	G	0.270093	1	323616	0.0523695	0.00755405	918.24	4.13066e-12	4.07567e-12	1	17533.9	18119.6	0.279335	0.268158	1.05376	1.03828	1.06948
1_Main	29	6	135709760	rs3827780	G	A	0.555099	0.997463	408422	-0.0368473	0.00656749	-854.316	2.02e-08	2.02e-08	1	23185.3	23720.8	0.547146	0.556367	0.963823	0.951496	0.97631
2_LungDisease	29	6	135709760	rs3827780	G	A	0.555218	1	386479	-0.0378637	0.00707983	-755.427	8.88824e-08	8.88347e-08	1	19951.2	20385	0.546786	0.556393	0.962844	0.949576	0.976298
3_Smoking	29	6	135709760	rs3827780	G	A	0.554202	1	157290	-0.0413669	0.0106698	-363.37	0.000105753	0.000105732	1	8784.07	8972.56	0.545485	0.555549	0.959477	0.93962	0.979754
4_Allergy	29	6	135709760	rs3827780	G	A	0.555775	1	323523	-0.0413541	0.00675343	-906.733	9.15848e-10	9.15467e-10	1	21926.1	22658.6	0.547073	0.557599	0.959489	0.946873	0.972274
1_Main	30	6	154627823	rs7770794	G	A	0.285802	0.995672	408422	0.0415551	0.0072243	796.441	8.81e-09	8.77e-09	1	19165.9	19608.5	0.29305	0.284646	1.04243	1.02777	1.0573
2_LungDisease	30	6	154627823	rs7770794	G	A	0.285077	1	384851	0.0411245	0.00780705	674.89	1.38204e-07	1.37723e-07	1	16410.9	16767.7	0.292382	0.284058	1.04198	1.02616	1.05805
3_Smoking	30	6	154627823	rs7770794	G	A	0.284931	1	156601	0.0542639	0.0117787	391.23	4.08649e-06	4.07409e-06	1	7209.78	7364.48	0.294328	0.283479	1.05576	1.03167	1.08042
4_Allergy	30	6	154627823	rs7770794	G	A	0.285084	1	322166	0.0441038	0.0074447	795.963	3.13852e-09	3.12403e-09	1	18047.5	18650.4	0.292485	0.283533	1.04509	1.02995	1.06045
1_Main	31	7	3062629	rs112119265	T	G	0.0596895	1	408422	-0.0778066	0.0138091	-408.678	1.76e-08	1.71e-08	1	5252.48	5373.79	0.0557623	0.0603157	0.925143	0.900439	0.950525
2_LungDisease	31	7	3062629	rs112119265	T	G	0.0597137	1	387424	-0.078363	0.0148761	-354.635	1.38148e-07	1.35203e-07	1	4525.55	4623.94	0.0557384	0.0602677	0.924629	0.898058	0.951985
3_Smoking	31	7	3062629	rs112119265	T	G	0.0591979	1	157683	-0.0780162	0.0225112	-154.004	0.000528942	0.000527802	1	1974	2016.36	0.055387	0.0597865	0.924949	0.885026	0.966674
4_Allergy	31	7	3062629	rs112119265	T	G	0.0596838	1	324309	-0.0812904	0.01419	-404.287	1.01198e-08	9.88021e-09	1	4973.37	5139.51	0.0557623	0.0605053	0.921926	0.896638	0.947927
1_Main	32	7	20586843	rs35621564	A	G	0.365249	0.984121	408422	-0.0443909	0.00681856	-954.893	7.5e-11	7.48e-11	1	21511	22007.8	0.355027	0.366879	0.95658	0.943881	0.96945
2_LungDisease	32	7	20586843	rs35621564	A	G	0.363217	1	376425	-0.0451056	0.00741404	-820.674	1.1736e-09	1.17104e-09	1	18194.5	18590.1	0.352724	0.364681	0.955897	0.942106	0.969889
3_Smoking	32	7	20586843	rs35621564	A	G	0.363081	1	153123	-0.0520625	0.0111797	-416.584	3.2106e-06	3.20724e-06	1	8001.63	8173.33	0.351838	0.364817	0.94927	0.928695	0.9703
4_Allergy	32	7	20586843	rs35621564	A	G	0.364634	1	315128	-0.0508827	0.00706699	-1018.94	6.01927e-13	6.00121e-13	1	20025.4	20694.3	0.353072	0.367058	0.95039	0.937317	0.963646
1_Main	33	7	22766221	rs1800797	A	G	0.580279	0.994893	408422	0.0396841	0.00662953	902.964	2.15e-09	2.15e-09	1	22753.8	23279.3	0.588652	0.578944	1.04048	1.02705	1.05409
2_LungDisease	33	7	22766221	rs1800797	A	G	0.580604	1	384039	0.040036	0.00716179	780.602	2.26777e-08	2.26593e-08	1	19497.5	19921.4	0.589195	0.579406	1.04085	1.02634	1.05556
3_Smoking	33	7	22766221	rs1800797	A	G	0.581995	1	156297	0.0514594	0.0108041	440.874	1.90798e-06	1.90643e-06	1	8567.4	8751.24	0.592708	0.580341	1.05281	1.03075	1.07534
4_Allergy	33	7	22766221	rs1800797	A	G	0.5806	1	321514	0.0407818	0.00682548	875.41	2.30184e-09	2.30067e-09	1	21465.7	22182.8	0.588865	0.578869	1.04162	1.02778	1.05565
1_Main	34	7	28168745	7:28168745_GTCTT_G	GTCTT	G	0.20852	0.996065	408422	0.0627208	0.00803261	973.532	5.8e-15	5.53e-15	1	15521.7	15880.2	0.217467	0.207093	1.06473	1.0481	1.08163
2_LungDisease	34	7	28168745	7:28168745_GTCTT_G	GTCTT	G	0.208029	1	385929	0.0727048	0.00866542	970.77	4.85211e-17	4.42061e-17	1	13352.2	13642.5	0.21868	0.206545	1.07541	1.0573	1.09383
3_Smoking	34	7	28168745	7:28168745_GTCTT_G	GTCTT	G	0.209861	1	157080	0.0696789	0.013015	411.679	8.6148e-08	8.51452e-08	1	5908.23	6035.01	0.220084	0.208282	1.07216	1.04516	1.09987
4_Allergy	34	7	28168745	7:28168745_GTCTT_G	GTCTT	G	0.20711	1	323000	0.0710006	0.00827614	1038.53	9.57404e-18	8.92893e-18	1	14627	15115.7	0.21689	0.205062	1.07358	1.05631	1.09114
1_Main	35	7	40697194	rs576468798	C	T	0.000158559	0.607368	408422	2.01159	0.358462	19.1681	2e-08	5.31e-10	1	9.52884	9.74892	0.000334751	0.000130465	7.47521	3.70249	15.0922
2_LungDisease	35	7	40697194	rs576468798	C	T	3.35682e-05	1	387271	1.58519	0.599824	4.58276	0.00822334	0.00703288	1	2.89099	2.95384	8.44809e-05	2.64766e-05	4.88022	1.50612	15.8132
3_Smoking	35	7	40697194	rs576468798	C	T	3.17223e-05	1	157618	1.30975	0.914526	1.56602	0.152096	0.152096	1	1.19566	1.22132	7.11778e-05	2.56328e-05	3.70526	0.617105	22.2474
4_Allergy	35	7	40697194	rs576468798	C	T	3.23904e-05	1	324170	1.32089	0.550689	4.06494	0.0164572	0.0204938	1	3.07742	3.18023	7.12784e-05	2.4249e-05	3.74676	1.27321	11.0258
1_Main	36	8	81291645	rs4739738	G	A	0.641572	0.996356	408422	-0.067912	0.00680464	-1467.5	1.86e-23	1.81e-23	1	21608.9	22108	0.627529	0.643811	0.934343	0.921964	0.946888
2_LungDisease	36	8	81291645	rs4739738	G	A	0.642533	1	384619	-0.0657404	0.00735577	-1215.6	3.98955e-19	3.91117e-19	1	18490.9	18892.9	0.628843	0.644441	0.936374	0.922971	0.949972
3_Smoking	36	8	81291645	rs4739738	G	A	0.642872	1	156577	-0.0736101	0.0110874	-598.999	3.15662e-11	3.13241e-11	1	8137.45	8312.06	0.627894	0.645185	0.929034	0.909062	0.949444
4_Allergy	36	8	81291645	rs4739738	G	A	0.64236	1	322000	-0.0719034	0.00700584	-1465.69	1.03079e-24	1.00398e-24	1	20384.2	21065.2	0.62815	0.645336	0.930621	0.917929	0.943488
1_Main	37	8	128777719	rs13277355	A	G	0.725959	0.99288	408422	-0.04056	0.00732646	-755.812	3.09e-08	3.08e-08	1	18634.4	19064.8	0.718701	0.727116	0.960252	0.946561	0.97414
2_LungDisease	37	8	128777719	rs13277355	A	G	0.727119	1	383726	-0.0413657	0.00792343	-659.055	1.78261e-07	1.77643e-07	1	15932.4	16278.8	0.719753	0.728146	0.959478	0.944693	0.974495
3_Smoking	37	8	128777719	rs13277355	A	G	0.727335	1	156243	-0.0549413	0.0119339	-385.885	4.14859e-06	4.13536e-06	1	7023.59	7174.3	0.717625	0.728834	0.946541	0.924658	0.968942
4_Allergy	37	8	128777719	rs13277355	A	G	0.727754	1	321171	-0.0471575	0.00755873	-825.663	4.40895e-10	4.3788e-10	1	17508.6	18093.5	0.719736	0.729433	0.953937	0.939909	0.968175
1_Main	38	8	134185116	8:134185116_TA_T	TA	T	0.285804	0.989094	408422	-0.0399072	0.00726092	-757.038	3.88e-08	3.87e-08	1	18970	19408.1	0.278273	0.287005	0.960879	0.947301	0.974651
2_LungDisease	38	8	134185116	8:134185116_TA_T	TA	T	0.284515	1	381036	-0.0380596	0.00786555	-615.288	1.30645e-06	1.30381e-06	1	16166.4	16517.9	0.277136	0.285544	0.962656	0.947929	0.977611
3_Smoking	38	8	134185116	8:134185116_TA_T	TA	T	0.284616	1	155067	-0.0315231	0.0118768	-223.478	0.0079502	0.00794999	1	7089.33	7241.45	0.27874	0.285525	0.968969	0.946673	0.991789
4_Allergy	38	8	134185116	8:134185116_TA_T	TA	T	0.284329	1	318937	-0.0405883	0.00750089	-721.522	6.26298e-08	6.24669e-08	1	17776.6	18370.5	0.276891	0.285889	0.960224	0.946211	0.974446
1_Main	39	9	6209697	rs992969	A	G	0.74764	0.994159	408422	-0.119909	0.0075617	-2125.09	1.25e-56	2.31e-57	1	17722.6	18131.9	0.726981	0.750934	0.887001	0.873952	0.900245
2_LungDisease	39	9	6209697	rs992969	A	G	0.74847	1	386123	-0.123653	0.00816162	-1883.43	7.5124e-52	1.39543e-52	1	15231.6	15562.7	0.727057	0.751456	0.883686	0.869663	0.897936
3_Smoking	39	9	6209697	rs992969	A	G	0.746693	1	157165	-0.11586	0.0122507	-777.171	3.15725e-21	2.33061e-21	1	6707.86	6851.79	0.727335	0.749684	0.8906	0.86947	0.912243
4_Allergy	39	9	6209697	rs992969	A	G	0.748079	1	323234	-0.124757	0.00777372	-2089.65	5.85483e-58	1.20875e-58	1	16749.8	17309.4	0.727272	0.752439	0.882712	0.869364	0.896264
1_Main	40	9	23586654	rs919826	T	C	0.489954	0.990406	408422	-0.0357527	0.00654304	-835.14	4.65e-08	4.65e-08	1	23358.8	23898.3	0.482175	0.491194	0.964879	0.952584	0.977332
2_LungDisease	40	9	23586654	rs919826	T	C	0.489833	1	382137	-0.0346576	0.00707553	-692.295	9.67015e-07	9.66727e-07	1	19975.3	20409.6	0.482108	0.490909	0.965936	0.952633	0.979425
3_Smoking	40	9	23586654	rs919826	T	C	0.489955	1	155493	-0.0326998	0.0106758	-286.909	0.00219151	0.00219143	1	8774.02	8962.29	0.48297	0.491032	0.967829	0.947788	0.988294
4_Allergy	40	9	23586654	rs919826	T	C	0.489516	1	319858	-0.0358016	0.00674597	-786.716	1.11378e-07	1.11362e-07	1	21974.3	22708.4	0.481994	0.49109	0.964832	0.952159	0.977674
1_Main	41	9	101932851	rs200491113	G	GTAGA	0.032041	0.980501	408422	-0.128778	0.0187364	-369.569	6.28e-12	5.25e-12	1	2869.83	2936.11	0.0287173	0.0325709	0.87917	0.847469	0.912056
2_LungDisease	41	9	101932851	rs200491113	G	GTAGA	0.0309428	1	385792	-0.130127	0.0203924	-315.175	1.75761e-10	1.51241e-10	1	2422.05	2474.71	0.0275889	0.0314105	0.877984	0.843584	0.913787
3_Smoking	41	9	101932851	rs200491113	G	GTAGA	0.0302648	1	157014	-0.159312	0.0310416	-166.312	2.86344e-07	2.64156e-07	1	1043.93	1066.34	0.0262945	0.0308782	0.85273	0.802395	0.906222
4_Allergy	41	9	101932851	rs200491113	G	GTAGA	0.0310027	1	322956	-0.133705	0.019419	-356.877	5.76912e-12	4.92646e-12	1	2669.14	2758.31	0.0277455	0.0316853	0.874849	0.842176	0.908788
1_Main	42	10	6093139	rs12722502	C	T	0.0181028	0.981733	408422	-0.200572	0.0250575	-326.657	1.2e-15	5.76e-16	1	1628.63	1666.24	0.0149826	0.0186003	0.818263	0.779047	0.859453
2_LungDisease	42	10	6093139	rs12722502	C	T	0.0174633	1	386410	-0.205732	0.0272963	-282.628	4.80911e-14	2.43422e-14	1	1373.77	1403.64	0.0142724	0.017908	0.814051	0.771643	0.85879
3_Smoking	42	10	6093139	rs12722502	C	T	0.017366	1	157261	-0.22144	0.0410844	-132.915	7.05078e-08	5.78964e-08	1	600.229	613.108	0.0139971	0.0178864	0.801364	0.739364	0.868564
4_Allergy	42	10	6093139	rs12722502	C	T	0.0177377	1	323464	-0.234517	0.0259129	-359.149	1.4272e-19	4.41251e-20	1	1531.44	1582.6	0.0142827	0.0184613	0.790953	0.751784	0.832163
1_Main	43	10	9058671	rs1444782	G	A	0.423577	1	408422	-0.095445	0.00660017	-2192.68	2.14e-47	1.97e-47	1	22973.2	23503.8	0.402523	0.426934	0.908968	0.897285	0.920803
2_LungDisease	43	10	9058671	rs1444782	G	A	0.423923	1	387424	-0.0990637	0.00711545	-1958.34	4.63577e-44	4.25751e-44	1	19768.5	20198.3	0.40187	0.426997	0.905685	0.893142	0.918404
3_Smoking	43	10	9058671	rs1444782	G	A	0.423248	1	157683	-0.102597	0.0107121	-894.572	9.93033e-22	9.68692e-22	1	8719.31	8906.41	0.401194	0.426654	0.902491	0.88374	0.92164
4_Allergy	43	10	9058671	rs1444782	G	A	0.42418	1	324309	-0.102497	0.00678358	-2228.86	1.40161e-51	1.29792e-51	1	21745.7	22472.1	0.402523	0.428717	0.902581	0.89066	0.914662
1_Main	44	10	82246749	rs1870140	A	G	0.845758	0.988033	408422	-0.049794	0.00906558	-606.162	3.96e-08	3.93e-08	1	12173.4	12454.6	0.840071	0.846665	0.951425	0.934669	0.968482
2_LungDisease	44	10	82246749	rs1870140	A	G	0.847772	1	382909	-0.0474546	0.00982563	-491.707	1.36753e-06	1.36187e-06	1	10361.6	10586.9	0.842331	0.84853	0.953654	0.935464	0.972197
3_Smoking	44	10	82246749	rs1870140	A	G	0.847763	1	155875	-0.0545349	0.0148129	-248.582	0.000231797	0.000231504	1	4558.21	4656.02	0.841709	0.848698	0.946925	0.919828	0.974821
4_Allergy	44	10	82246749	rs1870140	A	G	0.847439	1	320515	-0.0450879	0.00936035	-514.713	1.45803e-06	1.45442e-06	1	11415.8	11797.1	0.842406	0.848493	0.955913	0.938536	0.973613
1_Main	45	11	1110395	rs35225972	G	A	0.682812	0.99825	408422	0.0438135	0.00702312	888.404	4.42e-10	4.41e-10	1	20276.9	20745.2	0.691843	0.681372	1.04479	1.0305	1.05927
2_LungDisease	45	11	1110395	rs35225972	G	A	0.682977	1	386675	0.0421967	0.00757143	736.167	2.50165e-08	2.49677e-08	1	17446.1	17825.4	0.691685	0.681763	1.0431	1.02773	1.05869
3_Smoking	45	11	1110395	rs35225972	G	A	0.68391	1	157376	0.0669231	0.0114254	512.825	4.70173e-09	4.67595e-09	1	7662.9	7827.33	0.697175	0.681861	1.06921	1.04554	1.09343
4_Allergy	45	11	1110395	rs35225972	G	A	0.683356	1	323706	0.0440253	0.00722967	842.38	1.13238e-09	1.1303e-09	1	19134	19773.2	0.692112	0.681522	1.04501	1.03031	1.05992
1_Main	46	11	10655623	rs11042902	C	T	0.307493	0.983109	408422	0.0413305	0.00711112	817.423	6.17e-09	6.16e-09	1	19777.7	20234.5	0.315028	0.306292	1.0422	1.02777	1.05682
2_LungDisease	46	11	10655623	rs11042902	C	T	0.305488	1	379606	0.0399003	0.00770416	672.311	2.23007e-07	2.22687e-07	1	16849.8	17216.1	0.312911	0.304454	1.04071	1.02511	1.05654
3_Smoking	46	11	10655623	rs11042902	C	T	0.306048	1	154559	0.0454764	0.0116017	337.891	8.86142e-05	8.85646e-05	1	7430.02	7589.45	0.314413	0.304758	1.04653	1.023	1.0706
4_Allergy	46	11	10655623	rs11042902	C	T	0.305971	1	317689	0.0396447	0.00733829	736.247	6.57418e-08	6.5676e-08	1	18571.1	19191.6	0.313005	0.304499	1.04044	1.02558	1.05551
1_Main	47	11	61575807	rs751229834	CA	C	0.307151	0.9886	408422	-0.0468098	0.00710885	-926.45	4.56e-11	4.54e-11	1	19791.8	20248.9	0.298025	0.308607	0.954269	0.941065	0.967658
2_LungDisease	47	11	61575807	rs751229834	CA	C	0.30604	1	381347	-0.041927	0.00768927	-709.215	4.96212e-08	4.95258e-08	1	16915.5	17283.3	0.297612	0.307215	0.95894	0.944596	0.973501
3_Smoking	47	11	61575807	rs751229834	CA	C	0.305835	1	155283	-0.0516967	0.0115742	-385.949	7.94959e-06	7.93983e-06	1	7465.64	7625.83	0.295954	0.307364	0.949617	0.928317	0.971406
4_Allergy	47	11	61575807	rs751229834	CA	C	0.305481	1	319213	-0.0467462	0.0073376	-868.354	1.88069e-10	1.87545e-10	1	18575.9	19196.5	0.296568	0.307349	0.95433	0.940703	0.968154
1_Main	48	11	65551957	rs479844	A	G	0.554743	0.998916	408422	0.0403223	0.00655551	938.316	7.7e-10	7.7e-10	1	23270.4	23807.8	0.563631	0.553326	1.04115	1.02785	1.05461
2_LungDisease	48	11	65551957	rs479844	A	G	0.554883	1	386805	0.0419268	0.00707049	838.713	3.03258e-09	3.02992e-09	1	20004.2	20439.2	0.564166	0.553589	1.04282	1.02847	1.05737
3_Smoking	48	11	65551957	rs479844	A	G	0.553796	1	157437	0.0554812	0.0106482	489.392	1.88458e-07	1.88064e-07	1	8820.86	9010.14	0.565616	0.551971	1.05705	1.03522	1.07934
4_Allergy	48	11	65551957	rs479844	A	G	0.553099	1	323792	0.050217	0.00673793	1106.15	9.13159e-14	9.12177e-14	1	22027.4	22763.3	0.563697	0.550879	1.0515	1.0377	1.06548
1_Main	49	11	76293726	rs7936312	G	T	0.476762	0.998561	408422	0.0838325	0.00652802	1967.6	9.54e-38	9.39e-38	1	23470.6	24012.7	0.497596	0.47344	1.08745	1.07362	1.10145
2_LungDisease	49	11	76293726	rs7936312	G	T	0.476352	1	386759	0.0899713	0.00704325	1814.17	2.28756e-37	2.23566e-37	1	20163.9	20602.3	0.498658	0.473244	1.09414	1.07914	1.10935
3_Smoking	49	11	76293726	rs7936312	G	T	0.475206	1	157415	0.105176	0.0106373	929.786	4.71758e-23	4.64932e-23	1	8840.3	9030	0.499122	0.471511	1.11091	1.08798	1.13431
4_Allergy	49	11	76293726	rs7936312	G	T	0.474039	1	323739	0.0979413	0.00671274	2173.88	3.23428e-48	3.17941e-48	1	22195.8	22937.3	0.497619	0.4691	1.1029	1.08848	1.1175
1_Main	50	11	111474116	rs1789358	G	A	0.711633	0.998412	408422	0.0404931	0.00719829	781.683	1.85e-08	1.84e-08	1	19304.1	19749.9	0.719276	0.710415	1.04132	1.02674	1.05612
2_LungDisease	50	11	111474116	rs1789358	G	A	0.711645	1	386668	0.0420155	0.00775833	698.217	6.11076e-08	6.08573e-08	1	16618.1	16979.4	0.719619	0.710534	1.04291	1.02717	1.05889
3_Smoking	50	11	111474116	rs1789358	G	A	0.711237	1	157423	0.0275815	0.0116718	202.461	0.0181234	0.0181234	1	7340.46	7497.97	0.716239	0.710464	1.02797	1.00472	1.05175
4_Allergy	50	11	111474116	rs1789358	G	A	0.710701	1	323689	0.0484244	0.00739877	884.946	5.9525e-11	5.90125e-11	1	18274.8	18885.3	0.719437	0.708871	1.04962	1.0345	1.06495
1_Main	51	11	118743286	rs12365699	G	A	0.166687	0.987642	408422	-0.0535351	0.00879601	-692.409	1.16e-09	1.14e-09	1	12933.7	13232.5	0.160128	0.167733	0.947873	0.931671	0.964356
2_LungDisease	51	11	118743286	rs12365699	G	A	0.165181	1	383494	-0.0571048	0.00952111	-630.465	2.00126e-09	1.97057e-09	1	11040.5	11280.5	0.157989	0.166183	0.944495	0.927033	0.962286
3_Smoking	51	11	118743286	rs12365699	G	A	0.165425	1	156074	-0.063495	0.0143317	-309.263	9.40716e-06	9.36562e-06	1	4870.67	4975.18	0.157744	0.166611	0.938479	0.912484	0.965215
4_Allergy	51	11	118743286	rs12365699	G	A	0.165643	1	320980	-0.0612614	0.00906571	-746.063	1.40408e-11	1.37482e-11	1	12178.3	12585.2	0.158398	0.16716	0.940577	0.924012	0.95744
1_Main	52	12	57493727	rs3024971	T	G	0.107142	0.995042	408422	-0.112196	0.0106267	-1003.78	4.67e-26	2.61e-26	1	8946.64	9153.27	0.0975831	0.108666	0.893869	0.875444	0.912682
2_LungDisease	52	12	57493727	rs3024971	T	G	0.106806	1	386307	-0.123969	0.0114748	-954.319	3.31141e-27	1.48618e-27	1	7698.06	7865.44	0.0961567	0.10829	0.883407	0.863761	0.903501
3_Smoking	52	12	57493727	rs3024971	T	G	0.106693	1	157204	-0.111452	0.0172214	-377.343	9.68893e-11	8.8708e-11	1	3385.68	3458.33	0.0973952	0.108129	0.894534	0.864844	0.925243
4_Allergy	52	12	57493727	rs3024971	T	G	0.107384	1	323387	-0.124196	0.0109191	-1053.31	5.62348e-30	2.71577e-30	1	8481.04	8764.37	0.0971612	0.109525	0.883207	0.864506	0.902313
1_Main	53	12	71533238	rs11178649	G	T	0.407176	0.996216	408422	-0.0429255	0.00664703	-971.601	1.06e-10	1.06e-10	1	22634.6	23157.4	0.397643	0.408696	0.957983	0.945583	0.970545
2_LungDisease	53	12	71533238	rs11178649	G	T	0.407076	1	385446	-0.0486538	0.00717009	-946.485	1.15556e-11	1.15266e-11	1	19453.4	19876.4	0.396326	0.408574	0.952511	0.939218	0.965991
3_Smoking	53	12	71533238	rs11178649	G	T	0.408065	1	156905	-0.0434351	0.0107882	-373.286	5.66884e-05	5.6583e-05	1	8594.09	8778.5	0.398499	0.409543	0.957495	0.937461	0.977956
4_Allergy	53	12	71533238	rs11178649	G	T	0.406178	1	322684	-0.041972	0.00683458	-898.569	8.19406e-10	8.18828e-10	1	21408.8	22124	0.39726	0.408045	0.958897	0.946137	0.971828
1_Main	54	12	94604963	rs7961712	G	A	0.849901	0.98794	408422	0.0564852	0.00917211	671.967	7.35e-10	7.24e-10	1	11896.3	12171.1	0.855961	0.848935	1.05811	1.03926	1.07731
2_LungDisease	54	12	94604963	rs7961712	G	A	0.851558	1	383582	0.0539189	0.00993591	546.497	5.74159e-08	5.68917e-08	1	10135.5	10355.9	0.857458	0.850736	1.0554	1.03504	1.07615
3_Smoking	54	12	94604963	rs7961712	G	A	0.850998	1	156182	0.0557136	0.0149561	249.118	0.000195211	0.000194937	1	4471.41	4567.36	0.85691	0.850084	1.05729	1.02675	1.08875
4_Allergy	54	12	94604963	rs7961712	G	A	0.85142	1	321154	0.0584463	0.00946765	652.485	6.68925e-10	6.60025e-10	1	11163.8	11536.8	0.857483	0.85015	1.06019	1.0407	1.08005
1_Main	55	13	74039935	rs981625	C	G	0.06495	1	408422	0.0724725	0.0132157	415.483	4.16e-08	4.08e-08	1	5732.97	5865.38	0.0688126	0.0643341	1.07516	1.04767	1.10338
2_LungDisease	55	13	74039935	rs981625	C	G	0.0649134	1	387424	0.0710399	0.0142488	350.271	6.17457e-07	6.09111e-07	1	4930.62	5037.82	0.0687472	0.064379	1.07362	1.04406	1.10403
3_Smoking	55	13	74039935	rs981625	C	G	0.0646265	1	157683	0.0837365	0.0215398	180.592	0.000101275	0.000100776	1	2156.66	2202.94	0.0690146	0.0639487	1.08734	1.04239	1.13423
4_Allergy	55	13	74039935	rs981625	C	G	0.0643954	1	324309	0.0860927	0.0136383	463.775	2.74486e-10	2.63549e-10	1	5386.93	5566.89	0.0688126	0.0634701	1.08991	1.06116	1.11943
1_Main	56	13	100029463	13:100029463_CA_C	CA	C	0.70333	0.988494	408422	0.0594614	0.00717096	1156.96	1.11e-16	1.09e-16	1	19457.4	19906.8	0.71415	0.701605	1.06126	1.04645	1.07629
2_LungDisease	56	13	100029463	13:100029463_CA_C	CA	C	0.704697	1	380716	0.0610051	0.00776236	1013.06	3.8692e-15	3.79772e-15	1	16606.2	16967.3	0.716085	0.703109	1.0629	1.04686	1.0792
3_Smoking	56	13	100029463	13:100029463_CA_C	CA	C	0.706346	1	154951	0.0726956	0.0117288	528.704	5.71722e-10	5.66226e-10	1	7272.85	7428.91	0.719499	0.704314	1.0754	1.05096	1.10041
4_Allergy	56	13	100029463	13:100029463_CA_C	CA	C	0.704963	1	318646	0.0621673	0.00740026	1135.74	4.4383e-17	4.36264e-17	1	18269	18879.3	0.715898	0.702671	1.06414	1.04882	1.07969
1_Main	57	14	68732305	rs770792291	AAT	A	0.279036	0.98086	408422	0.0503054	0.00733935	934.182	7.17e-12	7.12e-12	1	18570.2	18999.1	0.287227	0.27773	1.05159	1.03657	1.06683
2_LungDisease	57	14	68732305	rs770792291	AAT	A	0.275384	1	377191	0.0556727	0.00798086	874.838	3.04181e-12	2.9756e-12	1	15713.9	16055.6	0.284836	0.274067	1.05725	1.04084	1.07392
3_Smoking	57	14	68732305	rs770792291	AAT	A	0.275051	1	153428	0.0678772	0.0120311	469.29	1.68256e-08	1.66202e-08	1	6913.81	7062.16	0.28639	0.273301	1.07023	1.04529	1.09577
4_Allergy	57	14	68732305	rs770792291	AAT	A	0.274745	1	315716	0.0570266	0.00761037	985.374	6.71783e-14	6.57123e-14	1	17279.2	17856.4	0.283785	0.272852	1.05868	1.04301	1.07459
1_Main	58	15	61069988	rs11071559	C	T	0.128023	1	408422	-0.0846874	0.00976462	-891.908	4.21e-18	3.59e-18	1	10531.8	10775	0.11983	0.12933	0.918799	0.901382	0.936553
2_LungDisease	58	15	61069988	rs11071559	C	T	0.128011	1	387424	-0.0989374	0.0105414	-896.655	6.25517e-21	4.56505e-21	1	9062.85	9259.9	0.11825	0.129371	0.905799	0.887277	0.924709
3_Smoking	58	15	61069988	rs11071559	C	T	0.127252	1	157683	-0.0882037	0.0159033	-349.339	2.91842e-08	2.84136e-08	1	3960.59	4045.58	0.118879	0.128545	0.915574	0.887476	0.944563
4_Allergy	58	15	61069988	rs11071559	C	T	0.128951	1	324309	-0.0975201	0.0100147	-977.622	2.0823e-22	1.6052e-22	1	10024.8	10359.7	0.11983	0.130862	0.907084	0.889453	0.925065
1_Main	59	15	67448363	rs56375023	G	A	0.237326	0.998886	408422	0.103455	0.00769319	1764.56	3.18e-41	1.34e-41	1	17056.3	17450.3	0.254211	0.234634	1.109	1.0924	1.12584
2_LungDisease	59	15	67448363	rs56375023	G	A	0.236819	1	386996	0.108393	0.00830982	1586.34	6.88199e-39	2.7788e-39	1	14635.1	14953.3	0.254689	0.234328	1.11449	1.09648	1.13279
3_Smoking	59	15	67448363	rs56375023	G	A	0.236502	1	157506	0.126813	0.0125098	817.84	3.77998e-24	2.33844e-24	1	6449.17	6587.55	0.256847	0.233361	1.13521	1.10771	1.16338
4_Allergy	59	15	67448363	rs56375023	G	A	0.236193	1	323970	0.113918	0.00792279	1832.8	7.05483e-47	2.52365e-47	1	16088.7	16626.2	0.254117	0.232439	1.12066	1.10339	1.1382
1_Main	60	15	84556623	rs4842921	G	A	0.387483	0.997135	408422	-0.0407093	0.00669088	-909.403	1.17e-09	1.17e-09	1	22338.9	22854.9	0.378737	0.388878	0.960108	0.947599	0.972782
2_LungDisease	60	15	84556623	rs4842921	G	A	0.387924	1	386055	-0.0375715	0.00721397	-721.992	1.90726e-07	1.90586e-07	1	19216.5	19634.3	0.379845	0.38905	0.963126	0.949603	0.97684
3_Smoking	60	15	84556623	rs4842921	G	A	0.387414	1	157129	-0.0315346	0.0108915	-265.834	0.00378764	0.00378751	1	8429.93	8610.81	0.380856	0.388427	0.968957	0.948492	0.989865
4_Allergy	60	15	84556623	rs4842921	G	A	0.387393	1	323172	-0.0421112	0.00688511	-888.372	9.57938e-10	9.57115e-10	1	21095.9	21800.6	0.37871	0.389211	0.958763	0.945912	0.971789
1_Main	61	16	11213021	rs35441874	T	A	0.247084	0.991052	408422	-0.0824693	0.00761464	-1428.67	2.47e-27	1.9e-27	1	17323.7	17723.8	0.233665	0.249224	0.92084	0.907198	0.934686
2_LungDisease	61	16	11213021	rs35441874	T	A	0.245557	1	382160	-0.084471	0.00824564	-1248.22	1.25503e-24	9.79179e-25	1	14776.9	15098.1	0.231718	0.247487	0.918998	0.904265	0.933971
3_Smoking	61	16	11213021	rs35441874	T	A	0.244713	1	155509	-0.113597	0.012451	-737.311	7.27195e-20	5.59723e-20	1	6490.59	6629.87	0.226506	0.247526	0.892618	0.871098	0.914669
4_Allergy	61	16	11213021	rs35441874	T	A	0.247061	1	319883	-0.0959091	0.00785328	-1564.29	2.66218e-34	1.7081e-34	1	16310.1	16855	0.231983	0.250222	0.908547	0.894669	0.92264
1_Main	62	16	27349168	rs3785356	C	T	0.29795	0.986677	408422	0.0563	0.00716317	1097.71	3.85e-15	3.8e-15	1	19497.5	19947.9	0.308511	0.296265	1.05792	1.04317	1.07287
2_LungDisease	62	16	27349168	rs3785356	C	T	0.295926	1	379449	0.0584479	0.00777296	967.856	5.50369e-14	5.42576e-14	1	16559.3	16919.3	0.307041	0.294377	1.06019	1.04416	1.07647
3_Smoking	62	16	27349168	rs3785356	C	T	0.296185	1	154466	0.0609738	0.0117037	445.246	1.8906e-07	1.88428e-07	1	7302.25	7458.94	0.307597	0.294421	1.06287	1.03877	1.08753
4_Allergy	62	16	27349168	rs3785356	C	T	0.295878	1	317644	0.0597504	0.00741612	1086.82	7.82989e-16	7.72827e-16	1	18189.4	18797.1	0.306639	0.293625	1.06157	1.04625	1.07711
1_Main	63	17	38067533	rs4795401	A	G	0.510615	0.999093	408422	-0.102554	0.00652498	-2409.36	1.16e-55	1.12e-55	1	23493.7	24036.3	0.487653	0.514276	0.90253	0.891061	0.914146
2_LungDisease	63	17	38067533	rs4795401	A	G	0.511176	1	386930	-0.109791	0.00703895	-2216.7	7.55548e-55	7.23056e-55	1	20190.2	20629.2	0.486395	0.514631	0.896021	0.883744	0.908469
3_Smoking	63	17	38067533	rs4795401	A	G	0.512333	1	157460	-0.121057	0.0106035	-1077.09	3.44937e-30	3.3675e-30	1	8897.39	9088.3	0.485644	0.516457	0.885983	0.86776	0.904589
4_Allergy	63	17	38067533	rs4795401	A	G	0.510592	1	323888	-0.106409	0.00670578	-2366.65	1.05182e-56	1.03492e-56	1	22241.2	22984.2	0.487629	0.515402	0.899057	0.887318	0.910952
1_Main	64	17	40412935	rs11402155	C	CT	0.288152	0.900244	408422	-0.0450083	0.00755293	-789.091	2.54e-09	2.53e-09	1	17532.1	17937	0.280766	0.289329	0.95599	0.941942	0.970247
2_LungDisease	64	17	40412935	rs11402155	C	CT	0.25754	1	329895	-0.0463338	0.0087704	-602.555	1.27102e-07	1.26522e-07	1	13004.6	13287.4	0.249784	0.258623	0.954723	0.938452	0.971277
3_Smoking	64	17	40412935	rs11402155	C	CT	0.257954	1	134305	-0.0634507	0.0132133	-363.583	1.57047e-06	1.56241e-06	1	5730.16	5853.12	0.247648	0.259545	0.93852	0.914527	0.963144
4_Allergy	64	17	40412935	rs11402155	C	CT	0.257694	1	276089	-0.0515564	0.00836163	-737.688	7.01168e-10	6.95753e-10	1	14308.4	14786.4	0.249541	0.259406	0.94975	0.934312	0.965444
1_Main	65	17	43336687	rs4247364	G	C	0.699937	1	408422	-0.0452899	0.00711187	-895.598	1.91e-10	1.91e-10	1	19774.8	20231.5	0.691598	0.701266	0.95572	0.942491	0.969136
2_LungDisease	65	17	43336687	rs4247364	G	C	0.700028	1	387424	-0.0494749	0.00766884	-841.464	1.10809e-10	1.10212e-10	1	17007.9	17377.7	0.69068	0.70133	0.951729	0.937531	0.966142
3_Smoking	65	17	43336687	rs4247364	G	C	0.700053	1	157683	-0.0411487	0.0115665	-307.589	0.000374301	0.000374185	1	7475.05	7635.45	0.692563	0.70121	0.959686	0.938175	0.981691
4_Allergy	65	17	43336687	rs4247364	G	C	0.700284	1	324309	-0.0488979	0.00731479	-914.03	2.31244e-11	2.30346e-11	1	18692.6	19317.1	0.691598	0.702104	0.952278	0.938723	0.96603
1_Main	66	17	45873049	rs72833417	A	T	0.131449	0.939787	408422	0.0617884	0.00991244	629.474	4.56e-10	4.47e-10	1	10187.6	10422.9	0.137305	0.130515	1.06374	1.04327	1.08461
2_LungDisease	66	17	45873049	rs72833417	A	T	0.119879	1	365673	0.0636517	0.0111159	515.674	1.0271e-08	1.00914e-08	1	8101.5	8277.65	0.125912	0.11904	1.06572	1.04275	1.08919
3_Smoking	66	17	45873049	rs72833417	A	T	0.119425	1	148897	0.0529749	0.0167909	187.915	0.00160508	0.00160434	1	3547.24	3623.36	0.124315	0.118671	1.0544	1.02027	1.08968
4_Allergy	66	17	45873049	rs72833417	A	T	0.120351	1	306176	0.0642698	0.0105795	574.706	1.24057e-09	1.22057e-09	1	8942.09	9240.82	0.126161	0.119136	1.06638	1.0445	1.08872
1_Main	67	17	47439302	rs112502960	G	A	0.363325	0.990261	408422	0.0567906	0.00681381	1223.52	7.77e-17	7.7e-17	1	21544.5	22042.1	0.375199	0.361432	1.05843	1.04439	1.07266
2_LungDisease	67	17	47439302	rs112502960	G	A	0.362135	1	381923	0.0591865	0.00736927	1090.21	9.62632e-16	9.52773e-16	1	18419.9	18820.4	0.374842	0.360366	1.06097	1.04576	1.07641
3_Smoking	67	17	47439302	rs112502960	G	A	0.359905	1	155427	0.0555281	0.0111322	448.126	6.09916e-07	6.08981e-07	1	8070.26	8243.43	0.371274	0.358152	1.0571	1.03428	1.08042
4_Allergy	67	17	47439302	rs112502960	G	A	0.361697	1	319712	0.0633217	0.00703012	1281.59	2.11401e-19	2.0899e-19	1	20239.3	20915.4	0.374569	0.359003	1.06537	1.05079	1.08015
1_Main	68	17	73828903	rs112267124	G	A	0.234223	0.998619	408422	0.0428843	0.00769944	723.623	2.55e-08	2.54e-08	1	16873.8	17263.5	0.240521	0.233218	1.04382	1.02818	1.05969
2_LungDisease	68	17	73828903	rs112267124	G	A	0.233827	1	386783	0.041942	0.00830615	608.077	4.42943e-07	4.41471e-07	1	14498	14813.3	0.240049	0.232961	1.04283	1.02599	1.05995
3_Smoking	68	17	73828903	rs112267124	G	A	0.233415	1	157413	0.0518673	0.0125313	330.36	3.48806e-05	3.48171e-05	1	6369.34	6506.01	0.24105	0.232235	1.05324	1.02768	1.07943
4_Allergy	68	17	73828903	rs112267124	G	A	0.234262	1	323772	0.0421964	0.00791527	673.645	9.76634e-08	9.73793e-08	1	15964.5	16497.8	0.240258	0.233006	1.0431	1.02704	1.05941
1_Main	69	18	61442619	rs12964116	A	G	0.0354621	1	408422	0.107619	0.0176522	346.754	1.08e-09	1e-09	1	3222.05	3296.47	0.038617	0.034959	1.11362	1.07575	1.15283
2_LungDisease	69	18	61442619	rs12964116	A	G	0.0354624	1	387424	0.114559	0.0190338	317.73	1.75827e-09	1.60816e-09	1	2773.51	2833.82	0.0388998	0.0349834	1.12138	1.08031	1.164
3_Smoking	69	18	61442619	rs12964116	A	G	0.0354033	1	157683	0.160277	0.0287444	195.375	2.46193e-08	2.19472e-08	1	1218.98	1245.14	0.0401479	0.0346705	1.17384	1.10953	1.24187
4_Allergy	69	18	61442619	rs12964116	A	G	0.0356604	1	324309	0.103055	0.0180638	316.589	1.16316e-08	1.1171e-08	1	3072.05	3174.68	0.038617	0.0350411	1.10855	1.06999	1.1485
1_Main	70	19	3136091	rs117552144	C	T	0.0667517	0.887917	408422	0.079499	0.0138067	417.692	8.51e-09	8.29e-09	1	5254.06	5375.41	0.0708159	0.0661037	1.08274	1.05384	1.11244
2_LungDisease	70	19	3136091	rs117552144	C	T	0.0549101	1	366408	0.0896443	0.0158598	357.238	1.5833e-08	1.52248e-08	1	3985.07	4071.71	0.0591614	0.0543188	1.09379	1.06031	1.12832
3_Smoking	70	19	3136091	rs117552144	C	T	0.0546795	1	149160	0.113192	0.0239943	197.029	2.38824e-06	2.3296e-06	1	1740.66	1778.01	0.0598066	0.0538877	1.11985	1.0684	1.17377
4_Allergy	70	19	3136091	rs117552144	C	T	0.0549482	1	306780	0.0881243	0.015109	386.706	5.45759e-09	5.29403e-09	1	4388.19	4534.79	0.058971	0.0541069	1.09212	1.06026	1.12495
1_Main	71	19	33726578	rs117710327	C	A	0.0669584	0.951645	408422	-0.126406	0.013395	-712.546	3.84e-21	2.3e-21	1	5636.96	5767.15	0.0604863	0.0679904	0.881257	0.858421	0.9047
2_LungDisease	71	19	33726578	rs117710327	C	A	0.0625117	1	379401	-0.125185	0.0147567	-581.011	2.18989e-17	1.48359e-17	1	4641.22	4742.13	0.0561171	0.0634049	0.882334	0.857179	0.908226
3_Smoking	71	19	33726578	rs117710327	C	A	0.0619726	1	154407	-0.11793	0.0222211	-239.603	1.11378e-07	1.06267e-07	1	2031.75	2075.34	0.0561545	0.0628725	0.888759	0.850881	0.928322
4_Allergy	71	19	33726578	rs117710327	C	A	0.0629126	1	317615	-0.142013	0.01405	-728.868	5.10859e-24	2.59265e-24	1	5132.41	5303.87	0.0561194	0.0643378	0.86761	0.844044	0.891834
1_Main	72	21	36464631	rs11088309	C	G	0.142544	0.995408	408422	0.0604575	0.00931456	697.589	8.55e-11	8.35e-11	1	11538.5	11805	0.149374	0.141455	1.06232	1.0431	1.08189
2_LungDisease	72	21	36464631	rs11088309	C	G	0.141505	1	385549	0.0596156	0.0100787	587.441	3.31801e-09	3.26225e-09	1	9853.82	10068.1	0.148184	0.140574	1.06143	1.04067	1.0826
3_Smoking	72	21	36464631	rs11088309	C	G	0.14214	1	156919	0.0619282	0.0151764	268.966	4.49254e-05	4.47942e-05	1	4343.19	4436.39	0.14885	0.141103	1.06389	1.03271	1.09601
4_Allergy	72	21	36464631	rs11088309	C	G	0.1412	1	322768	0.0671027	0.00961089	727.367	2.91133e-12	2.82243e-12	1	10839.6	11201.7	0.148438	0.139685	1.06941	1.04945	1.08974
1_Main	73	22	42026493	rs34290865	C	CT	0.808936	0.922326	408422	-0.0499958	0.008632	-671.211	6.96e-09	6.92e-09	1	13425.4	13735.4	0.802363	0.809984	0.951233	0.935275	0.967464
2_LungDisease	73	22	42026493	rs34290865	C	CT	0.817394	1	351584	-0.0547923	0.00958628	-596.616	1.09254e-08	1.08095e-08	1	10888.7	11125.4	0.80984	0.818445	0.946682	0.929061	0.964637
3_Smoking	73	22	42026493	rs34290865	C	CT	0.817034	1	143139	-0.0446713	0.0144261	-214.661	0.00195774	0.00195725	1	4805.35	4908.46	0.810982	0.817969	0.956312	0.929651	0.983737
4_Allergy	73	22	42026493	rs34290865	C	CT	0.81802	1	294384	-0.0559901	0.00914743	-669.499	9.30731e-10	9.21032e-10	1	11957.5	12356.9	0.810692	0.819552	0.945548	0.928747	0.962654

## Sheet: SD6
Supplementary Data 6. Exonic variants associated with asthma (sorted by CADD scores).
rsID	chr	pos	non_effect_allele	effect_allele	MAF	gwasP	beta	se	r2	IndSigSNP	Loci	nearestGene	func	CADD	RegulomeDB_score	minChrState (The minimum 15-core chromatin state across tissue/cell types)	commonChrState (The most common 15-core chromatin state across tissue/cell types)	posMapFilt (Whether the SNP was used for positional mapping or not. 1 is used, otherwise 0)	exonic_func	SIFT_score_From_dbNSFP3.5	Polyphen2_HDIV_score_From_dbNSFP3.5
rs9269958	6	32552143	C	T	0.3151	6.42689e-05	0.0423757	0.010603	0.773958	rs9270949	25	HLA-DRB1	exonic	57	4	1	1	1	stopgain	.	.
rs61816761	1	152285861	G	A	0.00994	3.94933e-22	0.222618	0.0230157	1	rs61816761	4	FLG-AS1:FLG	exonic	36	7	4	15	1	stopgain	.	.
rs2855430	6	33141280	G	A	0.1421	6.82698e-07	-0.0475531	0.0095753	0.602962	rs555396602	25	COL11A2	exonic	33	NA	5	15	1	nonsynonymous SNV	0.089	0.993
rs707949	6	32609952	T	C	0.2247	2.09347e-07	0.0539338	0.0103902	0.805513	rs9272469	25	HLA-DQA1	exonic	27.5	3a	1	15	1	nonsynonymous SNV	0.025	0.003
rs3763978	12	71533534	C	G	0.3956	2.60111e-10	-0.0419224	0.00663239	0.987542	rs11178649	53	TSPAN8	exonic	24.5	5	2	15	1	nonsynonymous SNV	0.033	0.999
rs78587369	6	32370927	G	A	0.002982	0.0480305	-0.10304	0.0521166	1	rs140768369	25	BTNL2	exonic	24.1	3a	5	14	1	nonsynonymous SNV	0.224	0.543
rs1058808	17	37884037	C	G	0.327	1.94324e-26	-0.0741959	0.00697336	0.899258	rs137907147	63	ERBB2	exonic	23.5	5	3	4	1	nonsynonymous SNV	0.03	0.941
rs9273651	6	32629199	T	C	0.08748	3.01093e-13	0.0916735	0.0125685	1	rs9273651	25	HLA-DQB1:XXbac-BPG254F23,6	exonic	23.1	NA	3	14	1	nonsynonymous SNV	0.018	0.019
rs1877031	17	37814080	G	A	0.327	4.70619e-22	-0.0667171	0.00691049	0.785138	rs137907147	63	STARD3	exonic	23.1	NA	3	4	1	nonsynonymous SNV	0.243	0.97
rs61995676	6	32052444	C	T	0.01392	3.1596e-06	-0.131828	0.0282883	0.701935	rs17209049	25	TNXB	exonic	22.9	5	4	14	1	nonsynonymous SNV	0.026	1
rs707962	6	32609974	T	G	0.2227	2.1156e-07	0.0539421	0.0103957	0.794252	rs9272469	25	HLA-DQA1	exonic	22.8	5	1	15	1	nonsynonymous SNV	0.06	0.003
rs16903574	5	14610309	C	G	0.07256	5.3049e-12	0.0865509	0.0125488	0.827467	rs528167451	19	FAM105A	exonic	22.6	5	4	15	1	nonsynonymous SNV	0.403	0.571
rs1130432	6	32629129	T	C	0.2445	1.71319e-12	-0.0832062	0.0117922	0.692536	rs281874963	25	HLA-DQB1:XXbac-BPG254F23,6	exonic	22.6	NA	3	14	1	nonsynonymous SNV	0.026	0
rs12146493	11	65547333	G	A	0.3231	7.69287e-06	-0.0307805	0.00688054	0.623346	rs479844	48	AP5B1	exonic	22.2	1f	1	2	1	nonsynonymous SNV	0	0.994
rs2230624	1	12175658	G	A	0.00994	1.98727e-09	-0.161817	0.0269747	1	rs2230624	3	TNFRSF8	exonic	22.1	7	4	15	1	nonsynonymous SNV	0	0.979
rs376797260	6	33140133	G	A	0.000994	NA	NA	NA	1	rs190915926	25	COL11A2	exonic	22.1	2b	5	15	1	nonsynonymous SNV	0.317	0.244
rs11967	6	30313268	G	A	0.2624	0.00186218	-0.0369393	0.0118723	0.768086	rs9261491	25	TRIM39-RPP21:RPP21	exonic	22.1	NA	1	1	1	synonymous SNV	.	.
rs3894194	17	38121993	G	A	0.4463	7.95213e-33	0.0782081	0.00655386	0.987581	rs8069202	63	GSDMA	exonic	21.9	NA	5	15	1	nonsynonymous SNV	0.186	0.016
rs11096957	4	38776491	T	G	0.3976	2.4889e-10	-0.0454196	0.00717793	0.976986	rs6531662	17	TLR10	exonic	21.9	NA	4	15	1	nonsynonymous SNV	0.007	0.864
rs1049100	6	32629963	C	T	0.2008	1.20082e-11	-0.0798471	0.0117767	0.761847	rs281874963	25	HLA-DQB1:XXbac-BPG254F23,6	exonic	21.8	NA	4	14	1	nonsynonymous SNV	0.078	0.006
rs2631365	5	131705949	T	C	0.4165	3.17846e-08	0.0372317	0.00673108	0.979449	rs273897	22	SLC22A5	exonic	21.7	NA	1	1	1	synonymous SNV	.	.
rs12722042	6	32605309	A	G	0.04175	3.49109e-06	-0.0984891	0.021228	0.746633	rs116323304	25	HLA-DQA1	exonic	21.6	4	1	15	1	nonsynonymous SNV	0.138	0.342
rs17854829	12	57619359	C	T	0.00497	2.64745e-06	-0.173763	0.036999	0.798397	rs201011002	52	NXPH4	exonic	21.6	4	5	12	1	synonymous SNV	.	.
rs1059509	6	29911154	C	A	0.4672	0.000614519	-0.0304103	0.00887859	0.605956	rs2517754	25	HLA-A	exonic	21.5	4	1	1	1	nonsynonymous SNV	0.358	0.007
rs17879995	6	32552072	T	G	0.1441	5.44244e-28	0.145561	0.0132714	0.660692	rs556708838	25	HLA-DRB1	exonic	21.5	NA	1	1	1	nonsynonymous SNV	0.033	1
rs10745	6	30030057	G	A	0.0507	2.53124e-05	0.0866609	0.0205748	0.901501	rs9260752	25	ZNRD1	exonic	21.5	NA	1	2	1	synonymous SNV	.	.
rs1042335	6	33052958	C	T	0.3151	0.000845969	-0.024615	0.00737571	0.607577	rs9277560	25	HLA-DPB1	exonic	21.1	3a	4	4	1	nonsynonymous SNV	0.076	0.023
rs1049083	6	32632724	C	T	0.2048	7.35223e-10	0.0612821	0.00995111	0.825004	rs41270875	25	HLA-DQB1	exonic	20.8	NA	1	1	1	nonsynonymous SNV	0.069	0.986
rs28371168	6	32610751	A	G	0.2684	2.61542e-30	0.121854	0.0106509	0.708341	rs1130156	25	HLA-DQA1	exonic	20.1	4	1	15	1	synonymous SNV	.	.
rs4833837	4	123536963	G	A	0.3419	4.24211e-06	-0.0323909	0.00704279	0.947146	rs10032644	18	IL21	exonic	20.1	7	3	15	1	synonymous SNV	.	.
rs7173826	15	67528374	T	G	0.331	2.10635e-15	-0.0552252	0.00695977	1	rs7173826	59	AAGAB	exonic	19.8	6	4	5	1	nonsynonymous SNV	0.359	0.019
rs907092	17	37922259	G	A	0.4732	4.14308e-47	-0.0942364	0.00653722	0.784068	rs4795401	63	IKZF3	exonic	19.78	1f	4	13	1	synonymous SNV	.	.
rs56030650	17	38131187	C	A	0.4573	4.73492e-20	0.0598102	0.00652246	0.824721	rs4580194	63	GSDMA	exonic	19.59	7	5	14	1	nonsynonymous SNV	0.054	0.968
rs41273264	6	31600106	C	A	0.01093	2.36512e-08	-0.163087	0.0292118	0.680513	rs3093539	25	PRRC2A	exonic	19.57	4	3	4	1	nonsynonymous SNV	0.04	0.148
rs35087390	6	32610437	G	A	0.02883	4.04494e-07	-0.117586	0.0232071	0.797965	rs148967059	25	HLA-DQA1	exonic	18.95	NA	2	15	1	nonsynonymous SNV	0.031	0.022
rs558269137	1	152285076	CACTG	C	0.01392	6.56726e-23	0.287662	0.0291915	1	rs558269137	4	FLG-AS1:FLG	exonic	18.82	NA	1	15	1	frameshift substitution	.	.
rs61730330	6	29641329	G	A	0.05268	1.44198e-06	0.0962166	0.0199656	0.762953	rs115196869	25	ZFP57	exonic	18.66	5	4	14	1	nonsynonymous SNV	0.003	0.999
rs1130398	6	32629764	C	T	0.3946	7.59773e-27	0.102193	0.00952665	0.679963	rs28724243	25	HLA-DQB1:XXbac-BPG254F23,6	exonic	18.57	NA	3	14	1	nonsynonymous SNV	0.206	0
rs1059526	6	29911218	G	A	0.04771	0.000266503	0.0726813	0.0199353	0.878425	rs9260752	25	HLA-A	exonic	18.54	4	1	1	1	nonsynonymous SNV	0.079	0.944
rs3798130	5	132042146	C	T	0.172	5.75094e-12	0.0661279	0.00960368	0.980099	rs11242123	22	AC004237,1:KIF3A	exonic	18.47	NA	4	5	1	nonsynonymous SNV	0.534	0
rs115653647	6	32370993	C	T	0.05467	0.00467244	-0.0607102	0.0214616	0.629352	rs1142338	25	BTNL2	exonic	18.43	5	5	14	1	nonsynonymous SNV	0.002	0.845
rs138348495	12	57587056	G	A	0.00497	0.00010582	-0.137694	0.0355169	0.798397	rs201011002	52	LRP1	exonic	18.32	5	3	4	1	synonymous SNV	.	.
rs707952	6	32609806	C	T	0.2286	1.22794e-07	0.0549646	0.0103917	0.800417	rs9272469	25	HLA-DQA1	exonic	18.31	4	1	15	1	nonsynonymous SNV	0.206	0.009
rs144861747	6	32948385	G	A	0.000994	NA	NA	NA	1	rs558257892	25	BRD2	exonic	18.31	4	4	4	1	nonsynonymous SNV	0.043	0
rs1007602	5	131602166	T	C	0.3946	2.94214e-13	-0.0502688	0.00688895	0.809828	rs529232765	22	P4HA2:PDLIM4	exonic	18.28	2b	2	15	1	synonymous SNV	.	.
rs2302777	17	38179492	A	G	0.3668	1.65539e-14	-0.0518588	0.00675693	0.762415	rs8077456	63	MED24	exonic	18.11	1d	3	4	1	synonymous SNV	.	.
rs9273660	6	32629227	C	T	0.2137	8.63373e-12	0.0760889	0.0111443	0.747827	rs9273561	25	HLA-DQB1:XXbac-BPG254F23,6	exonic	18	NA	3	14	1	synonymous SNV	.	.
rs186322662	6	31696514	T	A	0.000994	NA	NA	NA	1	rs188575117	25	DDAH2	exonic	17.9	4	1	2	1	synonymous SNV	.	.
rs1130391	6	32632624	C	T	0.06759	0.0123471	-0.0587248	0.0234705	0.674734	rs1142338	25	HLA-DQB1	exonic	17.86	NA	1	1	1	synonymous SNV	.	.
rs76667525	12	57640620	C	T	0.00497	1.07968e-06	-0.183482	0.0376256	0.798397	rs201011002	52	STAC3	exonic	17.75	NA	3	5	1	synonymous SNV	.	.
rs1051334	12	71523134	A	C	0.3986	2.67401e-10	-0.0419073	0.00663449	1	rs11178649	53	TSPAN8	exonic	17.63	NA	4	15	1	nonsynonymous SNV	1	0
rs7990	6	32609965	C	A	0.06859	1.72595e-17	0.108531	0.012752	0.702315	rs1281944	25	HLA-DQA1	exonic	17.62	4	1	15	1	nonsynonymous SNV	0.518	0.002
rs1049082	6	32632744	C	T	0.3897	7.91614e-23	0.0898672	0.00913701	0.767604	rs9273395	25	HLA-DQB1	exonic	17.53	NA	1	1	1	synonymous SNV	.	.
rs17446534	5	110079450	T	C	0.09046	2.48296e-07	0.0590726	0.0114504	0.897171	rs72788430	21	SLC25A46	exonic	17.42	6	4	5	1	synonymous SNV	.	.
rs560815240	6	33261272	G	A	0.000994	NA	NA	NA	1	rs146422992	25	PFDN6:RGL2	exonic	17.37	NA	3	4	1	nonsynonymous SNV	0.016	0.994
rs2230398	7	20421490	T	C	0.4493	3.09946e-06	-0.0307649	0.00659607	0.841792	rs34759507	32	ITGB8	exonic	17.36	NA	4	15	1	synonymous SNV	.	.
rs74379225	6	32606742	A	G	0.07256	1.34503e-22	-0.151072	0.0154439	0.729839	rs78824971	25	HLA-DQA1	exonic	17.33	3a	1	15	1	nonsynonymous SNV	.	.
rs11557166	12	57626018	C	T	0.005964	5.63116e-06	-0.166709	0.0367218	0.663995	rs201011002	52	SHMT2	exonic	16.97	6	3	4	1	nonsynonymous SNV	.	.
rs3739648	9	5774225	T	G	0.2853	1.73202e-06	0.0340403	0.00711781	0.787767	rs2093656	39	KIAA1432:ERMP1	exonic	16.76	7	4	4	1	synonymous SNV	.	.
rs1059576	6	32489868	T	G	0.1163	4.24149e-08	0.0922376	0.0168302	0.662831	rs565742498	25	HLA-DRB5	exonic	16.66	NA	1	15	1	nonsynonymous SNV	0.033	0.139
rs7708	6	32610749	G	A	0.07753	3.77615e-25	-0.144704	0.0139678	0.807052	rs78824971	25	HLA-DQA1	exonic	16.61	4	1	15	1	nonsynonymous SNV	0.03	.
rs1049059	6	32634313	C	G	0.1998	3.46007e-12	-0.0807256	0.0116024	0.766361	rs281874963	25	HLA-DQB1	exonic	16.57	4	1	1	1	nonsynonymous SNV	0.403	0.004
rs1142331	6	32609254	G	T	0.492	1.06901e-43	0.127797	0.0092189	0.724447	rs17843580	25	HLA-DQA1	exonic	16.53	5	2	15	1	nonsynonymous SNV	0.002	0.255
rs10206753	2	102968362	T	C	0.4046	1.83464e-39	-0.0884092	0.00672604	0.857621	rs5833013	10	IL1RL1:IL18R1	exonic	16.51	5	5	15	1	nonsynonymous SNV	0.134	0.352
rs2941504	17	37830900	A	G	0.3101	1.7389e-26	-0.0756501	0.00710312	0.903835	rs137907147	63	PGAP3	exonic	16.51	4	2	5	1	synonymous SNV	.	.
rs4909945	11	10673739	T	C	0.3032	1.84382e-08	-0.0396393	0.00704567	0.640086	rs11042902	46	MRVI1	exonic	16.49	3a	2	15	1	nonsynonymous SNV	1	0
rs62621992	6	30459165	C	T	0.03479	0.0121894	0.0827942	0.0330303	0.693162	rs115196869	25	HLA-E	exonic	16.33	4	1	3	1	nonsynonymous SNV	0.001	0.548
rs1071630	6	32609126	T	C	0.4036	5.38277e-28	0.0987776	0.00900511	0.796344	rs17843580	25	HLA-DQA1	exonic	16.28	3a	3	15	1	nonsynonymous SNV	1	0.001
rs1140321	6	32632581	T	G	0.4672	5.51842e-43	0.127085	0.00924648	0.672389	rs17843580	25	HLA-DQB1	exonic	16.21	NA	1	14	1	synonymous SNV	.	.
rs1130399	6	32629755	G	A	0.2237	6.26156e-08	0.0557224	0.0102977	0.776503	rs9274062	25	HLA-DQB1:XXbac-BPG254F23,6	exonic	16.15	5	3	14	1	nonsynonymous SNV	0.148	0
rs572177565	6	31854370	G	A	0.000994	NA	NA	NA	1	rs566907865	25	EHMT2	exonic	16.14	NA	4	4	1	synonymous SNV	.	.
rs1049133	6	32629847	A	G	0.2097	2.11372e-20	0.0966293	0.0104391	0.875038	rs9274488	25	HLA-DQB1:XXbac-BPG254F23,6	exonic	16.11	NA	4	14	1	nonsynonymous SNV	.	.
rs2271189	12	56494991	G	A	0.4036	8.42162e-08	0.035658	0.00665527	0.717135	rs773116	52	ERBB3	exonic	16.08	NA	4	4	1	synonymous SNV	.	.
rs707963	6	32609969	T	G	0.2227	2.11512e-07	0.0539423	0.0103957	0.794252	rs9272469	25	HLA-DQA1	exonic	15.95	3a	1	15	1	nonsynonymous SNV	0.609	0.001
rs1071597	6	33052986	T	C	0.3151	0.000979687	-0.0242801	0.00736588	0.607577	rs9277560	25	HLA-DPB1	exonic	15.88	4	4	4	1	synonymous SNV	.	.
rs41441651	6	32363888	C	T	0.002982	0.0398366	-0.105273	0.0512169	1	rs140768369	25	BTNL2	exonic	15.73	NA	5	14	1	nonsynonymous SNV	0.897	0.061
rs1053651	17	37822311	A	C	0.2783	6.1115e-22	-0.0711769	0.00739297	0.805815	rs12453682	63	TCAP	exonic	15.7	4	1	7	1	synonymous SNV	.	.
rs9272871	6	32610747	G	C	0.2694	2.61893e-30	0.121853	0.0106509	0.70556	rs1130156	25	HLA-DQA1	exonic	15.69	NA	1	15	1	nonsynonymous SNV	0.294	.
rs1106639	2	242690675	G	A	0.2604	1.87201e-34	-0.0919569	0.00751207	0.817709	rs34290285	12	D2HGDH	exonic	15.69	5	4	4	1	nonsynonymous SNV	0.336	0.104
rs9261304	6	30043171	G	C	0.0507	2.11e-05	0.0867747	0.0204036	0.901501	rs9260752	25	RNF39	exonic	15.59	2b	1	11	1	synonymous SNV	.	.
rs1140322	6	32632578	T	G	0.4692	6.32875e-43	0.127015	0.00924802	0.671837	rs17843580	25	HLA-DQB1	exonic	15.53	NA	1	14	1	synonymous SNV	.	.
rs1140343	6	32629137	T	G	0.498	5.85962e-45	0.130635	0.00928504	0.713258	rs1049163	25	HLA-DQB1:XXbac-BPG254F23,6	exonic	15.49	NA	3	14	1	nonsynonymous SNV	1	0
rs4988956	2	102968007	G	A	0.4046	4.00612e-39	-0.0880212	0.00672682	0.857621	rs5833013	10	IL1RL1:IL18R1	exonic	15.42	3a	5	15	1	nonsynonymous SNV	0.051	0.693
rs9272865	6	32610736	G	A	0.2793	2.24181e-30	0.121984	0.0106498	0.704461	rs1130156	25	HLA-DQA1	exonic	15.4	4	1	15	1	synonymous SNV	.	.
rs11557467	17	38028634	G	T	0.492	6.72672e-52	-0.0988941	0.0065243	0.952145	rs4795401	63	ZPBP2	exonic	15.37	5	2	14	1	nonsynonymous SNV	0.041	0.004
rs4988958	2	102968285	T	C	0.4046	2.64793e-39	-0.0882222	0.00672604	0.857621	rs5833013	10	IL1RL1:IL18R1	exonic	15.37	3a	5	15	1	synonymous SNV	.	.
rs1130382	6	32632672	G	A	0.0666	0.0357205	-0.0496179	0.0236265	0.76574	rs1142338	25	HLA-DQB1	exonic	15.34	NA	1	1	1	synonymous SNV	.	.
rs587615660	1	150933349	C	T	0.000994	NA	NA	NA	1	rs541559418	4	SETDB1:CERS2	exonic	15.15	NA	4	4	1	synonymous SNV	.	.
rs1142332	6	32609255	G	T	0.492	1.06901e-43	0.127797	0.0092189	0.724447	rs17843580	25	HLA-DQA1	exonic	15.11	5	2	15	1	nonsynonymous SNV	0.005	0.677
rs28435909	6	32606695	T	C	0.1262	6.97308e-30	-0.149888	0.0131998	0.8728	rs112515372	25	HLA-DQA1	exonic	15.04	4	1	15	1	nonsynonymous SNV	.	.
rs7212944	17	38122686	G	A	0.331	4.34446e-22	-0.0674164	0.00697701	0.711237	rs8065126	63	GSDMA	exonic	15.04	7	5	14	1	nonsynonymous SNV	0.537	0.037
rs1042212	6	33052803	G	A	0.3151	0.00111711	-0.0241256	0.00740222	0.607577	rs9277560	25	HLA-DPB1	exonic	14.99	3a	4	4	1	synonymous SNV	.	.
rs25645	17	38173143	G	A	0.3668	5.6155e-15	-0.0527439	0.0067514	0.762415	rs8077456	63	CSF3	exonic	14.97	1f	1	5	1	synonymous SNV	.	.
rs1049086	6	32629904	A	G	0.4016	3.57637e-42	0.125927	0.00925372	0.781001	rs17843580	25	HLA-DQB1:XXbac-BPG254F23,6	exonic	14.96	NA	4	14	1	synonymous SNV	.	.
rs3173418	6	29911124	C	T	0.04771	0.00019562	0.0761886	0.0204555	0.878425	rs9260752	25	HLA-A	exonic	14.85	4	1	1	1	synonymous SNV	.	.
rs185819	6	32050067	T	C	0.4493	1.89702e-05	-0.0425079	0.00993945	0.686014	rs429150	25	TNXB	exonic	14.83	1f	2	15	1	nonsynonymous SNV	1	0
rs2050033	22	42159229	G	T	0.1968	1.08083e-07	-0.0449911	0.00846879	0.780853	rs12165508	73	MEI1	exonic	14.73	2b	5	15	1	synonymous SNV	.	.
rs1799986	12	57535266	C	T	0.1511	2.25362e-13	-0.0674439	0.00919754	0.90497	rs17547610	52	LRP1	exonic	14.71	5	3	4	1	synonymous SNV	.	.
rs1130381	6	32632691	G	A	0.06561	0.0486718	-0.0465257	0.0235997	0.767869	rs1142338	25	HLA-DQB1	exonic	14.67	NA	1	1	1	nonsynonymous SNV	0.044	0.542
rs1049061	6	32634303	G	A	0.1968	7.75811e-12	-0.0805615	0.0117729	0.768292	rs6689	25	HLA-DQB1	exonic	14.6	NA	1	1	1	synonymous SNV	.	.
rs494620	6	31838713	G	A	0.4513	0.00410564	-0.0270576	0.00942796	0.645604	rs660550	25	SLC44A4	exonic	14.47	4	2	15	1	synonymous SNV	.	.
rs1135889	17	73926121	C	A	0.2386	3.71098e-07	0.0395419	0.00777891	0.765757	rs112267124	68	RP11-552F3,12:FBF1	exonic	14.45	5	4	5	1	nonsynonymous SNV	0.033	0.919
rs35445101	6	32546879	A	G	0.09841	2.09041e-29	0.118346	0.0105112	1	rs35445101	25	HLA-DRB1	exonic	14.39	4	4	15	1	nonsynonymous SNV	1	0
rs1130375	6	32632820	C	G	0.1998	6.28068e-09	0.0619743	0.0106685	0.830705	rs41270875	25	HLA-DQB1	exonic	14.34	NA	1	1	1	nonsynonymous SNV	0.21	0.159
rs529676387	11	76093217	G	A	0.000994	1.86048e-12	0.30842	0.0437813	1	rs529676387	49	RP11-111M22,2	exonic	14.31	NA	1	7	1	synonymous SNV	.	.
rs707950	6	32609873	G	C	0.4553	9.53912e-15	0.0755358	0.00975253	0.711211	rs9272562	25	HLA-DQA1	exonic	14.3	4	1	15	1	nonsynonymous SNV	1	0
rs1049057	6	32634350	T	C	0.4245	5.10158e-42	0.125228	0.00921995	0.751417	rs17843580	25	HLA-DQB1	exonic	14.25	NA	1	1	1	nonsynonymous SNV	1	0.002
rs7222755	17	73888423	A	G	0.2972	3.89782e-07	0.0364752	0.00718882	0.603713	rs112267124	68	TRIM65	exonic	14.09	4	2	4	1	synonymous SNV	.	.
rs8227	6	32610757	A	G	0.2883	4.02452e-23	0.0977169	0.00986703	0.671082	rs9274488	25	HLA-DQA1	exonic	14.03	NA	1	15	1	synonymous SNV	.	.
rs2305479	17	38062217	C	T	0.498	2.10409e-55	-0.102249	0.00652136	0.97556	rs4795401	63	GSDMB	exonic	14	NA	4	5	1	nonsynonymous SNV	0.129	1
rs36223157	6	32606691	T	G	0.04473	2.14409e-05	-0.0806658	0.0189832	0.765395	rs145244672	25	HLA-DQA1	exonic	13.99	NA	1	15	1	nonsynonymous SNV	.	.
rs1129808	6	32609312	A	C	0.499	2.44611e-43	0.127445	0.00923315	0.734246	rs17843580	25	HLA-DQA1	exonic	13.99	5	2	15	1	nonsynonymous SNV	1	0.012
rs1049068	6	32632777	C	T	0.1233	2.1628e-26	-0.129258	0.0121598	0.711841	rs200911565	25	HLA-DQB1	exonic	13.98	NA	1	1	1	synonymous SNV	.	.
rs71549220	6	32497917	C	A	0.1372	7.1477e-06	-0.0703342	0.0156673	0.752771	rs61104187	25	HLA-DRB5	exonic	13.96	2b	1	15	1	nonsynonymous SNV	0.028	0.006
rs272893	5	131663062	T	C	0.4115	7.14182e-08	-0.0364078	0.00675774	1	rs273897	22	SLC22A4:AC034220,3	exonic	13.88	NA	4	5	1	nonsynonymous SNV	0.046	0.002
rs568465013	6	32609229	C	A	0.2893	4.64542e-07	0.0497818	0.00987655	0.697122	rs9273041	25	HLA-DQA1	exonic	13.83	5	2	15	1	nonsynonymous SNV	0.188	0.011
rs17885011	6	32552127	C	T	0.1213	0.0487591	-0.0638728	0.0324113	0.639455	rs61104187	25	HLA-DRB1	exonic	13.75	NA	1	1	1	synonymous SNV	.	.
rs1042331	6	33052950	T	C	0.3151	0.000906317	-0.0244471	0.0073678	0.607577	rs9277560	25	HLA-DPB1	exonic	13.74	4	4	4	1	synonymous SNV	.	.
rs1041973	2	102955468	C	A	0.2366	3.00707e-23	-0.0779727	0.00785028	1	rs1041973	10	IL1RL1:IL18R1	exonic	13.62	5	1	15	1	nonsynonymous SNV	0.197	0
rs1059542	6	29911256	T	G	0.1521	3.26018e-06	-0.0746175	0.016034	0.60531	rs3128906	25	HLA-A	exonic	13.51	3a	1	1	1	nonsynonymous SNV	1	0
rs17879702	6	32552123	G	A	0.0666	0.0133194	0.028233	0.0114068	0.616636	rs1142338	25	HLA-DRB1	exonic	13.5	NA	1	1	1	nonsynonymous SNV	0.06	1
rs9380254	6	31378335	G	C	0.04672	5.81243e-08	0.087011	0.0160404	0.934583	rs9378249	25	HCP5:MICA	exonic	13.47	7	4	5	1	nonsynonymous SNV	0.047	0.999
rs41547417	6	32609874	T	G	0.0666	6.47015e-26	-0.156809	0.0148956	0.828606	rs78824971	25	HLA-DQA1	exonic	13.47	4	1	15	1	nonsynonymous SNV	0.331	0.005
rs9260	6	32610461	A	G	0.1759	0.00251696	0.0365511	0.0120978	0.650493	rs112289448	25	HLA-DQA1	exonic	13.43	4	2	15	1	nonsynonymous SNV	1	0
rs1059514	6	29911190	G	A	0.4791	3.77739e-10	-0.0588692	0.00939958	1	rs1059514	25	HLA-A	exonic	13.43	3a	1	1	1	synonymous SNV	.	.
rs3210148	6	32632714	G	C	0.2058	9.79796e-15	0.0897197	0.0115889	0.723028	rs3135461	25	HLA-DQB1	exonic	13.34	4	1	1	1	synonymous SNV	.	.
rs142591955	6	32609323	G	A	0.000994	6.60591e-14	0.0863146	0.0115156	1	rs142591955	25	HLA-DQA1	exonic	13.33	5	2	15	1	nonsynonymous SNV	0.089	0.981
rs1049073	6	32632717	G	A	0.2952	0.0040234	0.0277648	0.00965289	0.625554	rs9274062	25	HLA-DQB1	exonic	13.23	NA	1	1	1	synonymous SNV	.	.
rs1071759	6	32486344	T	C	0.3101	0.0337516	0.0253238	0.0119282	0.729572	rs112289448	25	HLA-DRB5	exonic	13.17	7	4	15	1	nonsynonymous SNV	1	0
rs1049074	6	32632711	C	T	0.167	2.129e-05	-0.057673	0.0135672	0.626602	rs61104187	25	HLA-DQB1	exonic	13.03	NA	1	1	1	synonymous SNV	.	.
rs11557466	17	38024626	C	T	0.4722	7.44407e-50	-0.0968943	0.00652686	0.814632	rs4795401	63	ZPBP2	exonic	12.99	1b	2	13	1	synonymous SNV	.	.
rs28361049	6	32011248	C	T	0.4563	2.22273e-06	-0.047144	0.00996272	0.649073	rs429150	25	TNXB	exonic	12.97	5	5	15	1	synonymous SNV	.	.
rs274558	5	131721174	A	G	0.4145	8.78809e-09	0.0387687	0.00673933	0.97939	rs273897	22	SLC22A5	exonic	12.91	NA	4	7	1	synonymous SNV	.	.
rs241447	6	32796751	T	C	0.2763	8.61639e-08	-0.0475759	0.00888652	0.995124	rs241449	25	TAP2:TAP2	exonic	12.88	NA	4	4	1	nonsynonymous SNV	0.037	0.193
rs1049107	6	32629936	C	T	0.1958	5.52761e-12	-0.0811916	0.0117817	0.782095	rs6689	25	HLA-DQB1:XXbac-BPG254F23,6	exonic	12.86	NA	4	14	1	nonsynonymous SNV	0.152	0.006
rs148933006	6	32487215	C	T	0.0159	NA	NA	NA	0.797571	rs35175534	25	HLA-DRB5	exonic	12.83	5	4	15	1	nonsynonymous SNV	0.956	0.002
rs174535	11	61551356	T	C	0.3549	2.45668e-10	-0.0432675	0.00683565	0.78959	rs174557	47	MYRF:TMEM258	exonic	12.79	4	4	5	1	synonymous SNV	.	.
rs12722051	6	32609147	A	T	0.2107	1.01633e-13	-0.0852198	0.0114562	1	rs12722051	25	HLA-DQA1	exonic	12.77	4	3	15	1	nonsynonymous SNV	0.638	0.017
rs191109252	6	31613274	G	A	0.000994	NA	NA	NA	1	rs142591955	25	BAG6	exonic	12.69	5	3	4	1	synonymous SNV	.	.
rs4959012	6	30114845	T	C	0.2276	6.3805e-08	-0.0716823	0.0132554	0.863901	rs9261491	25	TRIM40	exonic	12.64	5	4	14	1	synonymous SNV	.	.
rs1131161	6	31324891	C	T	0.06064	2.83871e-07	0.0744665	0.014505	0.772849	rs9378249	25	HLA-B:XXbac-BPG248L24,12	exonic	12.57	NA	1	1	1	synonymous SNV	.	.
rs5743618	4	38798648	C	A	0.327	2.86514e-17	-0.0664448	0.00786149	1	rs5743618	17	TLR1	exonic	12.42	NA	5	15	1	nonsynonymous SNV	1	0
rs1049072	6	32634355	G	A	0.2197	1.84231e-08	0.0591581	0.0105148	0.802256	rs9274062	25	HLA-DQB1	exonic	12.41	NA	1	1	1	synonymous SNV	.	.
rs1130386	6	32632650	C	T	0.4891	4.19662e-37	0.119028	0.00935253	0.666372	rs9273386	25	HLA-DQB1	exonic	12.29	NA	1	1	1	nonsynonymous SNV	1	0.065
rs77940364	2	242674803	G	A	0.3191	1.40015e-13	-0.0523396	0.00707644	0.884647	rs77525052	12	D2HGDH:AC114730,8	exonic	12.29	3a	1	1	1	nonsynonymous SNV	0.644	0.032
rs3891176	6	32634318	C	A	0.1769	1.02485e-05	0.0585905	0.0132802	0.671983	rs9274447	25	HLA-DQB1	exonic	12.28	NA	1	1	1	nonsynonymous SNV	0.207	0.958
rs147439581	6	32486366	C	T	0.03976	3.49508e-09	0.114493	0.0193843	1	rs147439581	25	HLA-DRB5	exonic	12.18	7	4	15	1	nonsynonymous SNV	0.023	0.005
rs557962729	6	32549443	G	A	0.1282	7.69399e-05	-0.0541927	0.0137067	0.683471	rs61104187	25	HLA-DRB1	exonic	12.15	NA	4	14	1	synonymous SNV	.	.
rs7658836	4	123145751	T	A	0.2913	5.02498e-11	-0.0471374	0.00717443	0.914622	rs7688384	18	KIAA1109	exonic	12.11	4	4	5	1	synonymous SNV	.	.
rs9274522	6	32634373	C	T	0.3608	3.69121e-18	0.0782779	0.00900997	0.701946	rs9274589	25	HLA-DQB1	exonic	12.07	4	1	1	1	synonymous SNV	.	.
rs3210168	6	32629146	G	A	0.2396	2.28362e-12	0.0660529	0.00941466	0.627689	rs28724243	25	HLA-DQB1:XXbac-BPG254F23,6	exonic	12.05	NA	3	14	1	synonymous SNV	.	.
rs1135688	17	73827205	T	C	0.336	1.38893e-06	0.0339777	0.00703969	0.647923	rs112267124	68	UNC13D	exonic	12.02	5	2	5	1	nonsynonymous SNV	1	0
rs1049056	6	32634369	C	A	0.2008	4.72227e-12	-0.0813605	0.011768	0.778212	rs281874963	25	HLA-DQB1	exonic	11.92	NA	1	1	1	nonsynonymous SNV	0.077	0.214
rs9268480	6	32363844	C	T	0.2734	1.12559e-13	0.0777404	0.0104697	0.856864	rs9268492	25	BTNL2	exonic	11.91	1f	5	14	1	synonymous SNV	.	.
rs7223416	17	73836162	C	G	0.339	1.56808e-06	0.0336538	0.00700776	0.635474	rs112267124	68	UNC13D	exonic	11.91	5	2	4	1	synonymous SNV	.	.
rs3204379	6	32632642	C	T	0.003976	0.0283766	-0.111166	0.0507134	0.7485	rs140768369	25	HLA-DQB1	exonic	11.89	NA	1	1	1	synonymous SNV	.	.
rs1130431	6	32629155	C	A	0.2485	2.45235e-11	-0.0783188	0.0117311	0.69274	rs281874963	25	HLA-DQB1:XXbac-BPG254F23,6	exonic	11.88	5	3	14	1	synonymous SNV	.	.
rs11096955	4	38776107	T	G	0.3976	2.32649e-10	-0.045498	0.00717851	0.976986	rs6531662	17	TLR10	exonic	11.87	NA	2	15	1	nonsynonymous SNV	0.325	0
rs10192157	2	102968356	C	T	0.4046	1.06079e-38	-0.0875645	0.00673009	0.857621	rs5833013	10	IL1RL1:IL18R1	exonic	11.81	4	5	15	1	nonsynonymous SNV	0.128	0.063
rs4252596	17	37855834	C	A	0.1183	0.00790963	0.0261901	0.00986108	0.682142	rs79537720	63	ERBB2	exonic	11.75	5	1	1	1	nonsynonymous SNV	0.809	0
rs1049088	6	32629868	A	G	0.1909	7.53797e-12	-0.0806224	0.0117747	0.808568	rs6689	25	HLA-DQB1:XXbac-BPG254F23,6	exonic	11.66	NA	4	14	1	synonymous SNV	.	.
rs2229094	6	31540556	T	C	0.2873	9.36978e-12	0.0659056	0.00966944	1	rs2229094	25	LTA	exonic	11.64	4	1	15	1	nonsynonymous SNV	0.783	0
rs1136778	6	32489711	A	G	0.02883	2.29354e-08	0.0886606	0.0158655	1	rs1136778	25	HLA-DRB5	exonic	11.62	NA	1	15	1	nonsynonymous SNV	0.057	0.007
rs28636516	6	32606701	A	G	0.2028	3.22763e-37	-0.134926	0.0105847	1	rs28636516	25	HLA-DQA1	exonic	11.56	4	1	15	1	nonsynonymous SNV	.	.
rs73741830	6	33366087	C	T	0.000994	NA	NA	NA	1	rs190915926	25	KIFC1	exonic	11.55	6	4	4	1	nonsynonymous SNV	0.412	0.002
rs14288	6	29913042	C	T	0.1521	1.02324e-05	-0.0732532	0.0166024	0.60531	rs3128906	25	HLA-A	exonic	11.52	NA	1	4	1	synonymous SNV	.	.
rs1127228	16	27238110	C	T	0.3519	8.38724e-10	0.041709	0.00679586	0.829199	rs71388090	62	NSMCE1	exonic	11.46	NA	1	5	1	synonymous SNV	.	.
rs75983419	6	32606721	G	T	0.05964	9.11835e-25	-0.158415	0.0154173	0.82059	rs78824971	25	HLA-DQA1	exonic	11.37	4	1	15	1	nonsynonymous SNV	.	.
rs7195194	16	27268779	G	C	0.007952	2.84984e-08	-0.179293	0.0323026	0.722865	rs559758534	62	NSMCE1	exonic	11.33	5	4	4	1	nonsynonymous SNV	1	0
rs3087852	17	38137364	G	A	0.4563	1.52287e-14	-0.050387	0.00655603	0.992207	rs11327630	63	PSMD3	exonic	11.33	NA	1	1	1	synonymous SNV	.	.
rs28362677	6	32362741	C	T	0.163	2.37596e-07	-0.0604859	0.0117057	0.688323	rs112748105	25	BTNL2	exonic	11.31	NA	4	14	1	nonsynonymous SNV	0.223	0.002
rs3131024	6	29385237	T	C	0.1322	6.1282e-08	0.074437	0.0137464	0.866868	rs3117192	25	OR5V1:OR12D1	exonic	11.21	7	5	15	1	NA	.	.
rs28383357	6	32606732	G	A	0.3767	2.07725e-28	0.115535	0.0104511	0.775607	rs563774374	25	HLA-DQA1	exonic	11.13	4	1	15	1	stopgain	.	.
rs117501019	6	32489688	G	T	0.01193	0.0344759	0.105324	0.0498113	0.603746	rs185320691	25	HLA-DRB5	exonic	10.99	4	1	15	1	synonymous SNV	.	.
rs739134	22	42089623	T	C	0.2068	2.70275e-07	-0.0428745	0.00833636	0.83762	rs12165508	73	C22orf46	exonic	10.97	1f	4	4	1	nonsynonymous SNV	0.049	0.002
rs1129735	6	32605295	C	T	0.337	5.17324e-17	0.0846129	0.0100938	0.74997	rs9271452	25	HLA-DQA1	exonic	10.87	4	1	15	1	synonymous SNV	.	.
rs1063321	6	32629955	C	T	0.3867	7.84676e-27	0.102157	0.00952597	0.671017	rs28724243	25	HLA-DQB1:XXbac-BPG254F23,6	exonic	10.84	NA	4	14	1	synonymous SNV	.	.
rs1047989	6	32605257	C	A	0.4642	6.21443e-46	0.130884	0.00919961	0.803403	rs9273386	25	HLA-DQA1	exonic	10.74	4	1	15	1	nonsynonymous SNV	0.428	0.025
rs1130373	6	32634301	T	C	0.2157	1.98364e-08	0.0583635	0.0103971	0.797942	rs9274062	25	HLA-DQB1	exonic	10.68	NA	1	1	1	synonymous SNV	.	.
rs3189152	6	32634341	A	G	0.3549	2.33292e-18	0.0801841	0.00917447	0.697259	rs9274589	25	HLA-DQB1	exonic	10.64	NA	1	1	1	nonsynonymous SNV	1	0.01
rs2270401	17	38176256	A	T	0.3678	4.97132e-15	-0.0528585	0.00675281	0.767454	rs8077456	63	MED24	exonic	10.63	4	2	4	1	NA	.	.
rs150095936	6	31743171	G	A	0.001988	NA	NA	NA	0.665336	rs543491940	25	VWA7	exonic	10.61	4	2	5	1	synonymous SNV	.	.
rs9274384	6	32632635	A	C	0.3479	0.00266676	-0.0271952	0.00905374	0.605193	rs1140310	25	HLA-DQB1	exonic	10.58	NA	1	1	1	nonsynonymous SNV	0.905	0.11
rs34940131	6	32361749	G	C	0.1571	1.61278e-06	-0.057061	0.0118958	0.662026	rs112748105	25	BTNL2	exonic	10.54	4	2	15	1	nonsynonymous SNV	.	.
rs1140320	6	32632589	A	G	0.4692	9.23586e-43	0.12677	0.00924865	0.66318	rs17843580	25	HLA-DQB1	exonic	10.53	NA	1	14	1	nonsynonymous SNV	1	0
rs41342846	6	32362702	T	C	0.163	2.25431e-07	-0.0606291	0.0117112	0.688323	rs112748105	25	BTNL2	exonic	10.52	NA	4	14	1	synonymous SNV	.	.
rs1049130	6	32629859	A	G	0.4115	3.4014e-07	0.0516038	0.0101189	0.833816	rs9275241	25	HLA-DQB1:XXbac-BPG254F23,6	exonic	10.49	NA	4	14	1	nonsynonymous SNV	.	.
rs1130390	6	32632647	T	C	0.2177	8.27717e-13	-0.0854803	0.0119444	0.763497	rs281874963	25	HLA-DQB1	exonic	10.48	NA	1	1	1	nonsynonymous SNV	0.148	0.42
rs1130034	6	32605274	T	C	0.4036	8.14255e-44	0.128181	0.00923359	0.796344	rs17843580	25	HLA-DQA1	exonic	10.42	NA	1	15	1	synonymous SNV	.	.
rs4822021	22	41726053	G	A	0.2624	1.35187e-05	0.0329059	0.0075619	0.810054	rs12165508	73	ZC3H7B	exonic	10.4	5	4	4	1	synonymous SNV	.	.
rs7688384	4	123229132	C	T	0.3072	9.53308e-13	-0.0501567	0.00702762	1	rs7688384	18	KIAA1109	exonic	10.33	7	4	5	1	synonymous SNV	.	.
rs41521946	6	32362703	G	T	0.163	3.70112e-07	-0.059442	0.0116926	0.688323	rs112748105	25	BTNL2	exonic	10.31	NA	4	14	1	nonsynonymous SNV	1	0
rs41544112	6	32629920	C	T	0.03777	6.31573e-05	-0.0757368	0.0189309	0.854118	rs145244672	25	HLA-DQB1:XXbac-BPG254F23,6	exonic	10.19	NA	4	14	1	nonsynonymous SNV	0.095	0.154
rs2242664	6	31839331	C	T	0.4235	2.94979e-08	-0.0550251	0.00992446	1	rs660550	25	SLC44A4	exonic	10.14	5	2	15	1	synonymous SNV	.	.
rs45574236	4	123192383	T	C	0.2913	4.43764e-11	-0.0472166	0.00716633	0.914622	rs7688384	18	KIAA1109	exonic	10.07	7	4	4	1	synonymous SNV	.	.
rs1142323	6	32609192	A	G	0.3002	4.68362e-20	0.0828154	0.00903007	0.706631	rs199787933	25	HLA-DQA1	exonic	10.04	3a	3	15	1	nonsynonymous SNV	0.355	0.007
rs33962342	9	6506038	C	T	0.1342	1.36821e-07	-0.0555549	0.0105428	0.69629	rs2013966	39	UHRF2	exonic	10.02	5	4	4	1	synonymous SNV	.	.
rs9273650	6	32629194	G	A	0.08748	4.51429e-13	0.0910828	0.0125819	1	rs9273651	25	HLA-DQB1:XXbac-BPG254F23,6	exonic	9.935	5	3	14	1	synonymous SNV	.	.
rs1127348	4	123280860	T	C	0.2416	1.03576e-13	0.0585958	0.00787974	0.988937	rs17454584	18	KIAA1109	exonic	9.894	6	4	5	1	synonymous SNV	.	.
rs1063323	6	32629891	C	T	0.3946	5.07635e-27	0.102586	0.00953023	0.679963	rs28724243	25	HLA-DQB1:XXbac-BPG254F23,6	exonic	9.87	NA	4	14	1	nonsynonymous SNV	0.324	0.002
rs644827	6	31838441	T	C	0.4235	2.84181e-08	-0.0550929	0.00992502	1	rs660550	25	SLC44A4	exonic	9.822	4	2	15	1	nonsynonymous SNV	0.47	0
rs1140319	6	32632592	C	G	0.4692	9.23539e-43	0.12677	0.00924865	0.66318	rs17843580	25	HLA-DQB1	exonic	9.813	4	1	14	1	nonsynonymous SNV	0.458	0
rs3175105	6	32552080	T	C	0.1262	1.31498e-05	-0.0616775	0.014154	0.685626	rs61104187	25	HLA-DRB1	exonic	9.68	NA	1	1	1	nonsynonymous SNV	0.03	0
rs535453543	6	31651052	G	A	0.000994	NA	NA	NA	1	rs558257892	25	LY6G5C	exonic	9.57	NA	1	5	1	NA	.	.
6:32485838:C:G	6	32485838	G	C	0.3121	NA	NA	NA	0.641224	rs113571892	25	HLA-DRB5	exonic	9.457	7	4	15	1	nonsynonymous SNV	1	0
rs1050152	5	131676320	C	T	0.3867	5.12898e-18	-0.056931	0.00658126	0.782244	rs200838	22	SLC22A4:AC034220,3	exonic	9.392	6	4	5	1	nonsynonymous SNV	0.1	0.006
rs11546403	22	41783659	C	T	0.2376	1.11436e-06	0.0377881	0.00775891	0.824991	rs12165508	73	TEF	exonic	9.348	1f	4	4	1	synonymous SNV	.	.
rs204886	6	32029415	T	C	0.4165	2.29729e-05	-0.041262	0.00974576	0.610181	rs429150	25	TNXB	exonic	9.263	5	4	15	1	synonymous SNV	.	.
rs1131727	9	5832728	G	C	0.34	2.65395e-07	0.0357726	0.00695086	0.610339	rs2093656	39	ERMP1	exonic	9.239	4	1	1	1	synonymous SNV	.	.
rs35624343	6	32361762	G	A	0.16	2.49799e-07	-0.060385	0.0117074	0.675062	rs112748105	25	BTNL2	exonic	9.161	4	2	15	1	nonsynonymous SNV	.	.
rs757259	6	30115542	G	A	0.2326	6.88482e-07	-0.064346	0.012961	0.886768	rs9261491	25	TRIM40	exonic	9.066	NA	4	14	1	nonsynonymous SNV	0.22	0.001
rs4842838	15	84582124	G	T	0.4682	6.79526e-09	-0.0378181	0.00652497	0.897266	rs8036748	60	ADAMTSL3	exonic	9.025	2b	4	15	1	nonsynonymous SNV	0.228	0
rs139760267	6	32486391	A	G	0.2674	7.84339e-22	0.106209	0.0110612	1	rs139760267	25	HLA-DRB5	exonic	8.835	7	4	15	1	synonymous SNV	.	.
rs184070214	6	31526080	G	A	0.0159	1.8745e-08	-0.165865	0.0294966	1	rs3093539	25	NFKBIL1	exonic	8.752	4	2	4	1	nonsynonymous SNV	0.226	0.001
rs2286973	16	11154770	G	A	0.4135	8.36303e-09	-0.0381926	0.00662954	0.881298	rs563751993	61	CLEC16A	exonic	8.739	NA	4	4	1	synonymous SNV	.	.
rs112401921	6	32487256	G	A	0.1243	1.05396e-05	-0.072973	0.0165629	0.624018	rs142526177	25	HLA-DRB5	exonic	8.737	5	4	15	1	synonymous SNV	.	.
rs701564	6	32629809	C	T	0.1809	2.51615e-09	0.0637059	0.0106882	0.95964	rs41270875	25	HLA-DQB1:XXbac-BPG254F23,6	exonic	8.701	NA	4	14	1	nonsynonymous SNV	0.152	0.003
rs12484074	22	41752747	G	A	0.2396	1.25512e-06	0.0378313	0.00780553	0.863074	rs12165508	73	ZC3H7B	exonic	8.68	5	4	4	1	synonymous SNV	.	.
rs11241095	5	110439509	A	G	0.3131	2.60324e-09	-0.042207	0.00708785	0.837358	rs10491424	21	WDR36	exonic	8.672	6	4	4	1	nonsynonymous SNV	.	0
rs36219699	6	32609195	G	A	0.06958	1.06405e-25	-0.155906	0.0148761	0.938484	rs78824971	25	HLA-DQA1	exonic	8.496	NA	3	15	1	nonsynonymous SNV	1	0.004
rs3129941	6	32337686	A	G	0.2167	8.09614e-05	-0.0508178	0.0128929	0.722002	rs543236673	25	C6orf10	exonic	8.397	1f	7	15	1	nonsynonymous SNV	1	0
rs9272785	6	32610401	G	A	0.168	1.19623e-28	0.135867	0.0122356	0.857849	rs556708838	25	HLA-DQA1	exonic	8.375	3a	2	15	1	nonsynonymous SNV	0.51	0.001
rs1140342	6	32629141	C	T	0.4622	8.09711e-22	0.0901993	0.00939705	0.760677	rs1049163	25	HLA-DQB1:XXbac-BPG254F23,6	exonic	8.35	NA	3	14	1	nonsynonymous SNV	0.736	0.003
rs1049092	6	32629802	A	G	0.4006	2.42419e-42	0.126311	0.0092626	0.785209	rs17843580	25	HLA-DQB1:XXbac-BPG254F23,6	exonic	8.307	NA	4	14	1	synonymous SNV	.	.
rs6897932	5	35874575	C	T	0.2714	1.29341e-09	-0.0443824	0.00731392	0.995178	rs35467801	20	IL7R	exonic	8.267	5	4	15	1	nonsynonymous SNV	0.522	0
rs1140310	6	32632783	A	C	0.2724	3.36325e-14	-0.0848907	0.0111941	1	rs1140310	25	HLA-DQB1	exonic	8.259	NA	1	1	1	synonymous SNV	.	.
rs17850459	6	32486358	T	C	0.2823	0.0382783	0.0270459	0.0130539	0.810304	rs112289448	25	HLA-DRB5	exonic	8.229	7	4	15	1	synonymous SNV	.	.
rs568289532	6	32609224	T	C	0.2883	7.94498e-06	0.044221	0.00990023	0.711159	rs9273041	25	HLA-DQA1	exonic	8.099	NA	2	15	1	nonsynonymous SNV	0.09	0
rs17882603	6	32552067	C	T	0.4314	7.5049e-10	0.0599864	0.00974586	1	rs17882603	25	HLA-DRB1	exonic	8.038	NA	1	1	1	synonymous SNV	.	.
rs7222757	17	73888427	A	C	0.2972	4.85777e-07	0.0361743	0.00718907	0.603713	rs112267124	68	TRIM65	exonic	8.03	4	2	4	1	nonsynonymous SNV	0.605	0
rs1064664	6	32552075	A	G	0.2753	1.81007e-08	-0.0553477	0.00983218	1	rs1064664	25	HLA-DRB1	exonic	8.016	NA	1	1	1	nonsynonymous SNV	0.368	0.022
rs1142328	6	32609216	G	T	0.4732	2.51556e-43	0.127294	0.00922354	0.726269	rs17843580	25	HLA-DQA1	exonic	7.959	5	2	15	1	nonsynonymous SNV	1	0.001
rs1049163	6	32629193	C	T	0.3748	2.74925e-18	0.0853647	0.00978802	1	rs1049163	25	HLA-DQB1:XXbac-BPG254F23,6	exonic	7.909	NA	3	14	1	nonsynonymous SNV	1	0.002
rs17412833	6	32632598	A	T	0.2783	1.5592e-17	-0.0919984	0.0107946	0.770355	rs6689	25	HLA-DQB1	exonic	7.89	4	1	14	1	nonsynonymous SNV	0.727	0.005
rs12722039	6	32605284	G	A	0.04175	1.38957e-06	-0.101572	0.0210446	0.746633	rs116323304	25	HLA-DQA1	exonic	7.884	4	1	15	1	nonsynonymous SNV	0.61	0.755
rs4988957	2	102968075	T	C	0.4046	2.63863e-39	-0.0882227	0.00672594	0.857621	rs5833013	10	IL1RL1:IL18R1	exonic	7.846	4	5	15	1	synonymous SNV	.	.
rs1130397	6	32632587	A	G	0.2803	1.60109e-17	-0.0919617	0.0107941	0.773964	rs6689	25	HLA-DQB1	exonic	7.739	NA	1	14	1	synonymous SNV	.	.
rs202005168	1	152281332	C	T	0.000994	NA	NA	NA	1	rs185433896	4	FLG-AS1:FLG	exonic	7.71	6	4	15	1	synonymous SNV	.	.
rs1129740	6	32609105	G	A	0.4453	2.03998e-41	0.123012	0.00912523	0.743272	rs17843580	25	HLA-DQA1	exonic	7.505	4	3	15	1	nonsynonymous SNV	1	0.004
rs272879	5	131670546	C	G	0.4155	3.11486e-08	-0.0372364	0.00672762	0.983539	rs273897	22	SLC22A4:AC034220,3	exonic	7.15	4	4	5	1	synonymous SNV	.	.
rs17424145	6	32551915	A	G	0.04076	0.00421494	-0.071817	0.0250967	0.62963	rs1136778	25	HLA-DRB1	exonic	7.106	NA	1	1	1	nonsynonymous SNV	0.062	0
rs707951	6	32609813	T	C	0.3241	2.51746e-13	0.0719218	0.00982811	0.70252	rs9272562	25	HLA-DQA1	exonic	7.07	4	1	15	1	synonymous SNV	.	.
rs2301752	6	30039418	C	T	0.04573	1.29474e-05	0.0931832	0.0213674	0.801737	rs9260752	25	RNF39	exonic	7.024	NA	1	13	1	nonsynonymous SNV	0.273	0.483
rs34926345	6	32361809	T	C	0.159	1.77967e-06	-0.0568081	0.0118921	0.670692	rs112748105	25	BTNL2	exonic	7.019	4	2	15	1	synonymous SNV	.	.
rs137831	22	41903813	A	C	0.2306	4.10992e-08	0.0446389	0.00813679	0.978774	rs12165508	73	ACO2	exonic	6.996	5	4	4	1	synonymous SNV	.	.
rs28361048	6	32011235	C	T	0.4533	3.74563e-06	-0.0464278	0.0100384	0.647569	rs429150	25	TNXB	exonic	6.987	5	5	15	1	nonsynonymous SNV	0.624	0.083
rs241441	6	32797297	T	C	0.2783	7.82349e-08	-0.0477275	0.0088859	0.975896	rs241449	25	TAP2:TAP2	exonic	6.825	NA	4	4	1	synonymous SNV	.	.
rs3207985	6	32609227	A	C	0.2207	2.10659e-26	0.113948	0.0107171	0.704999	rs1130156	25	HLA-DQA1	exonic	6.786	NA	2	15	1	nonsynonymous SNV	0.188	0.011
rs11096956	4	38776180	C	A	0.2495	4.63375e-13	-0.061944	0.00856098	1	rs11734342	17	TLR10	exonic	6.515	NA	2	15	1	synonymous SNV	.	.
rs534654325	6	32609238	AGGT	A	0.4046	3.04087e-07	0.0469726	0.00917273	0.707682	rs199787933	25	HLA-DQA1	exonic	6.436	NA	2	15	1	nonframeshift substitution	.	.
rs1047993	6	32605271	C	T	0.2883	7.69942e-06	0.0449304	0.010044	0.727974	rs9273041	25	HLA-DQA1	exonic	6.43	4	1	15	1	synonymous SNV	.	.
rs30507	5	132099999	A	G	0.1441	8.28077e-11	0.0660518	0.010169	0.739232	rs4705869	22	SEPT8	exonic	6.238	NA	4	4	1	synonymous SNV	.	.
rs2069763	4	123377482	C	A	0.3449	1.18558e-13	0.0513242	0.00691852	0.729036	rs140838728	18	IL2	exonic	5.973	5	1	15	1	synonymous SNV	.	.
rs1130368	6	32632818	T	G	0.2078	2.54369e-12	-0.0832634	0.0118933	0.741416	rs281874963	25	HLA-DQB1	exonic	5.775	NA	1	1	1	nonsynonymous SNV	0.644	0.009
rs34507608	6	32361752	C	T	0.1571	1.63557e-06	-0.0570291	0.0118962	0.662026	rs112748105	25	BTNL2	exonic	5.764	4	2	15	1	synonymous SNV	.	.
rs1140318	6	32632593	C	T	0.4692	9.23539e-43	0.12677	0.00924865	0.66318	rs17843580	25	HLA-DQB1	exonic	5.724	NA	1	14	1	nonsynonymous SNV	0.314	0.134
rs10776483	4	38775040	A	G	0.2495	7.38974e-13	-0.0613493	0.00855397	1	rs11734342	17	TLR10	exonic	5.557	6	5	15	1	synonymous SNV	.	.
rs1011985	6	29385772	G	C	0.164	1.32959e-05	0.0496068	0.0113903	0.654306	rs3117192	25	OR5V1:OR12D1	exonic	5.39	5	5	15	1	NA	.	.
rs3208105	6	32609222	A	T	0.4771	7.03301e-43	0.126697	0.00922999	0.726901	rs17843580	25	HLA-DQA1	exonic	5.254	5	2	15	1	nonsynonymous SNV	0.562	0
rs1051788	6	31474000	G	A	0.2624	0.0116684	0.0249131	0.00987824	0.696951	rs2855812	25	MICB	exonic	5.099	7	4	4	1	nonsynonymous SNV	0.332	0.077
rs929156	6	30139699	G	A	0.2535	7.82375e-07	-0.0613944	0.0124287	0.898971	rs9261491	25	TRIM15	exonic	5.052	NA	1	13	1	nonsynonymous SNV	1	0
rs13186912	5	110456704	A	T	0.3131	1.51324e-09	-0.0428017	0.00708292	0.846243	rs10491424	21	WDR36	exonic	5.038	5	4	4	1	synonymous SNV	.	.
rs12722107	6	32632833	A	G	0.002982	0.0434092	-0.10398	0.0514815	1	rs140768369	25	HLA-DQB1	exonic	4.903	NA	1	1	1	nonsynonymous SNV	0.104	0.016
rs1049087	6	32629889	G	A	0.4215	3.74009e-15	0.0705805	0.00897588	0.829798	rs9273537	25	HLA-DQB1:XXbac-BPG254F23,6	exonic	4.742	NA	4	14	1	synonymous SNV	.	.
rs2242665	6	31839309	C	T	0.4235	2.92775e-08	-0.0550308	0.00992314	1	rs660550	25	SLC44A4	exonic	4.605	NA	2	15	1	nonsynonymous SNV	0.447	0.001
rs2305480	17	38062196	G	A	0.4662	1.6671e-53	-0.100576	0.00653139	0.837985	rs4795401	63	GSDMB	exonic	4.493	NA	1	5	1	nonsynonymous SNV	0.898	0.877
rs757262	6	30114955	C	T	0.2336	8.58501e-07	-0.0638726	0.0129781	0.881211	rs9261491	25	TRIM40	exonic	4.141	NA	4	14	1	nonsynonymous SNV	0.567	0.063
rs1420101	2	102957716	C	T	0.34	4.28225e-37	0.0853261	0.00670527	0.970208	rs12470864	10	IL1RL1:IL18R1	exonic	3.946	NA	5	15	1	synonymous SNV	.	.
rs803056	5	132083458	G	C	0.1064	1.44003e-09	0.0702087	0.0116029	0.855617	rs2277065	22	CCNI2	exonic	3.903	4	1	1	1	nonsynonymous SNV	0.814	0
rs41556512	6	32489708	C	A	0.2416	5.40952e-07	0.058678	0.0117094	1	rs41559714	25	HLA-DRB5	exonic	3.824	NA	1	15	1	nonsynonymous SNV	0.918	0.045
rs1042187	6	33052768	T	C	0.3151	0.000904805	-0.0244506	0.00736783	0.607577	rs9277560	25	HLA-DPB1	exonic	3.794	NA	4	5	1	synonymous SNV	.	.
rs80006998	11	76114885	T	C	0.05567	0.0491247	0.0293545	0.0149196	0.600415	11:76149594:C:G	49	RP11-111M22,2	exonic	3.489	7	5	15	1	synonymous SNV	.	.
rs41268500	1	152770613	T	G	0.03181	9.32943e-10	0.10374	0.0169497	0.87657	rs74767063	4	LCE1D	exonic	3.153	5	9	15	1	stoploss	.	.
rs28400887	6	30075903	C	T	0.2684	5.02414e-07	-0.0611582	0.0121698	0.786791	rs9261491	25	TRIM31:TRIM31-AS1	exonic	3.134	7	5	14	1	synonymous SNV	.	.
rs2608882	17	73934130	G	A	0.2386	3.65733e-07	0.0396139	0.00778884	0.765757	rs112267124	68	FBF1	exonic	3.099	NA	5	5	1	nonsynonymous SNV	.	.
rs10204137	2	102968212	A	G	0.4046	1.32485e-39	-0.0886202	0.0067295	0.857621	rs5833013	10	IL1RL1:IL18R1	exonic	3.006	4	5	15	1	nonsynonymous SNV	0.656	0
rs41559714	6	32489707	A	C	0.2416	2.12232e-08	0.0859824	0.0153493	1	rs41559714	25	HLA-DRB5	exonic	2.737	NA	1	15	1	synonymous SNV	.	.
rs9277471	6	33053682	G	A	0.3151	0.000814558	-0.0246658	0.00736776	0.607577	rs9277560	25	HLA-DPB1	exonic	2.498	4	4	4	1	NA	.	.
rs2302620	2	102842467	T	C	0.1213	1.97689e-08	0.0558712	0.00995209	0.981127	rs1024792	10	IL1RL2	exonic	2.478	NA	5	15	1	synonymous SNV	.	.
rs546754435	6	32609223	G	T	0.2883	7.94498e-06	0.044221	0.00990023	0.711159	rs9273041	25	HLA-DQA1	exonic	2.477	5	2	15	1	nonsynonymous SNV	0.11	0.155
rs28362678	6	32362745	G	A	0.163	2.04727e-07	-0.0607909	0.0117018	0.688323	rs112748105	25	BTNL2	exonic	2.466	NA	4	14	1	nonsynonymous SNV	1	0
rs202641	22	41833116	C	T	0.2227	3.21288e-08	-0.0448942	0.00811915	0.937289	rs12165508	73	TOB2	exonic	2.354	NA	4	4	1	synonymous SNV	.	.
rs544042611	6	31962460	G	A	0.000994	NA	NA	NA	1	rs558257892	25	C4A	exonic	2.04	NA	5	15	1	synonymous SNV	.	.
rs11692304	2	103095404	G	A	0.4781	6.15847e-08	-0.0356635	0.00658711	0.887769	rs6719296	10	SLC9A4	exonic	1.865	4	2	15	1	synonymous SNV	.	.
rs1422495	5	109973902	T	G	0.08946	2.99755e-08	0.0622796	0.0112386	0.81017	rs72788430	21	TMEM232	exonic	1.852	NA	5	15	1	synonymous SNV	.	.
rs34767042	2	242688292	C	T	0.4553	7.78981e-15	-0.0509529	0.00655684	0.832325	rs113611133	12	D2HGDH	exonic	1.809	5	4	4	1	nonsynonymous SNV	.	.
rs199704140	6	32549362	G	A	0.1531	0.00177541	-0.0411725	0.0131733	0.659663	rs61104187	25	HLA-DRB1	exonic	1.484	2b	4	14	1	synonymous SNV	.	.
rs9282762	5	131822055	T	C	0.3449	7.99602e-10	0.0422914	0.00688224	0.772646	rs112125244	22	IRF1	exonic	1.409	NA	3	4	1	synonymous SNV	.	.
rs241448	6	32796685	A	G	0.2763	7.66885e-08	-0.0476932	0.00887356	0.995124	rs241449	25	TAP2:TAP2	exonic	1.404	NA	4	4	1	stoploss	.	.
rs9270303	6	32557483	T	C	0.2505	0.000619094	0.0389095	0.0113667	0.858938	rs9270949	25	HLA-DRB1	exonic	1.337	4	1	15	1	nonsynonymous SNV	1	0
rs1805010	16	27356203	A	G	0.4254	1.45794e-09	0.0396449	0.00655401	0.948377	rs9940480	62	IL4R	exonic	1.309	NA	4	4	1	nonsynonymous SNV	1	0
rs1049631	16	27375542	G	A	0.4433	1.61219e-09	-0.039634	0.00656984	0.649269	rs75614111	62	IL4R	exonic	1.264	3a	3	5	1	synonymous SNV	.	.
rs10776482	4	38774785	A	G	0.2495	3.69258e-13	-0.0622047	0.00856062	1	rs11734342	17	TLR10	exonic	1.262	6	5	15	1	synonymous SNV	.	.
rs10852935	17	38031674	C	T	0.4722	6.98233e-50	-0.096917	0.0065265	0.814632	rs4795401	63	ZPBP2	exonic	1.186	7	13	14	1	synonymous SNV	.	.
rs11134767	5	156908653	C	T	0.07455	3.55041e-08	0.0738636	0.0134008	0.86194	rs11466773	24	ADAM19	exonic	1.052	NA	3	4	1	nonsynonymous SNV	0.85	.
rs72508440	6	32489908	G	A	0.3986	0.0062933	-0.0277027	0.0101397	0.622006	rs9272226	25	HLA-DRB5	exonic	0.89	4	1	15	1	synonymous SNV	.	.
rs9270301	6	32557478	C	A	0.335	5.91029e-15	0.0764522	0.00979422	1	rs9270301	25	HLA-DRB1	exonic	0.833	4	1	15	1	synonymous SNV	.	.
rs1136787	6	32487427	A	G	0.3559	4.49035e-06	0.0502883	0.0109625	0.74907	rs9270949	25	HLA-DRB5	exonic	0.704	NA	4	15	1	synonymous SNV	.	.
rs1130430	6	32629161	A	G	0.495	9.55913e-42	0.125366	0.00926154	0.741881	rs1049163	25	HLA-DQB1:XXbac-BPG254F23,6	exonic	0.687	NA	3	14	1	synonymous SNV	.	.
rs62321696	4	123276961	G	A	0.08151	2.41741e-11	0.0829636	0.0124229	0.794596	rs45613035	18	KIAA1109	exonic	0.675	7	4	5	1	synonymous SNV	.	.
rs2308891	6	32610009	C	G	0.3191	4.98547e-34	0.120604	0.00991689	0.794767	rs113534515	25	HLA-DQA1	exonic	0.663	NA	1	15	1	nonsynonymous SNV	1	0
rs1035130	2	103001402	C	T	0.2505	1.53865e-26	0.0763505	0.00716123	0.93488	rs74314013	10	IL18R1	exonic	0.606	NA	4	15	1	synonymous SNV	.	.
rs75415018	6	32370860	G	A	0.002982	0.0480305	-0.10304	0.0521166	1	rs140768369	25	BTNL2	exonic	0.597	4	5	14	1	synonymous SNV	.	.
rs4842923	15	84581904	T	C	0.4692	8.19319e-09	-0.0376052	0.00652366	0.901144	rs8036748	60	ADAMTSL3	exonic	0.457	6	1	15	1	synonymous SNV	.	.
rs7192	6	32411646	T	G	0.3668	2.45378e-05	0.0415079	0.00983829	0.724705	rs2395192	25	HLA-DRA	exonic	0.392	1f	3	14	1	nonsynonymous SNV	0.279	0
rs12150047	17	37601755	A	G	0.162	6.38388e-09	-0.0520509	0.00896443	0.773562	rs4795373	63	MED1	exonic	0.392	6	4	4	1	nonsynonymous SNV	.	.
1:152276671:C:T	1	152276671	C	T	0.08748	NA	NA	NA	1	rs61816764	4	FLG-AS1:FLG	exonic	0.377	NA	4	15	1	nonsynonymous SNV	1	0.045
rs3207983	6	32609213	G	A	0.2356	1.74727e-28	0.117723	0.0106341	0.72608	rs1130156	25	HLA-DQA1	exonic	0.343	5	2	15	1	nonsynonymous SNV	0.169	0.039
rs1048414	6	32610478	C	G	0.2873	2.19682e-28	0.116713	0.0105625	0.743882	rs113534515	25	HLA-DQA1	exonic	0.342	3a	2	15	1	synonymous SNV	.	.
rs174568	11	61593816	C	T	0.3459	1.95041e-10	-0.0436849	0.00686308	0.822681	rs174557	47	FADS2:FADS1	exonic	0.34	1f	5	15	1	synonymous SNV	.	.
rs4833095	4	38799710	T	C	0.2803	1.19563e-13	-0.0606381	0.00817526	0.82496	rs5743618	17	TLR1	exonic	0.319	5	4	15	1	nonsynonymous SNV	0.175	0.001
rs9269959	6	32552144	A	C	0.3151	6.42689e-05	0.0423757	0.010603	0.773958	rs9270949	25	HLA-DRB1	exonic	0.3	NA	1	1	1	nonsynonymous SNV	0.017	0.135
rs10192036	2	102968211	C	A	0.4046	2.60582e-39	-0.0882904	0.00673061	0.857621	rs5833013	10	IL1RL1:IL18R1	exonic	0.29	4	5	15	1	nonsynonymous SNV	1	0
6:32609212:C:T	6	32609212	C	T	0.2913	NA	NA	NA	0.832258	6:32582603:G:T	25	HLA-DQA1	exonic	0.289	NA	2	15	1	nonsynonymous SNV	0.022	0.999
rs1136633	6	32487170	G	A	0.2604	3.4304e-10	0.0719159	0.0114553	1	rs1136633	25	HLA-DRB5	exonic	0.266	NA	4	15	1	nonsynonymous SNV	0.142	0.045
rs41449245	6	32362669	T	G	0.163	2.38634e-07	-0.0604765	0.0117057	0.688323	rs112748105	25	BTNL2	exonic	0.258	NA	4	14	1	synonymous SNV	.	.
rs41395046	6	32374865	T	C	0.003976	0.0467048	0.13097	0.0658485	0.7485	rs185774274	25	BTNL2	exonic	0.254	NA	2	14	1	synonymous SNV	.	.
rs61730920	5	109960989	A	G	0.09046	4.54525e-08	0.061515	0.0112495	0.802257	rs72788430	21	TMEM232	exonic	0.251	2b	1	15	1	synonymous SNV	.	.
rs112872773	6	32487174	C	G	0.16	3.18129e-22	0.126473	0.0130458	0.773775	rs556708838	25	HLA-DRB5	exonic	0.207	NA	4	15	1	nonsynonymous SNV	0.28	0
rs41551116	6	32489754	T	C	0.06262	2.35474e-08	-0.103015	0.0184492	1	rs41551116	25	HLA-DRB5	exonic	0.19	NA	1	15	1	nonsynonymous SNV	0.017	0.487
rs1048372	6	32610436	T	C	0.3767	3.15007e-18	0.0823235	0.00945603	1	rs1048372	25	HLA-DQA1	exonic	0.176	3a	2	15	1	synonymous SNV	.	.
rs41273040	6	31475056	G	A	0.02386	9.37824e-05	-0.0890649	0.0228013	0.655715	rs3093539	25	MICB	exonic	0.172	5	4	4	1	nonsynonymous SNV	1	0.273
rs3207984	6	32609214	G	T	0.2913	6.50617e-06	0.0446231	0.00989593	0.709589	rs9273041	25	HLA-DQA1	exonic	0.142	5	2	15	1	synonymous SNV	.	.
rs4129009	4	38774889	T	C	0.2068	1.49186e-10	-0.0580381	0.00905967	0.779701	rs11734342	17	TLR10	exonic	0.14	NA	5	15	1	nonsynonymous SNV	0.229	0
rs72508430	6	32487172	C	T	0.2982	0.0135284	-0.0234398	0.00949155	0.626532	rs7758269	25	HLA-DRB5	exonic	0.134	3b	4	15	1	synonymous SNV	.	.
rs41535850	6	32362639	G	A	0.163	2.37482e-07	-0.0604873	0.0117057	0.688323	rs112748105	25	BTNL2	exonic	0.121	NA	4	14	1	synonymous SNV	.	.
rs1048027	6	32609169	T	C	0.3191	3.04289e-23	0.10081	0.0101508	1	rs1048027	25	HLA-DQA1	exonic	0.107	4	3	15	1	synonymous SNV	.	.
rs2308890	6	32610008	C	T	0.3201	8.36919e-28	0.115078	0.0105295	0.793113	rs113534515	25	HLA-DQA1	exonic	0.101	5	1	15	1	synonymous SNV	.	.
rs9272793	6	32610495	A	G	0.4056	4.06598e-44	0.128255	0.00920602	0.793845	rs17843580	25	HLA-DQA1	exonic	0.1	4	2	15	1	nonsynonymous SNV	1	0
rs5743614	4	38798935	C	T	0.2744	1.48936e-13	-0.0604754	0.00818551	0.783858	rs5743618	17	TLR1	exonic	0.069	NA	5	15	1	synonymous SNV	.	.
rs199682224	6	32486364	G	T	0.03976	3.49508e-09	0.114493	0.0193843	1	rs147439581	25	HLA-DRB5	exonic	0.055	NA	4	15	1	synonymous SNV	.	.
rs1130116	6	32610535	A	C	0.3529	1.05279e-14	0.0753505	0.00974438	0.751434	rs9272562	25	HLA-DQA1	exonic	0.054	5	2	15	1	synonymous SNV	.	.
rs553033826	6	32609097	T	C	0.2396	5.92425e-09	0.0591381	0.0101631	0.75641	rs9272469	25	HLA-DQA1	exonic	0.039	NA	3	15	1	synonymous SNV	.	.
rs1048173	6	32609855	A	C	0.2952	4.6337e-27	0.113499	0.0105358	0.766327	rs113534515	25	HLA-DQA1	exonic	0.032	4	1	15	1	synonymous SNV	.	.
rs12722061	6	32609221	G	C	0.2366	4.70234e-28	0.117019	0.0106563	0.749779	rs1130156	25	HLA-DQA1	exonic	0.03	5	2	15	1	nonsynonymous SNV	0.049	0.383
rs1048419	6	32610481	T	C	0.2873	2.19682e-28	0.116713	0.0105625	0.743882	rs113534515	25	HLA-DQA1	exonic	0.029	4	2	15	1	synonymous SNV	.	.
rs34349223	12	71509652	T	A	0.4145	1.45696e-09	-0.0400494	0.00662077	0.921318	rs11178649	53	CTD-2021H9,3	exonic	0.028	6	4	15	1	nonsynonymous SNV	.	.
rs114293611	6	32487353	T	C	0.4414	1.89658e-07	-0.0486977	0.00934841	0.618315	rs71534539	25	HLA-DRB5	exonic	0.023	5	4	15	1	nonsynonymous SNV	0.647	0
rs20541	5	131995964	A	G	0.2068	9.25342e-30	-0.0963251	0.0085013	0.966695	rs848	22	AC004041,2:IL13	exonic	0.019	3a	5	14	1	nonsynonymous SNV	1	.
rs3205916	6	32609106	T	C	0.2505	9.40953e-14	0.0892786	0.0119854	0.718428	rs1048027	25	HLA-DQA1	exonic	0.018	4	3	15	1	synonymous SNV	.	.
rs35386923	2	242688366	C	T	0.4553	8.69066e-15	-0.0508617	0.00655681	0.832325	rs113611133	12	D2HGDH	exonic	0.013	5	4	4	1	stopgain	.	.
rs3188543	6	32610403	C	A	0.3082	1.89435e-28	0.119298	0.0107834	0.824156	rs113534515	25	HLA-DQA1	exonic	0.013	3a	2	15	1	synonymous SNV	.	.
rs4193	6	32609236	G	A	0.4901	1.52128e-43	0.127476	0.00921256	0.705297	rs17843580	25	HLA-DQA1	exonic	0.012	5	2	15	1	nonsynonymous SNV	0.484	0.02
rs1129753	6	32609130	C	T	0.08648	2.50987e-30	0.148158	0.012946	1	rs1129753	25	HLA-DQA1	exonic	0.011	3a	3	15	1	synonymous SNV	.	.
rs9272702	6	32609253	G	A	0.492	1.06901e-43	0.127797	0.0092189	0.724447	rs17843580	25	HLA-DQA1	exonic	0.01	5	2	15	1	synonymous SNV	.	.
rs3188501	6	32609277	G	C	0.2097	1.30516e-07	0.0552402	0.0104659	0.696159	rs9272469	25	HLA-DQA1	exonic	0.008	5	2	15	1	synonymous SNV	.	.
rs1142338	6	32609322	C	T	0.05268	6.60056e-11	0.0807426	0.0123659	1	rs1142338	25	HLA-DQA1	exonic	0.007	5	2	15	1	synonymous SNV	.	.
rs12469459	2	242716380	A	T	0.3052	4.9203e-10	-0.0449965	0.00723227	0.875125	rs12473044	12	GAL3ST2	exonic	0.005	5	1	15	1	nonsynonymous SNV	0.607	0
rs1065075	6	31473561	A	G	0.2634	0.0115309	0.0249594	0.00988029	0.693316	rs2855812	25	MICB	exonic	0.001	7	4	5	1	nonsynonymous SNV	1	0
rs1048052	6	32609230	A	C	0.2893	4.64542e-07	0.0497818	0.00987655	0.697122	rs9273041	25	HLA-DQA1	exonic	0.001	NA	2	15	1	nonsynonymous SNV	0.79	0.001
rs12722069	6	32609231	A	G	0.2207	2.10247e-26	0.11395	0.010717	0.704999	rs1130156	25	HLA-DQA1	exonic	0.001	5	2	15	1	nonsynonymous SNV	0.768	0
rs12722072	6	32609239	G	A	0.1054	1.73081e-29	0.135204	0.0119908	0.714194	rs1129753	25	HLA-DQA1	exonic	0.001	5	2	15	1	nonsynonymous SNV	1	0.008
6:32609278:A:G	6	32609278	G	A	0.0507	NA	NA	NA	0.819318	rs1142338	25	HLA-DQA1	exonic	0.001	5	2	15	1	nonsynonymous SNV	0.561	0.023
rs527759771	6	32609279	C	T	0.4016	3.90836e-46	0.132864	0.00931751	0.674773	rs9273386	25	HLA-DQA1	exonic	0.001	5	2	15	1	nonsynonymous SNV	0.601	0.005

## Sheet: SD7
Supplementary Data 7. Genome-wide significant lung tissue based TWAS genes of asthma.
probesets	gene_name	chr	start	end	zscore	effect_size	pvalue	var_g	pred_perf_r2	pred_perf_pval	pred_perf_qval	n_snps_used	n_snps_in_cov	n_snps_in_model	Loci
100162000_TGI_at	RERE	1	8412465	8877699	5.13066	0.282183	2.88733e-07	0.00752392	0.00637912	0.0100459	0.00600115	19	19	19	1
100305335_TGI_at	RERE	1	8414619	8415623	5.28278	0.160583	1.2724e-07	0.0238255	0.0292206	2.99788e-08	3.63358e-08	27	27	27	1
100145568_TGI_at	RERE	1	8414696	8877380	5.72167	0.248266	1.05482e-08	0.0115139	0.0246283	3.74412e-07	4.03198e-07	21	21	21	1
100136350_TGI_at	RERE	1	8421158	8424226	5.86714	0.322303	4.43385e-09	0.00704475	0.0108577	0.000773152	0.000555971	14	14	14	1
100308056_TGI_at	RERE	1	8421189	8423121	5.68129	0.357081	1.33684e-08	0.00544195	0.0069769	0.00709047	0.00438779	16	16	16	1
100155511_TGI_at	LINGO4	1	151772764	151777882	5.40579	0.0692825	6.45231e-08	0.157055	0.198397	9.8761e-52	7.29285e-51	27	27	27	4
100160419_TGI_at	FCER1G	1	161185086	161189038	4.74101	0.118683	2.1266e-06	0.0347489	0.0574504	4.98299e-15	9.68747e-15	13	13	13	na
100302151_TGI_at	IL1RL1	2	102927961	102968497	-5.49047	-0.186199	4.00864e-08	0.0187481	0.0244518	4.12575e-07	2.78295e-07	16	17	17	10
100129736_TGI_at	SLC9A2	2	103236165	103327807	5.26431	0.0910349	1.40713e-07	0.0711479	0.0761762	1.32889e-19	2.1036e-19	45	45	45	10
100135940_TGI_at	ING5	2	242641455	242668890	-5.36894	-0.0565859	7.92011e-08	0.203612	0.259387	1.36202e-69	9.90183e-69	23	23	23	12
100310953_TGI_at	LPP	3	187870808	188430629	4.83495	0.0643776	1.33179e-06	0.1167	0.179204	2.18499e-46	1.37637e-45	14	14	14	15
100130675_TGI_at	TLR1	4	38797876	38806412	8.38332	1.01096	5.14557e-17	0.00173784	0.00491408	0.0239111	0.0101777	2	2	2	17
100122252_TGI_at	TSLP	5	110407389	110413723	7.44871	0.489196	9.42597e-14	0.00499302	0.0054401	0.0174693	0.00799619	7	7	7	21
100311000_TGI_at	WDR36	5	110428036	110465402	-4.73301	-0.177912	2.21213e-06	0.0167206	0.00478962	0.0257672	0.0112891	32	32	32	21
100162580_TGI_at	CAMK4	5	110560081	110820746	5.93493	0.278739	2.93971e-09	0.0100171	0.00413553	0.0383095	0.016057	44	44	44	21
100137383_TGI_at	CSF2	5	131409484	131411858	-4.82048	-0.323268	1.43214e-06	0.00510409	0.00223183	0.128243	0.0456301	9	9	9	22
100125372_TGI_at	P4HA2	5	131528305	131563556	-8.62709	-0.307465	6.29352e-18	0.0173517	0.016808	2.79469e-05	2.05409e-05	17	17	17	22
100140917_TGI_at	PDLIM4	5	131593399	131608023	8.90096	0.301691	5.53648e-19	0.0200647	0.00907219	0.00212636	0.00117095	34	34	34	22
100306990_TGI_at	PDLIM4	5	131593427	131607786	8.345	0.375142	7.12138e-17	0.0112261	0.00556993	0.0161747	0.00746087	25	25	25	22
100127791_TGI_at	SLC22A4	5	131630144	131679897	8.52725	0.597616	1.49862e-17	0.00455214	0.00457423	0.0293413	0.0126081	22	22	22	22
100123073_TGI_at	SLC22A5	5	131705400	131731306	8.83183	0.145205	1.02977e-18	0.0787796	0.100618	1.07733e-25	2.52043e-25	34	34	34	22
100132153_TGI_at	RAD50	5	131892629	131979593	5.43124	0.0464085	5.59653e-08	0.326576	0.316313	1.25672e-87	1.45108e-86	143	143	143	22
100304804_TGI_at	RAD50	5	131944868	131978395	5.39964	0.298818	6.6775e-08	0.00680492	0.00484355	0.0249452	0.0109424	14	14	14	22
100147556_TGI_at	KIF3A	5	132028323	132070300	6.11076	0.477089	9.91556e-10	0.00357567	0.00729638	0.00589179	0.00299139	10	10	10	22
100141061_TGI_at	SEPT8	5	132086508	132113067	-9.92922	-0.297398	3.10674e-23	0.0245196	0.0437295	1.01367e-11	1.26866e-11	23	23	23	22
100300366_TGI_at	HSPA4	5	132387932	132439600	5.99943	0.506514	1.98016e-09	0.00313512	0.00805665	0.00380113	0.00200087	8	8	8	22
100133405_TGI_at	TRIM10	6	30119726	30128711	4.90036	0.261551	9.56597e-07	0.0189669	0.0283865	4.74203e-08	4.43354e-08	20	21	21	25
100160430_TGI_at	HLA-DRB6	6	32520489	32527779	9.32991	0.0877912	1.05965e-20	0.513685	0.701048	6.80437e-274	4.64406e-272	71	73	73	25
100304009_TGI_at	HLA-DQB1	6	32627244	32634461	-7.64097	-0.0832684	2.15596e-14	0.335765	0.406837	1.23887e-119	1.53735e-118	62	62	62	25
100302941_TGI_at	HLA-DQB1	6	32627656	32634466	-7.64865	-0.0840289	2.03101e-14	0.329462	0.406169	2.22052e-119	2.67447e-118	60	60	60	25
100300398_TGI_at	HLA-DQB1	6	32627663	32634465	-7.5998	-0.0825667	2.96586e-14	0.336694	0.409243	1.50456e-120	1.9875e-119	67	67	67	25
100311684_TGI_at	HLA-DQB2	6	32723875	32731309	-7.50178	-0.0967734	6.29591e-14	0.249031	0.312134	2.97181e-86	2.48363e-85	70	70	70	25
100161395_TGI_at	TAP2	6	32796293	32806528	-5.4904	-0.0466918	4.01031e-08	0.417121	0.51668	9.34985e-166	2.25225e-164	70	72	72	25
100306148_TGI_at	PSMB9	6	32821924	32826648	-5.18362	-0.156711	2.17622e-07	0.0317797	0.0202643	4.13938e-06	3.18031e-06	90	91	91	25
100300306_TGI_at	HLA-DPB1	6	33053509	33054667	-6.30945	-0.153331	2.80022e-10	0.0357649	0.0532477	5.17973e-14	7.19029e-14	48	49	49	25
100308025_TGI_at	PTPRK	6	128291123	128298199	6.37273	0.536913	1.85692e-10	0.00311675	0.00501882	0.0224563	0.00984584	5	5	5	28
100149748_TGI_at	PTPRK	6	128291174	128298199	6.25824	0.645786	3.89349e-10	0.00206391	0.00219887	0.131099	0.0472589	3	3	3	28
100154564_TGI_at	KIAA1432	9	5629120	5769454	4.76393	0.149384	1.89861e-06	0.0200458	0.0283687	4.78847e-08	6.47847e-08	20	20	20	39
100135990_TGI_at	C9orf38	9	6467596	6470375	7.10694	0.426736	1.18646e-12	0.0059671	0.00545279	0.0173382	0.0106954	12	12	12	39
100160205_TGI_at	RBM17	10	6131036	6157706	-5.58462	-0.402089	2.34217e-08	0.00437151	0.00498036	0.0229795	0.00904537	25	25	25	42
100154436_TGI_at	TSPAN14	10	82214067	82280604	-4.85574	-0.304787	1.19939e-06	0.00538385	0.00733136	0.00577376	0.00260408	25	25	25	44
100146593_TGI_at	CDK2	12	56360555	56366568	6.32425	0.190641	2.54471e-10	0.0226787	0.0333653	3.06929e-09	3.28891e-09	21	21	21	52
100144439_TGI_at	FAM62A	12	56522053	56538452	5.41805	0.227604	6.02525e-08	0.0124365	0.0182861	1.23364e-05	9.49348e-06	16	16	16	52
100126011_TGI_at	RDH16	12	57345215	57351418	4.77401	0.693387	1.8059e-06	0.000999204	0.00393572	0.0433044	0.0173863	1	1	1	52
100161787_TGI_at	UBAC2	13	99853162	100038681	-6.5808	-0.0995389	4.67918e-11	0.091874	0.12682	2.14559e-32	8.64952e-32	29	29	29	56
100307116_TGI_at	UBAC2	13	99992603	100038053	-7.11732	-0.311018	1.10044e-12	0.0112456	0.0242789	4.53742e-07	5.52562e-07	15	15	15	56
100134075_TGI_at	SMAD3	15	67358194	67487532	-5.14688	-0.117683	2.64859e-07	0.0409277	0.0320406	6.36037e-09	5.65916e-09	59	59	59	59
100151359_TGI_at	SMAD3	15	67358276	67483849	6.20663	0.147212	5.41342e-10	0.0379847	0.0606523	8.32796e-16	1.24879e-15	55	55	55	59
100157539_TGI_at	MAP2K5	15	67835020	68099451	5.14041	0.150592	2.74141e-07	0.0243754	0.036046	7.02016e-10	6.75039e-10	43	43	43	59
100149696_TGI_at	CLEC16A	16	11038441	11276038	4.81621	0.212226	1.46308e-06	0.0130587	0.0198706	5.14325e-06	3.81102e-06	22	23	23	61
100310055_TGI_at	CLEC16A	16	11274850	11275784	5.85721	0.23767	4.70708e-09	0.0146691	0.011072	0.000685205	0.000374115	34	34	34	61
100303451_TGI_at	IL4R	16	27325250	27366530	-5.81838	-1.90754	5.94216e-09	0.000201196	0.00203606	0.146292	0.0484336	5	5	5	62
100131485_TGI_at	MED1	17	37560537	37607527	5.03053	0.26509	4.89119e-07	0.00698238	0.00968394	0.00150164	0.00099711	15	15	15	63
100307813_TGI_at	CRKRS	17	37688978	37689754	-5.20624	-0.0599846	1.92706e-07	0.17443	0.200128	3.20956e-52	2.24806e-51	47	47	47	63
100139142_TGI_at	CRKRS	17	37689755	37690754	5.55612	0.499575	2.7584e-08	0.00289605	0.00383971	0.0459433	0.0214995	4	4	4	63
100125568_TGI_at	PNMT	17	37824506	37826728	9.83614	0.684729	7.86709e-23	0.00485147	0.0128601	0.000251215	0.000186485	6	6	6	63
100145295_TGI_at	PERLD1	17	37827375	37844310	10.6112	0.458913	2.64353e-26	0.0114871	0.0158677	4.70653e-05	3.86366e-05	11	11	11	63
100152738_TGI_at	IKZF3	17	37921200	38020441	-4.98372	-0.388781	6.23748e-07	0.00396236	0.00598376	0.0126687	0.00686835	11	11	11	63
100144966_TGI_at	GSDMB	17	38060849	38074903	15.5571	0.398487	1.42316e-54	0.0326634	0.0440093	8.68422e-12	1.30946e-11	28	30	30	63
100127152_TGI_at	ORMDL3	17	38077295	38083854	13.978	0.914884	2.12262e-44	0.00493353	0.00873299	0.00258034	0.0016342	6	6	6	63
100138145_TGI_at	GSDMA	17	38119225	38134019	-9.87179	-0.0779532	5.5171e-23	0.336542	0.395291	2.72976e-115	6.23913e-114	21	21	21	63
100144900_TGI_at	PSMD3	17	38137059	38154212	-5.86958	-0.412148	4.36911e-09	0.00448301	0.00240311	0.114469	0.0477061	13	13	13	63
100156220_TGI_at	CASC3	17	38296506	38328431	6.04125	0.185163	1.52921e-09	0.0240949	0.0285077	4.43629e-08	4.95249e-08	33	33	33	63
100128501_TGI_at	SMARCE1	17	38796826	38804066	5.80624	0.0727544	6.38926e-09	0.143883	0.181085	6.6235e-47	4.29305e-46	56	56	56	63
100300425_TGI_at	KPNB1	17	45759972	45760456	5.03095	0.277532	4.88049e-07	0.0074814	0.0128394	0.000254142	0.000188336	14	14	14	66
100148527_TGI_at	DMPK	19	46272975	46285815	4.82921	0.0999607	1.37076e-06	0.0477421	0.081628	5.98838e-21	1.1309e-20	18	18	18	na
100301479_TGI_at	PHF5A	22	41855721	41864708	5.59751	0.0690901	2.17446e-08	0.14327	0.194026	1.67065e-50	8.84571e-50	40	40	40	73
100138982_TGI_at	PHF5A	22	41855721	41864708	5.53292	0.0703765	3.14936e-08	0.134697	0.174786	3.56879e-45	1.67487e-44	29	29	29	73
100132115_TGI_at	MEI1	22	42095517	42195459	5.20793	0.17073	1.90961e-07	0.0208361	0.0410658	4.41301e-11	6.4174e-11	12	12	12	73

## Sheet: SD8
Supplementary Data 8. Gene Ontology terms associated with lung TWAS genes associated with asthma (Human KEGG database).
Term	Overlap	P-value	Adjusted P-value	Odds Ratio	Combined Score	Genes
Inflammatory bowel disease (IBD)	4/65	3.05914e-05	0.00298725	25.5661	265.754	IL4R;SMAD3;HLA-DPB1;HLA-DQB1
Antigen processing and presentation	4/77	5.96708e-05	0.00298725	21.3505	207.669	HSPA4;TAP2;HLA-DPB1;HLA-DQB1
Asthma	3/31	8.37546e-05	0.00298725	41.0378	385.247	FCER1G;HLA-DPB1;HLA-DQB1
Hematopoietic cell lineage	4/97	0.000146686	0.00392385	16.7421	147.787	CSF2;IL4R;HLA-DPB1;HLA-DQB1
Th17 cell differentiation	4/107	0.000214081	0.00402424	15.1091	127.659	IL4R;SMAD3;HLA-DPB1;HLA-DQB1
Epstein-Barr virus infection	5/201	0.000225658	0.00402424	10.076	84.6032	PSMD3;CDK2;TAP2;HLA-DPB1;HLA-DQB1
Human T-cell leukemia virus 1 infection	5/219	0.000335163	0.00512321	9.22009	73.769	CSF2;SMAD3;CDK2;HLA-DPB1;HLA-DQB1
Tuberculosis	4/179	0.00148245	0.0198278	8.8605	57.7178	TLR1;FCER1G;HLA-DPB1;HLA-DQB1
Rheumatoid arthritis	3/91	0.00201471	0.022241	13.0181	80.8072	CSF2;HLA-DPB1;HLA-DQB1
Th1 and Th2 cell differentiation	3/92	0.0020786	0.022241	12.8712	79.4934	IL4R;HLA-DPB1;HLA-DQB1
Allograft rejection	2/38	0.00489901	0.047654	20.869	110.996	HLA-DPB1;HLA-DQB1
Graft-versus-host disease	2/41	0.00568433	0.0506853	19.2608	99.579	HLA-DPB1;HLA-DQB1
Type I diabetes mellitus	2/43	0.00623776	0.0513416	18.3194	93.0099	HLA-DPB1;HLA-DQB1
Proteasome	2/45	0.00681478	0.0520844	17.4656	87.1297	PSMD3;PSMB9
Intestinal immune network for IgA production	2/48	0.00772398	0.0538106	16.324	79.3907	HLA-DPB1;HLA-DQB1
Phagosome	3/152	0.00845897	0.0538106	7.66495	36.5812	TAP2;HLA-DPB1;HLA-DQB1
Cytokine-cytokine receptor interaction	4/294	0.00866742	0.0538106	5.31575	25.2402	IL1RL1;CSF2;IL4R;TSLP
Autoimmune thyroid disease	2/53	0.00935354	0.0538106	14.7199	68.7716	HLA-DPB1;HLA-DQB1
Cellular senescence	3/160	0.00972518	0.0538106	7.27144	33.6888	RAD50;SMAD3;CDK2
JAK-STAT signaling pathway	3/162	0.0100581	0.0538106	7.17925	33.0201	CSF2;IL4R;TSLP
Viral myocarditis	2/59	0.0114925	0.0585571	13.1665	58.8024	HLA-DPB1;HLA-DQB1
Staphylococcus aureus infection	2/68	0.0150621	0.0700716	11.3659	47.6866	HLA-DPB1;HLA-DQB1
Fc epsilon RI signaling pathway	2/68	0.0150621	0.0700716	11.3659	47.6866	CSF2;FCER1G
Leishmaniasis	2/74	0.0176729	0.0787918	10.4156	42.0345	HLA-DPB1;HLA-DQB1
Choline metabolism in cancer	2/99	0.0303893	0.130066	7.72145	26.9762	SLC22A4;SLC22A5
Non-homologous end-joining	1/13	0.0351762	0.144764	30.7608	102.968	RAD50
Toxoplasmosis	2/113	0.0386914	0.153333	6.74282	21.9286	HLA-DPB1;HLA-DQB1
Neurotrophin signaling pathway	2/119	0.0424853	0.162355	6.3951	20.1995	CAMK4;MAP2K5
Cell cycle	2/124	0.0457492	0.168799	6.13146	18.913	SMAD3;CDK2
Natural killer cell mediated cytotoxicity	2/131	0.0504689	0.170368	5.79669	17.3112	CSF2;FCER1G
FoxO signaling pathway	2/132	0.0511571	0.170368	5.75181	17.0993	SMAD3;CDK2
Systemic lupus erythematosus	2/133	0.0518486	0.170368	5.70762	16.8913	HLA-DPB1;HLA-DQB1
Spliceosome	2/134	0.0525435	0.170368	5.66409	16.6871	RBM17;PHF5A
Apelin signaling pathway	2/137	0.0546483	0.171982	5.53739	16.0963	SMAD3;CAMK4
Cell adhesion molecules (CAMs)	2/145	0.0604042	0.184664	5.22549	14.6664	HLA-DPB1;HLA-DQB1
Gastric cancer	2/149	0.0633575	0.188313	5.08227	14.0218	SMAD3;CDK2
Oxytocin signaling pathway	2/153	0.0663591	0.191903	4.94665	13.4186	CAMK4;MAP2K5
Hepatitis B	2/163	0.0740659	0.207527	4.63706	12.0693	SMAD3;CDK2
RNA transport	2/165	0.0756407	0.207527	4.5797	11.8237	CASC3;KPNB1
Hepatocellular carcinoma	2/168	0.078023	0.208711	4.49625	11.4688	SMARCE1;SMAD3
Influenza A	2/171	0.0804289	0.2099	4.41576	11.1294	HLA-DPB1;HLA-DQB1
Tyrosine metabolism	1/36	0.0944592	0.240646	10.5344	24.8568	PNMT
Primary immunodeficiency	1/37	0.096954	0.241258	10.2413	23.8982	TAP2
Homologous recombination	1/41	0.106866	0.259878	9.21528	20.6071	RAD50
ABC transporters	1/45	0.11667	0.277416	8.37584	17.9947	TAP2
Hedgehog signaling pathway	1/47	0.121533	0.282696	8.01087	16.8835	KIF3A
Arginine and proline metabolism	1/49	0.126369	0.287692	7.67631	15.8788	P4HA2
Herpes simplex virus 1 infection	3/492	0.153107	0.341302	2.29542	4.30763	TAP2;HLA-DPB1;HLA-DQB1
Acute myeloid leukemia	1/66	0.166437	0.343048	5.66382	10.156	CSF2
Long-term potentiation	1/67	0.168737	0.343048	5.57772	9.92508	CAMK4
Retinol metabolism	1/67	0.168737	0.343048	5.57772	9.92508	RDH16
Amphetamine addiction	1/68	0.17103	0.343048	5.4942	9.70227	CAMK4
Pathways in cancer	3/530	0.178534	0.343048	2.12575	3.66261	IL4R;SMAD3;CDK2
Adherens junction	1/72	0.180143	0.343048	5.18362	8.88474	SMAD3
p53 signaling pathway	1/72	0.180143	0.343048	5.18362	8.88474	CDK2
Bacterial invasion of epithelial cells	1/74	0.184663	0.343048	5.0411	8.51555	SEPT8
Glioma	1/75	0.186913	0.343048	4.97272	8.33981	CAMK4
Pancreatic cancer	1/75	0.186913	0.343048	4.97272	8.33981	SMAD3
Chronic myeloid leukemia	1/76	0.189157	0.343048	4.90617	8.16964	SMAD3
Colorectal cancer	1/86	0.21127	0.346832	4.3268	6.72653	SMAD3
Salmonella infection	1/86	0.21127	0.346832	4.3268	6.72653	CSF2
Gap junction	1/88	0.21562	0.346832	4.22691	6.48507	MAP2K5
TGF-beta signaling pathway	1/90	0.219948	0.346832	4.1315	6.25661	SMAD3
mRNA surveillance pathway	1/91	0.222102	0.346832	4.08539	6.14695	CASC3
IL-17 signaling pathway	1/93	0.226395	0.346832	3.99618	5.93622	CSF2
Small cell lung cancer	1/93	0.226395	0.346832	3.99618	5.93622	CDK2
Amoebiasis	1/96	0.232789	0.346832	3.8694	5.64011	CSF2
Prostate cancer	1/97	0.234909	0.346832	3.8289	5.54637	CDK2
Aldosterone synthesis and secretion	1/98	0.237024	0.346832	3.78923	5.45496	CAMK4
Progesterone-mediated oocyte maturation	1/99	0.239132	0.346832	3.75038	5.36581	CDK2
AGE-RAGE signaling pathway in diabetic complications	1/100	0.241235	0.346832	3.71231	5.27884	SMAD3
T cell receptor signaling pathway	1/101	0.243332	0.346832	3.675	5.19398	CSF2
Ribosome biogenesis in eukaryotes	1/101	0.243332	0.346832	3.675	5.19398	WDR36
Longevity regulating pathway	1/102	0.245423	0.346832	3.63843	5.11116	CAMK4
Chagas disease (American trypanosomiasis)	1/103	0.247509	0.346832	3.60258	5.03031	SMAD3
Toll-like receptor signaling pathway	1/104	0.249589	0.346832	3.56742	4.95136	TLR1
C-type lectin receptor signaling pathway	1/104	0.249589	0.346832	3.56742	4.95136	FCER1G
PI3K-Akt signaling pathway	2/354	0.254373	0.348947	2.10045	2.87542	IL4R;CDK2
TNF signaling pathway	1/110	0.261951	0.354795	3.37003	4.51448	CSF2
Cholinergic synapse	1/112	0.266028	0.355812	3.30898	4.3816	CAMK4
Thyroid hormone signaling pathway	1/116	0.274114	0.362101	3.19324	4.13273	MED1
Sphingolipid signaling pathway	1/119	0.280121	0.365524	3.11158	3.95959	FCER1G
Platelet activation	1/124	0.290025	0.371939	2.98434	3.69399	FCER1G
Oocyte meiosis	1/125	0.291989	0.371939	2.96013	3.64403	CDK2
Osteoclast differentiation	1/127	0.295902	0.372489	2.91285	3.54705	CAMK4
Relaxin signaling pathway	1/130	0.301732	0.375411	2.84467	3.40853	SMAD3
Measles	1/138	0.317048	0.383444	2.67748	3.07562	CDK2
Fluid shear stress and atherosclerosis	1/139	0.31894	0.383444	2.65794	3.03737	MAP2K5
Signaling pathways regulating pluripotency of stem cells	1/139	0.31894	0.383444	2.65794	3.03737	SMAD3
Phospholipase D signaling pathway	1/148	0.33573	0.399146	2.49408	2.72216	FCER1G
Cushing syndrome	1/155	0.348508	0.40533	2.37987	2.50861	CDK2
Hepatitis C	1/155	0.348508	0.40533	2.37987	2.50861	CDK2
Wnt signaling pathway	1/158	0.35391	0.406927	2.33404	2.4244	SMAD3
Hippo signaling pathway	1/160	0.357487	0.406927	2.30445	2.37049	SMAD3
Tight junction	1/170	0.375082	0.422461	2.167	2.12498	HSPA4
Alcoholism	1/180	0.392204	0.437144	2.0449	1.91397	CAMK4
Transcriptional misregulation in cancer	1/186	0.402255	0.438342	1.97798	1.80128	CSF2
Kaposi sarcoma-associated herpesvirus infection	1/186	0.402255	0.438342	1.97798	1.80128	CSF2
Calcium signaling pathway	1/188	0.405569	0.438342	1.95663	1.76579	CAMK4
Viral carcinogenesis	1/201	0.426674	0.456541	1.82824	1.55718	CDK2
cAMP signaling pathway	1/212	0.443956	0.465718	1.73196	1.40641	CAMK4
Human immunodeficiency virus 1 infection	1/212	0.443956	0.465718	1.73196	1.40641	TAP2
Human cytomegalovirus infection	1/225	0.463722	0.48173	1.63037	1.25289	TAP2
Thermogenesis	1/231	0.47261	0.486243	1.58736	1.1897	SMARCE1
Endocytosis	1/244	0.491375	0.500734	1.50145	1.06685	SMAD3
MAPK signaling pathway	1/295	0.558865	0.564137	1.23778	0.720199	MAP2K5
Human papillomavirus infection	1/330	0.60001	0.60001	1.10413	0.564	CDK2

## Sheet: SD9
Supplementary Data 9. Bayesian colocalization results for TWAS genes.
Chr	Loci	Probeset	Gene	nsnps	PP.H0.abf	PP.H1.abf	PP.H2.abf	PP.H3.abf	PP.H4.abf
22	73	100301479_TGI_at	PHF5A	7967	1.77833e-48	1.29487e-44	1.83175e-05	0.13251	0.867472
22	73	100138982_TGI_at	PHF5A	7953	5.49098e-46	3.99991e-42	1.8652e-05	0.135006	0.864975
17	63	100144966_TGI_at	GSDMB	7610	5.78405e-51	0.0333617	2.25575e-50	0.129271	0.837367
4	17	100130675_TGI_at	TLR1	9296	4.55575e-12	0.10614	6.29446e-12	0.1459	0.74796
10	44	100154436_TGI_at	TSPAN14	10317	0.00264313	0.146143	0.00242744	0.133502	0.715284
1	1	100162000_TGI_at	RERE	8580	1.04517e-06	0.11333	1.63321e-06	0.176383	0.710284
13	56	100307116_TGI_at	UBAC2	9482	4.65615e-13	0.00296976	5.45643e-11	0.347369	0.649661
22	73	100132115_TGI_at	MEI1	8228	1.58873e-08	0.000114765	5.06586e-05	0.365306	0.634528
1	1	100145568_TGI_at	RERE	8580	9.5478e-07	0.103529	3.05397e-06	0.330583	0.565884
6	25	100133405_TGI_at	TRIM10	18800	7.75638e-08	0.00108931	3.59006e-05	0.503696	0.495179
1	1	100305335_TGI_at	RERE	8579	2.02206e-06	0.219264	3.77661e-06	0.409149	0.371581
17	66	100300425_TGI_at	KPNB1	7281	1.23516e-05	0.0668056	0.000135534	0.732856	0.200191
6	28	100308025_TGI_at	PTPRK	8160	6.06243e-06	0.519549	4.43976e-06	0.380386	0.100055
17	63	100152738_TGI_at	IKZF3	7629	8.90874e-50	0.515015	6.80311e-50	0.393197	0.0917878
15	59	100134075_TGI_at	SMAD3	8951	1.93235e-35	0.441396	2.11105e-35	0.482139	0.0764656
17	63	100145295_TGI_at	PERLD1	7524	1.98645e-50	0.113383	1.44658e-49	0.825618	0.0609989
9	39	100135990_TGI_at	C9orf38	11082	3.1633e-50	0.568981	2.05873e-50	0.370242	0.0607775
5	22	100125372_TGI_at	P4HA2	7911	2.75942e-25	0.0460724	5.35578e-24	0.894164	0.0597641
17	63	100127152_TGI_at	ORMDL3	7614	1.03115e-49	0.595041	6.03315e-50	0.348095	0.0568632
16	61	100149696_TGI_at	CLEC16A	12344	1.90984e-21	0.535599	1.48829e-21	0.417332	0.0470697
12	52	100146593_TGI_at	CDK2	6856	2.0327e-11	0.600783	1.21005e-11	0.3576	0.0416169
10	42	100160205_TGI_at	RBM17	12421	1.16812e-07	0.548548	8.77939e-08	0.412241	0.0392112
1	1	100308056_TGI_at	RERE	8605	5.62572e-06	0.609474	3.29817e-06	0.357281	0.0332364
5	21	100122252_TGI_at	TSLP	9498	5.06146e-41	0.540919	4.0131e-41	0.42885	0.0302308
5	22	100127791_TGI_at	SLC22A4	7985	1.0289e-24	0.172782	4.74867e-24	0.797406	0.0298122
6	28	100149748_TGI_at	PTPRK	8187	6.80598e-06	0.582813	4.53106e-06	0.387976	0.0291989
16	61	100310055_TGI_at	CLEC16A	11890	1.95306e-21	0.547206	1.51452e-21	0.424309	0.0284856
1	1	100136350_TGI_at	RERE	8601	5.76842e-06	0.625022	3.20106e-06	0.346814	0.0281548
5	22	100300366_TGI_at	HSPA4	9232	3.22626e-24	0.585838	2.13497e-24	0.387651	0.0265103
17	63	100144900_TGI_at	PSMD3	7794	8.65572e-50	0.510067	8.02096e-50	0.472644	0.0172887
12	52	100126011_TGI_at	RDH16	6186	9.00654e-20	0.652625	4.62592e-20	0.335188	0.0121871
5	22	100304804_TGI_at	RAD50	8446	3.76766e-24	0.653767	1.9269e-24	0.334344	0.0118884
5	22	100140917_TGI_at	PDLIM4	7982	2.54885e-24	0.427924	3.33694e-24	0.560225	0.0118503
16	62	100303451_TGI_at	IL4R	9624	6.72655e-10	0.614138	4.09991e-10	0.374313	0.0115499
12	52	100144439_TGI_at	FAM62A	6528	7.97731e-20	0.618066	4.78118e-20	0.370425	0.0115083
5	22	100137383_TGI_at	CSF2	7889	3.74229e-24	0.623743	2.19156e-24	0.365266	0.0109918
5	22	100306990_TGI_at	PDLIM4	7977	3.38822e-24	0.568628	2.50733e-24	0.420782	0.0105899
17	63	100131485_TGI_at	MED1	7707	9.95976e-50	0.581088	7.01187e-50	0.409088	0.00982442
2	10	100129736_TGI_at	SLC9A2	8547	2.16915e-48	0.0234922	8.93095e-47	0.967226	0.00928134
5	21	100311000_TGI_at	WDR36	9473	5.57889e-41	0.59486	3.7137e-41	0.395972	0.00916761
5	22	100147556_TGI_at	KIF3A	8760	3.46877e-24	0.6138	2.13397e-24	0.377599	0.00860124
5	21	100162580_TGI_at	CAMK4	9510	4.45933e-41	0.477088	4.81078e-41	0.51468	0.00823213
17	63	100139142_TGI_at	CRKRS	7637	1.06683e-49	0.617324	6.48157e-50	0.37505	0.00762583
9	39	100154564_TGI_at	KIAA1432	9995	3.71697e-50	0.607806	2.35595e-50	0.385242	0.00695196
15	59	100157539_TGI_at	MAP2K5	8654	2.69264e-35	0.601263	1.75461e-35	0.391793	0.00694405
17	63	100156220_TGI_at	CASC3	8184	3.82178e-50	0.234736	1.23844e-49	0.760651	0.00461351
2	10	100302151_TGI_at	IL1RL1	8611	3.55862e-48	0.039122	8.73346e-47	0.960118	0.000759798
6	25	100306148_TGI_at	PSMB9	18723	1.69863e-42	0.0783628	1.99654e-41	0.921062	0.000575635
5	22	100141061_TGI_at	SEPT8	8869	9.66683e-28	0.000172141	5.61377e-24	0.999668	0.000159731
17	63	100125568_TGI_at	PNMT	7518	1.97115e-52	0.00112426	1.75119e-49	0.998802	7.41802e-05
15	59	100151359_TGI_at	SMAD3	8947	2.0048e-38	0.00045781	4.37704e-35	0.999529	1.30798e-05
6	25	100300306_TGI_at	HLA-DPB1	19643	9.29901e-45	0.000428836	2.16748e-41	0.999559	1.19781e-05
5	22	100123073_TGI_at	SLC22A5	8104	1.07817e-29	1.82684e-06	5.90179e-24	0.999993	5.4529e-06
1	4	100155511_TGI_at	LINGO4	6955	4.06769e-25	4.31134e-11	9.43485e-15	0.999998	1.64637e-06
5	22	100132153_TGI_at	RAD50	8374	8.65751e-33	1.49509e-09	5.79064e-24	0.999999	1.04563e-06
13	56	100161787_TGI_at	UBAC2	9814	1.35235e-24	8.60723e-15	1.57118e-10	0.999999	7.28463e-07
3	15	100310953_TGI_at	LPP	9362	1.9698e-19	2.31157e-10	8.52149e-10	1	2.62424e-07
6	25	100311684_TGI_at	HLA-DQB2	18433	1.90919e-65	8.80649e-25	2.16793e-41	1	1.54076e-15
6	25	100160430_TGI_at	HLA-DRB6	18006	8.96763e-120	4.13473e-79	2.16885e-41	1	9.31391e-17
17	63	100307813_TGI_at	CRKRS	7641	4.24323e-73	2.45652e-24	1.72733e-49	1	8.76125e-22
2	12	100135940_TGI_at	ING5	7629	2.71019e-54	3.89054e-22	6.96608e-33	1	1.76992e-22
6	25	100300398_TGI_at	HLA-DQB1	18207	2.95354e-93	1.36212e-52	2.16834e-41	1	4.03766e-25
6	25	100304009_TGI_at	HLA-DQB1	18215	8.72863e-94	4.02552e-53	2.16832e-41	1	4.03722e-25
6	25	100302941_TGI_at	HLA-DQB1	18215	1.34578e-94	6.20653e-54	2.16832e-41	1	4.02452e-25
17	63	100128501_TGI_at	SMARCE1	8715	8.30608e-74	5.35693e-25	1.55053e-49	1	6.731e-27
17	63	100138145_TGI_at	GSDMA	7725	3.30204e-95	1.93055e-46	1.71041e-49	1	1.55512e-33
6	25	100161395_TGI_at	TAP2	18655	3.61284e-106	1.66667e-65	2.16769e-41	1	3.39124e-37

## Sheet: SD10
Supplementary Data 10. GARFIELD functional enrichment analyses of asthma-associated variants.
ID	PThresh	OR	Pvalue	Beta	SE	CI95_lower	CI95_upper	NAnnotThesh	NAnnot	NThresh	N	linkID	Annotation	Celltype	Tissue	Type	Category
940	1e-08	5.82601	1.29841e-38	1.76233	0.135611	1.49653	2.02813	97	238169	280	2992440	939	H3K79me2_gm12878	GM12878	blood	H3K79me2	Histone_Modifications
906	1e-08	5.75073	1.00137e-36	1.74933	0.138192	1.47847	2.02018	95	196981	280	2992440	905	H3K27ac_gm12878	GM12878	blood	H3K27ac	Histone_Modifications
988	1e-08	5.66907	4.61337e-24	1.73502	0.171485	1.39891	2.07114	52	71166	280	2992440	987	seg_TSS_gm12878	GM12878	blood	TSS	Chromatin_States
878	1e-08	5.20716	2.50327e-16	1.65003	0.201343	1.2554	2.04467	37	44502	280	2992440	877	UW,Mobilized_CD56_Primary_Cells,ChromatinAccessibility,RO_01689,DS16376,hotspot,twopass,fdr0,01,merge,pks,wig	Mobilized_CD56_Primary_Cells	blood	peaks	Peaks
296	1e-08	5.1934	6.32299e-31	1.64739	0.142467	1.36815	1.92662	96	192140	280	2992440	295	UW,CD19_Primary_Cells,ChromatinAccessibility,RO_01679,DS17186,twopass,merge150,wgt10,zgt2,wig	CD19_Primary_Cells	blood	hotspots	Hotspots
934	1e-08	5.07064	3.82882e-29	1.62347	0.14488	1.3395	1.90743	90	192734	280	2992440	933	H3K4me3_gm12878	GM12878	blood	H3K4me3	Histone_Modifications
971	1e-08	4.98215	4.53968e-09	1.60586	0.273887	1.06904	2.14268	16	20006	280	2992440	970	seg_PROMOTER_FLANK_h1hesc	H1HESC	es_cell	PROMOTER_FLANK	Chromatin_States
301	1e-08	4.89992	3.54876e-26	1.58922	0.150158	1.29491	1.88353	81	146738	280	2992440	300	UW,CD3_Primary_Cells,ChromatinAccessibility,CB6_1-4-2011,DS17706,twopass,merge150,wgt10,zgt2,wig	CD3_Primary_Cells	blood	hotspots	Hotspots
298	1e-08	4.82673	1.13814e-27	1.57417	0.144404	1.29114	1.8572	92	194459	280	2992440	297	UW,CD19_Primary_Cells,ChromatinAccessibility,RO_01701,DS17440,twopass,merge150,wgt10,zgt2,wig	CD19_Primary_Cells	blood	hotspots	Hotspots
604	1e-08	4.74014	1.73257e-14	1.55607	0.202902	1.15838	1.95375	35	43988	280	2992440	603	UW,CD4_Primary_Cells,ChromatinAccessibility,RO_01679,DS17212,hotspot,twopass,fdr0,01,merge,pks,wig	CD4_Primary_Cells	blood	peaks	Peaks
297	1e-08	4.73691	1.63093e-26	1.55538	0.14596	1.2693	1.84147	87	173661	280	2992440	296	UW,CD19_Primary_Cells,ChromatinAccessibility,RO_01689,DS17281,twopass,merge150,wgt10,zgt2,wig	CD19_Primary_Cells	blood	hotspots	Hotspots
185	1e-08	4.70515	8.02095e-17	1.54866	0.185892	1.18431	1.91301	43	65191	280	2992440	184	GM12878-all,fdr0,01,bed	GM12878	blood	peaks	Peaks
54	1e-08	4.58332	4.63578e-27	1.52242	0.141323	1.24543	1.79942	97	214345	280	2992440	53	CD20-DS17541,hg19,twopass,merge150,wgt10,zgt2,wig	CD20+	blood	hotspots	Hotspots
974	1e-05	4.52735	1.25378e-06	1.51014	0.311565	0.89947	2.12081	11	3647	744	2992440	973	seg_PROMOTER_FLANK_huvec	HUVEC	blood_vessel	PROMOTER_FLANK	Chromatin_States
975	1e-08	4.49633	0.0361032	1.50326	0.717286	0.0973809	2.90914	2	2172	280	2992440	974	seg_PROMOTER_FLANK_k562	K562	blood	PROMOTER_FLANK	Chromatin_States
602	1e-08	4.4746	9.74188e-13	1.49842	0.210036	1.08675	1.91009	31	41392	280	2992440	601	UW,CD3_Primary_Cells,ChromatinAccessibility,RO_01701,DS17534,hotspot,twopass,fdr0,01,merge,pks,wig	CD3_Primary_Cells	blood	peaks	Peaks
603	1e-08	4.37315	9.15768e-12	1.47548	0.216373	1.05139	1.89957	29	39170	280	2992440	602	UW,CD4_Primary_Cells,ChromatinAccessibility,RO_01549,DS15947,hotspot,twopass,fdr0,01,merge,pks,wig	CD4_Primary_Cells	blood	peaks	Peaks
944	1e-08	4.23637	1.38218e-20	1.44371	0.155209	1.1395	1.74792	67	144085	280	2992440	943	H3K9ac_gm12878	GM12878	blood	H3K9ac	Histone_Modifications
3	1e-08	4.1752	1.19115e-08	1.42916	0.250687	0.937816	1.92051	20	21005	280	2992440	2	CD20+_footprints,txt	CD20+	blood	footprints	Footprints
906	1e-05	4.14001	2.42037e-56	1.4207	0.0898277	1.24464	1.59676	221	196981	744	2992440	905	H3K27ac_gm12878	GM12878	blood	H3K27ac	Histone_Modifications
928	1e-08	4.10811	6.79706e-24	1.41296	0.14018	1.13821	1.68772	96	258469	280	2992440	927	H3K4me2_gm12878	GM12878	blood	H3K4me2	Histone_Modifications
877	1e-08	4.10572	2.07933e-10	1.41238	0.222234	0.976801	1.84796	28	37377	280	2992440	876	UW,Mobilized_CD4_Primary_Cells,ChromatinAccessibility,RO_01701,DS17175,hotspot,twopass,fdr0,01,merge,pks,wig	Mobilized_CD4_Primary_Cells	blood	peaks	Peaks
182	1e-08	4.03241	1.27439e-09	1.39436	0.229692	0.944169	1.84456	25	34465	280	2992440	181	GM06990-DS7748,hotspot,twopass,fdr0,01,merge,pks,bed	GM06990	blood	peaks	Peaks
601	1e-08	4.01801	3.68095e-10	1.39079	0.221923	0.955819	1.82576	28	36670	280	2992440	600	UW,CD3_Primary_Cells,ChromatinAccessibility,RO_01679,DS17198,hotspot,twopass,fdr0,01,merge,pks,wig	CD3_Primary_Cells	blood	peaks	Peaks
876	1e-08	4.00935	1.06666e-10	1.38863	0.215052	0.967128	1.81013	29	42222	280	2992440	875	UW,Mobilized_CD4_Primary_Cells,ChromatinAccessibility,RO_01679,DS16955,hotspot,twopass,fdr0,01,merge,pks,wig	Mobilized_CD4_Primary_Cells	blood	peaks	Peaks
998	1e-08	3.99572	0.0185375	1.38523	0.58828	0.232196	2.53825	4	4063	280	2992440	997	seg_WEAK_ENHANCER_huvec	HUVEC	blood_vessel	WEAK_ENHANCER	Chromatin_States
940	1e-05	3.92905	1.46682e-53	1.3684	0.0888161	1.19432	1.54248	218	238169	744	2992440	939	H3K79me2_gm12878	GM12878	blood	H3K79me2	Histone_Modifications
934	1e-05	3.92544	1.08985e-49	1.36748	0.0922732	1.18662	1.54833	219	192734	744	2992440	933	H3K4me3_gm12878	GM12878	blood	H3K4me3	Histone_Modifications
229	1e-08	3.88789	5.33388e-09	1.35787	0.232655	0.901864	1.81387	27	32907	280	2992440	228	hTH2-DS7842,hotspot,twopass,fdr0,01,merge,pks,bed	Th2	blood	peaks	Peaks
972	1e-08	3.85682	0.000286675	1.34984	0.372159	0.620409	2.07927	8	10480	280	2992440	971	seg_PROMOTER_FLANK_helas3	HeLa-S3	cervix	PROMOTER_FLANK	Chromatin_States
975	1e-05	3.7979	0.00340297	1.33445	0.455633	0.441407	2.22749	5	2172	744	2992440	974	seg_PROMOTER_FLANK_k562	K562	blood	PROMOTER_FLANK	Chromatin_States
612	1e-08	3.78483	5.27883e-09	1.331	0.227984	0.884152	1.77785	25	34148	280	2992440	611	UW,CD8_Primary_Cells,ChromatinAccessibility,RO_01701,DS17885,hotspot,twopass,fdr0,01,merge,pks,wig	CD8_Primary_Cells	blood	peaks	Peaks
4	1e-08	3.74808	1.32143e-08	1.32124	0.232479	0.865584	1.7769	26	34748	280	2992440	3	CD34+_Mobilized_footprints,txt	CD34+	blood	footprints	Footprints
988	1e-05	3.72463	6.8981e-31	1.31497	0.113793	1.09193	1.538	113	71166	744	2992440	987	seg_TSS_gm12878	GM12878	blood	TSS	Chromatin_States
597	1e-08	3.70766	1.16101e-08	1.3104	0.229679	0.860229	1.76057	26	36479	280	2992440	596	UW,CD19_Primary_Cells,ChromatinAccessibility,RO_01701,DS17440,hotspot,twopass,fdr0,01,merge,pks,wig	CD19_Primary_Cells	blood	peaks	Peaks
610	1e-08	3.69952	5.86223e-09	1.3082	0.224752	0.867688	1.74872	27	38127	280	2992440	609	UW,CD8_Primary_Cells,ChromatinAccessibility,RO_01679,DS17203,hotspot,twopass,fdr0,01,merge,pks,wig	CD8_Primary_Cells	blood	peaks	Peaks
296	1e-05	3.68608	3.18938e-45	1.30456	0.0924415	1.12338	1.48575	219	192140	744	2992440	295	UW,CD19_Primary_Cells,ChromatinAccessibility,RO_01679,DS17186,twopass,merge150,wgt10,zgt2,wig	CD19_Primary_Cells	blood	hotspots	Hotspots
593	1e-08	3.64067	1.58507e-08	1.29217	0.228618	0.844078	1.74026	26	38002	280	2992440	592	UW,CD14_Primary_Cells,ChromatinAccessibility,RO_01689,DS17391,hotspot,twopass,fdr0,01,merge,pks,wig	CD14_Primary_Cells	blood	peaks	Peaks
184	1e-08	3.63734	1.4749e-09	1.29125	0.213533	0.872729	1.70978	29	52503	280	2992440	183	GM12865-DS12436,hotspot,twopass,fdr0,01,merge,pks,bed	GM12865	blood	peaks	Peaks
301	1e-05	3.63199	3.58998e-40	1.28978	0.0972161	1.09924	1.48032	184	146738	744	2992440	300	UW,CD3_Primary_Cells,ChromatinAccessibility,CB6_1-4-2011,DS17706,twopass,merge150,wgt10,zgt2,wig	CD3_Primary_Cells	blood	hotspots	Hotspots
974	1e-08	3.59858	0.029798	1.28054	0.58936	0.125395	2.43569	3	3647	280	2992440	973	seg_PROMOTER_FLANK_huvec	HUVEC	blood_vessel	PROMOTER_FLANK	Chromatin_States
41	1e-08	3.59849	4.29327e-06	1.28051	0.278575	0.734506	1.82652	17	18950	280	2992440	40	Th1_footprints,txt	Th1	blood	footprints	Footprints
60	1e-08	3.56942	7.74562e-17	1.2724	0.152657	0.973196	1.57161	75	192478	280	2992440	59	GM12865-DS12436,twopass,merge150,wgt10,zgt2,wig	GM12865	blood	hotspots	Hotspots
605	1e-08	3.53588	5.51634e-08	1.26296	0.232427	0.807406	1.71852	25	36024	280	2992440	604	UW,CD4_Primary_Cells,ChromatinAccessibility,RO_01689,DS17329,hotspot,twopass,fdr0,01,merge,pks,wig	CD4_Primary_Cells	blood	peaks	Peaks
928	1e-05	3.52168	1.03778e-45	1.25894	0.0887122	1.08506	1.43281	246	258469	744	2992440	927	H3K4me2_gm12878	GM12878	blood	H3K4me2	Histone_Modifications
59	1e-08	3.51717	2.89466e-16	1.25766	0.153792	0.956225	1.55909	74	187011	280	2992440	58	GM12864-DS12431,twopass,merge150,wgt10,zgt2,wig	GM12864	blood	hotspots	Hotspots
178	1e-08	3.51372	2.3195e-08	1.25667	0.224956	0.81576	1.69759	28	39814	280	2992440	177	CD20-DS17541,hg19,hotspot,twopass,fdr0,01,merge,pks,bed	CD20+	blood	peaks	Peaks
964	1e-05	3.50347	2.15454e-24	1.25375	0.123014	1.01265	1.49486	93	67013	744	2992440	963	seg_ENHANCER_gm12878	GM12878	blood	ENHANCER	Chromatin_States
607	1e-08	3.49827	4.24901e-08	1.25227	0.228509	0.804392	1.70015	26	38701	280	2992440	606	UW,CD56_Primary_Cells,ChromatinAccessibility,RO_01679,DS17189,hotspot,twopass,fdr0,01,merge,pks,wig	CD56_Primary_Cells	blood	peaks	Peaks
892	1e-08	3.49231	4.49599e-06	1.25056	0.272631	0.716208	1.78492	16	22768	280	2992440	891	5_prime_UTR_variant	NA	NA	5'UTR	Genic
9	1e-08	3.48952	3.80243e-07	1.24976	0.246085	0.767438	1.73209	21	31957	280	2992440	8	GM12865_footprints,txt	GM12865	blood	footprints	Footprints
878	1e-05	3.48489	1.58022e-20	1.24844	0.134422	0.984969	1.5119	80	44502	744	2992440	877	UW,Mobilized_CD56_Primary_Cells,ChromatinAccessibility,RO_01689,DS16376,hotspot,twopass,fdr0,01,merge,pks,wig	Mobilized_CD56_Primary_Cells	blood	peaks	Peaks
595	1e-08	3.46548	5.88941e-08	1.24285	0.229219	0.793584	1.69212	25	38785	280	2992440	594	UW,CD19_Primary_Cells,ChromatinAccessibility,RO_01679,DS17186,hotspot,twopass,fdr0,01,merge,pks,wig	CD19_Primary_Cells	blood	peaks	Peaks
58	1e-08	3.45621	4.17445e-15	1.24017	0.157992	0.930508	1.54984	66	154108	280	2992440	57	GM06990-DS7748,twopass,merge150,wgt10,zgt2,wig	GM06990	blood	hotspots	Hotspots
964	1e-08	3.44798	1.72648e-09	1.23779	0.205556	0.834898	1.64068	31	67013	280	2992440	963	seg_ENHANCER_gm12878	GM12878	blood	ENHANCER	Chromatin_States
600	1e-08	3.44536	1.85433e-07	1.23703	0.237279	0.771959	1.70209	24	34485	280	2992440	599	UW,CD3_Primary_Cells,ChromatinAccessibility,CB6_1-4-2011,DS17706,hotspot,twopass,fdr0,01,merge,pks,wig	CD3_Primary_Cells	blood	peaks	Peaks
944	1e-05	3.43636	8.58008e-36	1.23441	0.0988407	1.04069	1.42814	167	144085	744	2992440	943	H3K9ac_gm12878	GM12878	blood	H3K9ac	Histone_Modifications
604	1e-05	3.40399	4.62443e-20	1.22495	0.133547	0.963197	1.4867	80	43988	744	2992440	603	UW,CD4_Primary_Cells,ChromatinAccessibility,RO_01679,DS17212,hotspot,twopass,fdr0,01,merge,pks,wig	CD4_Primary_Cells	blood	peaks	Peaks
606	1e-08	3.38451	1.50594e-07	1.21921	0.23215	0.764197	1.67422	25	36731	280	2992440	605	UW,CD4_Primary_Cells,ChromatinAccessibility,RO_01701,DS17881,hotspot,twopass,fdr0,01,merge,pks,wig	CD4_Primary_Cells	blood	peaks	Peaks
3	1e-05	3.38219	9.18934e-14	1.21852	0.163515	0.898033	1.53901	47	21005	744	2992440	2	CD20+_footprints,txt	CD20+	blood	footprints	Footprints
970	1e-08	3.36379	2.786e-05	1.21307	0.289495	0.645658	1.78048	14	23868	280	2992440	969	seg_PROMOTER_FLANK_gm12878	GM12878	blood	PROMOTER_FLANK	Chromatin_States
579	1e-08	3.33591	1.75432e-15	1.20475	0.151396	0.90801	1.50148	79	220436	280	2992440	578	UW,Mobilized_CD56_Primary_Cells,ChromatinAccessibility,RO_01689,DS16376,twopass,merge150,wgt10,zgt2,wig	Mobilized_CD56_Primary_Cells	blood	hotspots	Hotspots
297	1e-05	3.32039	2.07503e-36	1.20008	0.0952342	1.01342	1.38674	195	173661	744	2992440	296	UW,CD19_Primary_Cells,ChromatinAccessibility,RO_01689,DS17281,twopass,merge150,wgt10,zgt2,wig	CD19_Primary_Cells	blood	hotspots	Hotspots
817	1e-08	3.3038	3.1162e-08	1.19507	0.21592	0.771868	1.61828	29	54833	280	2992440	816	UW,Fetal_Thymus,ChromatinAccessibility,H-23589,DS16490,hotspot,twopass,fdr0,01,merge,pks,wig	Fetal_Thymus	fetal_thymus	peaks	Peaks
818	1e-08	3.28925	6.97093e-08	1.19066	0.220823	0.757847	1.62347	28	46022	280	2992440	817	UW,Fetal_Thymus,ChromatinAccessibility,H-23663,DS16841,hotspot,twopass,fdr0,01,merge,pks,wig	Fetal_Thymus	fetal_thymus	peaks	Peaks
298	1e-05	3.28126	2.24212e-36	1.18823	0.0943392	1.00332	1.37313	207	194459	744	2992440	297	UW,CD19_Primary_Cells,ChromatinAccessibility,RO_01701,DS17440,twopass,merge150,wgt10,zgt2,wig	CD19_Primary_Cells	blood	hotspots	Hotspots
312	1e-08	3.24495	3.2103e-14	1.1771	0.155095	0.873114	1.48109	73	191937	280	2992440	311	UW,CD8_Primary_Cells,ChromatinAccessibility,RO_01689,DS17332,twopass,merge150,wgt10,zgt2,wig	CD8_Primary_Cells	blood	hotspots	Hotspots
54	1e-05	3.21472	5.90413e-37	1.16774	0.0919471	0.987523	1.34796	219	214345	744	2992440	53	CD20-DS17541,hg19,twopass,merge150,wgt10,zgt2,wig	CD20+	blood	hotspots	Hotspots
599	1e-08	3.20039	6.19219e-06	1.16327	0.257377	0.658813	1.66773	20	29996	280	2992440	598	UW,CD3_Primary_Cells,ChromatinAccessibility,CB1_1-3-2011,DS17702,hotspot,twopass,fdr0,01,merge,pks,wig	CD3_Primary_Cells	blood	peaks	Peaks
611	1e-08	3.196	2.51005e-06	1.1619	0.246829	0.678116	1.64569	20	34220	280	2992440	610	UW,CD8_Primary_Cells,ChromatinAccessibility,RO_01689,DS17332,hotspot,twopass,fdr0,01,merge,pks,wig	CD8_Primary_Cells	blood	peaks	Peaks
185	1e-05	3.18772	3.82813e-21	1.15931	0.122844	0.918533	1.40008	97	65191	744	2992440	184	GM12878-all,fdr0,01,bed	GM12878	blood	peaks	Peaks
594	1e-08	3.16122	7.87987e-07	1.15096	0.233067	0.694147	1.60777	26	43361	280	2992440	593	UW,CD14_Primary_Cells,ChromatinAccessibility,RO_01701,DS17889,hotspot,twopass,fdr0,01,merge,pks,wig	CD14_Primary_Cells	blood	peaks	Peaks
994	1e-08	3.16057	6.2772e-05	1.15075	0.287534	0.587185	1.71432	17	28702	280	2992440	993	seg_WEAK_ENHANCER_gm12878	GM12878	blood	WEAK_ENHANCER	Chromatin_States
294	1e-08	3.15094	1.60912e-12	1.1477	0.162455	0.829289	1.46611	62	148735	280	2992440	293	UW,CD14_Primary_Cells,ChromatinAccessibility,RO_01689,DS17391,twopass,merge150,wgt10,zgt2,wig	CD14_Primary_Cells	blood	hotspots	Hotspots
595	1e-05	3.14002	6.20764e-16	1.14423	0.141522	0.866845	1.42161	67	38785	744	2992440	594	UW,CD19_Primary_Cells,ChromatinAccessibility,RO_01679,DS17186,hotspot,twopass,fdr0,01,merge,pks,wig	CD19_Primary_Cells	blood	peaks	Peaks
605	1e-05	3.13275	3.17751e-15	1.14191	0.144844	0.858018	1.42581	63	36024	744	2992440	604	UW,CD4_Primary_Cells,ChromatinAccessibility,RO_01689,DS17329,hotspot,twopass,fdr0,01,merge,pks,wig	CD4_Primary_Cells	blood	peaks	Peaks
18	1e-08	3.12899	0.000114515	1.14071	0.295706	0.561126	1.72029	13	21738	280	2992440	17	HFF_footprints,txt	HFF	foreskin	footprints	Footprints
871	1e-08	3.12594	4.75484e-07	1.13973	0.22632	0.696148	1.58332	26	47775	280	2992440	870	UW,Mobilized_CD34_Primary_Cells,ChromatinAccessibility,RO_01535,DS14197,hotspot,twopass,fdr0,01,merge,pks,wig	Mobilized_CD34_Primary_Cells	blood	peaks	Peaks
60	1e-05	3.11269	2.67544e-32	1.13549	0.0959697	0.947387	1.32359	195	192478	744	2992440	59	GM12865-DS12436,twopass,merge150,wgt10,zgt2,wig	GM12865	blood	hotspots	Hotspots
41	1e-05	3.11181	1.37093e-10	1.1352	0.176848	0.788581	1.48183	39	18950	744	2992440	40	Th1_footprints,txt	Th1	blood	footprints	Footprints
867	1e-08	3.1042	3.44575e-07	1.13276	0.222228	0.69719	1.56832	28	52467	280	2992440	866	UW,Mobilized_CD34_Primary_Cells,ChromatinAccessibility,RO_01517,DS14129,hotspot,twopass,fdr0,01,merge,pks,wig	Mobilized_CD34_Primary_Cells	blood	peaks	Peaks
970	1e-05	3.1024	6.98216e-11	1.13218	0.173619	0.791884	1.47247	40	23868	744	2992440	969	seg_PROMOTER_FLANK_gm12878	GM12878	blood	PROMOTER_FLANK	Chromatin_States
876	1e-05	3.09919	4.57559e-16	1.13114	0.139264	0.858183	1.4041	70	42222	744	2992440	875	UW,Mobilized_CD4_Primary_Cells,ChromatinAccessibility,RO_01679,DS16955,hotspot,twopass,fdr0,01,merge,pks,wig	Mobilized_CD4_Primary_Cells	blood	peaks	Peaks
600	1e-05	3.09062	1.87599e-14	1.12837	0.147329	0.839607	1.41714	61	34485	744	2992440	599	UW,CD3_Primary_Cells,ChromatinAccessibility,CB6_1-4-2011,DS17706,hotspot,twopass,fdr0,01,merge,pks,wig	CD3_Primary_Cells	blood	peaks	Peaks
9	1e-05	3.0714	2.94824e-13	1.12213	0.153785	0.820713	1.42355	54	31957	744	2992440	8	GM12865_footprints,txt	GM12865	blood	footprints	Footprints
183	1e-08	3.04845	7.50481e-07	1.11463	0.225277	0.673089	1.55618	26	51296	280	2992440	182	GM12864-DS12431,hotspot,twopass,fdr0,01,merge,pks,bed	GM12864	blood	peaks	Peaks
300	1e-08	3.03504	4.21737e-11	1.11022	0.168312	0.780333	1.44012	58	138745	280	2992440	299	UW,CD3_Primary_Cells,ChromatinAccessibility,CB1_1-3-2011,DS17702,twopass,merge150,wgt10,zgt2,wig	CD3_Primary_Cells	blood	hotspots	Hotspots
972	1e-05	3.01397	4.32512e-06	1.10326	0.240094	0.632675	1.57384	20	10480	744	2992440	971	seg_PROMOTER_FLANK_helas3	HeLa-S3	cervix	PROMOTER_FLANK	Chromatin_States
14	1e-08	3.01035	4.74865e-06	1.10206	0.240856	0.629981	1.57413	21	42679	280	2992440	13	HCM_footprints,txt	HCM	heart	footprints	Footprints
924	1e-08	3.00103	5.6756e-15	1.09896	0.140694	0.823196	1.37472	84	298898	280	2992440	923	H3K4me1_gm12878	GM12878	blood	H3K4me1	Histone_Modifications
596	1e-08	2.99912	8.05953e-06	1.09832	0.246061	0.616038	1.5806	21	35095	280	2992440	595	UW,CD19_Primary_Cells,ChromatinAccessibility,RO_01689,DS17281,hotspot,twopass,fdr0,01,merge,pks,wig	CD19_Primary_Cells	blood	peaks	Peaks
33	1e-08	2.97521	5.79217e-06	1.09032	0.240484	0.618967	1.56166	22	39518	280	2992440	32	NB4_footprints,txt	NB4	blood	footprints	Footprints
305	1e-08	2.96962	1.64583e-11	1.08843	0.161622	0.771653	1.40521	64	165680	280	2992440	304	UW,CD4_Primary_Cells,ChromatinAccessibility,RO_01679,DS17212,twopass,merge150,wgt10,zgt2,wig	CD4_Primary_Cells	blood	hotspots	Hotspots
20	1e-08	2.95697	4.84573e-06	1.08416	0.237165	0.619322	1.54901	22	49471	280	2992440	19	HMF_footprints,txt	HMF	breast	footprints	Footprints
308	1e-08	2.95268	2.44661e-10	1.08271	0.171036	0.747483	1.41795	55	124303	280	2992440	307	UW,CD56_Primary_Cells,ChromatinAccessibility,RO_01679,DS17189,twopass,merge150,wgt10,zgt2,wig	CD56_Primary_Cells	blood	hotspots	Hotspots
879	1e-08	2.93111	8.35114e-06	1.07538	0.241334	0.602365	1.54839	22	40119	280	2992440	878	UW,Mobilized_CD8_Primary_Cells,ChromatinAccessibility,RO_01679,DS16962,hotspot,twopass,fdr0,01,merge,pks,wig	Mobilized_CD8_Primary_Cells	blood	peaks	Peaks
996	1e-08	2.92475	0.000184981	1.07321	0.287055	0.510581	1.63584	15	35141	280	2992440	995	seg_WEAK_ENHANCER_helas3	HeLa-S3	cervix	WEAK_ENHANCER	Chromatin_States
611	1e-05	2.92346	1.52522e-12	1.07277	0.151688	0.775458	1.37008	53	34220	744	2992440	610	UW,CD8_Primary_Cells,ChromatinAccessibility,RO_01689,DS17332,hotspot,twopass,fdr0,01,merge,pks,wig	CD8_Primary_Cells	blood	peaks	Peaks
31	1e-08	2.91478	5.00957e-05	1.06979	0.263809	0.552727	1.58686	18	36276	280	2992440	30	IMR90_footprints,txt	IMR90	lung	footprints	Footprints
602	1e-05	2.91128	8.1359e-14	1.06859	0.143088	0.788141	1.34904	66	41392	744	2992440	601	UW,CD3_Primary_Cells,ChromatinAccessibility,RO_01701,DS17534,hotspot,twopass,fdr0,01,merge,pks,wig	CD3_Primary_Cells	blood	peaks	Peaks
311	1e-08	2.90981	1.93323e-10	1.06809	0.167765	0.739268	1.39691	57	132845	280	2992440	310	UW,CD8_Primary_Cells,ChromatinAccessibility,RO_01679,DS17203,twopass,merge150,wgt10,zgt2,wig	CD8_Primary_Cells	blood	hotspots	Hotspots
596	1e-05	2.90629	8.53209e-13	1.06688	0.149165	0.774515	1.35924	58	35095	744	2992440	595	UW,CD19_Primary_Cells,ChromatinAccessibility,RO_01689,DS17281,hotspot,twopass,fdr0,01,merge,pks,wig	CD19_Primary_Cells	blood	peaks	Peaks
601	1e-05	2.90445	4.27836e-13	1.06624	0.14714	0.777849	1.35464	61	36670	744	2992440	600	UW,CD3_Primary_Cells,ChromatinAccessibility,RO_01679,DS17198,hotspot,twopass,fdr0,01,merge,pks,wig	CD3_Primary_Cells	blood	peaks	Peaks
916	1e-08	2.89351	1.32421e-13	1.06247	0.143505	0.781202	1.34374	72	262061	280	2992440	915	H3K27me3_huvec	HUVEC	blood_vessel	H3K27me3	Histone_Modifications
661	1e-08	2.88922	1.0562e-05	1.06099	0.240841	0.588937	1.53303	23	38970	280	2992440	660	UW,Fetal_Intestine_Small,ChromatinAccessibility,H-23808,DS17425,hotspot,twopass,fdr0,01,merge,pks,wig	Fetal_Intestine_Small	fetal_intestine,_small	peaks	Peaks
610	1e-05	2.88279	3.82249e-13	1.05876	0.1458	0.77299	1.34453	63	38127	744	2992440	609	UW,CD8_Primary_Cells,ChromatinAccessibility,RO_01679,DS17203,hotspot,twopass,fdr0,01,merge,pks,wig	CD8_Primary_Cells	blood	peaks	Peaks
825	1e-08	2.88063	7.22526e-06	1.05801	0.235797	0.595846	1.52017	23	44862	280	2992440	824	UW,Fetal_Thymus,ChromatinAccessibility,H-24401,DS20335,hotspot,twopass,fdr0,01,merge,pks,wig	Fetal_Thymus	fetal_thymus	peaks	Peaks
59	1e-05	2.87691	3.05831e-27	1.05672	0.097746	0.865135	1.2483	184	187011	744	2992440	58	GM12864-DS12431,twopass,merge150,wgt10,zgt2,wig	GM12864	blood	hotspots	Hotspots
295	1e-08	2.85848	7.12558e-10	1.05029	0.170411	0.716285	1.3843	55	142166	280	2992440	294	UW,CD14_Primary_Cells,ChromatinAccessibility,RO_01701,DS17889,twopass,merge150,wgt10,zgt2,wig	CD14_Primary_Cells	blood	hotspots	Hotspots
61	1e-08	2.85215	4.1831e-13	1.04807	0.144572	0.764712	1.33143	89	304318	280	2992440	60	GM12878-all,twopass,merge150,wgt10,zgt2,wig	GM12878	blood	hotspots	Hotspots
866	1e-08	2.84349	4.85769e-06	1.04503	0.22863	0.596918	1.49315	25	49267	280	2992440	865	UW,Mobilized_CD34_Primary_Cells,ChromatinAccessibility,RO_01508,DS11202,hotspot,twopass,fdr0,01,merge,pks,wig	Mobilized_CD34_Primary_Cells	blood	peaks	Peaks
304	1e-08	2.83238	5.36669e-11	1.04112	0.158697	0.730069	1.35216	69	198133	280	2992440	303	UW,CD4_Primary_Cells,ChromatinAccessibility,RO_01549,DS15947,twopass,merge150,wgt10,zgt2,wig	CD4_Primary_Cells	blood	hotspots	Hotspots
182	1e-05	2.81601	1.89953e-11	1.03532	0.154214	0.733062	1.33758	56	34465	744	2992440	181	GM06990-DS7748,hotspot,twopass,fdr0,01,merge,pks,bed	GM06990	blood	peaks	Peaks
300	1e-05	2.80388	3.70347e-23	1.03101	0.104019	0.827128	1.23488	150	138745	744	2992440	299	UW,CD3_Primary_Cells,ChromatinAccessibility,CB1_1-3-2011,DS17702,twopass,merge150,wgt10,zgt2,wig	CD3_Primary_Cells	blood	hotspots	Hotspots
58	1e-05	2.78675	3.10124e-24	1.02487	0.100909	0.827094	1.22266	164	154108	744	2992440	57	GM06990-DS7748,twopass,merge150,wgt10,zgt2,wig	GM06990	blood	hotspots	Hotspots
306	1e-08	2.78317	2.13356e-11	1.02359	0.152853	0.723999	1.32318	74	216043	280	2992440	305	UW,CD4_Primary_Cells,ChromatinAccessibility,RO_01689,DS17329,twopass,merge150,wgt10,zgt2,wig	CD4_Primary_Cells	blood	hotspots	Hotspots
234	1e-08	2.76112	7.14298e-06	1.01563	0.22623	0.572223	1.45905	26	58139	280	2992440	233	Jurkat-DS12659,hotspot,twopass,fdr0,01,merge,pks,bed	Jurkat	blood	peaks	Peaks
1000	1e-08	2.74868	3.88896e-08	1.01112	0.18398	0.650521	1.37172	45	109554	280	2992440	999	tfbs_gm12878	GM12878	blood	tfbs	TFBS
312	1e-05	2.74296	6.46136e-25	1.00904	0.0978856	0.817181	1.20089	184	191937	744	2992440	311	UW,CD8_Primary_Cells,ChromatinAccessibility,RO_01689,DS17332,twopass,merge150,wgt10,zgt2,wig	CD8_Primary_Cells	blood	hotspots	Hotspots
313	1e-08	2.73788	3.08369e-09	1.00718	0.169929	0.674123	1.34025	55	129097	280	2992440	312	UW,CD8_Primary_Cells,ChromatinAccessibility,RO_01701,DS17885,twopass,merge150,wgt10,zgt2,wig	CD8_Primary_Cells	blood	hotspots	Hotspots
599	1e-05	2.73603	5.50568e-10	1.00651	0.162236	0.688525	1.32449	49	29996	744	2992440	598	UW,CD3_Primary_Cells,ChromatinAccessibility,CB1_1-3-2011,DS17702,hotspot,twopass,fdr0,01,merge,pks,wig	CD3_Primary_Cells	blood	peaks	Peaks
900	1e-08	2.73241	2.06727e-05	1.00518	0.236097	0.542432	1.46793	22	52749	280	2992440	899	FAIRE_hepg2	HepG2	liver	faire	FAIRE
804	1e-08	2.73096	2.34737e-06	1.00465	0.212807	0.587551	1.42175	33	72153	280	2992440	803	UW,Fetal_Spleen,ChromatinAccessibility,H-23399,DS17448,hotspot,twopass,fdr0,01,merge,pks,wig	Fetal_Spleen	fetal_spleen	peaks	Peaks
179	1e-08	2.71253	4.79982e-06	0.997882	0.218195	0.57022	1.42554	29	58705	280	2992440	178	CD34-DS16814,hg19,hotspot,twopass,fdr0,01,merge,pks,bed	CD34+	blood	peaks	Peaks
924	1e-05	2.711	3.07881e-29	0.997317	0.0888489	0.823173	1.17146	223	298898	744	2992440	923	H3K4me1_gm12878	GM12878	blood	H3K4me1	Histone_Modifications
246	1e-08	2.70894	0.000115305	0.996556	0.25845	0.489995	1.50312	20	41138	280	2992440	245	PANC1-DS9955,hotspot,twopass,fdr0,01,merge,pks,bed	PANC-1	pancreas	peaks	Peaks
8	1e-05	2.70779	2.77186e-07	0.996133	0.193863	0.616161	1.3761	34	16932	744	2992440	7	GM06990_footprints,txt	GM06990	blood	footprints	Footprints
310	1e-08	2.70604	7.72318e-11	0.995486	0.153013	0.695581	1.29539	75	236522	280	2992440	309	UW,CD8_Primary_Cells,ChromatinAccessibility,RO_01549,DS16012,twopass,merge150,wgt10,zgt2,wig	CD8_Primary_Cells	blood	hotspots	Hotspots
597	1e-05	2.70385	5.72766e-11	0.994675	0.151843	0.697063	1.29229	57	36479	744	2992440	596	UW,CD19_Primary_Cells,ChromatinAccessibility,RO_01701,DS17440,hotspot,twopass,fdr0,01,merge,pks,wig	CD19_Primary_Cells	blood	peaks	Peaks
15	1e-08	2.70231	5.45563e-05	0.994108	0.246359	0.511244	1.47697	21	46450	280	2992440	14	HCPEpiC_footprints,txt	HCPEpiC	epithelium	footprints	Footprints
184	1e-05	2.6984	9.22262e-13	0.992659	0.138996	0.720227	1.26509	70	52503	744	2992440	183	GM12865-DS12436,hotspot,twopass,fdr0,01,merge,pks,bed	GM12865	blood	peaks	Peaks
178	1e-05	2.69567	1.48383e-11	0.991648	0.146922	0.70368	1.27962	63	39814	744	2992440	177	CD20-DS17541,hg19,hotspot,twopass,fdr0,01,merge,pks,bed	CD20+	blood	peaks	Peaks
612	1e-05	2.68817	1.18296e-10	0.988861	0.153514	0.687973	1.28975	55	34148	744	2992440	611	UW,CD8_Primary_Cells,ChromatinAccessibility,RO_01701,DS17885,hotspot,twopass,fdr0,01,merge,pks,wig	CD8_Primary_Cells	blood	peaks	Peaks
593	1e-05	2.68457	6.77572e-11	0.987519	0.151331	0.69091	1.28413	59	38002	744	2992440	592	UW,CD14_Primary_Cells,ChromatinAccessibility,RO_01689,DS17391,hotspot,twopass,fdr0,01,merge,pks,wig	CD14_Primary_Cells	blood	peaks	Peaks
609	1e-08	2.68238	6.29639e-05	0.986705	0.246589	0.503391	1.47002	21	41081	280	2992440	608	UW,CD8_Primary_Cells,ChromatinAccessibility,RO_01549,DS16012,hotspot,twopass,fdr0,01,merge,pks,wig	CD8_Primary_Cells	blood	peaks	Peaks
266	1e-08	2.67771	2.32801e-05	0.98496	0.232804	0.528665	1.44126	24	46352	280	2992440	265	wgEncodeOpenChromDnaseGm19239AlnAllReps,30000000,hotspot,twopass,fdr0,01,merge,pks,bed	GM19239	blood	peaks	Peaks
577	1e-08	2.67142	1.58966e-10	0.982609	0.153616	0.681521	1.2837	73	223888	280	2992440	576	UW,Mobilized_CD4_Primary_Cells,ChromatinAccessibility,RO_01679,DS16955,twopass,merge150,wgt10,zgt2,wig	Mobilized_CD4_Primary_Cells	blood	hotspots	Hotspots
822	1e-08	2.66439	4.79915e-06	0.979975	0.214278	0.55999	1.39996	30	65650	280	2992440	821	UW,Fetal_Thymus,ChromatinAccessibility,H-23964,DS17876,hotspot,twopass,fdr0,01,merge,pks,wig	Fetal_Thymus	fetal_thymus	peaks	Peaks
603	1e-05	2.6604	8.05241e-11	0.978475	0.150544	0.68341	1.27354	59	39170	744	2992440	602	UW,CD4_Primary_Cells,ChromatinAccessibility,RO_01549,DS15947,hotspot,twopass,fdr0,01,merge,pks,wig	CD4_Primary_Cells	blood	peaks	Peaks
871	1e-05	2.65868	5.24588e-12	0.977831	0.14174	0.700021	1.25564	69	47775	744	2992440	870	UW,Mobilized_CD34_Primary_Cells,ChromatinAccessibility,RO_01535,DS14197,hotspot,twopass,fdr0,01,merge,pks,wig	Mobilized_CD34_Primary_Cells	blood	peaks	Peaks
204	1e-08	2.64988	5.70807e-05	0.974516	0.242142	0.499918	1.44911	21	51310	280	2992440	203	HGF-DS11752,hotspot,twopass,fdr0,01,merge,pks,bed	HGF	gingival	peaks	Peaks
877	1e-05	2.64581	1.9057e-10	0.972976	0.152773	0.67354	1.27241	57	37377	744	2992440	876	UW,Mobilized_CD4_Primary_Cells,ChromatinAccessibility,RO_01701,DS17175,hotspot,twopass,fdr0,01,merge,pks,wig	Mobilized_CD4_Primary_Cells	blood	peaks	Peaks
606	1e-05	2.64077	1.33255e-10	0.971071	0.151177	0.674764	1.26738	56	36731	744	2992440	605	UW,CD4_Primary_Cells,ChromatinAccessibility,RO_01701,DS17881,hotspot,twopass,fdr0,01,merge,pks,wig	CD4_Primary_Cells	blood	peaks	Peaks
579	1e-05	2.63906	9.45807e-24	0.970424	0.0965871	0.781113	1.15973	193	220436	744	2992440	578	UW,Mobilized_CD56_Primary_Cells,ChromatinAccessibility,RO_01689,DS16376,twopass,merge150,wgt10,zgt2,wig	Mobilized_CD56_Primary_Cells	blood	hotspots	Hotspots
868	1e-08	2.63754	1.13975e-05	0.969846	0.220982	0.536722	1.40297	27	57071	280	2992440	867	UW,Mobilized_CD34_Primary_Cells,ChromatinAccessibility,RO_01520,DS12785,hotspot,twopass,fdr0,01,merge,pks,wig	Mobilized_CD34_Primary_Cells	blood	peaks	Peaks
305	1e-05	2.62841	1.17439e-21	0.96638	0.101083	0.768258	1.1645	165	165680	744	2992440	304	UW,CD4_Primary_Cells,ChromatinAccessibility,RO_01679,DS17212,twopass,merge150,wgt10,zgt2,wig	CD4_Primary_Cells	blood	hotspots	Hotspots
897	1e-08	2.62263	0.00013895	0.964177	0.253063	0.468174	1.46018	20	44064	280	2992440	896	FAIRE_gm12878	GM12878	blood	faire	FAIRE
869	1e-08	2.60041	3.08207e-05	0.955668	0.229325	0.506192	1.40514	25	54504	280	2992440	868	UW,Mobilized_CD34_Primary_Cells,ChromatinAccessibility,RO_01527,DS11666,hotspot,twopass,fdr0,01,merge,pks,wig	Mobilized_CD34_Primary_Cells	blood	peaks	Peaks
294	1e-05	2.59254	2.95175e-20	0.952639	0.103315	0.750141	1.15514	151	148735	744	2992440	293	UW,CD14_Primary_Cells,ChromatinAccessibility,RO_01689,DS17391,twopass,merge150,wgt10,zgt2,wig	CD14_Primary_Cells	blood	hotspots	Hotspots
248	1e-08	2.59188	6.80974e-05	0.952385	0.239122	0.483705	1.42106	25	57871	280	2992440	247	RPTEC-DS14061,hotspot,twopass,fdr0,01,merge,pks,bed	RPTEC	epithelium	peaks	Peaks
914	1e-08	2.5852	6.02086e-12	0.949801	0.138069	0.679185	1.22042	77	396060	280	2992440	913	H3K27me3_helas3	HeLa-S3	cervix	H3K27me3	Histone_Modifications
935	1e-08	2.58134	3.91916e-07	0.94831	0.186939	0.58191	1.31471	39	92628	280	2992440	934	H3K4me3_h1hesc	H1HESC	es_cell	H3K4me3	Histone_Modifications
592	1e-08	2.57313	3.92592e-05	0.945122	0.229856	0.494604	1.39564	26	62111	280	2992440	591	UW,Breast_vHMEC,ChromatinAccessibility,RM035,DS18438,hotspot,twopass,fdr0,01,merge,pks,wig	Breast_vHMEC	breast	peaks	Peaks
168	1e-05	2.56696	2.9029e-14	0.942722	0.124	0.699681	1.18576	96	74056	744	2992440	167	Adult_Th0_AllReps,30000000,hotspot,twopass,fdr0,01,merge,pks,bed	Adult_CD4+	blood	peaks	Peaks
994	1e-05	2.56528	2.7685e-07	0.942067	0.183333	0.582735	1.3014	39	28702	744	2992440	993	seg_WEAK_ENHANCER_gm12878	GM12878	blood	WEAK_ENHANCER	Chromatin_States
303	1e-08	2.56364	1.29912e-09	0.941427	0.155159	0.637316	1.24554	71	223322	280	2992440	302	UW,CD3_Primary_Cells,ChromatinAccessibility,RO_01701,DS17534,twopass,merge150,wgt10,zgt2,wig	CD3_Primary_Cells	blood	hotspots	Hotspots
874	1e-08	2.56045	5.16984e-05	0.940184	0.23227	0.484936	1.39543	25	50810	280	2992440	873	UW,Mobilized_CD34_Primary_Cells,ChromatinAccessibility,RO_01562,DS13196,hotspot,twopass,fdr0,01,merge,pks,wig	Mobilized_CD34_Primary_Cells	blood	peaks	Peaks
608	1e-08	2.55604	0.000519573	0.938459	0.270414	0.408448	1.46847	18	33679	280	2992440	607	UW,CD56_Primary_Cells,ChromatinAccessibility,RO_01701,DS17443,hotspot,twopass,fdr0,01,merge,pks,wig	CD56_Primary_Cells	blood	peaks	Peaks
870	1e-08	2.55492	2.17869e-05	0.938023	0.220932	0.504995	1.37105	28	58720	280	2992440	869	UW,Mobilized_CD34_Primary_Cells,ChromatinAccessibility,RO_01535,DS12274,hotspot,twopass,fdr0,01,merge,pks,wig	Mobilized_CD34_Primary_Cells	blood	peaks	Peaks
183	1e-05	2.54289	5.08285e-11	0.933301	0.142088	0.654809	1.21179	65	51296	744	2992440	182	GM12864-DS12431,hotspot,twopass,fdr0,01,merge,pks,bed	GM12864	blood	peaks	Peaks
643	1e-08	2.54286	3.46147e-05	0.93329	0.225391	0.491524	1.37506	27	63473	280	2992440	642	UW,Fetal_Intestine_Large,ChromatinAccessibility,H-23758,DS17157,hotspot,twopass,fdr0,01,merge,pks,wig	Fetal_Intestine_Large	fetal_intestine,_large	peaks	Peaks
105	1e-08	2.53217	2.78749e-08	0.929078	0.167272	0.601225	1.25693	58	159354	280	2992440	104	hTH2-DS7842,twopass,merge150,wgt10,zgt2,wig	Th2	blood	hotspots	Hotspots
821	1e-08	2.52395	0.000167125	0.925824	0.245959	0.443744	1.4079	22	44488	280	2992440	820	UW,Fetal_Thymus,ChromatinAccessibility,H-23964,DS17875,hotspot,twopass,fdr0,01,merge,pks,wig	Fetal_Thymus	fetal_thymus	peaks	Peaks
591	1e-08	2.51635	5.90974e-05	0.922809	0.229761	0.472477	1.37314	26	63361	280	2992440	590	UW,Breast_vHMEC,ChromatinAccessibility,RM035,DS18406,hotspot,twopass,fdr0,01,merge,pks,wig	Breast_vHMEC	breast	peaks	Peaks
8	1e-08	2.51375	0.00560823	0.921774	0.332789	0.269508	1.57404	12	16932	280	2992440	7	GM06990_footprints,txt	GM06990	blood	footprints	Footprints
853	1e-08	2.51314	5.41663e-05	0.921534	0.228279	0.474108	1.36896	25	57651	280	2992440	852	UW,H9,ChromatinAccessibility,DS18522,hotspot,twopass,fdr0,01,merge,pks,wig	H9	es_cell	peaks	Peaks
609	1e-05	2.505	1.0129e-09	0.918287	0.150357	0.623587	1.21299	58	41081	744	2992440	608	UW,CD8_Primary_Cells,ChromatinAccessibility,RO_01549,DS16012,hotspot,twopass,fdr0,01,merge,pks,wig	CD8_Primary_Cells	blood	peaks	Peaks
580	1e-08	2.50401	9.451e-09	0.917893	0.159903	0.604482	1.2313	65	203139	280	2992440	579	UW,Mobilized_CD8_Primary_Cells,ChromatinAccessibility,RO_01679,DS16962,twopass,merge150,wgt10,zgt2,wig	Mobilized_CD8_Primary_Cells	blood	hotspots	Hotspots
28	1e-08	2.49836	0.000770837	0.915636	0.272263	0.382001	1.44927	18	40972	280	2992440	27	HRCEpiC_footprints,txt	HRCEpiC	epithelium	footprints	Footprints
818	1e-05	2.4918	2.61899e-10	0.913004	0.144467	0.629848	1.19616	66	46022	744	2992440	817	UW,Fetal_Thymus,ChromatinAccessibility,H-23663,DS16841,hotspot,twopass,fdr0,01,merge,pks,wig	Fetal_Thymus	fetal_thymus	peaks	Peaks
505	1e-08	2.48747	5.35963e-09	0.911264	0.156156	0.605199	1.21733	72	247328	280	2992440	504	UW,Fetal_Spleen,ChromatinAccessibility,H-23399,DS17448,twopass,merge150,wgt10,zgt2,wig	Fetal_Spleen	fetal_spleen	hotspots	Hotspots
222	1e-08	2.48444	7.94229e-05	0.910047	0.230617	0.458037	1.36206	26	65698	280	2992440	221	HRCE-DS10666,hotspot,twopass,fdr0,01,merge,pks,bed	HRCEpiC	epithelium	peaks	Peaks
570	1e-08	2.47876	4.77788e-08	0.90776	0.166275	0.581861	1.23366	60	177907	280	2992440	569	UW,Mobilized_CD34_Primary_Cells,ChromatinAccessibility,RO_01527,DS11666,twopass,merge150,wgt10,zgt2,wig	Mobilized_CD34_Primary_Cells	blood	hotspots	Hotspots
265	1e-08	2.46982	7.23332e-05	0.904143	0.227831	0.457594	1.35069	26	54084	280	2992440	264	wgEncodeOpenChromDnaseGm19238AlnAllReps,30000000,hotspot,twopass,fdr0,01,merge,pks,bed	GM19238	blood	peaks	Peaks
607	1e-05	2.46172	4.55128e-09	0.900861	0.153657	0.599693	1.20203	57	38701	744	2992440	606	UW,CD56_Primary_Cells,ChromatinAccessibility,RO_01679,DS17189,hotspot,twopass,fdr0,01,merge,pks,wig	CD56_Primary_Cells	blood	peaks	Peaks
950	1e-08	2.46152	4.0302e-06	0.900778	0.195404	0.517785	1.28377	34	137034	280	2992440	949	H3K9me3_gm12878	GM12878	blood	H3K9me3	Histone_Modifications
309	1e-08	2.46143	6.22635e-08	0.900742	0.166429	0.574542	1.22694	60	183719	280	2992440	308	UW,CD56_Primary_Cells,ChromatinAccessibility,RO_01701,DS17443,twopass,merge150,wgt10,zgt2,wig	CD56_Primary_Cells	blood	hotspots	Hotspots
897	1e-05	2.45969	4.22232e-09	0.900036	0.153191	0.599781	1.20029	56	44064	744	2992440	896	FAIRE_gm12878	GM12878	blood	faire	FAIRE
875	1e-08	2.45353	0.000112043	0.897528	0.232345	0.442132	1.35292	23	51666	280	2992440	874	UW,Mobilized_CD34_Primary_Cells,ChromatinAccessibility,RO_01701,DS17112,hotspot,twopass,fdr0,01,merge,pks,wig	Mobilized_CD34_Primary_Cells	blood	peaks	Peaks
348	1e-05	2.45187	1.06847e-17	0.89685	0.104695	0.691648	1.10205	148	146342	744	2992440	347	UW,Fetal_Intestine_Large,ChromatinAccessibility,H-23855,DS17502,twopass,merge150,wgt10,zgt2,wig	Fetal_Intestine_Large	fetal_intestine,_large	hotspots	Hotspots
311	1e-05	2.45016	3.59448e-17	0.896152	0.106363	0.687681	1.10462	139	132845	744	2992440	310	UW,CD8_Primary_Cells,ChromatinAccessibility,RO_01679,DS17203,twopass,merge150,wgt10,zgt2,wig	CD8_Primary_Cells	blood	hotspots	Hotspots
348	1e-08	2.44774	2.03561e-07	0.895165	0.172278	0.5575	1.23283	53	146342	280	2992440	347	UW,Fetal_Intestine_Large,ChromatinAccessibility,H-23855,DS17502,twopass,merge150,wgt10,zgt2,wig	Fetal_Intestine_Large	fetal_intestine,_large	hotspots	Hotspots
302	1e-08	2.44365	2.10926e-07	0.893491	0.172175	0.556029	1.23095	54	151411	280	2992440	301	UW,CD3_Primary_Cells,ChromatinAccessibility,RO_01679,DS17198,twopass,merge150,wgt10,zgt2,wig	CD3_Primary_Cells	blood	hotspots	Hotspots
863	1e-08	2.4434	7.07109e-05	0.89339	0.224815	0.452752	1.33403	26	58602	280	2992440	862	UW,Mobilized_CD34_Primary_Cells,ChromatinAccessibility,RO_01480,DS12771,hotspot,twopass,fdr0,01,merge,pks,wig	Mobilized_CD34_Primary_Cells	blood	peaks	Peaks
819	1e-08	2.44183	0.000287537	0.892748	0.246189	0.410218	1.37528	23	47612	280	2992440	818	UW,Fetal_Thymus,ChromatinAccessibility,H-23769,DS17323,hotspot,twopass,fdr0,01,merge,pks,wig	Fetal_Thymus	fetal_thymus	peaks	Peaks
35	1e-05	2.43459	3.15008e-09	0.889779	0.15021	0.595368	1.18419	57	50957	744	2992440	34	NHDF-Ad_footprints,txt	NHDF-Ad	skin	footprints	Footprints
302	1e-05	2.43387	1.90479e-17	0.889483	0.104652	0.684366	1.0946	148	151411	744	2992440	301	UW,CD3_Primary_Cells,ChromatinAccessibility,RO_01679,DS17198,twopass,merge150,wgt10,zgt2,wig	CD3_Primary_Cells	blood	hotspots	Hotspots
61	1e-05	2.43254	2.59736e-22	0.888938	0.0914997	0.709599	1.06828	231	304318	744	2992440	60	GM12878-all,twopass,merge150,wgt10,zgt2,wig	GM12878	blood	hotspots	Hotspots
11	1e-08	2.42964	0.000418061	0.887741	0.251598	0.394609	1.38087	20	50891	280	2992440	10	HAEpiC_footprints,txt	HAEpiC	epithelium	footprints	Footprints
594	1e-05	2.42915	4.68336e-09	0.887543	0.151508	0.590587	1.1845	60	43361	744	2992440	593	UW,CD14_Primary_Cells,ChromatinAccessibility,RO_01701,DS17889,hotspot,twopass,fdr0,01,merge,pks,wig	CD14_Primary_Cells	blood	peaks	Peaks
817	1e-05	2.42277	3.72069e-10	0.88491	0.141239	0.60808	1.16174	70	54833	744	2992440	816	UW,Fetal_Thymus,ChromatinAccessibility,H-23589,DS16490,hotspot,twopass,fdr0,01,merge,pks,wig	Fetal_Thymus	fetal_thymus	peaks	Peaks
250	1e-08	2.41494	0.000136851	0.881674	0.23118	0.42856	1.33479	27	68063	280	2992440	249	SAEC-DS10518,hotspot,twopass,fdr0,01,merge,pks,bed	SAEC	epithelium	peaks	Peaks
38	1e-08	2.40595	0.000957805	0.877944	0.265831	0.356915	1.39897	19	45166	280	2992440	37	SAEC_footprints,txt	SAEC	epithelium	footprints	Footprints
1000	1e-05	2.40446	1.99834e-14	0.877325	0.114672	0.652568	1.10208	116	109554	744	2992440	999	tfbs_gm12878	GM12878	blood	tfbs	TFBS
841	1e-08	2.40378	8.04948e-05	0.87704	0.222434	0.44107	1.31301	27	77820	280	2992440	840	UW,Fibroblasts_Fetal_Skin_Upper_Back,ChromatinAccessibility,H-24259,DS19706,hotspot,twopass,fdr0,01,merge,pks,wig	Fibroblasts_Fetal_Skin_Upper_Back	fibroblast	peaks	Peaks
578	1e-08	2.40339	1.09098e-07	0.876878	0.16511	0.553263	1.20049	61	188418	280	2992440	577	UW,Mobilized_CD4_Primary_Cells,ChromatinAccessibility,RO_01701,DS17175,twopass,merge150,wgt10,zgt2,wig	Mobilized_CD4_Primary_Cells	blood	hotspots	Hotspots
4	1e-05	2.40148	6.35947e-08	0.876084	0.161986	0.558591	1.19358	53	34748	744	2992440	3	CD34+_Mobilized_footprints,txt	CD34+	blood	footprints	Footprints
313	1e-05	2.39522	3.12816e-16	0.873476	0.106935	0.663883	1.08307	135	129097	744	2992440	312	UW,CD8_Primary_Cells,ChromatinAccessibility,RO_01701,DS17885,twopass,merge150,wgt10,zgt2,wig	CD8_Primary_Cells	blood	hotspots	Hotspots
171	1e-08	2.39356	0.000151004	0.87278	0.230321	0.421351	1.32421	24	68857	280	2992440	170	AG09309-DS12352,hotspot,twopass,fdr0,01,merge,pks,bed	AG09309	skin	peaks	Peaks
505	1e-05	2.39349	1.28256e-19	0.872751	0.0963105	0.683983	1.06152	196	247328	744	2992440	504	UW,Fetal_Spleen,ChromatinAccessibility,H-23399,DS17448,twopass,merge150,wgt10,zgt2,wig	Fetal_Spleen	fetal_spleen	hotspots	Hotspots
223	1e-08	2.39326	0.000196197	0.872655	0.234341	0.413346	1.33196	25	64613	280	2992440	222	HRE-DS10641,hotspot,twopass,fdr0,01,merge,pks,bed	HRE	epithelium	peaks	Peaks
267	1e-08	2.3893	8.18603e-05	0.871	0.221128	0.437588	1.30441	29	65348	280	2992440	266	wgEncodeOpenChromDnaseGm19240AlnAllReps,30000000,hotspot,twopass,fdr0,01,merge,pks,bed	GM19240	blood	peaks	Peaks
295	1e-05	2.38663	6.49405e-16	0.86988	0.107663	0.658861	1.0809	136	142166	744	2992440	294	UW,CD14_Primary_Cells,ChromatinAccessibility,RO_01701,DS17889,twopass,merge150,wgt10,zgt2,wig	CD14_Primary_Cells	blood	hotspots	Hotspots
168	1e-08	2.38429	3.8427e-05	0.868902	0.211066	0.455213	1.28259	34	74056	280	2992440	167	Adult_Th0_AllReps,30000000,hotspot,twopass,fdr0,01,merge,pks,bed	Adult_CD4+	blood	peaks	Peaks
231	1e-08	2.382	0.000341965	0.86794	0.242357	0.39292	1.34296	21	59272	280	2992440	230	HVMF-DS13981,hotspot,twopass,fdr0,01,merge,pks,bed	HVMF	connective	peaks	Peaks
306	1e-05	2.37636	3.24119e-19	0.865572	0.0966019	0.676232	1.05491	185	216043	744	2992440	305	UW,CD4_Primary_Cells,ChromatinAccessibility,RO_01689,DS17329,twopass,merge150,wgt10,zgt2,wig	CD4_Primary_Cells	blood	hotspots	Hotspots
30	1e-08	2.36875	0.000785023	0.862361	0.256806	0.359021	1.3657	19	46226	280	2992440	29	HVMF_footprints,txt	HVMF	connective	footprints	Footprints
307	1e-08	2.36705	2.67562e-07	0.861645	0.167473	0.533398	1.18989	56	156849	280	2992440	306	UW,CD4_Primary_Cells,ChromatinAccessibility,RO_01701,DS17881,twopass,merge150,wgt10,zgt2,wig	CD4_Primary_Cells	blood	hotspots	Hotspots
105	1e-05	2.36348	9.1561e-17	0.860133	0.10344	0.65739	1.06288	151	159354	744	2992440	104	hTH2-DS7842,twopass,merge150,wgt10,zgt2,wig	Th2	blood	hotspots	Hotspots
13	1e-08	2.35512	0.00149067	0.856591	0.269666	0.328046	1.38514	16	38984	280	2992440	12	HCF_footprints,txt	HCF	heart	footprints	Footprints
195	1e-08	2.35506	0.000155598	0.856568	0.226488	0.412652	1.30048	25	72227	280	2992440	194	HCPEpiC-DS12447,hotspot,twopass,fdr0,01,merge,pks,bed	HCPEpiC	epithelium	peaks	Peaks
308	1e-05	2.35258	5.9989e-15	0.855512	0.109625	0.640646	1.07038	130	124303	744	2992440	307	UW,CD56_Primary_Cells,ChromatinAccessibility,RO_01679,DS17189,twopass,merge150,wgt10,zgt2,wig	CD56_Primary_Cells	blood	hotspots	Hotspots
193	1e-08	2.35182	0.000196874	0.85519	0.229705	0.404968	1.30541	26	67207	280	2992440	192	HCM-DS12599,hotspot,twopass,fdr0,01,merge,pks,bed	HCM	heart	peaks	Peaks
577	1e-05	2.33243	1.86756e-18	0.846912	0.0966241	0.657528	1.03629	186	223888	744	2992440	576	UW,Mobilized_CD4_Primary_Cells,ChromatinAccessibility,RO_01679,DS16955,twopass,merge150,wgt10,zgt2,wig	Mobilized_CD4_Primary_Cells	blood	hotspots	Hotspots
277	1e-08	2.33203	0.000352321	0.846738	0.236953	0.38231	1.31117	22	55626	280	2992440	276	wgEncodeOpenChromDnaseMcf7HypoxlacAlnAllReps,30000000,hotspot,twopass,fdr0,01,merge,pks,bed	MCF-7	breast	peaks	Peaks
35	1e-08	2.33168	0.00100665	0.846587	0.257426	0.342032	1.35114	19	50957	280	2992440	34	NHDF-Ad_footprints,txt	NHDF-Ad	skin	footprints	Footprints
24	1e-08	2.3316	0.00303394	0.846553	0.285585	0.286807	1.4063	15	32335	280	2992440	23	HMVEC-LLy_footprints,txt	HMVEC-LLy	blood_vessel	footprints	Footprints
256	1e-08	2.32865	0.000469185	0.845289	0.241666	0.371624	1.31895	21	57201	280	2992440	255	wgEncodeOpenChromDnaseAosmcSerumfreeAlnAllReps,30000000,hotspot,twopass,fdr0,01,merge,pks,bed	AoSMC	blood_vessel	peaks	Peaks
916	1e-05	2.32821	1.27402e-19	0.8451	0.0932516	0.662327	1.02787	172	262061	744	2992440	915	H3K27me3_huvec	HUVEC	blood_vessel	H3K27me3	Histone_Modifications
239	1e-08	2.31984	0.00051202	0.841496	0.2422	0.366784	1.31621	22	52532	280	2992440	238	NB4-DS12543,hotspot,twopass,fdr0,01,merge,pks,bed	NB4	blood	peaks	Peaks
249	1e-08	2.3173	0.000504906	0.840403	0.241624	0.366819	1.31399	23	53937	280	2992440	248	RWPE_AllReps,30000000,hotspot,twopass,fdr0,01,merge,pks,bed	RWPE1	prostate	peaks	Peaks
873	1e-08	2.31178	0.000150031	0.83802	0.221054	0.404754	1.27129	29	66605	280	2992440	872	UW,Mobilized_CD34_Primary_Cells,ChromatinAccessibility,RO_01549,DS12734,hotspot,twopass,fdr0,01,merge,pks,wig	Mobilized_CD34_Primary_Cells	blood	peaks	Peaks
681	1e-05	2.31046	6.81811e-12	0.837447	0.122052	0.598226	1.07667	95	96189	744	2992440	680	UW,Fetal_Kidney_Right,ChromatinAccessibility,H-23640,DS16801,hotspot,twopass,fdr0,01,merge,pks,wig	Fetal_Kidney_Right	fetal_kidney	peaks	Peaks
304	1e-05	2.30781	9.40098e-17	0.8363	0.100612	0.6391	1.0335	169	198133	744	2992440	303	UW,CD4_Primary_Cells,ChromatinAccessibility,RO_01549,DS15947,twopass,merge150,wgt10,zgt2,wig	CD4_Primary_Cells	blood	hotspots	Hotspots
903	1e-08	2.30121	7.82231e-07	0.833435	0.16872	0.502744	1.16413	51	173743	280	2992440	902	H2AFZ_gm12878	GM12878	blood	H2AFZ	Histone_Modifications
229	1e-05	2.29754	6.16485e-07	0.831839	0.166836	0.504841	1.15884	49	32907	744	2992440	228	hTH2-DS7842,hotspot,twopass,fdr0,01,merge,pks,bed	Th2	blood	peaks	Peaks
865	1e-08	2.29087	0.000770383	0.828931	0.246469	0.345851	1.31201	22	48774	280	2992440	864	UW,Mobilized_CD34_Primary_Cells,ChromatinAccessibility,RO_01492,DS14206,hotspot,twopass,fdr0,01,merge,pks,wig	Mobilized_CD34_Primary_Cells	blood	peaks	Peaks
661	1e-05	2.2844	1.21288e-07	0.826104	0.156118	0.520113	1.1321	55	38970	744	2992440	660	UW,Fetal_Intestine_Small,ChromatinAccessibility,H-23808,DS17425,hotspot,twopass,fdr0,01,merge,pks,wig	Fetal_Intestine_Small	fetal_intestine,_small	peaks	Peaks
872	1e-08	2.28169	0.000784002	0.824917	0.245629	0.343483	1.30635	21	47627	280	2992440	871	UW,Mobilized_CD34_Primary_Cells,ChromatinAccessibility,RO_01536,DS12339,hotspot,twopass,fdr0,01,merge,pks,wig	Mobilized_CD34_Primary_Cells	blood	peaks	Peaks
966	1e-05	2.28062	1.92503e-08	0.824446	0.146735	0.536846	1.11205	62	61321	744	2992440	965	seg_ENHANCER_helas3	HeLa-S3	cervix	ENHANCER	Chromatin_States
303	1e-05	2.2757	2.73162e-17	0.822287	0.0972258	0.631725	1.01285	182	223322	744	2992440	302	UW,CD3_Primary_Cells,ChromatinAccessibility,RO_01701,DS17534,twopass,merge150,wgt10,zgt2,wig	CD3_Primary_Cells	blood	hotspots	Hotspots
778	1e-08	2.27401	0.000101387	0.821545	0.211344	0.407312	1.23578	30	87664	280	2992440	777	UW,Fetal_Renal_Cortex_Left,ChromatinAccessibility,H-23871,DS17550,hotspot,twopass,fdr0,01,merge,pks,wig	Fetal_Renal_Cortex_Left	fetal_renal_cortex	peaks	Peaks
866	1e-05	2.27255	2.27288e-08	0.820902	0.146856	0.533064	1.10874	64	49267	744	2992440	865	UW,Mobilized_CD34_Primary_Cells,ChromatinAccessibility,RO_01508,DS11202,hotspot,twopass,fdr0,01,merge,pks,wig	Mobilized_CD34_Primary_Cells	blood	peaks	Peaks
310	1e-05	2.26788	2.64407e-17	0.818845	0.0967753	0.629166	1.00852	186	236522	744	2992440	309	UW,CD8_Primary_Cells,ChromatinAccessibility,RO_01549,DS16012,twopass,merge150,wgt10,zgt2,wig	CD8_Primary_Cells	blood	hotspots	Hotspots
862	1e-08	2.26657	0.000873366	0.818268	0.245842	0.336418	1.30012	21	47989	280	2992440	861	UW,Mobilized_CD34_Primary_Cells,ChromatinAccessibility,RO_00738,DS13199,hotspot,twopass,fdr0,01,merge,pks,wig	Mobilized_CD34_Primary_Cells	blood	peaks	Peaks
208	1e-08	2.26646	0.000586868	0.818221	0.23802	0.351702	1.28474	23	63078	280	2992440	207	HMF-DS13363,hotspot,twopass,fdr0,01,merge,pks,bed	HMF	breast	peaks	Peaks
823	1e-08	2.2636	0.000163334	0.816959	0.216708	0.392212	1.24171	29	72565	280	2992440	822	UW,Fetal_Thymus,ChromatinAccessibility,H-24078,DS18382,hotspot,twopass,fdr0,01,merge,pks,wig	Fetal_Thymus	fetal_thymus	peaks	Peaks
826	1e-08	2.26211	0.0011193	0.816298	0.250499	0.32532	1.30728	20	46937	280	2992440	825	UW,Fetal_Thymus,ChromatinAccessibility,H-24409,DS20341,hotspot,twopass,fdr0,01,merge,pks,wig	Fetal_Thymus	fetal_thymus	peaks	Peaks
187	1e-08	2.26014	0.00038639	0.815428	0.229749	0.36512	1.26574	25	70723	280	2992440	186	HAEpiC-DS12663,hotspot,twopass,fdr0,01,merge,pks,bed	HAEpiC	epithelium	peaks	Peaks
560	1e-08	2.25975	1.10251e-06	0.815255	0.167321	0.487306	1.1432	55	189287	280	2992440	559	UW,iPS_DF_19,7,ChromatinAccessibility,DS15148,twopass,merge150,wgt10,zgt2,wig	iPS_DF_19,7	ips_cell	hotspots	Hotspots
867	1e-05	2.25678	2.52644e-08	0.813941	0.146092	0.527601	1.10028	67	52467	744	2992440	866	UW,Mobilized_CD34_Primary_Cells,ChromatinAccessibility,RO_01517,DS14129,hotspot,twopass,fdr0,01,merge,pks,wig	Mobilized_CD34_Primary_Cells	blood	peaks	Peaks
821	1e-05	2.25166	1.00102e-07	0.811669	0.152382	0.513	1.11034	59	44488	744	2992440	820	UW,Fetal_Thymus,ChromatinAccessibility,H-23964,DS17875,hotspot,twopass,fdr0,01,merge,pks,wig	Fetal_Thymus	fetal_thymus	peaks	Peaks
826	1e-05	2.25118	5.90794e-08	0.811453	0.149671	0.518097	1.10481	59	46937	744	2992440	825	UW,Fetal_Thymus,ChromatinAccessibility,H-24409,DS20341,hotspot,twopass,fdr0,01,merge,pks,wig	Fetal_Thymus	fetal_thymus	peaks	Peaks
174	1e-08	2.25094	0.000821416	0.811349	0.242521	0.336007	1.28669	21	59912	280	2992440	173	AoAF-DS13523,hotspot,twopass,fdr0,01,merge,pks,bed	AoAF	blood_vessel	peaks	Peaks
608	1e-05	2.24835	1.5609e-06	0.810196	0.168676	0.479592	1.1408	46	33679	744	2992440	607	UW,CD56_Primary_Cells,ChromatinAccessibility,RO_01701,DS17443,hotspot,twopass,fdr0,01,merge,pks,wig	CD56_Primary_Cells	blood	peaks	Peaks
825	1e-05	2.24688	1.26195e-07	0.809543	0.153198	0.509274	1.10981	58	44862	744	2992440	824	UW,Fetal_Thymus,ChromatinAccessibility,H-24401,DS20335,hotspot,twopass,fdr0,01,merge,pks,wig	Fetal_Thymus	fetal_thymus	peaks	Peaks
167	1e-08	2.24467	0.000487334	0.808559	0.231837	0.354159	1.26296	25	61190	280	2992440	166	A549-all,fdr0,01,bed	A549	epithelium	peaks	Peaks
265	1e-05	2.24277	9.32328e-09	0.80771	0.140652	0.532032	1.08339	68	54084	744	2992440	264	wgEncodeOpenChromDnaseGm19238AlnAllReps,30000000,hotspot,twopass,fdr0,01,merge,pks,bed	GM19238	blood	peaks	Peaks
39	1e-08	2.2391	0.000429681	0.806073	0.228923	0.357383	1.25476	25	75329	280	2992440	38	SKMC_footprints,txt	SKMC	muscle	footprints	Footprints
980	1e-08	2.23708	1.43246e-07	0.80517	0.153044	0.505204	1.10514	223	2046603	280	2992440	979	seg_REPRESSED_huvec	HUVEC	blood_vessel	REPRESSED	Chromatin_States
234	1e-05	2.23326	2.08954e-08	0.803461	0.143362	0.522472	1.08445	67	58139	744	2992440	233	Jurkat-DS12659,hotspot,twopass,fdr0,01,merge,pks,bed	Jurkat	blood	peaks	Peaks
890	1e-05	2.23246	1.56263e-08	0.803102	0.142028	0.524728	1.08148	65	68275	744	2992440	889	exon	NA	NA	Exon	Genic
307	1e-05	2.228	1.11771e-14	0.801104	0.103702	0.597849	1.00436	146	156849	744	2992440	306	UW,CD4_Primary_Cells,ChromatinAccessibility,RO_01701,DS17881,twopass,merge150,wgt10,zgt2,wig	CD4_Primary_Cells	blood	hotspots	Hotspots
580	1e-05	2.2277	1.07409e-15	0.800968	0.0998953	0.605174	0.996763	169	203139	744	2992440	579	UW,Mobilized_CD8_Primary_Cells,ChromatinAccessibility,RO_01679,DS16962,twopass,merge150,wgt10,zgt2,wig	Mobilized_CD8_Primary_Cells	blood	hotspots	Hotspots
681	1e-08	2.22735	0.000100974	0.800811	0.205957	0.397135	1.20449	33	96189	280	2992440	680	UW,Fetal_Kidney_Right,ChromatinAccessibility,H-23640,DS16801,hotspot,twopass,fdr0,01,merge,pks,wig	Fetal_Kidney_Right	fetal_kidney	peaks	Peaks
31	1e-05	2.22701	3.4119e-06	0.800661	0.172396	0.462766	1.13856	41	36276	744	2992440	30	IMR90_footprints,txt	IMR90	lung	footprints	Footprints
520	1e-08	2.21983	1.78062e-06	0.797429	0.166936	0.470234	1.12462	59	199333	280	2992440	519	UW,Fetal_Thymus,ChromatinAccessibility,H-23769,DS17323,twopass,merge150,wgt10,zgt2,wig	Fetal_Thymus	fetal_thymus	hotspots	Hotspots
822	1e-05	2.21455	4.48791e-09	0.795049	0.135555	0.529361	1.06074	78	65650	744	2992440	821	UW,Fetal_Thymus,ChromatinAccessibility,H-23964,DS17876,hotspot,twopass,fdr0,01,merge,pks,wig	Fetal_Thymus	fetal_thymus	peaks	Peaks
578	1e-05	2.21447	6.97544e-15	0.795013	0.102122	0.594854	0.995172	160	188418	744	2992440	577	UW,Mobilized_CD4_Primary_Cells,ChromatinAccessibility,RO_01701,DS17175,twopass,merge150,wgt10,zgt2,wig	Mobilized_CD4_Primary_Cells	blood	hotspots	Hotspots
292	1e-08	2.21319	3.15036e-06	0.794434	0.170451	0.460349	1.12852	55	194718	280	2992440	291	UW,Breast_vHMEC,ChromatinAccessibility,RM035,DS18406,twopass,merge150,wgt10,zgt2,wig	Breast_vHMEC	breast	hotspots	Hotspots
24	1e-05	2.21297	4.91794e-06	0.794334	0.173881	0.453527	1.13514	41	32335	744	2992440	23	HMVEC-LLy_footprints,txt	HMVEC-LLy	blood_vessel	footprints	Footprints
591	1e-05	2.21282	1.96979e-08	0.79427	0.141464	0.517	1.07154	70	63361	744	2992440	590	UW,Breast_vHMEC,ChromatinAccessibility,RM035,DS18406,hotspot,twopass,fdr0,01,merge,pks,wig	Breast_vHMEC	breast	peaks	Peaks
670	1e-05	2.21068	2.57671e-09	0.793301	0.133182	0.532264	1.05434	77	73861	744	2992440	669	UW,Fetal_Kidney,ChromatinAccessibility,H-23663,DS16837,hotspot,twopass,fdr0,01,merge,pks,wig	Fetal_Kidney	fetal_kidney	peaks	Peaks
999	1e-08	2.20965	0.043607	0.792832	0.39291	0.0227295	1.56294	7	18243	280	2992440	998	seg_WEAK_ENHANCER_k562	K562	blood	WEAK_ENHANCER	Chromatin_States
19	1e-08	2.2085	0.00445149	0.792312	0.278566	0.246324	1.3383	16	40823	280	2992440	18	HIPEpiC_footprints,txt	HIPEpiC	epithelium	footprints	Footprints
271	1e-08	2.20662	0.00167095	0.791462	0.251799	0.297936	1.28499	20	49737	280	2992440	270	wgEncodeOpenChromDnaseHpde6e6e7AlnAllReps,30000000,hotspot,twopass,fdr0,01,merge,pks,bed	HPDE6-E6E7	pancreatic_duct	peaks	Peaks
982	1e-08	2.20567	9.19626e-10	0.791032	0.129195	0.53781	1.04426	116	694855	280	2992440	981	seg_TRANSCRIBED_gm12878	GM12878	blood	TRANSCRIBED	Chromatin_States
18	1e-05	2.20241	9.90137e-05	0.789551	0.202813	0.392037	1.18707	27	21738	744	2992440	17	HFF_footprints,txt	HFF	foreskin	footprints	Footprints
258	1e-08	2.19765	0.00356868	0.787387	0.270211	0.257773	1.317	18	35959	280	2992440	257	wgEncodeOpenChromDnaseCllAlnAllReps,30000000,hotspot,twopass,fdr0,01,merge,pks,bed	CLL	blood	peaks	Peaks
568	1e-08	2.19502	7.92193e-06	0.786191	0.175989	0.441253	1.13113	50	163134	280	2992440	567	UW,Mobilized_CD34_Primary_Cells,ChromatinAccessibility,RO_01517,DS14129,twopass,merge150,wgt10,zgt2,wig	Mobilized_CD34_Primary_Cells	blood	hotspots	Hotspots
869	1e-05	2.19468	4.97264e-08	0.786037	0.144166	0.50347	1.0686	65	54504	744	2992440	868	UW,Mobilized_CD34_Primary_Cells,ChromatinAccessibility,RO_01527,DS11666,hotspot,twopass,fdr0,01,merge,pks,wig	Mobilized_CD34_Primary_Cells	blood	peaks	Peaks
997	1e-05	2.19144	0.0587319	0.784559	0.415068	-0.0289739	1.59809	6	4877	744	2992440	996	seg_WEAK_ENHANCER_hepg2	HepG2	liver	WEAK_ENHANCER	Chromatin_States
761	1e-08	2.18928	0.000329997	0.783571	0.218232	0.355836	1.21131	27	83242	280	2992440	760	UW,Fetal_Muscle_Trunk,ChromatinAccessibility,H-23941,DS17827,hotspot,twopass,fdr0,01,merge,pks,wig	Fetal_Muscle_Trunk	fetal_muscle,_trunk	peaks	Peaks
286	1e-08	2.18791	0.000917015	0.782946	0.236195	0.320003	1.24589	22	57585	280	2992440	285	wgEncodeOpenChromDnaseStellateAlnAllReps,30000000,hotspot,twopass,fdr0,01,merge,pks,bed	Stellate	liver	peaks	Peaks
935	1e-05	2.18661	5.34297e-11	0.782354	0.119242	0.548639	1.01607	98	92628	744	2992440	934	H3K4me3_h1hesc	H1HESC	es_cell	H3K4me3	Histone_Modifications
852	1e-08	2.18644	0.000509751	0.782273	0.225077	0.341122	1.22342	26	72295	280	2992440	851	UW,H9,ChromatinAccessibility,DS18517,hotspot,twopass,fdr0,01,merge,pks,wig	H9	es_cell	peaks	Peaks
192	1e-08	2.18459	0.00125387	0.781428	0.242203	0.30671	1.25615	21	60716	280	2992440	191	HCF-DS12501,hotspot,twopass,fdr0,01,merge,pks,bed	HCF	heart	peaks	Peaks
646	1e-08	2.18147	0.000641068	0.78	0.228497	0.332146	1.22785	25	70339	280	2992440	645	UW,Fetal_Intestine_Large,ChromatinAccessibility,H-23833,DS17462,hotspot,twopass,fdr0,01,merge,pks,wig	Fetal_Intestine_Large	fetal_intestine,_large	peaks	Peaks
205	1e-08	2.18012	0.000733331	0.779382	0.230805	0.327005	1.23176	24	76265	280	2992440	204	HIPEpiC-DS12684,hotspot,twopass,fdr0,01,merge,pks,bed	HIPEpiC	epithelium	peaks	Peaks
22	1e-05	2.17608	2.41701e-06	0.777525	0.164904	0.454313	1.10074	44	38699	744	2992440	21	HMVEC-dBl-Neo_footprints,txt	HMVEC-dBl-Neo	blood_vessel	footprints	Footprints
971	1e-05	2.17417	0.000391992	0.776648	0.219057	0.347296	1.206	26	20006	744	2992440	970	seg_PROMOTER_FLANK_h1hesc	H1HESC	es_cell	PROMOTER_FLANK	Chromatin_States
849	1e-08	2.17225	0.000844722	0.775762	0.232423	0.320212	1.23131	24	69673	280	2992440	848	UW,H1_Derived_Mesenchymal_Stem_Cells,ChromatinAccessibility,DS21042,hotspot,twopass,fdr0,01,merge,pks,wig	H1_Derived_Mesenchymal_Stem_Cells	es_cell	peaks	Peaks
918	1e-08	2.17038	1.8741e-07	0.774903	0.148694	0.483464	1.06634	64	350220	280	2992440	917	H3K36me3_gm12878	GM12878	blood	H3K36me3	Histone_Modifications
804	1e-05	2.16885	1.07876e-08	0.774198	0.1354	0.508814	1.03958	77	72153	744	2992440	803	UW,Fetal_Spleen,ChromatinAccessibility,H-23399,DS17448,hotspot,twopass,fdr0,01,merge,pks,wig	Fetal_Spleen	fetal_spleen	peaks	Peaks
820	1e-08	2.1675	0.00207452	0.773577	0.251214	0.281197	1.26596	20	49412	280	2992440	819	UW,Fetal_Thymus,ChromatinAccessibility,H-23833,DS17474,hotspot,twopass,fdr0,01,merge,pks,wig	Fetal_Thymus	fetal_thymus	peaks	Peaks
30	1e-05	2.16691	9.02043e-07	0.773304	0.157435	0.464731	1.08188	50	46226	744	2992440	29	HVMF_footprints,txt	HVMF	connective	footprints	Footprints
570	1e-05	2.16462	1.14153e-13	0.772243	0.104028	0.568348	0.976138	156	177907	744	2992440	569	UW,Mobilized_CD34_Primary_Cells,ChromatinAccessibility,RO_01527,DS11666,twopass,merge150,wgt10,zgt2,wig	Mobilized_CD34_Primary_Cells	blood	hotspots	Hotspots
875	1e-05	2.16397	9.70634e-08	0.771946	0.144772	0.488192	1.0557	63	51666	744	2992440	874	UW,Mobilized_CD34_Primary_Cells,ChromatinAccessibility,RO_01701,DS17112,hotspot,twopass,fdr0,01,merge,pks,wig	Mobilized_CD34_Primary_Cells	blood	peaks	Peaks
902	1e-08	2.16344	0.000104329	0.7717	0.198877	0.381902	1.1615	37	122247	280	2992440	901	FAIRE_k562	K562	blood	faire	FAIRE
272	1e-08	2.16239	0.00271167	0.771214	0.257186	0.26713	1.2753	18	46794	280	2992440	271	wgEncodeOpenChromDnaseHtr8AlnAllReps,30000000,hotspot,twopass,fdr0,01,merge,pks,bed	HTR8svn	blastula	peaks	Peaks
20	1e-05	2.16069	8.33835e-07	0.770428	0.15636	0.463963	1.07689	50	49471	744	2992440	19	HMF_footprints,txt	HMF	breast	footprints	Footprints
892	1e-05	2.15881	5.72313e-05	0.769559	0.191245	0.394719	1.1444	32	22768	744	2992440	891	5_prime_UTR_variant	NA	NA	5'UTR	Genic
886	1e-08	2.15584	0.00128934	0.768181	0.238688	0.300352	1.23601	25	68708	280	2992440	885	UW,Penis_Foreskin_Keratinocyte_Primary_Cells,ChromatinAccessibility,skin02,DS18714,hotspot,twopass,fdr0,01,merge,pks,wig	Penis_Foreskin_Keratinocyte_Primary_Cells	skin	peaks	Peaks
872	1e-05	2.14411	3.62102e-07	0.762724	0.14991	0.4689	1.05655	59	47627	744	2992440	871	UW,Mobilized_CD34_Primary_Cells,ChromatinAccessibility,RO_01536,DS12339,hotspot,twopass,fdr0,01,merge,pks,wig	Mobilized_CD34_Primary_Cells	blood	peaks	Peaks
839	1e-08	2.1426	0.00160449	0.762022	0.241521	0.28864	1.2354	22	64413	280	2992440	838	UW,Fibroblasts_Fetal_Skin_Scalp,ChromatinAccessibility,H-24259,DS19449,hotspot,twopass,fdr0,01,merge,pks,wig	Fibroblasts_Fetal_Skin_Scalp	fibroblast	peaks	Peaks
978	1e-08	2.14255	5.3609e-07	0.761999	0.152007	0.464065	1.05993	223	2070787	280	2992440	977	seg_REPRESSED_helas3	HeLa-S3	cervix	REPRESSED	Chromatin_States
850	1e-08	2.14235	0.00469981	0.761903	0.269517	0.23365	1.29016	16	41396	280	2992440	849	UW,H1_Derived_Neuronal_Progenitor_Cultured_Cells,ChromatinAccessibility,DS18739,hotspot,twopass,fdr0,01,merge,pks,wig	H1_Derived_Neuronal_Progenitor_Cultured_Cells	es_cell	peaks	Peaks
686	1e-08	2.14233	0.000474236	0.761892	0.218001	0.33461	1.18917	28	85010	280	2992440	685	UW,Fetal_Lung,ChromatinAccessibility,H-22934B,DS13507,hotspot,twopass,fdr0,01,merge,pks,wig	Fetal_Lung	fetal_lung	peaks	Peaks
879	1e-05	2.1412	2.07609e-06	0.761367	0.160427	0.44693	1.0758	49	40119	744	2992440	878	UW,Mobilized_CD8_Primary_Cells,ChromatinAccessibility,RO_01679,DS16962,hotspot,twopass,fdr0,01,merge,pks,wig	Mobilized_CD8_Primary_Cells	blood	peaks	Peaks
724	1e-05	2.13928	2.19094e-07	0.760468	0.146742	0.472855	1.04808	60	58877	744	2992440	723	UW,Fetal_Muscle_Arm,ChromatinAccessibility,H-24078,DS18379,hotspot,twopass,fdr0,01,merge,pks,wig	Fetal_Muscle_Arm	fetal_muscle	peaks	Peaks
27	1e-08	2.13758	0.00619335	0.759672	0.277519	0.215734	1.30361	16	42094	280	2992440	26	HPF_footprints,txt	HPF	lung	footprints	Footprints
572	1e-08	2.13604	1.25407e-05	0.758953	0.173754	0.418395	1.09951	52	174646	280	2992440	571	UW,Mobilized_CD34_Primary_Cells,ChromatinAccessibility,RO_01535,DS14197,twopass,merge150,wgt10,zgt2,wig	Mobilized_CD34_Primary_Cells	blood	hotspots	Hotspots
292	1e-05	2.13231	3.24947e-13	0.757208	0.10396	0.553446	0.96097	156	194718	744	2992440	291	UW,Breast_vHMEC,ChromatinAccessibility,RM035,DS18406,twopass,merge150,wgt10,zgt2,wig	Breast_vHMEC	breast	hotspots	Hotspots
997	1e-08	2.12024	0.293824	0.751528	0.715898	-0.651632	2.15469	2	4877	280	2992440	996	seg_WEAK_ENHANCER_hepg2	HepG2	liver	WEAK_ENHANCER	Chromatin_States
848	1e-05	2.1182	1.49765e-07	0.750566	0.142887	0.470506	1.03062	66	63114	744	2992440	847	UW,H1_Derived_Mesenchymal_Stem_Cells,ChromatinAccessibility,DS20671,hotspot,twopass,fdr0,01,merge,pks,wig	H1_Derived_Mesenchymal_Stem_Cells	es_cell	peaks	Peaks
868	1e-05	2.11709	1.20453e-07	0.750043	0.14171	0.472292	1.02779	69	57071	744	2992440	867	UW,Mobilized_CD34_Primary_Cells,ChromatinAccessibility,RO_01520,DS12785,hotspot,twopass,fdr0,01,merge,pks,wig	Mobilized_CD34_Primary_Cells	blood	peaks	Peaks
991	1e-08	2.11553	0.00208782	0.749303	0.243482	0.272078	1.22653	21	49068	280	2992440	990	seg_TSS_hepg2	HepG2	liver	TSS	Chromatin_States
832	1e-08	2.11522	0.00239264	0.749161	0.246711	0.265608	1.23271	21	62684	280	2992440	831	UW,Fibroblasts_Fetal_Skin_Biceps_Right,ChromatinAccessibility,H-24259,DS19745,hotspot,twopass,fdr0,01,merge,pks,wig	Fibroblasts_Fetal_Skin_Biceps_Right	fibroblast	peaks	Peaks
891	1e-08	2.10844	0.00185977	0.74595	0.23972	0.276099	1.2158	22	74531	280	2992440	890	3_prime_UTR_variant	NA	NA	3'UTR	Genic
835	1e-08	2.1048	0.00170982	0.744222	0.237278	0.279156	1.20929	23	72993	280	2992440	834	UW,Fibroblasts_Fetal_Skin_Quadriceps_Left,ChromatinAccessibility,H-24259,DS20056,hotspot,twopass,fdr0,01,merge,pks,wig	Fibroblasts_Fetal_Skin_Quadriceps_Left	fibroblast	peaks	Peaks
966	1e-08	2.10454	0.00329476	0.744097	0.253197	0.247831	1.24036	20	61321	280	2992440	965	seg_ENHANCER_helas3	HeLa-S3	cervix	ENHANCER	Chromatin_States
214	1e-08	2.09908	0.00388626	0.741497	0.256818	0.238134	1.24486	19	50245	280	2992440	213	HMVEC_dNeo-DS12937,hotspot,twopass,fdr0,01,merge,pks,bed	HMVEC-dNeo	blood_vessel	peaks	Peaks
848	1e-08	2.09907	0.00213922	0.741496	0.241515	0.268128	1.21487	21	63114	280	2992440	847	UW,H1_Derived_Mesenchymal_Stem_Cells,ChromatinAccessibility,DS20671,hotspot,twopass,fdr0,01,merge,pks,wig	H1_Derived_Mesenchymal_Stem_Cells	es_cell	peaks	Peaks
884	1e-08	2.09882	0.00131289	0.741375	0.230732	0.289141	1.19361	26	78357	280	2992440	883	UW,Penis_Foreskin_Keratinocyte_Primary_Cells,ChromatinAccessibility,skin01,DS18692,hotspot,twopass,fdr0,01,merge,pks,wig	Penis_Foreskin_Keratinocyte_Primary_Cells	skin	peaks	Peaks
34	1e-05	2.09405	5.33331e-05	0.739098	0.182922	0.380572	1.09762	36	35931	744	2992440	33	NH-A_footprints,txt	NH-A	nervous	footprints	Footprints
865	1e-05	2.09117	1.10485e-06	0.737725	0.151422	0.440938	1.03451	60	48774	744	2992440	864	UW,Mobilized_CD34_Primary_Cells,ChromatinAccessibility,RO_01492,DS14206,hotspot,twopass,fdr0,01,merge,pks,wig	Mobilized_CD34_Primary_Cells	blood	peaks	Peaks
28	1e-05	2.09106	1.62928e-05	0.737671	0.171136	0.402245	1.0731	44	40972	744	2992440	27	HRCEpiC_footprints,txt	HRCEpiC	epithelium	footprints	Footprints
592	1e-05	2.0899	3.88832e-07	0.737116	0.145263	0.4524	1.02183	66	62111	744	2992440	591	UW,Breast_vHMEC,ChromatinAccessibility,RM035,DS18438,hotspot,twopass,fdr0,01,merge,pks,wig	Breast_vHMEC	breast	peaks	Peaks
853	1e-05	2.08959	3.41149e-07	0.73697	0.144527	0.453696	1.02024	63	57651	744	2992440	852	UW,H9,ChromatinAccessibility,DS18522,hotspot,twopass,fdr0,01,merge,pks,wig	H9	es_cell	peaks	Peaks
246	1e-05	2.08869	1.06558e-05	0.736537	0.167265	0.408698	1.06438	45	41138	744	2992440	245	PANC1-DS9955,hotspot,twopass,fdr0,01,merge,pks,bed	PANC-1	pancreas	peaks	Peaks
647	1e-08	2.08673	0.0100947	0.7356	0.28594	0.175158	1.29604	15	33857	280	2992440	646	UW,Fetal_Intestine_Large,ChromatinAccessibility,H-23855,DS17502,hotspot,twopass,fdr0,01,merge,pks,wig	Fetal_Intestine_Large	fetal_intestine,_large	peaks	Peaks
228	1e-08	2.08423	0.000195916	0.734401	0.197196	0.347898	1.1209	38	110787	280	2992440	227	hTH1-all,fdr0,01,bed	Th1	blood	peaks	Peaks
831	1e-08	2.07983	0.00298875	0.732285	0.246653	0.248846	1.21572	20	63684	280	2992440	830	UW,Fibroblasts_Fetal_Skin_Biceps_Left,ChromatinAccessibility,H-24259,DS19867,hotspot,twopass,fdr0,01,merge,pks,wig	Fibroblasts_Fetal_Skin_Biceps_Left	fibroblast	peaks	Peaks
806	1e-08	2.07903	0.00159013	0.731902	0.231782	0.277608	1.1862	23	67405	280	2992440	805	UW,Fetal_Stomach,ChromatinAccessibility,H-23758,DS17172,hotspot,twopass,fdr0,01,merge,pks,wig	Fetal_Stomach	fetal_stomach	peaks	Peaks
839	1e-05	2.07529	4.63874e-07	0.730102	0.144842	0.446212	1.01399	66	64413	744	2992440	838	UW,Fibroblasts_Fetal_Skin_Scalp,ChromatinAccessibility,H-24259,DS19449,hotspot,twopass,fdr0,01,merge,pks,wig	Fibroblasts_Fetal_Skin_Scalp	fibroblast	peaks	Peaks
33	1e-05	2.07504	7.68423e-06	0.729978	0.163168	0.41017	1.04979	49	39518	744	2992440	32	NB4_footprints,txt	NB4	blood	footprints	Footprints
691	1e-08	2.07466	0.00248168	0.729798	0.24121	0.257026	1.20257	22	63484	280	2992440	690	UW,Fetal_Lung,ChromatinAccessibility,H-23284,DS14809,hotspot,twopass,fdr0,01,merge,pks,wig	Fetal_Lung	fetal_lung	peaks	Peaks
895	1e-08	2.0727	9.08615e-08	0.72885	0.136384	0.461538	0.996162	125	673039	280	2992440	894	downstream_gene_variant	NA	NA	Downstream	Genic
224	1e-08	2.06896	0.0075231	0.727047	0.272021	0.193885	1.26021	16	47661	280	2992440	223	HRGEC-DS13716,hotspot,twopass,fdr0,01,merge,pks,bed	HRGEC	kidney	peaks	Peaks
256	1e-05	2.06714	1.11019e-06	0.726167	0.149079	0.433972	1.01836	56	57201	744	2992440	255	wgEncodeOpenChromDnaseAosmcSerumfreeAlnAllReps,30000000,hotspot,twopass,fdr0,01,merge,pks,bed	AoSMC	blood_vessel	peaks	Peaks
885	1e-08	2.06586	0.00236692	0.725545	0.238677	0.257737	1.19335	24	71948	280	2992440	884	UW,Penis_Foreskin_Keratinocyte_Primary_Cells,ChromatinAccessibility,skin01,DS18695,hotspot,twopass,fdr0,01,merge,pks,wig	Penis_Foreskin_Keratinocyte_Primary_Cells	skin	peaks	Peaks
809	1e-08	2.06422	0.00319111	0.724754	0.245788	0.243011	1.2065	21	57122	280	2992440	808	UW,Fetal_Stomach,ChromatinAccessibility,H-23914,DS17750,hotspot,twopass,fdr0,01,merge,pks,wig	Fetal_Stomach	fetal_stomach	peaks	Peaks
807	1e-08	2.06401	0.00464605	0.724652	0.256006	0.222879	1.22642	19	46628	280	2992440	806	UW,Fetal_Stomach,ChromatinAccessibility,H-23769,DS17325,hotspot,twopass,fdr0,01,merge,pks,wig	Fetal_Stomach	fetal_stomach	peaks	Peaks
247	1e-08	2.062	0.00420081	0.723674	0.252797	0.228193	1.21916	22	59278	280	2992440	246	PrEC-DS12098,hg19,hotspot,twopass,fdr0,01,merge,pks,bed	PrEC	prostate	peaks	Peaks
840	1e-08	2.05863	0.00347489	0.72204	0.247082	0.23776	1.20632	20	65530	280	2992440	839	UW,Fibroblasts_Fetal_Skin_Upper_Back,ChromatinAccessibility,H-24259,DS19696,hotspot,twopass,fdr0,01,merge,pks,wig	Fibroblasts_Fetal_Skin_Upper_Back	fibroblast	peaks	Peaks
267	1e-05	2.0555	1.86967e-07	0.720522	0.138247	0.449558	0.991485	72	65348	744	2992440	266	wgEncodeOpenChromDnaseGm19240AlnAllReps,30000000,hotspot,twopass,fdr0,01,merge,pks,bed	GM19240	blood	peaks	Peaks
264	1e-08	2.05423	0.00635152	0.719902	0.263791	0.202871	1.23693	20	42423	280	2992440	263	wgEncodeOpenChromDnaseGm18507AlnAllReps,30000000,hotspot,twopass,fdr0,01,merge,pks,bed	GM18507	blood	peaks	Peaks
222	1e-05	2.05388	6.39965e-07	0.719733	0.144561	0.436393	1.00307	65	65698	744	2992440	221	HRCE-DS10666,hotspot,twopass,fdr0,01,merge,pks,bed	HRCEpiC	epithelium	peaks	Peaks
820	1e-05	2.05317	2.30741e-06	0.719386	0.152269	0.420939	1.01783	58	49412	744	2992440	819	UW,Fetal_Thymus,ChromatinAccessibility,H-23833,DS17474,hotspot,twopass,fdr0,01,merge,pks,wig	Fetal_Thymus	fetal_thymus	peaks	Peaks
230	1e-08	2.05214	0.00194326	0.718881	0.231989	0.264182	1.17358	23	65409	280	2992440	229	HUVEC-all,fdr0,01,bed	HUVEC	blood_vessel	peaks	Peaks
526	1e-08	2.04772	3.1512e-05	0.716728	0.172197	0.379222	1.05423	54	182061	280	2992440	525	UW,Fetal_Thymus,ChromatinAccessibility,H-24401,DS20335,twopass,merge150,wgt10,zgt2,wig	Fetal_Thymus	fetal_thymus	hotspots	Hotspots
309	1e-05	2.04643	9.40736e-12	0.716096	0.105072	0.510155	0.922038	147	183719	744	2992440	308	UW,CD56_Primary_Cells,ChromatinAccessibility,RO_01701,DS17443,twopass,merge150,wgt10,zgt2,wig	CD56_Primary_Cells	blood	hotspots	Hotspots
231	1e-05	2.04401	2.02696e-06	0.714913	0.150485	0.419962	1.00986	56	59272	744	2992440	230	HVMF-DS13981,hotspot,twopass,fdr0,01,merge,pks,bed	HVMF	connective	peaks	Peaks
656	1e-08	2.04308	0.00181589	0.714458	0.229081	0.265459	1.16346	25	75826	280	2992440	655	UW,Fetal_Intestine_Small,ChromatinAccessibility,H-23663,DS16822,hotspot,twopass,fdr0,01,merge,pks,wig	Fetal_Intestine_Small	fetal_intestine,_small	peaks	Peaks
53	1e-08	2.04289	1.44786e-05	0.714365	0.164734	0.391486	1.03724	58	201244	280	2992440	52	CD14-DS18065,hg19,twopass,merge150,wgt10,zgt2,wig	CD14+	blood	hotspots	Hotspots
704	1e-05	2.0405	1.71787e-06	0.713193	0.149077	0.421002	1.00538	60	58945	744	2992440	703	UW,Fetal_Lung_Left,ChromatinAccessibility,H-23964,DS17835,hotspot,twopass,fdr0,01,merge,pks,wig	Fetal_Lung_Left	fetal_lung	peaks	Peaks
647	1e-05	2.03827	3.49907e-05	0.712103	0.172077	0.374833	1.04937	43	33857	744	2992440	646	UW,Fetal_Intestine_Large,ChromatinAccessibility,H-23855,DS17502,hotspot,twopass,fdr0,01,merge,pks,wig	Fetal_Intestine_Large	fetal_intestine,_large	peaks	Peaks
362	1e-08	2.03391	1.92236e-05	0.70996	0.166122	0.38436	1.03556	58	190178	280	2992440	361	UW,Fetal_Intestine_Small,ChromatinAccessibility,H-23808,DS17425,twopass,merge150,wgt10,zgt2,wig	Fetal_Intestine_Small	fetal_intestine,_small	hotspots	Hotspots
967	1e-05	2.03008	3.07119e-06	0.708074	0.151752	0.41064	1.00551	54	52109	744	2992440	966	seg_ENHANCER_hepg2	HepG2	liver	ENHANCER	Chromatin_States
13	1e-05	2.03004	3.11343e-05	0.708055	0.170001	0.374853	1.04126	41	38984	744	2992440	12	HCF_footprints,txt	HCF	heart	footprints	Footprints
560	1e-05	2.02973	1.04523e-11	0.707902	0.104101	0.503864	0.91194	151	189287	744	2992440	559	UW,iPS_DF_19,7,ChromatinAccessibility,DS15148,twopass,merge150,wgt10,zgt2,wig	iPS_DF_19,7	ips_cell	hotspots	Hotspots
38	1e-05	2.02954	2.0269e-05	0.70781	0.166078	0.382297	1.03332	48	45166	744	2992440	37	SAEC_footprints,txt	SAEC	epithelium	footprints	Footprints
805	1e-08	2.02749	0.00273611	0.706798	0.235919	0.244395	1.1692	23	65039	280	2992440	804	UW,Fetal_Stomach,ChromatinAccessibility,H-23589,DS16530,hotspot,twopass,fdr0,01,merge,pks,wig	Fetal_Stomach	fetal_stomach	peaks	Peaks
979	1e-08	2.0271	1.10916e-05	0.706608	0.160786	0.391468	1.02175	230	2286893	280	2992440	978	seg_REPRESSED_hepg2	HepG2	liver	REPRESSED	Chromatin_States
829	1e-08	2.02703	0.00421658	0.706571	0.246925	0.222599	1.19054	21	64930	280	2992440	828	UW,Fibroblasts_Fetal_Skin_Back,ChromatinAccessibility,H-24218,DS19233,hotspot,twopass,fdr0,01,merge,pks,wig	Fibroblasts_Fetal_Skin_Back	fibroblast	peaks	Peaks
14	1e-05	2.02703	1.8247e-05	0.70657	0.164881	0.383403	1.02974	43	42679	744	2992440	13	HCM_footprints,txt	HCM	heart	footprints	Footprints
569	1e-08	2.02471	3.66826e-05	0.705426	0.170911	0.37044	1.04041	53	173451	280	2992440	568	UW,Mobilized_CD34_Primary_Cells,ChromatinAccessibility,RO_01520,DS12785,twopass,merge150,wgt10,zgt2,wig	Mobilized_CD34_Primary_Cells	blood	hotspots	Hotspots
874	1e-05	2.02337	2.61522e-06	0.704766	0.149984	0.410797	0.998735	61	50810	744	2992440	873	UW,Mobilized_CD34_Primary_Cells,ChromatinAccessibility,RO_01562,DS13196,hotspot,twopass,fdr0,01,merge,pks,wig	Mobilized_CD34_Primary_Cells	blood	peaks	Peaks
566	1e-08	2.02318	4.52471e-05	0.704671	0.17276	0.366062	1.04328	53	175487	280	2992440	565	UW,Mobilized_CD34_Primary_Cells,ChromatinAccessibility,RO_01492,DS14206,twopass,merge150,wgt10,zgt2,wig	Mobilized_CD34_Primary_Cells	blood	hotspots	Hotspots
179	1e-05	2.02178	8.26772e-07	0.703978	0.142825	0.42404	0.983915	68	58705	744	2992440	178	CD34-DS16814,hg19,hotspot,twopass,fdr0,01,merge,pks,bed	CD34+	blood	peaks	Peaks
575	1e-08	2.02173	4.80564e-05	0.703955	0.17318	0.364523	1.04339	52	166538	280	2992440	574	UW,Mobilized_CD34_Primary_Cells,ChromatinAccessibility,RO_01562,DS13196,twopass,merge150,wgt10,zgt2,wig	Mobilized_CD34_Primary_Cells	blood	hotspots	Hotspots
967	1e-08	2.02043	0.00551628	0.703313	0.253425	0.2066	1.20003	18	52109	280	2992440	966	seg_ENHANCER_hepg2	HepG2	liver	ENHANCER	Chromatin_States
968	1e-05	2.01977	7.06106e-08	0.702984	0.130433	0.447335	0.958633	81	95534	744	2992440	967	seg_ENHANCER_huvec	HUVEC	blood_vessel	ENHANCER	Chromatin_States
180	1e-08	2.01809	0.00633463	0.702153	0.257205	0.198031	1.20627	18	49684	280	2992440	179	CMK-DS12393,hotspot,twopass,fdr0,01,merge,pks,bed	CMK	blood	peaks	Peaks
952	1e-05	2.01649	0.000710713	0.701357	0.20717	0.295303	1.10741	27	34038	744	2992440	951	H4K20me1_gm12878	GM12878	blood	H4K20me1	Histone_Modifications
815	1e-08	2.01606	0.00208735	0.701143	0.227828	0.254601	1.14769	25	73860	280	2992440	814	UW,Fetal_Stomach,ChromatinAccessibility,H-24507,DS20546,hotspot,twopass,fdr0,01,merge,pks,wig	Fetal_Stomach	fetal_stomach	peaks	Peaks
573	1e-05	2.0153	2.98413e-11	0.700766	0.10542	0.494142	0.90739	147	164346	744	2992440	572	UW,Mobilized_CD34_Primary_Cells,ChromatinAccessibility,RO_01536,DS12339,twopass,merge150,wgt10,zgt2,wig	Mobilized_CD34_Primary_Cells	blood	hotspots	Hotspots
870	1e-05	2.01449	9.05478e-07	0.700369	0.142608	0.420857	0.97988	70	58720	744	2992440	869	UW,Mobilized_CD34_Primary_Cells,ChromatinAccessibility,RO_01535,DS12274,hotspot,twopass,fdr0,01,merge,pks,wig	Mobilized_CD34_Primary_Cells	blood	peaks	Peaks
568	1e-05	2.00885	1.34473e-10	0.697564	0.10862	0.484667	0.91046	137	163134	744	2992440	567	UW,Mobilized_CD34_Primary_Cells,ChromatinAccessibility,RO_01517,DS14129,twopass,merge150,wgt10,zgt2,wig	Mobilized_CD34_Primary_Cells	blood	hotspots	Hotspots
228	1e-05	2.00641	5.48103e-09	0.696348	0.119404	0.462316	0.93038	106	110787	744	2992440	227	hTH1-all,fdr0,01,bed	Th1	blood	peaks	Peaks
251	1e-08	2.00632	0.0041489	0.696301	0.2429	0.220216	1.17239	21	70697	280	2992440	250	SkMC-DS11949,hotspot,twopass,fdr0,01,merge,pks,bed	SKMC	muscle	peaks	Peaks
22	1e-08	2.00385	0.0150049	0.695069	0.285771	0.134958	1.25518	14	38699	280	2992440	21	HMVEC-dBl-Neo_footprints,txt	HMVEC-dBl-Neo	blood_vessel	footprints	Footprints
167	1e-05	2.00268	1.27857e-06	0.694486	0.143398	0.413426	0.975547	63	61190	744	2992440	166	A549-all,fdr0,01,bed	A549	epithelium	peaks	Peaks
258	1e-05	1.99929	3.28902e-05	0.692793	0.166839	0.365789	1.0198	46	35959	744	2992440	257	wgEncodeOpenChromDnaseCllAlnAllReps,30000000,hotspot,twopass,fdr0,01,merge,pks,bed	CLL	blood	peaks	Peaks
199	1e-08	1.99898	0.00200701	0.692635	0.224212	0.253179	1.13209	25	72379	280	2992440	198	HepG2-all,fdr0,01,bed	HepG2	liver	peaks	Peaks
240	1e-05	1.99697	2.62029e-06	0.691632	0.147201	0.403117	0.980147	63	66032	744	2992440	239	NHA-DS12800,hotspot,twopass,fdr0,01,merge,pks,bed	NH-A	nervous	peaks	Peaks
212	1e-08	1.99577	0.0106768	0.691032	0.270663	0.160531	1.22153	17	45901	280	2992440	211	HMVEC_dLyAd-DS13261,hotspot,twopass,fdr0,01,merge,pks,bed	HMVEC-dLy-Ad	blood_vessel	peaks	Peaks
230	1e-05	1.9934	8.10239e-07	0.689839	0.139845	0.415743	0.963935	65	65409	744	2992440	229	HUVEC-all,fdr0,01,bed	HUVEC	blood_vessel	peaks	Peaks
29	1e-08	1.99307	0.00736031	0.689675	0.257333	0.185302	1.19405	19	58958	280	2992440	28	HSMM_footprints,txt	HSMM	muscle	footprints	Footprints
139	1e-08	1.99289	3.63418e-05	0.689586	0.166987	0.362292	1.01688	58	203241	280	2992440	138	wgEncodeOpenChromDnaseGm18507AlnAllReps,30000000,twopass,merge150,wgt10,zgt2,wig	GM18507	blood	hotspots	Hotspots
849	1e-05	1.99286	1.14625e-06	0.689569	0.141749	0.411741	0.967398	66	69673	744	2992440	848	UW,H1_Derived_Mesenchymal_Stem_Cells,ChromatinAccessibility,DS21042,hotspot,twopass,fdr0,01,merge,pks,wig	H1_Derived_Mesenchymal_Stem_Cells	es_cell	peaks	Peaks
272	1e-05	1.99216	1.23317e-05	0.689217	0.157656	0.38021	0.998224	52	46794	744	2992440	271	wgEncodeOpenChromDnaseHtr8AlnAllReps,30000000,hotspot,twopass,fdr0,01,merge,pks,bed	HTR8svn	blastula	peaks	Peaks
836	1e-08	1.98984	0.00627899	0.688053	0.251772	0.19458	1.18153	19	62591	280	2992440	835	UW,Fibroblasts_Fetal_Skin_Quadriceps_Right,ChromatinAccessibility,H-24259,DS19943,hotspot,twopass,fdr0,01,merge,pks,wig	Fibroblasts_Fetal_Skin_Quadriceps_Right	fibroblast	peaks	Peaks
841	1e-05	1.98897	8.38077e-07	0.687617	0.139581	0.414038	0.961197	73	77820	744	2992440	840	UW,Fibroblasts_Fetal_Skin_Upper_Back,ChromatinAccessibility,H-24259,DS19706,hotspot,twopass,fdr0,01,merge,pks,wig	Fibroblasts_Fetal_Skin_Upper_Back	fibroblast	peaks	Peaks
903	1e-05	1.9864	1.15568e-10	0.686323	0.106488	0.477605	0.89504	133	173743	744	2992440	902	H2AFZ_gm12878	GM12878	blood	H2AFZ	Histone_Modifications
286	1e-05	1.98628	2.388e-06	0.686264	0.145473	0.401137	0.971391	60	57585	744	2992440	285	wgEncodeOpenChromDnaseStellateAlnAllReps,30000000,hotspot,twopass,fdr0,01,merge,pks,bed	Stellate	liver	peaks	Peaks
907	1e-08	1.98606	0.00315105	0.686151	0.232388	0.23067	1.14163	22	72686	280	2992440	906	H3K27ac_h1hesc	H1HESC	es_cell	H3K27ac	Histone_Modifications
812	1e-05	1.98495	1.44227e-06	0.685593	0.142267	0.406751	0.964436	65	62896	744	2992440	811	UW,Fetal_Stomach,ChromatinAccessibility,H-24078,DS18389,hotspot,twopass,fdr0,01,merge,pks,wig	Fetal_Stomach	fetal_stomach	peaks	Peaks
764	1e-05	1.98455	8.70547e-07	0.68539	0.13934	0.412285	0.958496	68	74576	744	2992440	763	UW,Fetal_Muscle_Upper_Limb_Skeletal,ChromatinAccessibility,H-23887,DS17661,hotspot,twopass,fdr0,01,merge,pks,wig	Fetal_Muscle_Upper_Limb_Skeletal	fetal_muscle	peaks	Peaks
761	1e-05	1.98222	3.08823e-07	0.684216	0.133689	0.422186	0.946246	78	83242	744	2992440	760	UW,Fetal_Muscle_Trunk,ChromatinAccessibility,H-23941,DS17827,hotspot,twopass,fdr0,01,merge,pks,wig	Fetal_Muscle_Trunk	fetal_muscle,_trunk	peaks	Peaks
713	1e-08	1.9813	0.00205155	0.683754	0.221806	0.249014	1.11849	27	87422	280	2992440	712	UW,Fetal_Lung_Right,ChromatinAccessibility,H-23887,DS17670,hotspot,twopass,fdr0,01,merge,pks,wig	Fetal_Lung_Right	fetal_lung	peaks	Peaks
823	1e-05	1.9798	4.40065e-07	0.682998	0.135227	0.417953	0.948042	77	72565	744	2992440	822	UW,Fetal_Thymus,ChromatinAccessibility,H-24078,DS18382,hotspot,twopass,fdr0,01,merge,pks,wig	Fetal_Thymus	fetal_thymus	peaks	Peaks
795	1e-05	1.97797	1.76209e-07	0.682074	0.130595	0.426108	0.938039	80	88487	744	2992440	794	UW,Fetal_Renal_Pelvis_Left,ChromatinAccessibility,H-24232,DS19238,hotspot,twopass,fdr0,01,merge,pks,wig	Fetal_Renal_Pelvis_Left	fetal_renal_pelvis	peaks	Peaks
918	1e-05	1.97745	2.46141e-13	0.681811	0.0931309	0.499274	0.864347	175	350220	744	2992440	917	H3K36me3_gm12878	GM12878	blood	H3K36me3	Histone_Modifications
670	1e-08	1.97619	0.00324367	0.681171	0.231404	0.22762	1.13472	25	73861	280	2992440	669	UW,Fetal_Kidney,ChromatinAccessibility,H-23663,DS16837,hotspot,twopass,fdr0,01,merge,pks,wig	Fetal_Kidney	fetal_kidney	peaks	Peaks
527	1e-08	1.97572	6.3454e-05	0.680932	0.170251	0.347241	1.01462	55	190764	280	2992440	526	UW,Fetal_Thymus,ChromatinAccessibility,H-24409,DS20341,twopass,merge150,wgt10,zgt2,wig	Fetal_Thymus	fetal_thymus	hotspots	Hotspots
857	1e-08	1.97495	0.00494636	0.680542	0.242142	0.205943	1.15514	21	67722	280	2992440	856	UW,IMR90,ChromatinAccessibility,DS13229,hotspot,twopass,fdr0,01,merge,pks,wig	IMR90	lung	peaks	Peaks
218	1e-08	1.9741	0.0145164	0.680115	0.278254	0.134737	1.22549	15	43833	280	2992440	217	HPAEC-DS12916,hg19,hotspot,twopass,fdr0,01,merge,pks,bed	HPAEC	blood_vessel	peaks	Peaks
362	1e-05	1.97294	2.85031e-11	0.679525	0.102121	0.479367	0.879682	154	190178	744	2992440	361	UW,Fetal_Intestine_Small,ChromatinAccessibility,H-23808,DS17425,twopass,merge150,wgt10,zgt2,wig	Fetal_Intestine_Small	fetal_intestine,_small	hotspots	Hotspots
965	1e-05	1.9695	9.45556e-06	0.677782	0.153024	0.377856	0.977708	55	51094	744	2992440	964	seg_ENHANCER_h1hesc	H1HESC	es_cell	ENHANCER	Chromatin_States
809	1e-05	1.96909	5.21241e-06	0.67757	0.148719	0.386081	0.969059	60	57122	744	2992440	808	UW,Fetal_Stomach,ChromatinAccessibility,H-23914,DS17750,hotspot,twopass,fdr0,01,merge,pks,wig	Fetal_Stomach	fetal_stomach	peaks	Peaks
526	1e-05	1.96796	1.32305e-10	0.676997	0.105377	0.470457	0.883536	146	182061	744	2992440	525	UW,Fetal_Thymus,ChromatinAccessibility,H-24401,DS20335,twopass,merge150,wgt10,zgt2,wig	Fetal_Thymus	fetal_thymus	hotspots	Hotspots
176	1e-08	1.96392	0.0108703	0.674943	0.265012	0.15552	1.19437	18	55676	280	2992440	175	BJ-DS10081,hotspot,twopass,fdr0,01,merge,pks,bed	BJ	skin	peaks	Peaks
800	1e-08	1.96344	0.00742009	0.674696	0.251999	0.180778	1.16861	20	62354	280	2992440	799	UW,Fetal_Skin,ChromatinAccessibility,H-22337,DS10987,hotspot,twopass,fdr0,01,merge,pks,wig	Fetal_Skin	fetal_skin	peaks	Peaks
725	1e-05	1.96343	1.09746e-06	0.674694	0.138447	0.403338	0.946051	71	77801	744	2992440	724	UW,Fetal_Muscle_Arm,ChromatinAccessibility,H-24089,DS18452,hotspot,twopass,fdr0,01,merge,pks,wig	Fetal_Muscle_Arm	fetal_muscle	peaks	Peaks
215	1e-08	1.96321	0.00768404	0.674583	0.253066	0.178575	1.17059	20	60084	280	2992440	214	HMVEC_LBl-DS13372,hotspot,twopass,fdr0,01,merge,pks,bed	HMVEC-LBl	blood_vessel	peaks	Peaks
996	1e-05	1.96175	0.000598802	0.673837	0.19633	0.289029	1.05864	31	35141	744	2992440	995	seg_WEAK_ENHANCER_helas3	HeLa-S3	cervix	WEAK_ENHANCER	Chromatin_States
873	1e-05	1.96173	1.26562e-06	0.673828	0.139075	0.401241	0.946414	77	66605	744	2992440	872	UW,Mobilized_CD34_Primary_Cells,ChromatinAccessibility,RO_01549,DS12734,hotspot,twopass,fdr0,01,merge,pks,wig	Mobilized_CD34_Primary_Cells	blood	peaks	Peaks
172	1e-08	1.95949	0.0129754	0.672686	0.270759	0.141998	1.20337	16	49742	280	2992440	171	AG09319-DS12291,hotspot,twopass,fdr0,01,merge,pks,bed	AG09319	gingival	peaks	Peaks
223	1e-05	1.95944	5.12299e-06	0.67266	0.147523	0.383514	0.961806	62	64613	744	2992440	222	HRE-DS10641,hotspot,twopass,fdr0,01,merge,pks,bed	HRE	epithelium	peaks	Peaks
882	1e-08	1.95891	0.00335887	0.672391	0.229263	0.223034	1.12175	24	81897	280	2992440	881	UW,Penis_Foreskin_Fibroblast_Primary_Cells,ChromatinAccessibility,skin02,DS18252,hotspot,twopass,fdr0,01,merge,pks,wig	Penis_Foreskin_Fibroblast_Primary_Cells	fibroblast	peaks	Peaks
837	1e-08	1.95828	0.00550063	0.672066	0.242086	0.197579	1.14655	21	71270	280	2992440	836	UW,Fibroblasts_Fetal_Skin_Quadriceps_Right,ChromatinAccessibility,H-24259,DS19948,hotspot,twopass,fdr0,01,merge,pks,wig	Fibroblasts_Fetal_Skin_Quadriceps_Right	fibroblast	peaks	Peaks
244	1e-08	1.95776	0.00663716	0.671799	0.247483	0.186732	1.15687	20	70430	280	2992440	243	NHLF-DS12829,hotspot,twopass,fdr0,01,merge,pks,bed	NHLF	lung	peaks	Peaks
790	1e-08	1.9562	0.00273144	0.671003	0.223933	0.232095	1.10991	27	83795	280	2992440	789	UW,Fetal_Renal_Pelvis,ChromatinAccessibility,H-24259,DS19386,hotspot,twopass,fdr0,01,merge,pks,wig	Fetal_Renal_Pelvis	fetal_renal_pelvis	peaks	Peaks
40	1e-08	1.95609	0.0679554	0.670948	0.367582	-0.0495124	1.39141	8	18079	280	2992440	39	SK-N-SH_RA_footprints,txt	SK-N-SH	brain	footprints	Footprints
527	1e-05	1.95498	1.0289e-10	0.67038	0.103732	0.467066	0.873694	154	190764	744	2992440	526	UW,Fetal_Thymus,ChromatinAccessibility,H-24409,DS20341,twopass,merge150,wgt10,zgt2,wig	Fetal_Thymus	fetal_thymus	hotspots	Hotspots
713	1e-05	1.95422	4.25257e-07	0.669991	0.13248	0.41033	0.929653	79	87422	744	2992440	712	UW,Fetal_Lung_Right,ChromatinAccessibility,H-23887,DS17670,hotspot,twopass,fdr0,01,merge,pks,wig	Fetal_Lung_Right	fetal_lung	peaks	Peaks
990	1e-05	1.95294	5.43023e-05	0.669337	0.16583	0.344311	0.994363	43	36919	744	2992440	989	seg_TSS_helas3	HeLa-S3	cervix	TSS	Chromatin_States
522	1e-05	1.95193	3.85841e-10	0.668819	0.106846	0.459401	0.878238	145	177229	744	2992440	521	UW,Fetal_Thymus,ChromatinAccessibility,H-23964,DS17875,twopass,merge150,wgt10,zgt2,wig	Fetal_Thymus	fetal_thymus	hotspots	Hotspots
68	1e-05	1.9512	3.56355e-10	0.668443	0.106575	0.459556	0.87733	139	183324	744	2992440	67	HCF-DS12501,twopass,merge150,wgt10,zgt2,wig	HCF	heart	hotspots	Hotspots
1002	1e-08	1.95046	0.00120638	0.668067	0.206361	0.263599	1.07253	32	105481	280	2992440	1001	tfbs_helas3	HeLa-S3	cervix	tfbs	TFBS
19	1e-05	1.95036	0.000106807	0.668015	0.172409	0.330092	1.00594	40	40823	744	2992440	18	HIPEpiC_footprints,txt	HIPEpiC	epithelium	footprints	Footprints
614	1e-08	1.94982	0.00799321	0.667739	0.251753	0.174303	1.16118	19	56659	280	2992440	613	UW,Fetal_Adrenal_Gland,ChromatinAccessibility,H-23769,DS17319,hotspot,twopass,fdr0,01,merge,pks,wig	Fetal_Adrenal_Gland	fetal_adrenal_gland	peaks	Peaks
832	1e-05	1.94915	8.89179e-06	0.667393	0.150229	0.372944	0.961842	60	62684	744	2992440	831	UW,Fibroblasts_Fetal_Skin_Biceps_Right,ChromatinAccessibility,H-24259,DS19745,hotspot,twopass,fdr0,01,merge,pks,wig	Fibroblasts_Fetal_Skin_Biceps_Right	fibroblast	peaks	Peaks
673	1e-08	1.94882	0.00346456	0.667223	0.228251	0.219851	1.1146	26	79136	280	2992440	672	UW,Fetal_Kidney,ChromatinAccessibility,H-24507,DS20564,hotspot,twopass,fdr0,01,merge,pks,wig	Fetal_Kidney	fetal_kidney	peaks	Peaks
838	1e-05	1.94764	9.05946e-06	0.666621	0.150191	0.372246	0.960995	61	61148	744	2992440	837	UW,Fibroblasts_Fetal_Skin_Scalp,ChromatinAccessibility,H-24259,DS19444,hotspot,twopass,fdr0,01,merge,pks,wig	Fibroblasts_Fetal_Skin_Scalp	fibroblast	peaks	Peaks
703	1e-05	1.9468	2.22621e-06	0.666189	0.140792	0.390237	0.942141	67	69329	744	2992440	702	UW,Fetal_Lung_Left,ChromatinAccessibility,H-23914,DS17739,hotspot,twopass,fdr0,01,merge,pks,wig	Fetal_Lung_Left	fetal_lung	peaks	Peaks
572	1e-05	1.9464	5.51229e-10	0.665979	0.107351	0.455572	0.876386	141	174646	744	2992440	571	UW,Mobilized_CD34_Primary_Cells,ChromatinAccessibility,RO_01535,DS14197,twopass,merge150,wgt10,zgt2,wig	Mobilized_CD34_Primary_Cells	blood	hotspots	Hotspots
703	1e-08	1.9456	0.00486489	0.665568	0.236365	0.202292	1.12884	22	69329	280	2992440	702	UW,Fetal_Lung_Left,ChromatinAccessibility,H-23914,DS17739,hotspot,twopass,fdr0,01,merge,pks,wig	Fetal_Lung_Left	fetal_lung	peaks	Peaks
250	1e-05	1.94534	4.98134e-06	0.665436	0.145751	0.379764	0.951107	68	68063	744	2992440	249	SAEC-DS10518,hotspot,twopass,fdr0,01,merge,pks,bed	SAEC	epithelium	peaks	Peaks
686	1e-05	1.9446	6.4025e-07	0.665057	0.133582	0.403238	0.926877	78	85010	744	2992440	685	UW,Fetal_Lung,ChromatinAccessibility,H-22934B,DS13507,hotspot,twopass,fdr0,01,merge,pks,wig	Fetal_Lung	fetal_lung	peaks	Peaks
519	1e-08	1.94442	5.0785e-05	0.664961	0.164108	0.343311	0.986612	61	222262	280	2992440	518	UW,Fetal_Thymus,ChromatinAccessibility,H-23663,DS16841,twopass,merge150,wgt10,zgt2,wig	Fetal_Thymus	fetal_thymus	hotspots	Hotspots
990	1e-08	1.94404	0.0160038	0.664766	0.275971	0.123864	1.20567	15	36919	280	2992440	989	seg_TSS_helas3	HeLa-S3	cervix	TSS	Chromatin_States
1	1e-08	1.94219	0.0249195	0.663815	0.295996	0.0836627	1.24397	14	39760	280	2992440	0	AG10803_footprints,txt	AG10803	skin	footprints	Footprints
643	1e-05	1.9399	5.57286e-06	0.662637	0.145892	0.376689	0.948585	64	63473	744	2992440	642	UW,Fetal_Intestine_Large,ChromatinAccessibility,H-23758,DS17157,hotspot,twopass,fdr0,01,merge,pks,wig	Fetal_Intestine_Large	fetal_intestine,_large	peaks	Peaks
244	1e-05	1.93988	5.88587e-06	0.662627	0.146261	0.375956	0.949298	64	70430	744	2992440	243	NHLF-DS12829,hotspot,twopass,fdr0,01,merge,pks,bed	NHLF	lung	peaks	Peaks
898	1e-05	1.93838	0.000947708	0.661851	0.200221	0.269419	1.05428	30	30407	744	2992440	897	FAIRE_h1hesc	H1HESC	es_cell	faire	FAIRE
863	1e-05	1.93352	5.21524e-06	0.659342	0.144722	0.375688	0.942997	66	58602	744	2992440	862	UW,Mobilized_CD34_Primary_Cells,ChromatinAccessibility,RO_01480,DS12771,hotspot,twopass,fdr0,01,merge,pks,wig	Mobilized_CD34_Primary_Cells	blood	peaks	Peaks
264	1e-05	1.93321	4.08635e-05	0.659182	0.160677	0.344256	0.974108	51	42423	744	2992440	263	wgEncodeOpenChromDnaseGm18507AlnAllReps,30000000,hotspot,twopass,fdr0,01,merge,pks,bed	GM18507	blood	peaks	Peaks
522	1e-08	1.93088	0.000205237	0.657974	0.177233	0.310598	1.00535	51	177229	280	2992440	521	UW,Fetal_Thymus,ChromatinAccessibility,H-23964,DS17875,twopass,merge150,wgt10,zgt2,wig	Fetal_Thymus	fetal_thymus	hotspots	Hotspots
999	1e-05	1.93045	0.007212	0.657752	0.2448	0.177944	1.13756	19	18243	744	2992440	998	seg_WEAK_ENHANCER_k562	K562	blood	WEAK_ENHANCER	Chromatin_States
961	1e-08	1.92997	0.00926476	0.657506	0.25268	0.162253	1.15276	19	68428	280	2992440	960	seg_CTCF_hepg2	HepG2	liver	CTCF	Chromatin_States
203	1e-05	1.92683	4.29008e-06	0.655875	0.14268	0.376221	0.935529	67	73292	744	2992440	202	HFF_MyC-DS15079,hotspot,twopass,fdr0,01,merge,pks,bed	HFF-Myc	foreskin	peaks	Peaks
891	1e-05	1.92638	5.7999e-06	0.655645	0.14462	0.372189	0.939101	63	74531	744	2992440	890	3_prime_UTR_variant	NA	NA	3'UTR	Genic
266	1e-05	1.92588	2.37244e-05	0.655381	0.155061	0.351462	0.9593	51	46352	744	2992440	265	wgEncodeOpenChromDnaseGm19239AlnAllReps,30000000,hotspot,twopass,fdr0,01,merge,pks,bed	GM19239	blood	peaks	Peaks
807	1e-05	1.92526	3.02475e-05	0.655061	0.157029	0.347285	0.962838	51	46628	744	2992440	806	UW,Fetal_Stomach,ChromatinAccessibility,H-23769,DS17325,hotspot,twopass,fdr0,01,merge,pks,wig	Fetal_Stomach	fetal_stomach	peaks	Peaks
692	1e-05	1.9247	4.01429e-06	0.654773	0.142013	0.376426	0.933119	68	72267	744	2992440	691	UW,Fetal_Lung,ChromatinAccessibility,H-23284,DS14820,hotspot,twopass,fdr0,01,merge,pks,wig	Fetal_Lung	fetal_lung	peaks	Peaks
778	1e-05	1.92462	7.79223e-07	0.654728	0.132523	0.394984	0.914472	75	87664	744	2992440	777	UW,Fetal_Renal_Cortex_Left,ChromatinAccessibility,H-23871,DS17550,hotspot,twopass,fdr0,01,merge,pks,wig	Fetal_Renal_Cortex_Left	fetal_renal_cortex	peaks	Peaks
828	1e-05	1.92118	5.85552e-06	0.652942	0.144088	0.370529	0.935355	66	72102	744	2992440	827	UW,Fibroblasts_Fetal_Skin_Abdomen,ChromatinAccessibility,H-24259,DS19561,hotspot,twopass,fdr0,01,merge,pks,wig	Fibroblasts_Fetal_Skin_Abdomen	fibroblast	peaks	Peaks
53	1e-05	1.9211	1.49415e-10	0.652899	0.10192	0.453135	0.852663	157	201244	744	2992440	52	CD14-DS18065,hg19,twopass,merge150,wgt10,zgt2,wig	CD14+	blood	hotspots	Hotspots
187	1e-05	1.91976	5.29385e-06	0.652198	0.143252	0.371423	0.932972	68	70723	744	2992440	186	HAEpiC-DS12663,hotspot,twopass,fdr0,01,merge,pks,bed	HAEpiC	epithelium	peaks	Peaks
995	1e-05	1.9193	4.07269e-06	0.651961	0.141496	0.37463	0.929293	64	78145	744	2992440	994	seg_WEAK_ENHANCER_h1hesc	H1HESC	es_cell	WEAK_ENHANCER	Chromatin_States
243	1e-05	1.91782	2.18799e-06	0.651188	0.13752	0.381649	0.920726	74	73922	744	2992440	242	NHEK-all,fdr0,01,bed	NHEK	skin	peaks	Peaks
776	1e-08	1.9156	0.00419689	0.650029	0.227047	0.205017	1.09504	25	78327	280	2992440	775	UW,Fetal_Renal_Cortex,ChromatinAccessibility,H-24259,DS19388,hotspot,twopass,fdr0,01,merge,pks,wig	Fetal_Renal_Cortex	fetal_renal_cortex	peaks	Peaks
518	1e-08	1.91249	0.000105244	0.648406	0.167194	0.320706	0.976105	58	228325	280	2992440	517	UW,Fetal_Thymus,ChromatinAccessibility,H-23589,DS16490,twopass,merge150,wgt10,zgt2,wig	Fetal_Thymus	fetal_thymus	hotspots	Hotspots
684	1e-05	1.9114	9.85113e-06	0.647833	0.146555	0.360586	0.935081	61	63073	744	2992440	683	UW,Fetal_Lung,ChromatinAccessibility,H-22676,DS12646,hotspot,twopass,fdr0,01,merge,pks,wig	Fetal_Lung	fetal_lung	peaks	Peaks
890	1e-08	1.91096	0.0115188	0.647605	0.256319	0.145219	1.14999	18	68275	280	2992440	889	exon	NA	NA	Exon	Genic
17	1e-08	1.91055	0.0785581	0.647393	0.368022	-0.0739305	1.36872	8	17838	280	2992440	16	HepG2_footprints,txt	HepG2	liver	footprints	Footprints
216	1e-08	1.9103	0.0139388	0.647259	0.263238	0.131313	1.1632	18	51775	280	2992440	215	HMVEC_LLy-DS13185,hotspot,twopass,fdr0,01,merge,pks,bed	HMVEC-LLy	blood_vessel	peaks	Peaks
191	1e-08	1.91	0.0126449	0.647102	0.259503	0.138475	1.15573	19	62286	280	2992440	190	HCFaa-DS13480,hotspot,twopass,fdr0,01,merge,pks,bed	HCFaa	heart	peaks	Peaks
139	1e-05	1.90653	3.18585e-10	0.645286	0.102598	0.444194	0.846379	156	203241	744	2992440	138	wgEncodeOpenChromDnaseGm18507AlnAllReps,30000000,twopass,merge150,wgt10,zgt2,wig	GM18507	blood	hotspots	Hotspots
854	1e-08	1.90456	0.0124982	0.644251	0.257932	0.138704	1.1498	18	58781	280	2992440	853	UW,IMR90,ChromatinAccessibility,DS11759,hotspot,twopass,fdr0,01,merge,pks,wig	IMR90	lung	peaks	Peaks
221	1e-08	1.9043	0.0145848	0.644114	0.263708	0.127246	1.16098	17	54350	280	2992440	220	HPF-DS13390,hotspot,twopass,fdr0,01,merge,pks,bed	HPF	lung	peaks	Peaks
477	1e-05	1.90371	4.4535e-11	0.643804	0.0977215	0.45227	0.835338	178	252870	744	2992440	476	UW,Fetal_Renal_Cortex,ChromatinAccessibility,H-24259,DS19388,twopass,merge150,wgt10,zgt2,wig	Fetal_Renal_Cortex	fetal_renal_cortex	hotspots	Hotspots
203	1e-08	1.90319	0.00813118	0.643531	0.243156	0.166945	1.12012	21	73292	280	2992440	202	HFF_MyC-DS15079,hotspot,twopass,fdr0,01,merge,pks,bed	HFF-Myc	foreskin	peaks	Peaks
762	1e-05	1.90314	1.67769e-06	0.643503	0.134376	0.380126	0.906881	75	86778	744	2992440	761	UW,Fetal_Muscle_Trunk,ChromatinAccessibility,H-24409,DS20242,hotspot,twopass,fdr0,01,merge,pks,wig	Fetal_Muscle_Trunk	fetal_muscle,_trunk	peaks	Peaks
776	1e-05	1.90203	2.2617e-06	0.642924	0.135967	0.376428	0.90942	72	78327	744	2992440	775	UW,Fetal_Renal_Cortex,ChromatinAccessibility,H-24259,DS19388,hotspot,twopass,fdr0,01,merge,pks,wig	Fetal_Renal_Cortex	fetal_renal_cortex	peaks	Peaks
704	1e-08	1.90123	0.0125963	0.642502	0.257518	0.137767	1.14724	21	58945	280	2992440	703	UW,Fetal_Lung_Left,ChromatinAccessibility,H-23964,DS17835,hotspot,twopass,fdr0,01,merge,pks,wig	Fetal_Lung_Left	fetal_lung	peaks	Peaks
7	1e-08	1.90091	0.0206049	0.642333	0.277448	0.0985346	1.18613	15	45545	280	2992440	6	fLung_footprints,txt	fLung	fetal_lung	footprints	Footprints
567	1e-08	1.90022	0.000284376	0.641969	0.176893	0.295258	0.98868	49	172500	280	2992440	566	UW,Mobilized_CD34_Primary_Cells,ChromatinAccessibility,RO_01508,DS11202,twopass,merge150,wgt10,zgt2,wig	Mobilized_CD34_Primary_Cells	blood	hotspots	Hotspots
23	1e-05	1.89983	0.000314721	0.641766	0.178126	0.292639	0.990893	37	36616	744	2992440	22	HMVEC-dLy-Neo_footprints,txt	HMVEC-dLy-Neo	blood_vessel	footprints	Footprints
763	1e-05	1.89935	3.97755e-06	0.64151	0.139079	0.368915	0.914105	69	77081	744	2992440	762	UW,Fetal_Muscle_Trunk,ChromatinAccessibility,H-24507,DS20544,hotspot,twopass,fdr0,01,merge,pks,wig	Fetal_Muscle_Trunk	fetal_muscle,_trunk	peaks	Peaks
777	1e-08	1.89897	0.0031267	0.641314	0.217027	0.215941	1.06669	28	94547	280	2992440	776	UW,Fetal_Renal_Cortex,ChromatinAccessibility,H-24493,DS20568,hotspot,twopass,fdr0,01,merge,pks,wig	Fetal_Renal_Cortex	fetal_renal_cortex	peaks	Peaks
564	1e-05	1.89896	1.55975e-09	0.641305	0.10621	0.433133	0.849477	143	167460	744	2992440	563	UW,Mobilized_CD34_Primary_Cells,ChromatinAccessibility,RO_01480,DS12771,twopass,merge150,wgt10,zgt2,wig	Mobilized_CD34_Primary_Cells	blood	hotspots	Hotspots
211	1e-05	1.89846	2.38846e-05	0.641043	0.151723	0.343666	0.938421	57	59015	744	2992440	210	HMVEC_dBlNeo-DS13242,hotspot,twopass,fdr0,01,merge,pks,bed	HMVEC-dBl-Neo	blood_vessel	peaks	Peaks
682	1e-08	1.89758	0.00558056	0.640581	0.231135	0.187557	1.09361	24	74739	280	2992440	681	UW,Fetal_Kidney_Right,ChromatinAccessibility,H-23758,DS17144,hotspot,twopass,fdr0,01,merge,pks,wig	Fetal_Kidney_Right	fetal_kidney	peaks	Peaks
806	1e-05	1.89713	6.8915e-06	0.640341	0.142392	0.361252	0.91943	64	67405	744	2992440	805	UW,Fetal_Stomach,ChromatinAccessibility,H-23758,DS17172,hotspot,twopass,fdr0,01,merge,pks,wig	Fetal_Stomach	fetal_stomach	peaks	Peaks
523	1e-05	1.89624	1.81093e-11	0.639874	0.0952121	0.453258	0.82649	195	289390	744	2992440	522	UW,Fetal_Thymus,ChromatinAccessibility,H-23964,DS17876,twopass,merge150,wgt10,zgt2,wig	Fetal_Thymus	fetal_thymus	hotspots	Hotspots
248	1e-05	1.89604	3.99461e-05	0.639769	0.155745	0.334508	0.945029	55	57871	744	2992440	247	RPTEC-DS14061,hotspot,twopass,fdr0,01,merge,pks,bed	RPTEC	epithelium	peaks	Peaks
790	1e-05	1.89597	2.03784e-06	0.639731	0.134691	0.375738	0.903725	74	83795	744	2992440	789	UW,Fetal_Renal_Pelvis,ChromatinAccessibility,H-24259,DS19386,hotspot,twopass,fdr0,01,merge,pks,wig	Fetal_Renal_Pelvis	fetal_renal_pelvis	peaks	Peaks
862	1e-05	1.89475	4.26508e-05	0.639087	0.156156	0.333022	0.945152	56	47989	744	2992440	861	UW,Mobilized_CD34_Primary_Cells,ChromatinAccessibility,RO_00738,DS13199,hotspot,twopass,fdr0,01,merge,pks,wig	Mobilized_CD34_Primary_Cells	blood	peaks	Peaks
564	1e-08	1.89388	0.000254232	0.638627	0.174586	0.296439	0.980815	50	167460	280	2992440	563	UW,Mobilized_CD34_Primary_Cells,ChromatinAccessibility,RO_01480,DS12771,twopass,merge150,wgt10,zgt2,wig	Mobilized_CD34_Primary_Cells	blood	hotspots	Hotspots
271	1e-05	1.89336	5.18081e-05	0.638355	0.157723	0.329218	0.947491	53	49737	744	2992440	270	wgEncodeOpenChromDnaseHpde6e6e7AlnAllReps,30000000,hotspot,twopass,fdr0,01,merge,pks,bed	HPDE6-E6E7	pancreatic_duct	peaks	Peaks
21	1e-05	1.89286	0.000338654	0.638087	0.178048	0.289112	0.987062	37	37899	744	2992440	20	HMVEC-dBl-Ad_footprints,txt	HMVEC-dBl-Ad	blood_vessel	footprints	Footprints
173	1e-08	1.89195	0.0134951	0.637609	0.258097	0.13174	1.14348	18	60000	280	2992440	172	AG10803-DS12384,hotspot,twopass,fdr0,01,merge,pks,bed	AG10803	skin	peaks	Peaks
788	1e-05	1.89185	4.30226e-05	0.637556	0.155858	0.332074	0.943038	55	48862	744	2992440	787	UW,Fetal_Renal_Pelvis,ChromatinAccessibility,H-24005,DS18088,hotspot,twopass,fdr0,01,merge,pks,wig	Fetal_Renal_Pelvis	fetal_renal_pelvis	peaks	Peaks
273	1e-08	1.89035	0.00702898	0.636763	0.236235	0.173743	1.09978	22	64843	280	2992440	272	wgEncodeOpenChromDnaseHuh75AlnAllReps,30000000,hotspot,twopass,fdr0,01,merge,pks,bed	Huh-7,5	liver	peaks	Peaks
861	1e-08	1.89004	0.00615114	0.636596	0.232367	0.181157	1.09204	23	74130	280	2992440	860	UW,iPS_DF_6,9,ChromatinAccessibility,DS15164,hotspot,twopass,fdr0,01,merge,pks,wig	iPS_DF_6,9	ips_cell	peaks	Peaks
262	1e-08	1.88995	0.0108102	0.636548	0.249747	0.147045	1.12605	19	52528	280	2992440	261	wgEncodeOpenChromDnaseGm12891AlnAllReps,30000000,hotspot,twopass,fdr0,01,merge,pks,bed	GM12891	blood	peaks	Peaks
194	1e-08	1.88994	0.0158414	0.636545	0.263848	0.119404	1.15369	18	54311	280	2992440	193	HConF-DS11642,hotspot,twopass,fdr0,01,merge,pks,bed	HConF	eye	peaks	Peaks
864	1e-05	1.88965	1.85113e-05	0.636394	0.148616	0.345106	0.927682	63	55095	744	2992440	863	UW,Mobilized_CD34_Primary_Cells,ChromatinAccessibility,RO_01492,DS12774,hotspot,twopass,fdr0,01,merge,pks,wig	Mobilized_CD34_Primary_Cells	blood	peaks	Peaks
257	1e-08	1.88905	0.00680534	0.636076	0.235042	0.175394	1.09676	22	64739	280	2992440	256	wgEncodeOpenChromDnaseChorionAlnAllReps,30000000,hotspot,twopass,fdr0,01,merge,pks,bed	Chorion	fetal_membrane	peaks	Peaks
1004	1e-08	1.88659	0.0100497	0.634772	0.246598	0.151439	1.1181	21	70146	280	2992440	1003	tfbs_huvec	HUVEC	blood_vessel	tfbs	TFBS
2	1e-05	1.88659	6.48011e-05	0.63477	0.158907	0.323313	0.946228	50	53888	744	2992440	1	AoAF_footprints,txt	AoAF	blood_vessel	footprints	Footprints
883	1e-08	1.88569	0.00645842	0.634292	0.232892	0.177825	1.09076	23	79162	280	2992440	882	UW,Penis_Foreskin_Fibroblast_Primary_Cells,ChromatinAccessibility,skin02,DS18256,hotspot,twopass,fdr0,01,merge,pks,wig	Penis_Foreskin_Fibroblast_Primary_Cells	fibroblast	peaks	Peaks
565	1e-05	1.88515	4.42307e-09	0.63401	0.108054	0.422225	0.845795	135	154962	744	2992440	564	UW,Mobilized_CD34_Primary_Cells,ChromatinAccessibility,RO_01492,DS12774,twopass,merge150,wgt10,zgt2,wig	Mobilized_CD34_Primary_Cells	blood	hotspots	Hotspots
519	1e-05	1.88481	3.16723e-10	0.633828	0.100762	0.436335	0.831321	167	222262	744	2992440	518	UW,Fetal_Thymus,ChromatinAccessibility,H-23663,DS16841,twopass,merge150,wgt10,zgt2,wig	Fetal_Thymus	fetal_thymus	hotspots	Hotspots
239	1e-05	1.88292	3.98436e-05	0.632826	0.154033	0.330922	0.93473	56	52532	744	2992440	238	NB4-DS12543,hotspot,twopass,fdr0,01,merge,pks,bed	NB4	blood	peaks	Peaks
1002	1e-05	1.88231	3.92986e-07	0.6325	0.124696	0.388095	0.876905	92	105481	744	2992440	1001	tfbs_helas3	HeLa-S3	cervix	tfbs	TFBS
193	1e-05	1.88196	1.50998e-05	0.632316	0.146125	0.345911	0.918721	62	67207	744	2992440	192	HCM-DS12599,hotspot,twopass,fdr0,01,merge,pks,bed	HCM	heart	peaks	Peaks
929	1e-05	1.88175	1.92114e-09	0.632203	0.105291	0.425832	0.838573	138	174946	744	2992440	928	H3K4me2_h1hesc	H1HESC	es_cell	H3K4me2	Histone_Modifications
614	1e-05	1.88051	3.00415e-05	0.631542	0.151335	0.334926	0.928158	56	56659	744	2992440	613	UW,Fetal_Adrenal_Gland,ChromatinAccessibility,H-23769,DS17319,hotspot,twopass,fdr0,01,merge,pks,wig	Fetal_Adrenal_Gland	fetal_adrenal_gland	peaks	Peaks
196	1e-05	1.87831	0.000185418	0.630371	0.168634	0.299848	0.960894	45	41233	744	2992440	195	HCT116-DS13551,hotspot,twopass,fdr0,01,merge,pks,bed	HCT-116	colon	peaks	Peaks
794	1e-05	1.87788	6.30681e-06	0.630144	0.139541	0.356644	0.903644	67	72648	744	2992440	793	UW,Fetal_Renal_Pelvis_Left,ChromatinAccessibility,H-24169,DS18964,hotspot,twopass,fdr0,01,merge,pks,wig	Fetal_Renal_Pelvis_Left	fetal_renal_pelvis	peaks	Peaks
859	1e-08	1.87721	0.00915406	0.629789	0.241646	0.156163	1.10342	21	65960	280	2992440	858	UW,iPS_DF_19,7,ChromatinAccessibility,DS15148,hotspot,twopass,fdr0,01,merge,pks,wig	iPS_DF_19,7	ips_cell	peaks	Peaks
914	1e-05	1.87677	7.51092e-12	0.629551	0.0919378	0.449353	0.809749	173	396060	744	2992440	913	H3K27me3_helas3	HeLa-S3	cervix	H3K27me3	Histone_Modifications
261	1e-05	1.87627	2.33599e-05	0.629283	0.148764	0.337707	0.92086	58	58871	744	2992440	260	wgEncodeOpenChromDnaseGlioblaAlnAllReps,30000000,hotspot,twopass,fdr0,01,merge,pks,bed	Gliobla	brain	peaks	Peaks
232	1e-08	1.87583	0.0169312	0.629049	0.263399	0.112787	1.14531	18	49904	280	2992440	231	Ishikawa_E_AllReps,30000000,hotspot,twopass,fdr0,01,merge,pks,bed	Ishikawa	uterus	peaks	Peaks
520	1e-05	1.87545	2.14343e-09	0.628851	0.105044	0.422965	0.834737	149	199333	744	2992440	519	UW,Fetal_Thymus,ChromatinAccessibility,H-23769,DS17323,twopass,merge150,wgt10,zgt2,wig	Fetal_Thymus	fetal_thymus	hotspots	Hotspots
775	1e-08	1.87488	0.00686056	0.628543	0.232489	0.172864	1.08422	24	79034	280	2992440	774	UW,Fetal_Renal_Cortex,ChromatinAccessibility,H-24078,DS18428,hotspot,twopass,fdr0,01,merge,pks,wig	Fetal_Renal_Cortex	fetal_renal_cortex	peaks	Peaks
819	1e-05	1.87405	8.98504e-05	0.628101	0.160374	0.313768	0.942433	53	47612	744	2992440	818	UW,Fetal_Thymus,ChromatinAccessibility,H-23769,DS17323,hotspot,twopass,fdr0,01,merge,pks,wig	Fetal_Thymus	fetal_thymus	peaks	Peaks
209	1e-08	1.87355	0.0238461	0.627835	0.277852	0.0832445	1.17243	17	45020	280	2992440	208	HMVEC_dAd-DS12957,hg19,hotspot,twopass,fdr0,01,merge,pks,bed	HMVEC-dAd	blood_vessel	peaks	Peaks
705	1e-08	1.87235	0.00811226	0.627194	0.236913	0.162845	1.09154	24	75782	280	2992440	704	UW,Fetal_Lung_Left,ChromatinAccessibility,H-24005,DS17959,hotspot,twopass,fdr0,01,merge,pks,wig	Fetal_Lung_Left	fetal_lung	peaks	Peaks
693	1e-05	1.87224	1.70892e-05	0.627136	0.14585	0.341271	0.913002	61	68991	744	2992440	692	UW,Fetal_Lung,ChromatinAccessibility,H-23365,DS15227,hotspot,twopass,fdr0,01,merge,pks,wig	Fetal_Lung	fetal_lung	peaks	Peaks
693	1e-08	1.87107	0.0110419	0.626513	0.246526	0.143323	1.1097	22	68991	280	2992440	692	UW,Fetal_Lung,ChromatinAccessibility,H-23365,DS15227,hotspot,twopass,fdr0,01,merge,pks,wig	Fetal_Lung	fetal_lung	peaks	Peaks
772	1e-05	1.8694	9.20415e-07	0.625618	0.127471	0.375775	0.87546	85	100171	744	2992440	771	UW,Fetal_Renal_Cortex,ChromatinAccessibility,H-23833,DS17455,hotspot,twopass,fdr0,01,merge,pks,wig	Fetal_Renal_Cortex	fetal_renal_cortex	peaks	Peaks
1005	1e-08	1.86832	0.000843116	0.625038	0.187236	0.258056	0.99202	40	145846	280	2992440	1004	tfbs_k562	K562	blood	tfbs	TFBS
714	1e-05	1.86299	2.50487e-06	0.622184	0.132162	0.363146	0.881222	81	93467	744	2992440	713	UW,Fetal_Lung_Right,ChromatinAccessibility,H-23964,DS17831,hotspot,twopass,fdr0,01,merge,pks,wig	Fetal_Lung_Right	fetal_lung	peaks	Peaks
882	1e-05	1.86285	6.39677e-06	0.622105	0.137853	0.351914	0.892296	71	81897	744	2992440	881	UW,Penis_Foreskin_Fibroblast_Primary_Cells,ChromatinAccessibility,skin02,DS18252,hotspot,twopass,fdr0,01,merge,pks,wig	Penis_Foreskin_Fibroblast_Primary_Cells	fibroblast	peaks	Peaks
125	1e-05	1.86228	1.1285e-08	0.621801	0.108893	0.408371	0.835232	141	189968	744	2992440	124	SAEC-DS10518,twopass,merge150,wgt10,zgt2,wig	SAEC	epithelium	hotspots	Hotspots
732	1e-05	1.86197	6.25426e-06	0.621633	0.137602	0.351933	0.891334	71	84112	744	2992440	731	UW,Fetal_Muscle_Arm,ChromatinAccessibility,H-24259,DS19295,hotspot,twopass,fdr0,01,merge,pks,wig	Fetal_Muscle_Arm	fetal_muscle	peaks	Peaks
11	1e-05	1.86184	0.000143696	0.621565	0.163496	0.301114	0.942017	48	50891	744	2992440	10	HAEpiC_footprints,txt	HAEpiC	epithelium	footprints	Footprints
902	1e-05	1.86159	4.26099e-07	0.621432	0.122888	0.380572	0.862292	99	122247	744	2992440	901	FAIRE_k562	K562	blood	faire	FAIRE
754	1e-05	1.86105	1.03117e-05	0.62114	0.140831	0.345111	0.897169	66	76890	744	2992440	753	UW,Fetal_Muscle_Leg,ChromatinAccessibility,H-24218,DS19115,hotspot,twopass,fdr0,01,merge,pks,wig	Fetal_Muscle_Leg	fetal_muscle	peaks	Peaks
288	1e-08	1.86025	0.0154154	0.620709	0.25623	0.118499	1.12292	18	53594	280	2992440	287	wgEncodeOpenChromDnaseUrotsaAlnAllReps,30000000,hotspot,twopass,fdr0,01,merge,pks,bed	Urothelia	urothelium	peaks	Peaks
901	1e-08	1.8599	0.00415223	0.620523	0.216485	0.196213	1.04483	29	96740	280	2992440	900	FAIRE_huvec	HUVEC	blood_vessel	faire	FAIRE
838	1e-08	1.85972	0.0160006	0.620426	0.257555	0.115617	1.12523	19	61148	280	2992440	837	UW,Fibroblasts_Fetal_Skin_Scalp,ChromatinAccessibility,H-24259,DS19444,hotspot,twopass,fdr0,01,merge,pks,wig	Fibroblasts_Fetal_Skin_Scalp	fibroblast	peaks	Peaks
192	1e-05	1.85968	4.22426e-05	0.620407	0.151509	0.32345	0.917364	57	60716	744	2992440	191	HCF-DS12501,hotspot,twopass,fdr0,01,merge,pks,bed	HCF	heart	peaks	Peaks
7	1e-05	1.85879	0.000197096	0.619927	0.166526	0.293536	0.946317	43	45545	744	2992440	6	fLung_footprints,txt	fLung	fetal_lung	footprints	Footprints
753	1e-05	1.85876	4.64505e-06	0.619908	0.135345	0.354632	0.885184	75	89810	744	2992440	752	UW,Fetal_Muscle_Leg,ChromatinAccessibility,H-24198,DS19158,hotspot,twopass,fdr0,01,merge,pks,wig	Fetal_Muscle_Leg	fetal_muscle	peaks	Peaks
270	1e-08	1.85842	0.0116048	0.619725	0.245539	0.138469	1.10098	20	60067	280	2992440	269	wgEncodeOpenChromDnaseHepatocytesAlnAllReps,30000000,hotspot,twopass,fdr0,01,merge,pks,bed	Hepatocytes	liver	peaks	Peaks
959	1e-08	1.85539	0.010869	0.618095	0.242687	0.142428	1.09376	22	79047	280	2992440	958	seg_CTCF_h1hesc	H1HESC	es_cell	CTCF	Chromatin_States
929	1e-08	1.85498	0.000363214	0.617873	0.173294	0.278217	0.95753	48	174946	280	2992440	928	H3K4me2_h1hesc	H1HESC	es_cell	H3K4me2	Histone_Modifications
206	1e-05	1.85489	3.35315e-05	0.617823	0.148943	0.325895	0.909752	60	58499	744	2992440	205	HL60-DS11809,hotspot,twopass,fdr0,01,merge,pks,bed	HL-60	blood	peaks	Peaks
651	1e-08	1.85465	0.00224183	0.617698	0.202115	0.221553	1.01384	34	121978	280	2992440	650	UW,Fetal_Intestine_Large,ChromatinAccessibility,H-23964,DS17841,hotspot,twopass,fdr0,01,merge,pks,wig	Fetal_Intestine_Large	fetal_intestine,_large	peaks	Peaks
777	1e-05	1.85444	2.18023e-06	0.617582	0.130403	0.361993	0.873172	79	94547	744	2992440	776	UW,Fetal_Renal_Cortex,ChromatinAccessibility,H-24493,DS20568,hotspot,twopass,fdr0,01,merge,pks,wig	Fetal_Renal_Cortex	fetal_renal_cortex	peaks	Peaks
521	1e-08	1.85329	0.0001776	0.616965	0.164572	0.294405	0.939525	61	243192	280	2992440	520	UW,Fetal_Thymus,ChromatinAccessibility,H-23833,DS17474,twopass,merge150,wgt10,zgt2,wig	Fetal_Thymus	fetal_thymus	hotspots	Hotspots
691	1e-05	1.85237	3.44576e-05	0.616466	0.14884	0.32474	0.908192	58	63484	744	2992440	690	UW,Fetal_Lung,ChromatinAccessibility,H-23284,DS14809,hotspot,twopass,fdr0,01,merge,pks,wig	Fetal_Lung	fetal_lung	peaks	Peaks
575	1e-05	1.85208	9.79057e-09	0.616307	0.107477	0.405652	0.826962	137	166538	744	2992440	574	UW,Mobilized_CD34_Primary_Cells,ChromatinAccessibility,RO_01562,DS13196,twopass,merge150,wgt10,zgt2,wig	Mobilized_CD34_Primary_Cells	blood	hotspots	Hotspots
293	1e-08	1.85194	0.000536908	0.616234	0.178018	0.267318	0.965149	50	195163	280	2992440	292	UW,Breast_vHMEC,ChromatinAccessibility,RM035,DS18438,twopass,merge150,wgt10,zgt2,wig	Breast_vHMEC	breast	hotspots	Hotspots
864	1e-08	1.8513	0.0140344	0.615887	0.250729	0.124457	1.10732	21	55095	280	2992440	863	UW,Mobilized_CD34_Primary_Cells,ChromatinAccessibility,RO_01492,DS12774,hotspot,twopass,fdr0,01,merge,pks,wig	Mobilized_CD34_Primary_Cells	blood	peaks	Peaks
186	1e-05	1.85127	5.64918e-05	0.615871	0.152935	0.316118	0.915625	54	62542	744	2992440	185	HAc-DS14765,hotspot,twopass,fdr0,01,merge,pks,bed	HAc	cerebellar	peaks	Peaks
217	1e-08	1.84929	0.0130258	0.614802	0.247598	0.129509	1.1001	21	72704	280	2992440	216	HNPCEpiC-DS12467,hotspot,twopass,fdr0,01,merge,pks,bed	HNPCEpiC	epithelium	peaks	Peaks
110	1e-08	1.84817	0.000363541	0.614196	0.172274	0.276539	0.951853	53	212273	280	2992440	109	Jurkat-DS12659,twopass,merge150,wgt10,zgt2,wig	Jurkat	blood	hotspots	Hotspots
195	1e-05	1.84714	2.12035e-05	0.613639	0.144324	0.330765	0.896513	64	72227	744	2992440	194	HCPEpiC-DS12447,hotspot,twopass,fdr0,01,merge,pks,bed	HCPEpiC	epithelium	peaks	Peaks
808	1e-08	1.84702	0.012564	0.613574	0.245834	0.131741	1.09541	21	66410	280	2992440	807	UW,Fetal_Stomach,ChromatinAccessibility,H-23887,DS17659,hotspot,twopass,fdr0,01,merge,pks,wig	Fetal_Stomach	fetal_stomach	peaks	Peaks
837	1e-05	1.84651	2.6654e-05	0.613297	0.146012	0.327114	0.899481	64	71270	744	2992440	836	UW,Fibroblasts_Fetal_Skin_Quadriceps_Right,ChromatinAccessibility,H-24259,DS19948,hotspot,twopass,fdr0,01,merge,pks,wig	Fibroblasts_Fetal_Skin_Quadriceps_Right	fibroblast	peaks	Peaks
213	1e-05	1.84614	8.85157e-05	0.613095	0.156398	0.306554	0.919635	52	54133	744	2992440	212	HMVEC_dLyNeo-DS13150,hotspot,twopass,fdr0,01,merge,pks,bed	HMVEC-dLy-Neo	blood_vessel	peaks	Peaks
672	1e-05	1.84599	1.78075e-05	0.613014	0.142869	0.332991	0.893037	63	67677	744	2992440	671	UW,Fetal_Kidney,ChromatinAccessibility,H-23914,DS17753,hotspot,twopass,fdr0,01,merge,pks,wig	Fetal_Kidney	fetal_kidney	peaks	Peaks
565	1e-08	1.84526	0.000599258	0.612621	0.178505	0.262751	0.962491	47	154962	280	2992440	564	UW,Mobilized_CD34_Primary_Cells,ChromatinAccessibility,RO_01492,DS12774,twopass,merge150,wgt10,zgt2,wig	Mobilized_CD34_Primary_Cells	blood	hotspots	Hotspots
206	1e-08	1.84452	0.0149497	0.612218	0.251569	0.119142	1.10529	20	58499	280	2992440	205	HL60-DS11809,hotspot,twopass,fdr0,01,merge,pks,bed	HL-60	blood	peaks	Peaks
213	1e-08	1.84319	0.0204931	0.611496	0.263895	0.0942619	1.12873	18	54133	280	2992440	212	HMVEC_dLyNeo-DS13150,hotspot,twopass,fdr0,01,merge,pks,bed	HMVEC-dLy-Neo	blood_vessel	peaks	Peaks
721	1e-05	1.84282	9.93021e-06	0.611299	0.138344	0.340145	0.882454	70	81392	744	2992440	720	UW,Fetal_Muscle_Arm,ChromatinAccessibility,H-23964,DS17848,hotspot,twopass,fdr0,01,merge,pks,wig	Fetal_Muscle_Arm	fetal_muscle	peaks	Peaks
344	1e-08	1.84281	0.000509971	0.611293	0.175888	0.266552	0.956034	51	195937	280	2992440	343	UW,Fetal_Intestine_Large,ChromatinAccessibility,H-23758,DS17157,twopass,merge150,wgt10,zgt2,wig	Fetal_Intestine_Large	fetal_intestine,_large	hotspots	Hotspots
210	1e-05	1.84123	7.51094e-05	0.610436	0.15417	0.308262	0.91261	56	57257	744	2992440	209	HMVEC_dBlAd-DS13337,hotspot,twopass,fdr0,01,merge,pks,bed	HMVEC-dBl-Ad	blood_vessel	peaks	Peaks
1005	1e-05	1.84054	7.16659e-08	0.610059	0.113248	0.388093	0.832024	117	145846	744	2992440	1004	tfbs_k562	K562	blood	tfbs	TFBS
828	1e-08	1.83998	0.0135358	0.609757	0.24693	0.125774	1.09374	20	72102	280	2992440	827	UW,Fibroblasts_Fetal_Skin_Abdomen,ChromatinAccessibility,H-24259,DS19561,hotspot,twopass,fdr0,01,merge,pks,wig	Fibroblasts_Fetal_Skin_Abdomen	fibroblast	peaks	Peaks
181	1e-05	1.83755	0.000165748	0.608433	0.161551	0.291794	0.925073	48	46113	744	2992440	180	E_myoblast_AllReps,30000000,hotspot,twopass,fdr0,01,merge,pks,bed	E_myoblast	muscle	peaks	Peaks
282	1e-08	1.83642	0.010309	0.607816	0.236939	0.143416	1.07222	23	71417	280	2992440	281	wgEncodeOpenChromDnasePanisdAlnAllReps,30000000,hotspot,twopass,fdr0,01,merge,pks,bed	PanIsletD	pancreas	peaks	Peaks
687	1e-08	1.8357	0.0105623	0.607425	0.237567	0.141793	1.07306	23	82330	280	2992440	686	UW,Fetal_Lung,ChromatinAccessibility,H-23090,DS13985,hotspot,twopass,fdr0,01,merge,pks,wig	Fetal_Lung	fetal_lung	peaks	Peaks
697	1e-08	1.83508	0.0105047	0.607088	0.237259	0.142061	1.07212	23	79800	280	2992440	696	UW,Fetal_Lung_Left,ChromatinAccessibility,H-23604,DS16570,hotspot,twopass,fdr0,01,merge,pks,wig	Fetal_Lung_Left	fetal_lung	peaks	Peaks
84	1e-05	1.83386	4.11415e-08	0.606423	0.110543	0.38976	0.823087	125	172036	744	2992440	83	HMF-DS13363,twopass,merge150,wgt10,zgt2,wig	HMF	breast	hotspots	Hotspots
196	1e-08	1.83174	0.0346142	0.605266	0.28647	0.0437851	1.16675	14	41233	280	2992440	195	HCT116-DS13551,hotspot,twopass,fdr0,01,merge,pks,bed	HCT-116	colon	peaks	Peaks
859	1e-05	1.83109	2.98285e-05	0.604914	0.144897	0.320915	0.888913	64	65960	744	2992440	858	UW,iPS_DF_19,7,ChromatinAccessibility,DS15148,hotspot,twopass,fdr0,01,merge,pks,wig	iPS_DF_19,7	ips_cell	peaks	Peaks
707	1e-08	1.83093	0.00853611	0.604823	0.229962	0.154097	1.05555	25	92060	280	2992440	706	UW,Fetal_Lung_Left,ChromatinAccessibility,H-24111,DS18487,hotspot,twopass,fdr0,01,merge,pks,wig	Fetal_Lung_Left	fetal_lung	peaks	Peaks
518	1e-05	1.83037	3.64218e-09	0.60452	0.102467	0.403685	0.805355	158	228325	744	2992440	517	UW,Fetal_Thymus,ChromatinAccessibility,H-23589,DS16490,twopass,merge150,wgt10,zgt2,wig	Fetal_Thymus	fetal_thymus	hotspots	Hotspots
811	1e-08	1.8301	0.0119992	0.604372	0.240578	0.132839	1.0759	23	69667	280	2992440	810	UW,Fetal_Stomach,ChromatinAccessibility,H-24005,DS17963,hotspot,twopass,fdr0,01,merge,pks,wig	Fetal_Stomach	fetal_stomach	peaks	Peaks
764	1e-08	1.82993	0.0123968	0.604276	0.241648	0.130646	1.07791	21	74576	280	2992440	763	UW,Fetal_Muscle_Upper_Limb_Skeletal,ChromatinAccessibility,H-23887,DS17661,hotspot,twopass,fdr0,01,merge,pks,wig	Fetal_Muscle_Upper_Limb_Skeletal	fetal_muscle	peaks	Peaks
666	1e-05	1.82981	6.36589e-05	0.604211	0.151097	0.30806	0.900361	58	61705	744	2992440	665	UW,Fetal_Intestine_Small,ChromatinAccessibility,H-24111,DS18495,hotspot,twopass,fdr0,01,merge,pks,wig	Fetal_Intestine_Small	fetal_intestine,_small	peaks	Peaks
360	1e-05	1.82964	1.45981e-09	0.604119	0.0998751	0.408364	0.799874	172	243556	744	2992440	359	UW,Fetal_Intestine_Small,ChromatinAccessibility,H-23758,DS17150,twopass,merge150,wgt10,zgt2,wig	Fetal_Intestine_Small	fetal_intestine,_small	hotspots	Hotspots
808	1e-05	1.82929	3.76421e-05	0.60393	0.146532	0.316728	0.891132	61	66410	744	2992440	807	UW,Fetal_Stomach,ChromatinAccessibility,H-23887,DS17659,hotspot,twopass,fdr0,01,merge,pks,wig	Fetal_Stomach	fetal_stomach	peaks	Peaks
224	1e-05	1.82907	0.000311439	0.60381	0.167465	0.275579	0.932041	45	47661	744	2992440	223	HRGEC-DS13716,hotspot,twopass,fdr0,01,merge,pks,bed	HRGEC	kidney	peaks	Peaks
100	1e-05	1.82904	2.68718e-08	0.603791	0.108582	0.39097	0.816611	138	198574	744	2992440	99	HRGEC-DS13716,twopass,merge150,wgt10,zgt2,wig	HRGEC	kidney	hotspots	Hotspots
963	1e-08	1.82846	0.0144727	0.603473	0.246788	0.119769	1.08718	20	74453	280	2992440	962	seg_CTCF_k562	K562	blood	CTCF	Chromatin_States
566	1e-05	1.8278	1.94919e-08	0.603113	0.107383	0.392641	0.813584	140	175487	744	2992440	565	UW,Mobilized_CD34_Primary_Cells,ChromatinAccessibility,RO_01492,DS14206,twopass,merge150,wgt10,zgt2,wig	Mobilized_CD34_Primary_Cells	blood	hotspots	Hotspots
720	1e-05	1.82764	7.86547e-06	0.603026	0.134941	0.338542	0.867511	74	85985	744	2992440	719	UW,Fetal_Muscle_Arm,ChromatinAccessibility,H-23941,DS17825,hotspot,twopass,fdr0,01,merge,pks,wig	Fetal_Muscle_Arm	fetal_muscle	peaks	Peaks
638	1e-08	1.82594	0.00854044	0.602093	0.22894	0.153372	1.05081	25	89935	280	2992440	637	UW,Fetal_Heart,ChromatinAccessibility,H-24042,DS19427,hotspot,twopass,fdr0,01,merge,pks,wig	Fetal_Heart	fetal_heart	peaks	Peaks
247	1e-05	1.82591	0.000107361	0.602081	0.155443	0.297413	0.906749	58	59278	744	2992440	246	PrEC-DS12098,hg19,hotspot,twopass,fdr0,01,merge,pks,bed	PrEC	prostate	peaks	Peaks
216	1e-05	1.82427	0.000153473	0.601181	0.158816	0.289901	0.912461	51	51775	744	2992440	215	HMVEC_LLy-DS13185,hotspot,twopass,fdr0,01,merge,pks,bed	HMVEC-LLy	blood_vessel	peaks	Peaks
39	1e-05	1.8232	3.34164e-05	0.600595	0.144762	0.316861	0.884329	62	75329	744	2992440	38	SKMC_footprints,txt	SKMC	muscle	footprints	Footprints
961	1e-05	1.82252	7.5658e-05	0.600219	0.151656	0.302972	0.897465	56	68428	744	2992440	960	seg_CTCF_hepg2	HepG2	liver	CTCF	Chromatin_States
16	1e-05	1.82193	0.000331935	0.599897	0.167148	0.272286	0.927508	45	47275	744	2992440	15	HEEpiC_footprints,txt	HEEpiC	epithelium	footprints	Footprints
215	1e-05	1.82178	8.91314e-05	0.599811	0.153075	0.299785	0.899838	55	60084	744	2992440	214	HMVEC_LBl-DS13372,hotspot,twopass,fdr0,01,merge,pks,bed	HMVEC-LBl	blood_vessel	peaks	Peaks
710	1e-08	1.82028	0.00876641	0.59899	0.228532	0.151067	1.04691	26	86974	280	2992440	709	UW,Fetal_Lung_Right,ChromatinAccessibility,H-23640,DS16790,hotspot,twopass,fdr0,01,merge,pks,wig	Fetal_Lung_Right	fetal_lung	peaks	Peaks
209	1e-05	1.8191	0.000332489	0.598344	0.166736	0.271542	0.925146	46	45020	744	2992440	208	HMVEC_dAd-DS12957,hg19,hotspot,twopass,fdr0,01,merge,pks,bed	HMVEC-dAd	blood_vessel	peaks	Peaks
665	1e-08	1.81668	0.0101577	0.597012	0.232263	0.141776	1.05225	25	77009	280	2992440	664	UW,Fetal_Intestine_Small,ChromatinAccessibility,H-23941,DS17808,hotspot,twopass,fdr0,01,merge,pks,wig	Fetal_Intestine_Small	fetal_intestine,_small	peaks	Peaks
738	1e-05	1.81592	4.71356e-05	0.596593	0.146605	0.309247	0.883938	60	70000	744	2992440	737	UW,Fetal_Muscle_Back,ChromatinAccessibility,H-24078,DS18377,hotspot,twopass,fdr0,01,merge,pks,wig	Fetal_Muscle_Back	fetal_muscle	peaks	Peaks
674	1e-05	1.81567	3.75708e-05	0.596452	0.144702	0.312836	0.880068	63	70697	744	2992440	673	UW,Fetal_Kidney_Left,ChromatinAccessibility,H-23589,DS16446,hotspot,twopass,fdr0,01,merge,pks,wig	Fetal_Kidney_Left	fetal_kidney	peaks	Peaks
540	1e-05	1.81559	9.72883e-08	0.596408	0.11186	0.377162	0.815654	126	168459	744	2992440	539	UW,Fibroblasts_Fetal_Skin_Scalp,ChromatinAccessibility,H-24259,DS19449,twopass,merge150,wgt10,zgt2,wig	Fibroblasts_Fetal_Skin_Scalp	fibroblast	hotspots	Hotspots
80	1e-05	1.81525	1.09084e-07	0.596223	0.112264	0.376186	0.816261	121	166238	744	2992440	79	HGF-DS11752,twopass,merge150,wgt10,zgt2,wig	HGF	gingival	hotspots	Hotspots
898	1e-08	1.81492	0.0891903	0.596044	0.350679	-0.0912873	1.28337	9	30407	280	2992440	897	FAIRE_h1hesc	H1HESC	es_cell	faire	FAIRE
710	1e-05	1.81423	1.1651e-05	0.595659	0.135871	0.329353	0.861966	74	86974	744	2992440	709	UW,Fetal_Lung_Right,ChromatinAccessibility,H-23640,DS16790,hotspot,twopass,fdr0,01,merge,pks,wig	Fetal_Lung_Right	fetal_lung	peaks	Peaks
198	1e-08	1.81408	0.0135565	0.595576	0.24124	0.122745	1.06841	22	69083	280	2992440	197	Hela-all,fdr0,01,bed	HeLa-S3	cervix	peaks	Peaks
104	1e-05	1.81366	7.43166e-10	0.595349	0.0967007	0.405815	0.784882	186	277728	744	2992440	103	hTH1-all,twopass,merge150,wgt10,zgt2,wig	Th1	blood	hotspots	Hotspots
655	1e-08	1.8127	0.0178725	0.594818	0.251164	0.102537	1.0871	20	57374	280	2992440	654	UW,Fetal_Intestine_Small,ChromatinAccessibility,H-23640,DS16712,hotspot,twopass,fdr0,01,merge,pks,wig	Fetal_Intestine_Small	fetal_intestine,_small	peaks	Peaks
260	1e-08	1.81158	0.00859247	0.594201	0.226116	0.151013	1.03739	27	88468	280	2992440	259	wgEncodeOpenChromDnaseFibropAlnAllReps,30000000,hotspot,twopass,fdr0,01,merge,pks,bed	FibroP	skin	peaks	Peaks
699	1e-05	1.81135	1.91733e-05	0.594072	0.138987	0.321658	0.866486	70	79675	744	2992440	698	UW,Fetal_Lung_Left,ChromatinAccessibility,H-23744,DS17105,hotspot,twopass,fdr0,01,merge,pks,wig	Fetal_Lung_Left	fetal_lung	peaks	Peaks
241	1e-08	1.81092	0.0144337	0.593835	0.24275	0.118045	1.06962	22	78233	280	2992440	240	NHDF_Ad-DS12863,hotspot,twopass,fdr0,01,merge,pks,bed	NHDF-Ad	skin	peaks	Peaks
993	1e-08	1.8102	0.0200962	0.59344	0.255293	0.0930661	1.09381	18	51939	280	2992440	992	seg_TSS_k562	K562	blood	TSS	Chromatin_States
787	1e-08	1.81015	0.00785987	0.593412	0.223252	0.155837	1.03099	25	85006	280	2992440	786	UW,Fetal_Renal_Pelvis,ChromatinAccessibility,H-23914,DS17760,hotspot,twopass,fdr0,01,merge,pks,wig	Fetal_Renal_Pelvis	fetal_renal_pelvis	peaks	Peaks
146	1e-08	1.80991	0.000681195	0.593274	0.174645	0.250971	0.935578	51	197709	280	2992440	145	wgEncodeOpenChromDnaseHpde6e6e7AlnAllReps,30000000,twopass,merge150,wgt10,zgt2,wig	HPDE6-E6E7	pancreatic_duct	hotspots	Hotspots
962	1e-08	1.8096	0.0244149	0.593106	0.26354	0.0765682	1.10964	17	62709	280	2992440	961	seg_CTCF_huvec	HUVEC	blood_vessel	CTCF	Chromatin_States
569	1e-05	1.80928	2.76661e-08	0.592931	0.106727	0.383747	0.802116	141	173451	744	2992440	568	UW,Mobilized_CD34_Primary_Cells,ChromatinAccessibility,RO_01520,DS12785,twopass,merge150,wgt10,zgt2,wig	Mobilized_CD34_Primary_Cells	blood	hotspots	Hotspots
293	1e-05	1.80887	3.87704e-08	0.592704	0.107836	0.381346	0.804062	140	195163	744	2992440	292	UW,Breast_vHMEC,ChromatinAccessibility,RM035,DS18438,twopass,merge150,wgt10,zgt2,wig	Breast_vHMEC	breast	hotspots	Hotspots
834	1e-08	1.80871	0.016458	0.592612	0.247066	0.108362	1.07686	20	73964	280	2992440	833	UW,Fibroblasts_Fetal_Skin_Quadriceps_Left,ChromatinAccessibility,H-24259,DS20046,hotspot,twopass,fdr0,01,merge,pks,wig	Fibroblasts_Fetal_Skin_Quadriceps_Left	fibroblast	peaks	Peaks
29	1e-05	1.80719	0.000172911	0.591775	0.15757	0.282937	0.900613	52	58958	744	2992440	28	HSMM_footprints,txt	HSMM	muscle	footprints	Footprints
673	1e-05	1.80648	2.09495e-05	0.591379	0.139	0.318939	0.863819	71	79136	744	2992440	672	UW,Fetal_Kidney,ChromatinAccessibility,H-24507,DS20564,hotspot,twopass,fdr0,01,merge,pks,wig	Fetal_Kidney	fetal_kidney	peaks	Peaks
576	1e-08	1.8064	0.000436671	0.591336	0.168143	0.261776	0.920896	55	203658	280	2992440	575	UW,Mobilized_CD34_Primary_Cells,ChromatinAccessibility,RO_01701,DS17112,twopass,merge150,wgt10,zgt2,wig	Mobilized_CD34_Primary_Cells	blood	hotspots	Hotspots
180	1e-05	1.80422	0.000204778	0.590127	0.158933	0.278618	0.901637	51	49684	744	2992440	179	CMK-DS12393,hotspot,twopass,fdr0,01,merge,pks,bed	CMK	blood	peaks	Peaks
360	1e-08	1.8025	0.000335454	0.589174	0.164287	0.267173	0.911176	60	243556	280	2992440	359	UW,Fetal_Intestine_Small,ChromatinAccessibility,H-23758,DS17150,twopass,merge150,wgt10,zgt2,wig	Fetal_Intestine_Small	fetal_intestine,_small	hotspots	Hotspots
249	1e-05	1.80036	0.000169335	0.587988	0.156344	0.281553	0.894423	54	53937	744	2992440	248	RWPE_AllReps,30000000,hotspot,twopass,fdr0,01,merge,pks,bed	RWPE1	prostate	peaks	Peaks
992	1e-08	1.79886	0.0337456	0.587153	0.276555	0.0451056	1.1292	15	40162	280	2992440	991	seg_TSS_huvec	HUVEC	blood_vessel	TSS	Chromatin_States
23	1e-08	1.79718	0.0554247	0.586218	0.306034	-0.0136087	1.18605	12	36616	280	2992440	22	HMVEC-dLy-Neo_footprints,txt	HMVEC-dLy-Neo	blood_vessel	footprints	Footprints
709	1e-05	1.79646	3.74833e-05	0.585816	0.142103	0.307294	0.864338	65	79038	744	2992440	708	UW,Fetal_Lung_Right,ChromatinAccessibility,H-23604,DS16566,hotspot,twopass,fdr0,01,merge,pks,wig	Fetal_Lung_Right	fetal_lung	peaks	Peaks
675	1e-05	1.79621	1.61774e-05	0.585677	0.135824	0.319461	0.851892	73	88448	744	2992440	674	UW,Fetal_Kidney_Left,ChromatinAccessibility,H-23604,DS16579,hotspot,twopass,fdr0,01,merge,pks,wig	Fetal_Kidney_Left	fetal_kidney	peaks	Peaks
194	1e-05	1.7959	0.000233178	0.585509	0.159103	0.273667	0.897351	50	54311	744	2992440	193	HConF-DS11642,hotspot,twopass,fdr0,01,merge,pks,bed	HConF	eye	peaks	Peaks
1	1e-05	1.79539	0.00119406	0.585224	0.180608	0.231232	0.939217	36	39760	744	2992440	0	AG10803_footprints,txt	AG10803	skin	footprints	Footprints
687	1e-05	1.79482	3.45528e-05	0.584907	0.141242	0.308073	0.86174	67	82330	744	2992440	686	UW,Fetal_Lung,ChromatinAccessibility,H-23090,DS13985,hotspot,twopass,fdr0,01,merge,pks,wig	Fetal_Lung	fetal_lung	peaks	Peaks
574	1e-05	1.79409	1.66589e-08	0.584496	0.103569	0.381501	0.787492	154	200595	744	2992440	573	UW,Mobilized_CD34_Primary_Cells,ChromatinAccessibility,RO_01549,DS12734,twopass,merge150,wgt10,zgt2,wig	Mobilized_CD34_Primary_Cells	blood	hotspots	Hotspots
827	1e-05	1.79374	0.00014513	0.584302	0.153794	0.282867	0.885738	56	63967	744	2992440	826	UW,Fibroblasts_Fetal_Skin_Abdomen,ChromatinAccessibility,H-24259,DS19558,hotspot,twopass,fdr0,01,merge,pks,wig	Fibroblasts_Fetal_Skin_Abdomen	fibroblast	peaks	Peaks
243	1e-08	1.79349	0.0135586	0.584163	0.236623	0.120382	1.04794	23	73922	280	2992440	242	NHEK-all,fdr0,01,bed	NHEK	skin	peaks	Peaks
883	1e-05	1.79318	3.10528e-05	0.583993	0.140194	0.309213	0.858773	67	79162	744	2992440	882	UW,Penis_Foreskin_Fibroblast_Primary_Cells,ChromatinAccessibility,skin02,DS18256,hotspot,twopass,fdr0,01,merge,pks,wig	Penis_Foreskin_Fibroblast_Primary_Cells	fibroblast	peaks	Peaks
49	1e-05	1.79226	7.74886e-08	0.583479	0.108597	0.370629	0.79633	132	188249	744	2992440	48	AoAF-DS13523,twopass,merge150,wgt10,zgt2,wig	AoAF	blood_vessel	hotspots	Hotspots
998	1e-05	1.7915	0.249109	0.583055	0.505897	-0.408504	1.57461	5	4063	744	2992440	997	seg_WEAK_ENHANCER_huvec	HUVEC	blood_vessel	WEAK_ENHANCER	Chromatin_States
759	1e-05	1.79068	1.27852e-05	0.582596	0.133508	0.32092	0.844272	76	94730	744	2992440	758	UW,Fetal_Muscle_Leg,ChromatinAccessibility,H-24409,DS20239,hotspot,twopass,fdr0,01,merge,pks,wig	Fetal_Muscle_Leg	fetal_muscle	peaks	Peaks
720	1e-08	1.78937	0.0107824	0.581862	0.22821	0.134569	1.02915	25	85985	280	2992440	719	UW,Fetal_Muscle_Arm,ChromatinAccessibility,H-23941,DS17825,hotspot,twopass,fdr0,01,merge,pks,wig	Fetal_Muscle_Arm	fetal_muscle	peaks	Peaks
835	1e-05	1.78927	8.40552e-05	0.581808	0.147947	0.291831	0.871785	63	72993	744	2992440	834	UW,Fibroblasts_Fetal_Skin_Quadriceps_Left,ChromatinAccessibility,H-24259,DS20056,hotspot,twopass,fdr0,01,merge,pks,wig	Fibroblasts_Fetal_Skin_Quadriceps_Left	fibroblast	peaks	Peaks
907	1e-05	1.78819	5.7431e-05	0.581205	0.144466	0.298052	0.864359	61	72686	744	2992440	906	H3K27ac_h1hesc	H1HESC	es_cell	H3K27ac	Histone_Modifications
558	1e-05	1.78691	9.54529e-08	0.580487	0.108804	0.367232	0.793742	133	186510	744	2992440	557	UW,IMR90,ChromatinAccessibility,DS13229,twopass,merge150,wgt10,zgt2,wig	IMR90	lung	hotspots	Hotspots
855	1e-08	1.78683	0.0279856	0.580442	0.264139	0.0627299	1.09816	17	57955	280	2992440	854	UW,IMR90,ChromatinAccessibility,DS11764,hotspot,twopass,fdr0,01,merge,pks,wig	IMR90	lung	peaks	Peaks
889	1e-08	1.78663	0.0192846	0.580333	0.248007	0.0942385	1.06643	20	71840	280	2992440	888	UW,Penis_Foreskin_Melanocyte_Primary_Cells,ChromatinAccessibility,skin01,DS18601,hotspot,twopass,fdr0,01,merge,pks,wig	Penis_Foreskin_Melanocyte_Primary_Cells	skin	peaks	Peaks
214	1e-05	1.78632	0.000333778	0.580155	0.161713	0.263198	0.897112	49	50245	744	2992440	213	HMVEC_dNeo-DS12937,hotspot,twopass,fdr0,01,merge,pks,bed	HMVEC-dNeo	blood_vessel	peaks	Peaks
32	1e-08	1.786	0.139261	0.579977	0.392261	-0.188854	1.34881	7	18387	280	2992440	31	K562_footprints,txt	K562	blood	footprints	Footprints
831	1e-05	1.78546	0.000163126	0.579679	0.153753	0.278322	0.881035	56	63684	744	2992440	830	UW,Fibroblasts_Fetal_Skin_Biceps_Left,ChromatinAccessibility,H-24259,DS19867,hotspot,twopass,fdr0,01,merge,pks,wig	Fibroblasts_Fetal_Skin_Biceps_Left	fibroblast	peaks	Peaks
747	1e-05	1.78528	3.81599e-05	0.579576	0.14073	0.303745	0.855407	67	78647	744	2992440	746	UW,Fetal_Muscle_Back,ChromatinAccessibility,H-24409,DS20244,hotspot,twopass,fdr0,01,merge,pks,wig	Fetal_Muscle_Back	fetal_muscle	peaks	Peaks
722	1e-05	1.78352	8.67789e-06	0.578588	0.130086	0.32362	0.833557	83	104094	744	2992440	721	UW,Fetal_Muscle_Arm,ChromatinAccessibility,H-24005,DS18080,hotspot,twopass,fdr0,01,merge,pks,wig	Fetal_Muscle_Arm	fetal_muscle	peaks	Peaks
571	1e-05	1.78288	1.12796e-07	0.578228	0.109001	0.364586	0.79187	133	159340	744	2992440	570	UW,Mobilized_CD34_Primary_Cells,ChromatinAccessibility,RO_01535,DS12274,twopass,merge150,wgt10,zgt2,wig	Mobilized_CD34_Primary_Cells	blood	hotspots	Hotspots
197	1e-08	1.78247	0.0198365	0.578	0.24813	0.0916656	1.06433	23	72279	280	2992440	196	HEEpiC-DS12763,hotspot,twopass,fdr0,01,merge,pks,bed	HEEpiC	epithelium	peaks	Peaks
856	1e-08	1.78241	0.0170473	0.577964	0.242263	0.103128	1.0528	21	76174	280	2992440	855	UW,IMR90,ChromatinAccessibility,DS13219,hotspot,twopass,fdr0,01,merge,pks,wig	IMR90	lung	peaks	Peaks
645	1e-08	1.78187	0.0242003	0.577661	0.25629	0.0753325	1.07999	19	57288	280	2992440	644	UW,Fetal_Intestine_Large,ChromatinAccessibility,H-23808,DS17422,hotspot,twopass,fdr0,01,merge,pks,wig	Fetal_Intestine_Large	fetal_intestine,_large	peaks	Peaks
857	1e-05	1.78095	9.80064e-05	0.577149	0.148159	0.286758	0.86754	61	67722	744	2992440	856	UW,IMR90,ChromatinAccessibility,DS13229,hotspot,twopass,fdr0,01,merge,pks,wig	IMR90	lung	peaks	Peaks
26	1e-08	1.78071	0.0440182	0.577013	0.286513	0.015448	1.13858	15	48100	280	2992440	25	HPdLF_footprints,txt	HPdLF	epithelium	footprints	Footprints
739	1e-05	1.78055	5.35523e-05	0.576924	0.142819	0.297	0.856849	65	76885	744	2992440	738	UW,Fetal_Muscle_Back,ChromatinAccessibility,H-24089,DS18454,hotspot,twopass,fdr0,01,merge,pks,wig	Fetal_Muscle_Back	fetal_muscle	peaks	Peaks
110	1e-05	1.78052	4.13155e-08	0.576903	0.105176	0.370759	0.783047	146	212273	744	2992440	109	Jurkat-DS12659,twopass,merge150,wgt10,zgt2,wig	Jurkat	blood	hotspots	Hotspots
810	1e-08	1.7801	0.0113847	0.576668	0.227872	0.130038	1.0233	26	83114	280	2992440	809	UW,Fetal_Stomach,ChromatinAccessibility,H-23964,DS17878,hotspot,twopass,fdr0,01,merge,pks,wig	Fetal_Stomach	fetal_stomach	peaks	Peaks
894	1e-08	1.77994	0.000362398	0.576582	0.161686	0.259677	0.893487	132	651610	280	2992440	893	upstream_gene_variant	NA	NA	Upstream	Genic
283	1e-08	1.77959	0.0186643	0.576383	0.245043	0.0960983	1.05667	22	64032	280	2992440	282	wgEncodeOpenChromDnasePanisletsAlnAllReps,30000000,hotspot,twopass,fdr0,01,merge,pks,bed	PanIslets	pancreas	peaks	Peaks
774	1e-05	1.7785	2.4277e-05	0.575768	0.136392	0.30844	0.843097	71	84974	744	2992440	773	UW,Fetal_Renal_Cortex,ChromatinAccessibility,H-23941,DS17804,hotspot,twopass,fdr0,01,merge,pks,wig	Fetal_Renal_Cortex	fetal_renal_cortex	peaks	Peaks
885	1e-05	1.77648	9.73943e-05	0.574632	0.147455	0.28562	0.863644	64	71948	744	2992440	884	UW,Penis_Foreskin_Keratinocyte_Primary_Cells,ChromatinAccessibility,skin01,DS18695,hotspot,twopass,fdr0,01,merge,pks,wig	Penis_Foreskin_Keratinocyte_Primary_Cells	skin	peaks	Peaks
104	1e-08	1.77602	0.000291987	0.574377	0.158567	0.263586	0.885168	67	277728	280	2992440	103	hTH1-all,twopass,merge150,wgt10,zgt2,wig	Th1	blood	hotspots	Hotspots
353	1e-05	1.77591	9.46055e-09	0.574313	0.100052	0.37821	0.770415	171	244851	744	2992440	352	UW,Fetal_Intestine_Large,ChromatinAccessibility,H-24005,DS17990,twopass,merge150,wgt10,zgt2,wig	Fetal_Intestine_Large	fetal_intestine,_large	hotspots	Hotspots
237	1e-08	1.77556	0.0178691	0.574115	0.242414	0.0989825	1.04925	22	70416	280	2992440	236	MCF7-all,fdr0,01,bed	MCF-7	breast	peaks	Peaks
235	1e-08	1.77521	0.0152077	0.573918	0.236434	0.110508	1.03733	22	70411	280	2992440	234	K562-all,fdr0,01,bed	K562	blood	peaks	Peaks
652	1e-08	1.77447	0.0170767	0.573504	0.240458	0.102207	1.0448	22	70917	280	2992440	651	UW,Fetal_Intestine_Large,ChromatinAccessibility,H-24005,DS17990,hotspot,twopass,fdr0,01,merge,pks,wig	Fetal_Intestine_Large	fetal_intestine,_large	peaks	Peaks
521	1e-05	1.77447	1.37352e-08	0.573504	0.101028	0.375488	0.77152	167	243192	744	2992440	520	UW,Fetal_Thymus,ChromatinAccessibility,H-23833,DS17474,twopass,merge150,wgt10,zgt2,wig	Fetal_Thymus	fetal_thymus	hotspots	Hotspots
667	1e-05	1.77443	3.74858e-05	0.57348	0.139111	0.300822	0.846139	68	84050	744	2992440	666	UW,Fetal_Kidney,ChromatinAccessibility,H-22337,DS10986,hotspot,twopass,fdr0,01,merge,pks,wig	Fetal_Kidney	fetal_kidney	peaks	Peaks
948	1e-05	1.77395	1.10239e-06	0.573208	0.117643	0.342627	0.803789	101	137259	744	2992440	947	H3K9ac_huvec	HUVEC	blood_vessel	H3K9ac	Histone_Modifications
257	1e-05	1.7719	7.00152e-05	0.572051	0.143868	0.290071	0.854032	63	64739	744	2992440	256	wgEncodeOpenChromDnaseChorionAlnAllReps,30000000,hotspot,twopass,fdr0,01,merge,pks,bed	Chorion	fetal_membrane	peaks	Peaks
374	1e-05	1.77128	1.64397e-08	0.571703	0.101261	0.373231	0.770176	163	243190	744	2992440	373	UW,Fetal_Kidney,ChromatinAccessibility,H-24507,DS20564,twopass,merge150,wgt10,zgt2,wig	Fetal_Kidney	fetal_kidney	hotspots	Hotspots
880	1e-05	1.76999	1.22813e-05	0.570974	0.130582	0.315033	0.826914	83	102177	744	2992440	879	UW,Penis_Foreskin_Fibroblast_Primary_Cells,ChromatinAccessibility,skin01,DS18224,hotspot,twopass,fdr0,01,merge,pks,wig	Penis_Foreskin_Fibroblast_Primary_Cells	fibroblast	peaks	Peaks
573	1e-08	1.76972	0.00140144	0.57082	0.178697	0.220575	0.921066	47	164346	280	2992440	572	UW,Mobilized_CD34_Primary_Cells,ChromatinAccessibility,RO_01536,DS12339,twopass,merge150,wgt10,zgt2,wig	Mobilized_CD34_Primary_Cells	blood	hotspots	Hotspots
725	1e-08	1.76961	0.0181506	0.57076	0.241588	0.097247	1.04427	21	77801	280	2992440	724	UW,Fetal_Muscle_Arm,ChromatinAccessibility,H-24089,DS18452,hotspot,twopass,fdr0,01,merge,pks,wig	Fetal_Muscle_Arm	fetal_muscle	peaks	Peaks
851	1e-08	1.76866	0.0261219	0.570223	0.25635	0.0677776	1.07267	18	58796	280	2992440	850	UW,H1_Derived_Neuronal_Progenitor_Cultured_Cells,ChromatinAccessibility,DS20153,hotspot,twopass,fdr0,01,merge,pks,wig	H1_Derived_Neuronal_Progenitor_Cultured_Cells	es_cell	peaks	Peaks
950	1e-05	1.76865	1.06653e-05	0.570217	0.1295	0.316397	0.824036	79	137034	744	2992440	949	H3K9me3_gm12878	GM12878	blood	H3K9me3	Histone_Modifications
85	1e-05	1.76817	1.09114e-07	0.569948	0.107318	0.359605	0.78029	139	191064	744	2992440	84	HMVEC_dAd-DS12957,hg19,twopass,merge150,wgt10,zgt2,wig	HMVEC-dAd	blood_vessel	hotspots	Hotspots
63	1e-05	1.76792	1.60328e-07	0.569803	0.108735	0.356682	0.782924	135	192389	744	2992440	62	HAEpiC-DS12663,twopass,merge150,wgt10,zgt2,wig	HAEpiC	epithelium	hotspots	Hotspots
834	1e-05	1.76611	0.000110525	0.568781	0.147115	0.280436	0.857126	62	73964	744	2992440	833	UW,Fibroblasts_Fetal_Skin_Quadriceps_Left,ChromatinAccessibility,H-24259,DS20046,hotspot,twopass,fdr0,01,merge,pks,wig	Fibroblasts_Fetal_Skin_Quadriceps_Left	fibroblast	peaks	Peaks
669	1e-05	1.76506	1.27474e-05	0.568187	0.130187	0.313021	0.823353	81	99219	744	2992440	668	UW,Fetal_Kidney,ChromatinAccessibility,H-23524,DS16139,hotspot,twopass,fdr0,01,merge,pks,wig	Fetal_Kidney	fetal_kidney	peaks	Peaks
197	1e-05	1.76445	0.000107031	0.567837	0.146574	0.280553	0.855122	65	72279	744	2992440	196	HEEpiC-DS12763,hotspot,twopass,fdr0,01,merge,pks,bed	HEEpiC	epithelium	peaks	Peaks
208	1e-05	1.76407	0.00020413	0.567625	0.15284	0.268058	0.867191	57	63078	744	2992440	207	HMF-DS13363,hotspot,twopass,fdr0,01,merge,pks,bed	HMF	breast	peaks	Peaks
175	1e-08	1.76376	0.027757	0.56745	0.257849	0.0620653	1.07283	18	63244	280	2992440	174	BE_2_C-DS14625,hotspot,twopass,fdr0,01,merge,pks,bed	BE2_C	brain	peaks	Peaks
489	1e-05	1.76303	9.32387e-08	0.567036	0.106198	0.358889	0.775184	138	182279	744	2992440	488	UW,Fetal_Renal_Pelvis,ChromatinAccessibility,H-24005,DS18088,twopass,merge150,wgt10,zgt2,wig	Fetal_Renal_Pelvis	fetal_renal_pelvis	hotspots	Hotspots
772	1e-08	1.76299	0.00911465	0.567011	0.217435	0.140838	0.993184	28	100171	280	2992440	771	UW,Fetal_Renal_Cortex,ChromatinAccessibility,H-23833,DS17455,hotspot,twopass,fdr0,01,merge,pks,wig	Fetal_Renal_Cortex	fetal_renal_cortex	peaks	Peaks
901	1e-05	1.76174	1.63801e-05	0.566301	0.131415	0.308728	0.823874	78	96740	744	2992440	900	FAIRE_huvec	HUVEC	blood_vessel	faire	FAIRE
709	1e-08	1.76138	0.0193118	0.566095	0.241977	0.0918198	1.04037	22	79038	280	2992440	708	UW,Fetal_Lung_Right,ChromatinAccessibility,H-23604,DS16566,hotspot,twopass,fdr0,01,merge,pks,wig	Fetal_Lung_Right	fetal_lung	peaks	Peaks
34	1e-08	1.76115	0.0888962	0.565966	0.332677	-0.0860803	1.21801	11	35931	280	2992440	33	NH-A_footprints,txt	NH-A	nervous	footprints	Footprints
255	1e-08	1.76078	0.0161995	0.565759	0.235302	0.104566	1.02695	22	70001	280	2992440	254	wgEncodeOpenChromDnase8988tAlnAllReps,30000000,hotspot,twopass,fdr0,01,merge,pks,bed	8988T	liver	peaks	Peaks
563	1e-05	1.75964	2.43451e-07	0.565111	0.109461	0.350568	0.779655	136	167507	744	2992440	562	UW,Mobilized_CD34_Primary_Cells,ChromatinAccessibility,RO_00738,DS13199,twopass,merge150,wgt10,zgt2,wig	Mobilized_CD34_Primary_Cells	blood	hotspots	Hotspots
900	1e-05	1.75785	0.000544128	0.564091	0.163125	0.244367	0.883816	47	52749	744	2992440	899	FAIRE_hepg2	HepG2	liver	faire	FAIRE
219	1e-05	1.75753	0.000176179	0.563908	0.150338	0.269245	0.85857	58	65499	744	2992440	218	HPAF-DS13411,hotspot,twopass,fdr0,01,merge,pks,bed	HPAF	blood_vessel	peaks	Peaks
736	1e-05	1.75568	3.86606e-05	0.562856	0.13677	0.294786	0.830925	71	89121	744	2992440	735	UW,Fetal_Muscle_Back,ChromatinAccessibility,H-23964,DS17850,hotspot,twopass,fdr0,01,merge,pks,wig	Fetal_Muscle_Back	fetal_muscle	peaks	Peaks
282	1e-05	1.75486	8.284e-05	0.562392	0.142883	0.282341	0.842442	65	71417	744	2992440	281	wgEncodeOpenChromDnasePanisdAlnAllReps,30000000,hotspot,twopass,fdr0,01,merge,pks,bed	PanIsletD	pancreas	peaks	Peaks
172	1e-05	1.75402	0.000758271	0.561911	0.166858	0.234869	0.888953	45	49742	744	2992440	171	AG09319-DS12291,hotspot,twopass,fdr0,01,merge,pks,bed	AG09319	gingival	peaks	Peaks
1001	1e-08	1.75397	0.0124482	0.561882	0.224827	0.121221	1.00254	25	86085	280	2992440	1000	tfbs_h1hesc	H1HESC	es_cell	tfbs	TFBS
558	1e-08	1.75395	0.00194866	0.561871	0.181369	0.206388	0.917353	44	186510	280	2992440	557	UW,IMR90,ChromatinAccessibility,DS13229,twopass,merge150,wgt10,zgt2,wig	IMR90	lung	hotspots	Hotspots
263	1e-05	1.75393	0.000163458	0.561859	0.149047	0.269727	0.853992	56	58274	744	2992440	262	wgEncodeOpenChromDnaseGm12892AlnAllReps,30000000,hotspot,twopass,fdr0,01,merge,pks,bed	GM12892	blood	peaks	Peaks
523	1e-08	1.75365	0.000365236	0.5617	0.157604	0.252797	0.870603	67	289390	280	2992440	522	UW,Fetal_Thymus,ChromatinAccessibility,H-23964,DS17876,twopass,merge150,wgt10,zgt2,wig	Fetal_Thymus	fetal_thymus	hotspots	Hotspots
15	1e-05	1.75305	0.00097801	0.561355	0.170274	0.227618	0.895092	43	46450	744	2992440	14	HCPEpiC_footprints,txt	HCPEpiC	epithelium	footprints	Footprints
173	1e-05	1.753	0.000336312	0.561329	0.156551	0.254489	0.86817	52	60000	744	2992440	172	AG10803-DS12384,hotspot,twopass,fdr0,01,merge,pks,bed	AG10803	skin	peaks	Peaks
43	1e-05	1.7517	2.54333e-09	0.560588	0.0940797	0.376192	0.744984	203	314154	744	2992440	42	Adult_Th0_AllReps,30000000,twopass,merge150,wgt10,zgt2,wig	Adult_CD4+	blood	hotspots	Hotspots
814	1e-08	1.75169	0.0199166	0.560581	0.240808	0.0885969	1.03257	22	74142	280	2992440	813	UW,Fetal_Stomach,ChromatinAccessibility,H-24401,DS20349,hotspot,twopass,fdr0,01,merge,pks,wig	Fetal_Stomach	fetal_stomach	peaks	Peaks
781	1e-05	1.7505	2.06863e-05	0.559902	0.131514	0.302134	0.817669	81	98143	744	2992440	780	UW,Fetal_Renal_Cortex_Left,ChromatinAccessibility,H-24232,DS19257,hotspot,twopass,fdr0,01,merge,pks,wig	Fetal_Renal_Cortex_Left	fetal_renal_cortex	peaks	Peaks
205	1e-05	1.75043	0.000119647	0.559862	0.145538	0.274608	0.845117	68	76265	744	2992440	204	HIPEpiC-DS12684,hotspot,twopass,fdr0,01,merge,pks,bed	HIPEpiC	epithelium	peaks	Peaks
727	1e-05	1.7503	0.000136785	0.55979	0.146776	0.272109	0.847471	60	72844	744	2992440	726	UW,Fetal_Muscle_Arm,ChromatinAccessibility,H-24125,DS18559,hotspot,twopass,fdr0,01,merge,pks,wig	Fetal_Muscle_Arm	fetal_muscle	peaks	Peaks
958	1e-08	1.75005	0.0386991	0.559642	0.270702	0.0290659	1.09022	16	60383	280	2992440	957	seg_CTCF_gm12878	GM12878	blood	CTCF	Chromatin_States
98	1e-05	1.75002	4.199e-07	0.559627	0.110605	0.342842	0.776411	134	185546	744	2992440	97	HRCE-DS10666,twopass,merge150,wgt10,zgt2,wig	HRCEpiC	epithelium	hotspots	Hotspots
800	1e-05	1.74946	0.000309184	0.559309	0.155041	0.255428	0.86319	54	62354	744	2992440	799	UW,Fetal_Skin,ChromatinAccessibility,H-22337,DS10987,hotspot,twopass,fdr0,01,merge,pks,wig	Fetal_Skin	fetal_skin	peaks	Peaks
615	1e-08	1.74926	0.0208944	0.559192	0.242086	0.084703	1.03368	22	77139	280	2992440	614	UW,Fetal_Adrenal_Gland,ChromatinAccessibility,H-24409,DS20343,hotspot,twopass,fdr0,01,merge,pks,wig	Fetal_Adrenal_Gland	fetal_adrenal_gland	peaks	Peaks
797	1e-05	1.74919	4.0612e-05	0.559155	0.136247	0.29211	0.826199	74	87820	744	2992440	796	UW,Fetal_Renal_Pelvis_Right,ChromatinAccessibility,H-24111,DS18663,hotspot,twopass,fdr0,01,merge,pks,wig	Fetal_Renal_Pelvis_Right	fetal_renal_pelvis	peaks	Peaks
1003	1e-08	1.74852	0.00443092	0.558771	0.196354	0.173917	0.943625	37	147821	280	2992440	1002	tfbs_hepg2	HepG2	liver	tfbs	TFBS
858	1e-08	1.74732	0.0184839	0.558084	0.2369	0.09376	1.02241	22	75318	280	2992440	857	UW,iPS_DF_19,11,ChromatinAccessibility,DS15153,hotspot,twopass,fdr0,01,merge,pks,wig	iPS_DF_19,11	ips_cell	peaks	Peaks
567	1e-05	1.74495	3.47674e-07	0.556727	0.109257	0.342584	0.770871	133	172500	744	2992440	566	UW,Mobilized_CD34_Primary_Cells,ChromatinAccessibility,RO_01508,DS11202,twopass,merge150,wgt10,zgt2,wig	Mobilized_CD34_Primary_Cells	blood	hotspots	Hotspots
27	1e-05	1.74468	0.00177199	0.55657	0.178045	0.207602	0.905539	39	42094	744	2992440	26	HPF_footprints,txt	HPF	lung	footprints	Footprints
207	1e-08	1.74264	0.00726628	0.555401	0.2069	0.149876	0.960925	33	115833	280	2992440	206	HMEC-all,fdr0,01,bed	HMEC	breast	peaks	Peaks
679	1e-08	1.74248	0.0165908	0.55531	0.231799	0.100984	1.00964	24	85021	280	2992440	678	UW,Fetal_Kidney_Right,ChromatinAccessibility,H-23435,DS15651,hotspot,twopass,fdr0,01,merge,pks,wig	Fetal_Kidney_Right	fetal_kidney	peaks	Peaks
711	1e-05	1.74217	7.22684e-05	0.555132	0.139878	0.280971	0.829292	68	81438	744	2992440	710	UW,Fetal_Lung_Right,ChromatinAccessibility,H-23744,DS17101,hotspot,twopass,fdr0,01,merge,pks,wig	Fetal_Lung_Right	fetal_lung	peaks	Peaks
211	1e-08	1.74157	0.0359657	0.554785	0.264522	0.0363227	1.07325	19	59015	280	2992440	210	HMVEC_dBlNeo-DS13242,hotspot,twopass,fdr0,01,merge,pks,bed	HMVEC-dBl-Neo	blood_vessel	peaks	Peaks
255	1e-05	1.74052	8.61659e-05	0.554185	0.141137	0.277556	0.830813	64	70001	744	2992440	254	wgEncodeOpenChromDnase8988tAlnAllReps,30000000,hotspot,twopass,fdr0,01,merge,pks,bed	8988T	liver	peaks	Peaks
47	1e-05	1.74026	2.92349e-06	0.554033	0.118481	0.32181	0.786256	102	139881	744	2992440	46	AG09319-DS12291,twopass,merge150,wgt10,zgt2,wig	AG09319	gingival	hotspots	Hotspots
531	1e-08	1.73979	0.00301912	0.553762	0.186717	0.187797	0.919726	43	180989	280	2992440	530	UW,Fibroblasts_Fetal_Skin_Biceps_Left,ChromatinAccessibility,H-24259,DS19857,twopass,merge150,wgt10,zgt2,wig	Fibroblasts_Fetal_Skin_Biceps_Left	fibroblast	hotspots	Hotspots
40	1e-05	1.73964	0.017217	0.55368	0.232439	0.0980987	1.00926	21	18079	744	2992440	39	SK-N-SH_RA_footprints,txt	SK-N-SH	brain	footprints	Footprints
794	1e-08	1.73959	0.0211704	0.553652	0.240203	0.0828538	1.02445	22	72648	280	2992440	793	UW,Fetal_Renal_Pelvis_Left,ChromatinAccessibility,H-24169,DS18964,hotspot,twopass,fdr0,01,merge,pks,wig	Fetal_Renal_Pelvis_Left	fetal_renal_pelvis	peaks	Peaks
95	1e-05	1.73954	2.11228e-07	0.553623	0.106688	0.344515	0.762732	139	200721	744	2992440	94	HPAF-DS13411,twopass,merge150,wgt10,zgt2,wig	HPAF	blood_vessel	hotspots	Hotspots
84	1e-08	1.7394	0.00292231	0.553541	0.186014	0.188952	0.918129	41	172036	280	2992440	83	HMF-DS13363,twopass,merge150,wgt10,zgt2,wig	HMF	breast	hotspots	Hotspots
86	1e-05	1.73936	3.74008e-07	0.55352	0.108923	0.34003	0.76701	132	185402	744	2992440	85	HMVEC_dBlAd-DS13337,twopass,merge150,wgt10,zgt2,wig	HMVEC-dBl-Ad	blood_vessel	hotspots	Hotspots
262	1e-05	1.73915	0.000329225	0.553394	0.154099	0.251359	0.855429	52	52528	744	2992440	261	wgEncodeOpenChromDnaseGm12891AlnAllReps,30000000,hotspot,twopass,fdr0,01,merge,pks,bed	GM12891	blood	peaks	Peaks
212	1e-05	1.73757	0.00104899	0.552488	0.168593	0.222045	0.882931	45	45901	744	2992440	211	HMVEC_dLyAd-DS13261,hotspot,twopass,fdr0,01,merge,pks,bed	HMVEC-dLy-Ad	blood_vessel	peaks	Peaks
169	1e-08	1.73748	0.0417214	0.552439	0.271297	0.0206968	1.08418	16	57754	280	2992440	168	AG04449-DS12319,hotspot,twopass,fdr0,01,merge,pks,bed	AG04449	skin	peaks	Peaks
765	1e-05	1.73727	5.97225e-05	0.552318	0.137601	0.28262	0.822016	72	88212	744	2992440	764	UW,Fetal_Muscle_Upper_Trunk,ChromatinAccessibility,H-23887,DS17664,hotspot,twopass,fdr0,01,merge,pks,wig	Fetal_Muscle_Upper_Trunk	fetal_muscle,_upper_trunk	peaks	Peaks
697	1e-05	1.73513	0.000115163	0.55108	0.142907	0.270981	0.831178	65	79800	744	2992440	696	UW,Fetal_Lung_Left,ChromatinAccessibility,H-23604,DS16570,hotspot,twopass,fdr0,01,merge,pks,wig	Fetal_Lung_Left	fetal_lung	peaks	Peaks
563	1e-08	1.73492	0.00239174	0.550962	0.181434	0.195352	0.906573	48	167507	280	2992440	562	UW,Mobilized_CD34_Primary_Cells,ChromatinAccessibility,RO_00738,DS13199,twopass,merge150,wgt10,zgt2,wig	Mobilized_CD34_Primary_Cells	blood	hotspots	Hotspots
815	1e-05	1.73457	0.000109268	0.550762	0.142351	0.271753	0.829771	66	73860	744	2992440	814	UW,Fetal_Stomach,ChromatinAccessibility,H-24507,DS20546,hotspot,twopass,fdr0,01,merge,pks,wig	Fetal_Stomach	fetal_stomach	peaks	Peaks
782	1e-08	1.73348	0.0199929	0.550133	0.236466	0.0866602	1.01361	23	83062	280	2992440	781	UW,Fetal_Renal_Cortex_Right,ChromatinAccessibility,H-23871,DS17545,hotspot,twopass,fdr0,01,merge,pks,wig	Fetal_Renal_Cortex_Right	fetal_renal_cortex	peaks	Peaks
889	1e-05	1.73248	0.000195512	0.549554	0.147541	0.260373	0.838735	61	71840	744	2992440	888	UW,Penis_Foreskin_Melanocyte_Primary_Cells,ChromatinAccessibility,skin01,DS18601,hotspot,twopass,fdr0,01,merge,pks,wig	Penis_Foreskin_Melanocyte_Primary_Cells	skin	peaks	Peaks
174	1e-05	1.73231	0.000452928	0.549456	0.156667	0.242388	0.856525	53	59912	744	2992440	173	AoAF-DS13523,hotspot,twopass,fdr0,01,merge,pks,bed	AoAF	blood_vessel	peaks	Peaks
121	1e-05	1.73197	6.46036e-07	0.549257	0.110361	0.33295	0.765564	127	187159	744	2992440	120	PANC1-DS9955,twopass,merge150,wgt10,zgt2,wig	PANC-1	pancreas	hotspots	Hotspots
672	1e-08	1.73178	0.0246251	0.549149	0.244367	0.0701905	1.02811	21	67677	280	2992440	671	UW,Fetal_Kidney,ChromatinAccessibility,H-23914,DS17753,hotspot,twopass,fdr0,01,merge,pks,wig	Fetal_Kidney	fetal_kidney	peaks	Peaks
959	1e-05	1.73166	0.000173709	0.549078	0.146247	0.262435	0.835722	61	79047	744	2992440	958	seg_CTCF_h1hesc	H1HESC	es_cell	CTCF	Chromatin_States
741	1e-05	1.73138	0.000183542	0.54892	0.146744	0.261301	0.836539	62	74010	744	2992440	740	UW,Fetal_Muscle_Back,ChromatinAccessibility,H-24143,DS18842,hotspot,twopass,fdr0,01,merge,pks,wig	Fetal_Muscle_Back	fetal_muscle	peaks	Peaks
740	1e-05	1.73082	0.000133201	0.548597	0.143594	0.267152	0.830042	65	79916	744	2992440	739	UW,Fetal_Muscle_Back,ChromatinAccessibility,H-24111,DS18468,hotspot,twopass,fdr0,01,merge,pks,wig	Fetal_Muscle_Back	fetal_muscle	peaks	Peaks
37	1e-05	1.73001	0.000788226	0.548124	0.163283	0.22809	0.868159	48	55859	744	2992440	36	NHLF_footprints,txt	NHLF	lung	footprints	Footprints
241	1e-05	1.72955	0.000163075	0.54786	0.145311	0.263051	0.83267	63	78233	744	2992440	240	NHDF_Ad-DS12863,hotspot,twopass,fdr0,01,merge,pks,bed	NHDF-Ad	skin	peaks	Peaks
788	1e-08	1.72942	0.0420542	0.547786	0.269449	0.0196654	1.07591	17	48862	280	2992440	787	UW,Fetal_Renal_Pelvis,ChromatinAccessibility,H-24005,DS18088,hotspot,twopass,fdr0,01,merge,pks,wig	Fetal_Renal_Pelvis	fetal_renal_pelvis	peaks	Peaks
880	1e-08	1.72719	0.013845	0.546494	0.222038	0.111299	0.981689	26	102177	280	2992440	879	UW,Penis_Foreskin_Fibroblast_Primary_Cells,ChromatinAccessibility,skin01,DS18224,hotspot,twopass,fdr0,01,merge,pks,wig	Penis_Foreskin_Fibroblast_Primary_Cells	fibroblast	peaks	Peaks
712	1e-05	1.72664	0.000171063	0.546179	0.145325	0.261341	0.831017	60	73128	744	2992440	711	UW,Fetal_Lung_Right,ChromatinAccessibility,H-23758,DS17162,hotspot,twopass,fdr0,01,merge,pks,wig	Fetal_Lung_Right	fetal_lung	peaks	Peaks
659	1e-08	1.72585	0.0294907	0.545721	0.250691	0.0543659	1.03708	19	63592	280	2992440	658	UW,Fetal_Intestine_Small,ChromatinAccessibility,H-23758,DS17150,hotspot,twopass,fdr0,01,merge,pks,wig	Fetal_Intestine_Small	fetal_intestine,_small	peaks	Peaks
833	1e-08	1.7252	0.0344125	0.545341	0.257819	0.0400147	1.05067	18	67516	280	2992440	832	UW,Fibroblasts_Fetal_Skin_Biceps_Right,ChromatinAccessibility,H-24259,DS19761,hotspot,twopass,fdr0,01,merge,pks,wig	Fibroblasts_Fetal_Skin_Biceps_Right	fibroblast	peaks	Peaks
810	1e-05	1.72517	6.99452e-05	0.545327	0.137139	0.276536	0.814119	74	83114	744	2992440	809	UW,Fetal_Stomach,ChromatinAccessibility,H-23964,DS17878,hotspot,twopass,fdr0,01,merge,pks,wig	Fetal_Stomach	fetal_stomach	peaks	Peaks
576	1e-05	1.72362	1.49409e-07	0.544425	0.103635	0.3413	0.74755	150	203658	744	2992440	575	UW,Mobilized_CD34_Primary_Cells,ChromatinAccessibility,RO_01701,DS17112,twopass,merge150,wgt10,zgt2,wig	Mobilized_CD34_Primary_Cells	blood	hotspots	Hotspots
827	1e-08	1.72343	0.0391996	0.544318	0.263965	0.0269469	1.06169	17	63967	280	2992440	826	UW,Fibroblasts_Fetal_Skin_Abdomen,ChromatinAccessibility,H-24259,DS19558,hotspot,twopass,fdr0,01,merge,pks,wig	Fibroblasts_Fetal_Skin_Abdomen	fibroblast	peaks	Peaks
221	1e-05	1.72275	0.000786123	0.543922	0.161996	0.226411	0.861434	47	54350	744	2992440	220	HPF-DS13390,hotspot,twopass,fdr0,01,merge,pks,bed	HPF	lung	peaks	Peaks
170	1e-08	1.72117	0.051217	0.543006	0.278513	-0.00288066	1.08889	15	52247	280	2992440	169	AG04450-DS12270,hotspot,twopass,fdr0,01,merge,pks,bed	AG04450	lung	peaks	Peaks
125	1e-08	1.72089	0.00329121	0.542844	0.184695	0.180843	0.904846	46	189968	280	2992440	124	SAEC-DS10518,twopass,merge150,wgt10,zgt2,wig	SAEC	epithelium	hotspots	Hotspots
729	1e-05	1.72064	0.000364025	0.542696	0.152234	0.244317	0.841074	56	65355	744	2992440	728	UW,Fetal_Muscle_Arm,ChromatinAccessibility,H-24198,DS19051,hotspot,twopass,fdr0,01,merge,pks,wig	Fetal_Muscle_Arm	fetal_muscle	peaks	Peaks
784	1e-08	1.72059	0.0171192	0.542668	0.227616	0.0965405	0.988796	25	89631	280	2992440	783	UW,Fetal_Renal_Cortex_Right,ChromatinAccessibility,H-24232,DS19254,hotspot,twopass,fdr0,01,merge,pks,wig	Fetal_Renal_Cortex_Right	fetal_renal_cortex	peaks	Peaks
812	1e-08	1.7205	0.0302175	0.542614	0.250372	0.0518839	1.03334	20	62896	280	2992440	811	UW,Fetal_Stomach,ChromatinAccessibility,H-24078,DS18389,hotspot,twopass,fdr0,01,merge,pks,wig	Fetal_Stomach	fetal_stomach	peaks	Peaks
973	1e-05	1.71759	0.0495838	0.54092	0.275483	0.000974318	1.08087	15	13824	744	2992440	972	seg_PROMOTER_FLANK_hepg2	HepG2	liver	PROMOTER_FLANK	Chromatin_States
774	1e-08	1.71737	0.0196551	0.540796	0.231816	0.0864368	0.995156	24	84974	280	2992440	773	UW,Fetal_Renal_Cortex,ChromatinAccessibility,H-23941,DS17804,hotspot,twopass,fdr0,01,merge,pks,wig	Fetal_Renal_Cortex	fetal_renal_cortex	peaks	Peaks
89	1e-05	1.7161	6.13363e-07	0.540052	0.108293	0.327798	0.752306	133	188849	744	2992440	88	HMVEC_dLyNeo-DS13150,twopass,merge150,wgt10,zgt2,wig	HMVEC-dLy-Neo	blood_vessel	hotspots	Hotspots
371	1e-05	1.71602	4.37088e-08	0.54001	0.0986289	0.346698	0.733323	174	279165	744	2992440	370	UW,Fetal_Kidney,ChromatinAccessibility,H-23663,DS16837,twopass,merge150,wgt10,zgt2,wig	Fetal_Kidney	fetal_kidney	hotspots	Hotspots
646	1e-05	1.71594	0.000230336	0.539962	0.146602	0.252622	0.827301	62	70339	744	2992440	645	UW,Fetal_Intestine_Large,ChromatinAccessibility,H-23833,DS17462,hotspot,twopass,fdr0,01,merge,pks,wig	Fetal_Intestine_Large	fetal_intestine,_large	peaks	Peaks
742	1e-05	1.71519	0.00034772	0.539526	0.150837	0.243885	0.835167	56	67967	744	2992440	741	UW,Fetal_Muscle_Back,ChromatinAccessibility,H-24218,DS19117,hotspot,twopass,fdr0,01,merge,pks,wig	Fetal_Muscle_Back	fetal_muscle	peaks	Peaks
199	1e-05	1.71467	0.000124881	0.539221	0.140556	0.263731	0.81471	66	72379	744	2992440	198	HepG2-all,fdr0,01,bed	HepG2	liver	peaks	Peaks
277	1e-05	1.71373	0.000563138	0.538674	0.156193	0.232536	0.844813	51	55626	744	2992440	276	wgEncodeOpenChromDnaseMcf7HypoxlacAlnAllReps,30000000,hotspot,twopass,fdr0,01,merge,pks,bed	MCF-7	breast	peaks	Peaks
200	1e-08	1.71245	0.0129999	0.537926	0.216576	0.113437	0.962415	27	93015	280	2992440	199	HESC-all,fdr0,01,bed	HESC	es_cell	peaks	Peaks
1001	1e-05	1.71219	6.94898e-05	0.537775	0.135186	0.27281	0.802741	72	86085	744	2992440	1000	tfbs_h1hesc	H1HESC	es_cell	tfbs	TFBS
169	1e-05	1.71164	0.000829856	0.53745	0.160786	0.222309	0.852591	49	57754	744	2992440	168	AG04449-DS12319,hotspot,twopass,fdr0,01,merge,pks,bed	AG04449	skin	peaks	Peaks
260	1e-05	1.71151	8.29601e-05	0.537377	0.13654	0.269759	0.804995	73	88468	744	2992440	259	wgEncodeOpenChromDnaseFibropAlnAllReps,30000000,hotspot,twopass,fdr0,01,merge,pks,bed	FibroP	skin	peaks	Peaks
625	1e-08	1.71125	0.0257077	0.537222	0.240842	0.0651718	1.00927	23	87508	280	2992440	624	UW,Fetal_Brain,ChromatinAccessibility,H-24279,DS20221,hotspot,twopass,fdr0,01,merge,pks,wig	Fetal_Brain	fetal_brain	peaks	Peaks
846	1e-08	1.71072	0.0231245	0.536916	0.236384	0.0736032	1.00023	23	76415	280	2992440	845	UW,H1,ChromatinAccessibility,DS18873,hotspot,twopass,fdr0,01,merge,pks,wig	H1	es_cell	peaks	Peaks
782	1e-05	1.71047	0.000136323	0.53677	0.140709	0.26098	0.81256	68	83062	744	2992440	781	UW,Fetal_Renal_Cortex_Right,ChromatinAccessibility,H-23871,DS17545,hotspot,twopass,fdr0,01,merge,pks,wig	Fetal_Renal_Cortex_Right	fetal_renal_cortex	peaks	Peaks
25	1e-08	1.71016	0.0795154	0.536588	0.306009	-0.0631893	1.13636	12	40129	280	2992440	24	HPAF_footprints,txt	HPAF	blood_vessel	footprints	Footprints
90	1e-05	1.7092	1.05125e-06	0.536024	0.109801	0.320815	0.751233	126	175296	744	2992440	89	HMVEC_dNeo-DS12937,twopass,merge150,wgt10,zgt2,wig	HMVEC-dNeo	blood_vessel	hotspots	Hotspots
811	1e-05	1.70811	0.0002529	0.53539	0.146309	0.248624	0.822155	61	69667	744	2992440	810	UW,Fetal_Stomach,ChromatinAccessibility,H-24005,DS17963,hotspot,twopass,fdr0,01,merge,pks,wig	Fetal_Stomach	fetal_stomach	peaks	Peaks
700	1e-05	1.70797	9.93635e-05	0.535307	0.137535	0.265738	0.804877	71	88786	744	2992440	699	UW,Fetal_Lung_Left,ChromatinAccessibility,H-23758,DS17154,hotspot,twopass,fdr0,01,merge,pks,wig	Fetal_Lung_Left	fetal_lung	peaks	Peaks
787	1e-05	1.70736	8.27962e-05	0.53495	0.135907	0.268573	0.801327	71	85006	744	2992440	786	UW,Fetal_Renal_Pelvis,ChromatinAccessibility,H-23914,DS17760,hotspot,twopass,fdr0,01,merge,pks,wig	Fetal_Renal_Pelvis	fetal_renal_pelvis	peaks	Peaks
204	1e-05	1.70664	0.0013687	0.534525	0.166978	0.207248	0.861802	44	51310	744	2992440	203	HGF-DS11752,hotspot,twopass,fdr0,01,merge,pks,bed	HGF	gingival	peaks	Peaks
554	1e-08	1.70622	0.00185354	0.534282	0.171643	0.197861	0.870702	52	217969	280	2992440	553	UW,H9,ChromatinAccessibility,DS18522,twopass,merge150,wgt10,zgt2,wig	H9	es_cell	hotspots	Hotspots
285	1e-05	1.70578	0.000163475	0.534021	0.141663	0.256361	0.811681	67	73442	744	2992440	284	wgEncodeOpenChromDnaseProgfibAlnAllReps,30000000,hotspot,twopass,fdr0,01,merge,pks,bed	ProgFib	skin	peaks	Peaks
716	1e-05	1.70568	0.000155449	0.533965	0.141179	0.257255	0.810675	65	84957	744	2992440	715	UW,Fetal_Lung_Right,ChromatinAccessibility,H-24089,DS18418,hotspot,twopass,fdr0,01,merge,pks,wig	Fetal_Lung_Right	fetal_lung	peaks	Peaks
814	1e-05	1.70564	0.000217802	0.533939	0.144408	0.250898	0.816979	65	74142	744	2992440	813	UW,Fetal_Stomach,ChromatinAccessibility,H-24401,DS20349,hotspot,twopass,fdr0,01,merge,pks,wig	Fetal_Stomach	fetal_stomach	peaks	Peaks
202	1e-08	1.70526	0.0385367	0.533718	0.257947	0.0281421	1.03929	18	67114	280	2992440	201	HFF-DS15115,hotspot,twopass,fdr0,01,merge,pks,bed	HFF	foreskin	peaks	Peaks
736	1e-08	1.70483	0.0219051	0.533463	0.232749	0.0772748	0.989651	24	89121	280	2992440	735	UW,Fetal_Muscle_Back,ChromatinAccessibility,H-23964,DS17850,hotspot,twopass,fdr0,01,merge,pks,wig	Fetal_Muscle_Back	fetal_muscle	peaks	Peaks
702	1e-05	1.70472	0.000226747	0.533399	0.144663	0.24986	0.816939	63	75665	744	2992440	701	UW,Fetal_Lung_Left,ChromatinAccessibility,H-23887,DS17674,hotspot,twopass,fdr0,01,merge,pks,wig	Fetal_Lung_Left	fetal_lung	peaks	Peaks
887	1e-08	1.70321	0.0353774	0.532514	0.253095	0.0364488	1.02858	21	71318	280	2992440	886	UW,Penis_Foreskin_Keratinocyte_Primary_Cells,ChromatinAccessibility,skin02,DS18718,hotspot,twopass,fdr0,01,merge,pks,wig	Penis_Foreskin_Keratinocyte_Primary_Cells	skin	peaks	Peaks
651	1e-05	1.70318	1.59877e-05	0.532497	0.123417	0.2906	0.774394	97	121978	744	2992440	650	UW,Fetal_Intestine_Large,ChromatinAccessibility,H-23964,DS17841,hotspot,twopass,fdr0,01,merge,pks,wig	Fetal_Intestine_Large	fetal_intestine,_large	peaks	Peaks
290	1e-08	1.70316	0.0495288	0.532486	0.271122	0.00108746	1.06388	16	57834	280	2992440	289	WI_38-DS14315,hotspot,twopass,fdr0,01,merge,pks,bed	WI-38	embryonic_lung	peaks	Peaks
830	1e-05	1.70224	0.000610127	0.531944	0.155218	0.227716	0.836172	56	65129	744	2992440	829	UW,Fibroblasts_Fetal_Skin_Biceps_Left,ChromatinAccessibility,H-24259,DS19857,hotspot,twopass,fdr0,01,merge,pks,wig	Fibroblasts_Fetal_Skin_Biceps_Left	fibroblast	peaks	Peaks
652	1e-05	1.70201	0.000251103	0.531811	0.145259	0.247104	0.816518	64	70917	744	2992440	651	UW,Fetal_Intestine_Large,ChromatinAccessibility,H-24005,DS17990,hotspot,twopass,fdr0,01,merge,pks,wig	Fetal_Intestine_Large	fetal_intestine,_large	peaks	Peaks
37	1e-08	1.70092	0.0557281	0.531167	0.277639	-0.0130057	1.07534	16	55859	280	2992440	36	NHLF_footprints,txt	NHLF	lung	footprints	Footprints
571	1e-08	1.70007	0.00346931	0.530671	0.181564	0.174805	0.886536	45	159340	280	2992440	570	UW,Mobilized_CD34_Primary_Cells,ChromatinAccessibility,RO_01535,DS12274,twopass,merge150,wgt10,zgt2,wig	Mobilized_CD34_Primary_Cells	blood	hotspots	Hotspots
881	1e-05	1.6995	0.000116624	0.530333	0.137637	0.260563	0.800102	70	89204	744	2992440	880	UW,Penis_Foreskin_Fibroblast_Primary_Cells,ChromatinAccessibility,skin01,DS18229,hotspot,twopass,fdr0,01,merge,pks,wig	Penis_Foreskin_Fibroblast_Primary_Cells	fibroblast	peaks	Peaks
26	1e-05	1.69904	0.00208281	0.530063	0.172201	0.192549	0.867577	41	48100	744	2992440	25	HPdLF_footprints,txt	HPdLF	epithelium	footprints	Footprints
684	1e-08	1.699	0.0389454	0.530042	0.256708	0.0268937	1.03319	19	63073	280	2992440	683	UW,Fetal_Lung,ChromatinAccessibility,H-22676,DS12646,hotspot,twopass,fdr0,01,merge,pks,wig	Fetal_Lung	fetal_lung	peaks	Peaks
671	1e-05	1.69704	0.000123536	0.528883	0.137766	0.258862	0.798904	71	91148	744	2992440	670	UW,Fetal_Kidney,ChromatinAccessibility,H-23855,DS17522,hotspot,twopass,fdr0,01,merge,pks,wig	Fetal_Kidney	fetal_kidney	peaks	Peaks
473	1e-05	1.69702	5.79322e-08	0.528872	0.0974868	0.337798	0.719947	180	290491	744	2992440	472	UW,Fetal_Renal_Cortex,ChromatinAccessibility,H-23833,DS17455,twopass,merge150,wgt10,zgt2,wig	Fetal_Renal_Cortex	fetal_renal_cortex	hotspots	Hotspots
550	1e-05	1.69573	4.19844e-07	0.528112	0.104375	0.323536	0.732687	148	227904	744	2992440	549	UW,H1_Derived_Mesenchymal_Stem_Cells,ChromatinAccessibility,DS21042,twopass,merge150,wgt10,zgt2,wig	H1_Derived_Mesenchymal_Stem_Cells	es_cell	hotspots	Hotspots
829	1e-05	1.69523	0.000669098	0.527817	0.155152	0.223719	0.831915	58	64930	744	2992440	828	UW,Fibroblasts_Fetal_Skin_Back,ChromatinAccessibility,H-24218,DS19233,hotspot,twopass,fdr0,01,merge,pks,wig	Fibroblasts_Fetal_Skin_Back	fibroblast	peaks	Peaks
669	1e-08	1.6952	0.0170365	0.527802	0.221215	0.0942198	0.961384	27	99219	280	2992440	668	UW,Fetal_Kidney,ChromatinAccessibility,H-23524,DS16139,hotspot,twopass,fdr0,01,merge,pks,wig	Fetal_Kidney	fetal_kidney	peaks	Peaks
32	1e-05	1.69433	0.0270725	0.527287	0.238541	0.0597474	0.994827	23	18387	744	2992440	31	K562_footprints,txt	K562	blood	footprints	Footprints
270	1e-05	1.69389	0.000480729	0.527027	0.150956	0.231154	0.822901	57	60067	744	2992440	269	wgEncodeOpenChromDnaseHepatocytesAlnAllReps,30000000,hotspot,twopass,fdr0,01,merge,pks,bed	Hepatocytes	liver	peaks	Peaks
779	1e-05	1.69296	0.000156357	0.526477	0.139252	0.253543	0.79941	69	88212	744	2992440	778	UW,Fetal_Renal_Cortex_Left,ChromatinAccessibility,H-24111,DS18542,hotspot,twopass,fdr0,01,merge,pks,wig	Fetal_Renal_Cortex_Left	fetal_renal_cortex	peaks	Peaks
551	1e-08	1.69281	0.00259835	0.526391	0.174785	0.183812	0.86897	48	197944	280	2992440	550	UW,H1_Derived_Neuronal_Progenitor_Cultured_Cells,ChromatinAccessibility,DS18739,twopass,merge150,wgt10,zgt2,wig	H1_Derived_Neuronal_Progenitor_Cultured_Cells	es_cell	hotspots	Hotspots
992	1e-05	1.69273	0.00191427	0.526344	0.169612	0.193904	0.858784	41	40162	744	2992440	991	seg_TSS_huvec	HUVEC	blood_vessel	TSS	Chromatin_States
995	1e-08	1.69249	0.0347856	0.526198	0.249283	0.0376033	1.01479	19	78145	280	2992440	994	seg_WEAK_ENHANCER_h1hesc	H1HESC	es_cell	WEAK_ENHANCER	Chromatin_States
641	1e-08	1.69159	0.0327121	0.525669	0.246146	0.0432231	1.00812	22	72668	280	2992440	640	UW,Fetal_Intestine_Large,ChromatinAccessibility,H-23604,DS16563,hotspot,twopass,fdr0,01,merge,pks,wig	Fetal_Intestine_Large	fetal_intestine,_large	peaks	Peaks
202	1e-05	1.69122	0.000578112	0.525452	0.152673	0.226213	0.824692	54	67114	744	2992440	201	HFF-DS15115,hotspot,twopass,fdr0,01,merge,pks,bed	HFF	foreskin	peaks	Peaks
743	1e-05	1.69099	0.00045575	0.525312	0.149854	0.231599	0.819026	59	70828	744	2992440	742	UW,Fetal_Muscle_Back,ChromatinAccessibility,H-24244,DS19283,hotspot,twopass,fdr0,01,merge,pks,wig	Fetal_Muscle_Back	fetal_muscle	peaks	Peaks
731	1e-05	1.69032	0.000211497	0.524919	0.141683	0.247219	0.802618	70	81963	744	2992440	730	UW,Fetal_Muscle_Arm,ChromatinAccessibility,H-24244,DS19270,hotspot,twopass,fdr0,01,merge,pks,wig	Fetal_Muscle_Arm	fetal_muscle	peaks	Peaks
253	1e-08	1.69029	0.0982238	0.524901	0.317443	-0.0972881	1.14709	11	31990	280	2992440	252	SKNSH-DS8482,hotspot,twopass,fdr0,01,merge,pks,bed	SK-N-SH	brain	peaks	Peaks
240	1e-08	1.68967	0.0472867	0.524531	0.264418	0.00627278	1.04279	18	66032	280	2992440	239	NHA-DS12800,hotspot,twopass,fdr0,01,merge,pks,bed	NH-A	nervous	peaks	Peaks
642	1e-05	1.68958	0.000347464	0.524482	0.146623	0.2371	0.811864	65	70634	744	2992440	641	UW,Fetal_Intestine_Large,ChromatinAccessibility,H-23744,DS17094,hotspot,twopass,fdr0,01,merge,pks,wig	Fetal_Intestine_Large	fetal_intestine,_large	peaks	Peaks
784	1e-05	1.68954	0.000118051	0.524455	0.136217	0.257469	0.79144	71	89631	744	2992440	783	UW,Fetal_Renal_Cortex_Right,ChromatinAccessibility,H-24232,DS19254,hotspot,twopass,fdr0,01,merge,pks,wig	Fetal_Renal_Cortex_Right	fetal_renal_cortex	peaks	Peaks
242	1e-05	1.6892	0.000744499	0.524254	0.155443	0.219586	0.828922	54	64245	744	2992440	241	NHDF_Neo-DS11923,hotspot,twopass,fdr0,01,merge,pks,bed	NHDF-neo	skin	peaks	Peaks
69	1e-05	1.68777	1.12064e-06	0.523409	0.107494	0.31272	0.734098	137	203822	744	2992440	68	HCM-DS12599,twopass,merge150,wgt10,zgt2,wig	HCM	heart	hotspots	Hotspots
799	1e-08	1.68645	0.0294967	0.522625	0.24009	0.0520477	0.993202	22	77414	280	2992440	798	UW,Fetal_Renal_Pelvis_Right,ChromatinAccessibility,H-24232,DS19235,hotspot,twopass,fdr0,01,merge,pks,wig	Fetal_Renal_Pelvis_Right	fetal_renal_pelvis	peaks	Peaks
676	1e-05	1.68614	0.000102681	0.52244	0.134505	0.25881	0.786069	73	90546	744	2992440	675	UW,Fetal_Kidney_Left,ChromatinAccessibility,H-23640,DS16805,hotspot,twopass,fdr0,01,merge,pks,wig	Fetal_Kidney_Left	fetal_kidney	peaks	Peaks
91	1e-05	1.6856	1.2142e-06	0.522123	0.107581	0.311265	0.732982	136	207643	744	2992440	90	HMVEC_LBl-DS13372,twopass,merge150,wgt10,zgt2,wig	HMVEC-LBl	blood_vessel	hotspots	Hotspots
850	1e-05	1.68491	0.00299307	0.52171	0.175752	0.177237	0.866184	39	41396	744	2992440	849	UW,H1_Derived_Neuronal_Progenitor_Cultured_Cells,ChromatinAccessibility,DS18739,hotspot,twopass,fdr0,01,merge,pks,wig	H1_Derived_Neuronal_Progenitor_Cultured_Cells	es_cell	peaks	Peaks
540	1e-08	1.68483	0.00590483	0.521664	0.189488	0.150268	0.893061	40	168459	280	2992440	539	UW,Fibroblasts_Fetal_Skin_Scalp,ChromatinAccessibility,H-24259,DS19449,twopass,merge150,wgt10,zgt2,wig	Fibroblasts_Fetal_Skin_Scalp	fibroblast	hotspots	Hotspots
88	1e-05	1.68347	7.49345e-06	0.520859	0.116285	0.292941	0.748778	110	147318	744	2992440	87	HMVEC_dLyAd-DS13261,twopass,merge150,wgt10,zgt2,wig	HMVEC-dLy-Ad	blood_vessel	hotspots	Hotspots
554	1e-05	1.68277	6.43391e-07	0.52044	0.104554	0.315514	0.725366	148	217969	744	2992440	553	UW,H9,ChromatinAccessibility,DS18522,twopass,merge150,wgt10,zgt2,wig	H9	es_cell	hotspots	Hotspots
797	1e-08	1.68213	0.0247295	0.520061	0.231591	0.0661428	0.973978	26	87820	280	2992440	796	UW,Fetal_Renal_Pelvis_Right,ChromatinAccessibility,H-24111,DS18663,hotspot,twopass,fdr0,01,merge,pks,wig	Fetal_Renal_Pelvis_Right	fetal_renal_pelvis	peaks	Peaks
884	1e-05	1.68186	0.000352929	0.519898	0.145508	0.234702	0.805093	68	78357	744	2992440	883	UW,Penis_Foreskin_Keratinocyte_Primary_Cells,ChromatinAccessibility,skin01,DS18692,hotspot,twopass,fdr0,01,merge,pks,wig	Penis_Foreskin_Keratinocyte_Primary_Cells	skin	peaks	Peaks
760	1e-05	1.68159	4.1902e-05	0.519739	0.126867	0.27108	0.768398	88	115989	744	2992440	759	UW,Fetal_Muscle_Lower_Limb_Skeletal,ChromatinAccessibility,H-24042,DS18174,hotspot,twopass,fdr0,01,merge,pks,wig	Fetal_Muscle_Lower_Limb_Skeletal	fetal_muscle,_lower_limb	peaks	Peaks
665	1e-05	1.68145	0.000244573	0.519659	0.141678	0.241969	0.797349	69	77009	744	2992440	664	UW,Fetal_Intestine_Small,ChromatinAccessibility,H-23941,DS17808,hotspot,twopass,fdr0,01,merge,pks,wig	Fetal_Intestine_Small	fetal_intestine,_small	peaks	Peaks
538	1e-05	1.67998	1.79049e-06	0.518781	0.108629	0.30587	0.731693	137	203977	744	2992440	537	UW,Fibroblasts_Fetal_Skin_Quadriceps_Right,ChromatinAccessibility,H-24259,DS19948,twopass,merge150,wgt10,zgt2,wig	Fibroblasts_Fetal_Skin_Quadriceps_Right	fibroblast	hotspots	Hotspots
237	1e-05	1.67901	0.000392379	0.518204	0.146172	0.231706	0.804702	62	70416	744	2992440	236	MCF7-all,fdr0,01,bed	MCF-7	breast	peaks	Peaks
274	1e-08	1.67886	0.0489578	0.518114	0.263141	0.0023574	1.03387	17	53978	280	2992440	273	wgEncodeOpenChromDnaseHuh7AlnAllReps,30000000,hotspot,twopass,fdr0,01,merge,pks,bed	Huh-7	liver	peaks	Peaks
668	1e-05	1.67839	0.000353014	0.517834	0.144933	0.233766	0.801903	63	72103	744	2992440	667	UW,Fetal_Kidney,ChromatinAccessibility,H-22676,DS12635,hotspot,twopass,fdr0,01,merge,pks,wig	Fetal_Kidney	fetal_kidney	peaks	Peaks
219	1e-08	1.67744	0.0448837	0.517268	0.257894	0.0117967	1.02274	18	65499	280	2992440	218	HPAF-DS13411,hotspot,twopass,fdr0,01,merge,pks,bed	HPAF	blood_vessel	peaks	Peaks
92	1e-05	1.6772	2.06382e-06	0.517123	0.108935	0.30361	0.730636	130	185957	744	2992440	91	HMVEC_LLy-DS13185,twopass,merge150,wgt10,zgt2,wig	HMVEC-LLy	blood_vessel	hotspots	Hotspots
556	1e-05	1.6766	3.40177e-06	0.516771	0.111255	0.298712	0.73483	125	182401	744	2992440	555	UW,IMR90,ChromatinAccessibility,DS11764,twopass,merge150,wgt10,zgt2,wig	IMR90	lung	hotspots	Hotspots
858	1e-05	1.67631	0.000297305	0.516594	0.142799	0.236708	0.796479	65	75318	744	2992440	857	UW,iPS_DF_19,11,ChromatinAccessibility,DS15153,hotspot,twopass,fdr0,01,merge,pks,wig	iPS_DF_19,11	ips_cell	peaks	Peaks
830	1e-08	1.67624	0.0506598	0.516551	0.264308	-0.00149333	1.0346	18	65129	280	2992440	829	UW,Fibroblasts_Fetal_Skin_Biceps_Left,ChromatinAccessibility,H-24259,DS19857,hotspot,twopass,fdr0,01,merge,pks,wig	Fibroblasts_Fetal_Skin_Biceps_Left	fibroblast	peaks	Peaks
659	1e-05	1.67538	0.000619193	0.516043	0.150755	0.220564	0.811522	58	63592	744	2992440	658	UW,Fetal_Intestine_Small,ChromatinAccessibility,H-23758,DS17150,hotspot,twopass,fdr0,01,merge,pks,wig	Fetal_Intestine_Small	fetal_intestine,_small	peaks	Peaks
574	1e-08	1.67413	0.00284942	0.515295	0.172713	0.176777	0.853813	52	200595	280	2992440	573	UW,Mobilized_CD34_Primary_Cells,ChromatinAccessibility,RO_01549,DS12734,twopass,merge150,wgt10,zgt2,wig	Mobilized_CD34_Primary_Cells	blood	hotspots	Hotspots
705	1e-05	1.67312	0.00041257	0.514689	0.145725	0.229067	0.800311	64	75782	744	2992440	704	UW,Fetal_Lung_Left,ChromatinAccessibility,H-24005,DS17959,hotspot,twopass,fdr0,01,merge,pks,wig	Fetal_Lung_Left	fetal_lung	peaks	Peaks
666	1e-08	1.67231	0.0509433	0.514209	0.263432	-0.00211887	1.03054	18	61705	280	2992440	665	UW,Fetal_Intestine_Small,ChromatinAccessibility,H-24111,DS18495,hotspot,twopass,fdr0,01,merge,pks,wig	Fetal_Intestine_Small	fetal_intestine,_small	peaks	Peaks
55	1e-05	1.67227	3.1177e-07	0.514183	0.100501	0.317201	0.711166	163	234178	744	2992440	54	CD34-DS16814,hg19,twopass,merge150,wgt10,zgt2,wig	CD34+	blood	hotspots	Hotspots
945	1e-05	1.67218	0.000251499	0.514126	0.140444	0.238856	0.789395	66	74180	744	2992440	944	H3K9ac_h1hesc	H1HESC	es_cell	H3K9ac	Histone_Modifications
701	1e-05	1.67063	0.000291844	0.5132	0.141673	0.235521	0.790878	65	82626	744	2992440	700	UW,Fetal_Lung_Left,ChromatinAccessibility,H-23833,DS17464,hotspot,twopass,fdr0,01,merge,pks,wig	Fetal_Lung_Left	fetal_lung	peaks	Peaks
960	1e-08	1.66973	0.0379494	0.512664	0.247019	0.0285063	0.996822	20	82046	280	2992440	959	seg_CTCF_helas3	HeLa-S3	cervix	CTCF	Chromatin_States
232	1e-05	1.66943	0.00171372	0.512484	0.163429	0.192164	0.832804	47	49904	744	2992440	231	Ishikawa_E_AllReps,30000000,hotspot,twopass,fdr0,01,merge,pks,bed	Ishikawa	uterus	peaks	Peaks
689	1e-05	1.66916	0.000272846	0.512323	0.140756	0.236442	0.788204	69	84470	744	2992440	688	UW,Fetal_Lung,ChromatinAccessibility,H-23266,DS14724,hotspot,twopass,fdr0,01,merge,pks,wig	Fetal_Lung	fetal_lung	peaks	Peaks
851	1e-05	1.6685	0.0010138	0.511926	0.155758	0.20664	0.817212	51	58796	744	2992440	850	UW,H1_Derived_Neuronal_Progenitor_Cultured_Cells,ChromatinAccessibility,DS20153,hotspot,twopass,fdr0,01,merge,pks,wig	H1_Derived_Neuronal_Progenitor_Cultured_Cells	es_cell	peaks	Peaks
94	1e-05	1.66814	2.24596e-06	0.511708	0.108185	0.299665	0.723751	133	200333	744	2992440	93	HPAEC-DS12916,hg19,twopass,merge150,wgt10,zgt2,wig	HPAEC	blood_vessel	hotspots	Hotspots
641	1e-05	1.66795	0.000486281	0.511595	0.146664	0.224133	0.799056	66	72668	744	2992440	640	UW,Fetal_Intestine_Large,ChromatinAccessibility,H-23604,DS16563,hotspot,twopass,fdr0,01,merge,pks,wig	Fetal_Intestine_Large	fetal_intestine,_large	peaks	Peaks
739	1e-08	1.66772	0.0379053	0.511455	0.24638	0.0285499	0.99436	20	76885	280	2992440	738	UW,Fetal_Muscle_Back,ChromatinAccessibility,H-24089,DS18454,hotspot,twopass,fdr0,01,merge,pks,wig	Fetal_Muscle_Back	fetal_muscle	peaks	Peaks
963	1e-05	1.66754	0.000662989	0.511347	0.1502	0.216955	0.805739	56	74453	744	2992440	962	seg_CTCF_k562	K562	blood	CTCF	Chromatin_States
383	1e-05	1.66741	2.51073e-07	0.511274	0.0991437	0.316953	0.705596	171	270846	744	2992440	382	UW,Fetal_Kidney_Right,ChromatinAccessibility,H-23758,DS17144,twopass,merge150,wgt10,zgt2,wig	Fetal_Kidney_Right	fetal_kidney	hotspots	Hotspots
682	1e-05	1.66567	0.000395193	0.510227	0.143999	0.227989	0.792464	62	74739	744	2992440	681	UW,Fetal_Kidney_Right,ChromatinAccessibility,H-23758,DS17144,hotspot,twopass,fdr0,01,merge,pks,wig	Fetal_Kidney_Right	fetal_kidney	peaks	Peaks
677	1e-05	1.66562	0.00048623	0.510195	0.146262	0.223522	0.796868	60	72011	744	2992440	676	UW,Fetal_Kidney_Left,ChromatinAccessibility,H-23758,DS17140,hotspot,twopass,fdr0,01,merge,pks,wig	Fetal_Kidney_Left	fetal_kidney	peaks	Peaks
674	1e-08	1.66557	0.0425114	0.510169	0.251503	0.0172226	1.00311	21	70697	280	2992440	673	UW,Fetal_Kidney_Left,ChromatinAccessibility,H-23589,DS16446,hotspot,twopass,fdr0,01,merge,pks,wig	Fetal_Kidney_Left	fetal_kidney	peaks	Peaks
755	1e-05	1.66349	0.000253707	0.508921	0.139107	0.236271	0.78157	71	90485	744	2992440	754	UW,Fetal_Muscle_Leg,ChromatinAccessibility,H-24244,DS19272,hotspot,twopass,fdr0,01,merge,pks,wig	Fetal_Muscle_Leg	fetal_muscle	peaks	Peaks
242	1e-08	1.66295	0.0546771	0.508591	0.264694	-0.0102084	1.02739	17	64245	280	2992440	241	NHDF_Neo-DS11923,hotspot,twopass,fdr0,01,merge,pks,bed	NHDF-neo	skin	peaks	Peaks
118	1e-05	1.6613	1.29493e-07	0.507603	0.0961449	0.319159	0.696047	198	330921	744	2992440	117	NHEK-all,twopass,merge150,wgt10,zgt2,wig	NHEK	skin	hotspots	Hotspots
692	1e-08	1.66073	0.043918	0.507257	0.251756	0.0138144	1.0007	21	72267	280	2992440	691	UW,Fetal_Lung,ChromatinAccessibility,H-23284,DS14820,hotspot,twopass,fdr0,01,merge,pks,wig	Fetal_Lung	fetal_lung	peaks	Peaks
474	1e-05	1.65887	1.30306e-06	0.506134	0.104589	0.301141	0.711128	146	221224	744	2992440	473	UW,Fetal_Renal_Cortex,ChromatinAccessibility,H-23914,DS17756,twopass,merge150,wgt10,zgt2,wig	Fetal_Renal_Cortex	fetal_renal_cortex	hotspots	Hotspots
860	1e-05	1.65882	0.000621784	0.506107	0.147901	0.216221	0.795992	57	71235	744	2992440	859	UW,iPS_DF_4,7,ChromatinAccessibility,DS15169,hotspot,twopass,fdr0,01,merge,pks,wig	iPS_DF_4,7	ips_cell	peaks	Peaks
989	1e-08	1.6587	0.0533775	0.506034	0.261942	-0.00737263	1.01944	17	48495	280	2992440	988	seg_TSS_h1hesc	H1HESC	es_cell	TSS	Chromatin_States
623	1e-05	1.65869	0.000517173	0.506029	0.145758	0.220343	0.791715	62	85001	744	2992440	622	UW,Fetal_Brain,ChromatinAccessibility,H-23399,DS15453,hotspot,twopass,fdr0,01,merge,pks,wig	Fetal_Brain	fetal_brain	peaks	Peaks
741	1e-08	1.65831	0.0443871	0.505798	0.251589	0.0126842	0.998913	19	74010	280	2992440	740	UW,Fetal_Muscle_Back,ChromatinAccessibility,H-24143,DS18842,hotspot,twopass,fdr0,01,merge,pks,wig	Fetal_Muscle_Back	fetal_muscle	peaks	Peaks
721	1e-08	1.65702	0.036467	0.505024	0.241444	0.0317937	0.978254	21	81392	280	2992440	720	UW,Fetal_Muscle_Arm,ChromatinAccessibility,H-23964,DS17848,hotspot,twopass,fdr0,01,merge,pks,wig	Fetal_Muscle_Arm	fetal_muscle	peaks	Peaks
171	1e-05	1.65636	0.000968296	0.504624	0.152936	0.20487	0.804378	57	68857	744	2992440	170	AG09309-DS12352,hotspot,twopass,fdr0,01,merge,pks,bed	AG09309	skin	peaks	Peaks
393	1e-05	1.65542	1.80654e-06	0.504057	0.105585	0.29711	0.711004	149	232799	744	2992440	392	UW,Fetal_Lung,ChromatinAccessibility,H-23284,DS14820,twopass,merge150,wgt10,zgt2,wig	Fetal_Lung	fetal_lung	hotspots	Hotspots
226	1e-05	1.65538	0.000134181	0.504033	0.131992	0.245328	0.762737	81	101557	744	2992440	225	HSMM-all,fdr0,01,bed	HSMM	muscle	peaks	Peaks
639	1e-05	1.65504	0.0010261	0.503823	0.153452	0.203058	0.804588	56	60604	744	2992440	638	UW,Fetal_Intestine_Large,ChromatinAccessibility,H-23500,DS16027,hotspot,twopass,fdr0,01,merge,pks,wig	Fetal_Intestine_Large	fetal_intestine,_large	peaks	Peaks
753	1e-08	1.65482	0.0337116	0.503692	0.237199	0.0387829	0.968602	23	89810	280	2992440	752	UW,Fetal_Muscle_Leg,ChromatinAccessibility,H-24198,DS19158,hotspot,twopass,fdr0,01,merge,pks,wig	Fetal_Muscle_Leg	fetal_muscle	peaks	Peaks
280	1e-05	1.65446	0.0011502	0.503472	0.154869	0.199928	0.807015	54	58750	744	2992440	279	wgEncodeOpenChromDnaseMyometrAlnAllReps,30000000,hotspot,twopass,fdr0,01,merge,pks,bed	Myometr	myometrium	peaks	Peaks
475	1e-05	1.65393	4.8634e-07	0.503153	0.0999982	0.307157	0.69915	167	268170	744	2992440	474	UW,Fetal_Renal_Cortex,ChromatinAccessibility,H-23941,DS17804,twopass,merge150,wgt10,zgt2,wig	Fetal_Renal_Cortex	fetal_renal_cortex	hotspots	Hotspots
969	1e-05	1.6533	0.00508558	0.502774	0.179462	0.151029	0.85452	41	45471	744	2992440	968	seg_ENHANCER_k562	K562	blood	ENHANCER	Chromatin_States
699	1e-08	1.65178	0.0372083	0.501854	0.240874	0.029741	0.973967	23	79675	280	2992440	698	UW,Fetal_Lung_Left,ChromatinAccessibility,H-23744,DS17105,hotspot,twopass,fdr0,01,merge,pks,wig	Fetal_Lung_Left	fetal_lung	peaks	Peaks
723	1e-05	1.65146	0.000679403	0.501657	0.147643	0.212276	0.791038	60	74350	744	2992440	722	UW,Fetal_Muscle_Arm,ChromatinAccessibility,H-24042,DS18176,hotspot,twopass,fdr0,01,merge,pks,wig	Fetal_Muscle_Arm	fetal_muscle	peaks	Peaks
836	1e-05	1.65102	0.00161338	0.501393	0.158997	0.189759	0.813026	52	62591	744	2992440	835	UW,Fibroblasts_Fetal_Skin_Quadriceps_Right,ChromatinAccessibility,H-24259,DS19943,hotspot,twopass,fdr0,01,merge,pks,wig	Fibroblasts_Fetal_Skin_Quadriceps_Right	fibroblast	peaks	Peaks
732	1e-08	1.65068	0.0379781	0.50119	0.241527	0.0277977	0.974583	22	84112	280	2992440	731	UW,Fetal_Muscle_Arm,ChromatinAccessibility,H-24259,DS19295,hotspot,twopass,fdr0,01,merge,pks,wig	Fetal_Muscle_Arm	fetal_muscle	peaks	Peaks
124	1e-05	1.65032	3.74913e-06	0.500971	0.108322	0.28866	0.713282	134	193811	744	2992440	123	RWPE_AllReps,30000000,twopass,merge150,wgt10,zgt2,wig	RWPE1	prostate	hotspots	Hotspots
218	1e-05	1.65013	0.00447931	0.500853	0.176216	0.15547	0.846235	38	43833	744	2992440	217	HPAEC-DS12916,hg19,hotspot,twopass,fdr0,01,merge,pks,bed	HPAEC	blood_vessel	peaks	Peaks
544	1e-08	1.64987	0.00379504	0.500694	0.172968	0.161676	0.839712	51	234352	280	2992440	543	UW,H1_BMP4_Derived_Mesendoderm_Cultured_Cells,ChromatinAccessibility,DS19310,twopass,merge150,wgt10,zgt2,wig	H1_BMP4_Derived_Mesendoderm_Cultured_Cells	es_cell	hotspots	Hotspots
535	1e-05	1.64958	5.02235e-06	0.500521	0.109671	0.285566	0.715475	132	205718	744	2992440	534	UW,Fibroblasts_Fetal_Skin_Quadriceps_Left,ChromatinAccessibility,H-24259,DS20046,twopass,merge150,wgt10,zgt2,wig	Fibroblasts_Fetal_Skin_Quadriceps_Left	fibroblast	hotspots	Hotspots
805	1e-05	1.64921	0.000899849	0.500297	0.150687	0.20495	0.795643	56	65039	744	2992440	804	UW,Fetal_Stomach,ChromatinAccessibility,H-23589,DS16530,hotspot,twopass,fdr0,01,merge,pks,wig	Fetal_Stomach	fetal_stomach	peaks	Peaks
1004	1e-05	1.64871	0.00103857	0.499994	0.152443	0.201205	0.798783	56	70146	744	2992440	1003	tfbs_huvec	HUVEC	blood_vessel	tfbs	TFBS
680	1e-05	1.6487	0.000411186	0.499985	0.141527	0.222593	0.777377	66	82218	744	2992440	679	UW,Fetal_Kidney_Right,ChromatinAccessibility,H-23589,DS16441,hotspot,twopass,fdr0,01,merge,pks,wig	Fetal_Kidney_Right	fetal_kidney	peaks	Peaks
663	1e-05	1.64863	0.000715307	0.499945	0.147753	0.210348	0.789541	62	70692	744	2992440	662	UW,Fetal_Intestine_Small,ChromatinAccessibility,H-23887,DS17643,hotspot,twopass,fdr0,01,merge,pks,wig	Fetal_Intestine_Small	fetal_intestine,_small	peaks	Peaks
316	1e-08	1.64741	0.00387776	0.499205	0.172859	0.160402	0.838009	53	250377	280	2992440	315	UW,Fetal_Adrenal_Gland,ChromatinAccessibility,H-24409,DS20343,twopass,merge150,wgt10,zgt2,wig	Fetal_Adrenal_Gland	fetal_adrenal_gland	hotspots	Hotspots
762	1e-08	1.64741	0.0349369	0.499205	0.236692	0.0352882	0.963121	23	86778	280	2992440	761	UW,Fetal_Muscle_Trunk,ChromatinAccessibility,H-24409,DS20242,hotspot,twopass,fdr0,01,merge,pks,wig	Fetal_Muscle_Trunk	fetal_muscle,_trunk	peaks	Peaks
756	1e-05	1.64702	0.000434897	0.498967	0.141835	0.220971	0.776962	68	85205	744	2992440	755	UW,Fetal_Muscle_Leg,ChromatinAccessibility,H-24259,DS19291,hotspot,twopass,fdr0,01,merge,pks,wig	Fetal_Muscle_Leg	fetal_muscle	peaks	Peaks
285	1e-08	1.64696	0.0384017	0.498928	0.240965	0.0266367	0.97122	22	73442	280	2992440	284	wgEncodeOpenChromDnaseProgfibAlnAllReps,30000000,hotspot,twopass,fdr0,01,merge,pks,bed	ProgFib	skin	peaks	Peaks
584	1e-05	1.64677	3.36352e-06	0.498818	0.107336	0.28844	0.709195	136	206736	744	2992440	583	UW,Penis_Foreskin_Fibroblast_Primary_Cells,ChromatinAccessibility,skin02,DS18256,twopass,merge150,wgt10,zgt2,wig	Penis_Foreskin_Fibroblast_Primary_Cells	fibroblast	hotspots	Hotspots
668	1e-08	1.64657	0.0414423	0.498695	0.244569	0.0193399	0.978051	21	72103	280	2992440	667	UW,Fetal_Kidney,ChromatinAccessibility,H-22676,DS12635,hotspot,twopass,fdr0,01,merge,pks,wig	Fetal_Kidney	fetal_kidney	peaks	Peaks
991	1e-05	1.64614	0.0019151	0.498434	0.160625	0.183609	0.813259	49	49068	744	2992440	990	seg_TSS_hepg2	HepG2	liver	TSS	Chromatin_States
861	1e-05	1.64564	0.000569663	0.49813	0.144567	0.214778	0.781481	61	74130	744	2992440	860	UW,iPS_DF_6,9,ChromatinAccessibility,DS15164,hotspot,twopass,fdr0,01,merge,pks,wig	iPS_DF_6,9	ips_cell	peaks	Peaks
269	1e-08	1.64549	0.0918278	0.498041	0.295427	-0.0809961	1.07708	13	42107	280	2992440	268	wgEncodeOpenChromDnaseHelas3Ifna4hAlnAllReps,30000000,hotspot,twopass,fdr0,01,merge,pks,bed	HeLa-S3	cervix	peaks	Peaks
688	1e-08	1.6453	0.0476022	0.497921	0.251361	0.00525398	0.990588	20	70351	280	2992440	687	UW,Fetal_Lung,ChromatinAccessibility,H-23247,DS14666,hotspot,twopass,fdr0,01,merge,pks,wig	Fetal_Lung	fetal_lung	peaks	Peaks
785	1e-05	1.64525	0.000259165	0.497891	0.136295	0.230752	0.765029	76	90601	744	2992440	784	UW,Fetal_Renal_Pelvis,ChromatinAccessibility,H-23790,DS17381,hotspot,twopass,fdr0,01,merge,pks,wig	Fetal_Renal_Pelvis	fetal_renal_pelvis	peaks	Peaks
553	1e-05	1.64522	4.57213e-07	0.497873	0.0987167	0.304388	0.691358	178	299345	744	2992440	552	UW,H9,ChromatinAccessibility,DS18517,twopass,merge150,wgt10,zgt2,wig	H9	es_cell	hotspots	Hotspots
140	1e-05	1.64503	3.65293e-07	0.497759	0.0978644	0.305945	0.689573	175	270655	744	2992440	139	wgEncodeOpenChromDnaseGm19238AlnAllReps,30000000,twopass,merge150,wgt10,zgt2,wig	GM19238	blood	hotspots	Hotspots
722	1e-08	1.6437	0.0269046	0.496951	0.22457	0.0567937	0.937109	26	104094	280	2992440	721	UW,Fetal_Muscle_Arm,ChromatinAccessibility,H-24005,DS18080,hotspot,twopass,fdr0,01,merge,pks,wig	Fetal_Muscle_Arm	fetal_muscle	peaks	Peaks
344	1e-05	1.64352	5.2694e-06	0.49684	0.109105	0.282994	0.710687	134	195937	744	2992440	343	UW,Fetal_Intestine_Large,ChromatinAccessibility,H-23758,DS17157,twopass,merge150,wgt10,zgt2,wig	Fetal_Intestine_Large	fetal_intestine,_large	hotspots	Hotspots
716	1e-08	1.64349	0.0399936	0.496821	0.241902	0.0226939	0.970949	21	84957	280	2992440	715	UW,Fetal_Lung_Right,ChromatinAccessibility,H-24089,DS18418,hotspot,twopass,fdr0,01,merge,pks,wig	Fetal_Lung_Right	fetal_lung	peaks	Peaks
708	1e-05	1.64322	0.000840545	0.496655	0.14874	0.205125	0.788186	58	72780	744	2992440	707	UW,Fetal_Lung_Right,ChromatinAccessibility,H-23435,DS15632,hotspot,twopass,fdr0,01,merge,pks,wig	Fetal_Lung_Right	fetal_lung	peaks	Peaks
748	1e-05	1.64298	0.00104912	0.496513	0.151514	0.199546	0.793481	58	74168	744	2992440	747	UW,Fetal_Muscle_Leg,ChromatinAccessibility,H-23808,DS17429,hotspot,twopass,fdr0,01,merge,pks,wig	Fetal_Muscle_Leg	fetal_muscle	peaks	Peaks
268	1e-08	1.64216	0.0530477	0.496012	0.256399	-0.00652982	0.998554	19	58640	280	2992440	267	wgEncodeOpenChromDnaseH9esAlnAllReps,30000000,hotspot,twopass,fdr0,01,merge,pks,bed	H9ES	es_cell	peaks	Peaks
549	1e-05	1.64129	5.90267e-06	0.495483	0.109382	0.281095	0.709872	130	194953	744	2992440	548	UW,H1_Derived_Mesenchymal_Stem_Cells,ChromatinAccessibility,DS20671,twopass,merge150,wgt10,zgt2,wig	H1_Derived_Mesenchymal_Stem_Cells	es_cell	hotspots	Hotspots
989	1e-05	1.64127	0.00174055	0.495472	0.158234	0.185334	0.80561	50	48495	744	2992440	988	seg_TSS_h1hesc	H1HESC	es_cell	TSS	Chromatin_States
55	1e-08	1.64102	0.00265692	0.495317	0.164838	0.172235	0.818399	57	234178	280	2992440	54	CD34-DS16814,hg19,twopass,merge150,wgt10,zgt2,wig	CD34+	blood	hotspots	Hotspots
894	1e-05	1.64087	6.03948e-07	0.495228	0.0992451	0.300708	0.689749	329	651610	744	2992440	893	upstream_gene_variant	NA	NA	Upstream	Genic
251	1e-05	1.64033	0.00121552	0.494896	0.152972	0.195072	0.794721	56	70697	744	2992440	250	SkMC-DS11949,hotspot,twopass,fdr0,01,merge,pks,bed	SKMC	muscle	peaks	Peaks
852	1e-05	1.64025	0.000742942	0.494852	0.1467	0.20732	0.782384	59	72295	744	2992440	851	UW,H9,ChromatinAccessibility,DS18517,hotspot,twopass,fdr0,01,merge,pks,wig	H9	es_cell	peaks	Peaks
528	1e-05	1.64013	6.53884e-06	0.494774	0.10975	0.279663	0.709884	134	202248	744	2992440	527	UW,Fibroblasts_Fetal_Skin_Abdomen,ChromatinAccessibility,H-24259,DS19558,twopass,merge150,wgt10,zgt2,wig	Fibroblasts_Fetal_Skin_Abdomen	fibroblast	hotspots	Hotspots
696	1e-05	1.63937	0.000696896	0.494315	0.145781	0.208583	0.780046	62	78196	744	2992440	695	UW,Fetal_Lung_Left,ChromatinAccessibility,H-23435,DS15637,hotspot,twopass,fdr0,01,merge,pks,wig	Fetal_Lung_Left	fetal_lung	peaks	Peaks
201	1e-08	1.63894	0.0343358	0.494048	0.23347	0.036446	0.951649	23	93444	280	2992440	200	hESCT0-DS11909,hotspot,twopass,fdr0,01,merge,pks,bed	hESCT0	es_cell	peaks	Peaks
200	1e-05	1.63891	0.000171773	0.494032	0.131487	0.236318	0.751745	79	93015	744	2992440	199	HESC-all,fdr0,01,bed	HESC	es_cell	peaks	Peaks
94	1e-08	1.6383	0.00619412	0.493657	0.180343	0.140185	0.847129	46	200333	280	2992440	93	HPAEC-DS12916,hg19,twopass,merge150,wgt10,zgt2,wig	HPAEC	blood_vessel	hotspots	Hotspots
481	1e-05	1.63807	1.23676e-06	0.493521	0.101764	0.294064	0.692979	159	251388	744	2992440	480	UW,Fetal_Renal_Cortex_Left,ChromatinAccessibility,H-24169,DS18931,twopass,merge150,wgt10,zgt2,wig	Fetal_Renal_Cortex_Left	fetal_renal_cortex	hotspots	Hotspots
263	1e-08	1.63797	0.0531478	0.493459	0.255187	-0.00670675	0.993625	18	58274	280	2992440	262	wgEncodeOpenChromDnaseGm12892AlnAllReps,30000000,hotspot,twopass,fdr0,01,merge,pks,bed	GM12892	blood	peaks	Peaks
679	1e-05	1.63729	0.000449528	0.49304	0.140501	0.217658	0.768421	68	85021	744	2992440	678	UW,Fetal_Kidney_Right,ChromatinAccessibility,H-23435,DS15651,hotspot,twopass,fdr0,01,merge,pks,wig	Fetal_Kidney_Right	fetal_kidney	peaks	Peaks
113	1e-05	1.63728	4.17237e-07	0.493036	0.0974203	0.302093	0.68398	187	322805	744	2992440	112	MCF7-all,twopass,merge150,wgt10,zgt2,wig	MCF-7	breast	hotspots	Hotspots
72	1e-05	1.63706	1.97029e-05	0.4929	0.115481	0.266557	0.719243	115	154066	744	2992440	71	HCT116-DS13551,twopass,merge150,wgt10,zgt2,wig	HCT-116	colon	hotspots	Hotspots
253	1e-05	1.6367	0.0105952	0.492681	0.192772	0.114848	0.870514	31	31990	744	2992440	252	SKNSH-DS8482,hotspot,twopass,fdr0,01,merge,pks,bed	SK-N-SH	brain	peaks	Peaks
793	1e-08	1.6356	0.0450999	0.492007	0.245547	0.0107356	0.973279	22	74735	280	2992440	792	UW,Fetal_Renal_Pelvis_Left,ChromatinAccessibility,H-24111,DS18666,hotspot,twopass,fdr0,01,merge,pks,wig	Fetal_Renal_Pelvis_Left	fetal_renal_pelvis	peaks	Peaks
75	1e-05	1.63528	5.97282e-07	0.491816	0.098519	0.298719	0.684913	174	276704	744	2992440	74	HepG2-all,twopass,merge150,wgt10,zgt2,wig	HepG2	liver	hotspots	Hotspots
856	1e-05	1.63476	0.000833921	0.491497	0.147098	0.203185	0.77981	63	76174	744	2992440	855	UW,IMR90,ChromatinAccessibility,DS13219,hotspot,twopass,fdr0,01,merge,pks,wig	IMR90	lung	peaks	Peaks
[truncated: 1,097 more rows]

[truncated: 10 more sheets: SD11, SD12, SD13, SD14, SD15, SD16, SD17, SD18, SD19, SD20]
