# Supplementary material for: Prioritization of candidate causal genes for asthma in susceptibility loci derived from UK Biobank
Source: Commun Biol. 2021 Jun 8;4:700. doi: 10.1038/s42003-021-02227-6 (PMC8187656; doi:10.1038/s42003-021-02227-6)
Supplement: Supplementary file 5 — Supplementary Data 21 [file 42003_2021_2227_MOESM5_ESM.txt]

probesets	gene	zscore	effect_size	pvalue	var_g	pred_perf_r2	pred_perf_pval	pred_perf_qval	n_snps_used	n_snps_in_cov	n_snps_in_model	chr	gene_name	start	end	logp
X100144966_TGI_at	X100144966	15.557140685733	0.398487233354966	1.42316148308962e-54	0.0326634141408408	0.0440092800287985	8.68422049474103e-12	1.30945962045168e-11	28	30	30	17	GSDMB	38060849	38074903	53.8467458186538
X100127152_TGI_at	X100127152	13.9780372125598	0.91488383696361	2.12261550896133e-44	0.00493352646249254	0.00873299151249998	0.00258033910160461	0.00163420455569288	6	6	6	17	ORMDL3	38077295	38083854	43.6731286669075
X100145295_TGI_at	X100145295	10.6111926308781	0.458912707736561	2.64352973863416e-26	0.0114870867467871	0.0158677219323457	4.7065332551446e-05	3.86366279847974e-05	11	11	11	17	PERLD1	37827375	37844310	25.5778157995951
X100141061_TGI_at	X100141061	-9.92922059764356	-0.297397650813916	3.10674351562715e-23	0.0245195529167985	0.0437294625699059	1.01367295769227e-11	1.26866439803869e-11	23	23	23	5	SEPT8	132086508	132113067	22.5076945994472
X100138145_TGI_at	X100138145	-9.87179030097074	-0.0779531622095487	5.51709836263142e-23	0.336542497568756	0.395290966307451	2.72975523745898e-115	6.23912754165712e-114	21	21	21	17	GSDMA	38119225	38134019	22.2582892730719
X100125568_TGI_at	X100125568	9.83614078665488	0.684729219515353	7.86708806966298e-23	0.00485146625006138	0.012860142733876	0.00025121483786749	0.000186484687791186	6	6	6	17	PNMT	37824506	37826728	22.1041859880088
X100160430_TGI_at	X100160430	9.32990552244906	0.0877911905557558	1.05965320696755e-20	0.51368458817573	0.701047831809993	6.80436857005689e-274	4.64405713967581e-272	71	73	73	6	HLA-DRB6	32520489	32527779	19.9748362431718
X100140917_TGI_at	X100140917	8.90096184529811	0.301691062087684	5.53647899480477e-19	0.0200647159765525	0.00907218913127947	0.00212636088296982	0.00117095051694863	34	34	34	5	PDLIM4	131593399	131608023	18.2567663434426
X100123073_TGI_at	X100123073	8.83182968876466	0.145204965085777	1.02977159565449e-18	0.0787795816718899	0.10061758530122	1.07733455242495e-25	2.52042676604575e-25	34	34	34	5	SLC22A5	131705400	131731306	17.9872590915539
X100125372_TGI_at	X100125372	-8.62708530127506	-0.307464792641693	6.29352374551362e-18	0.0173517180738924	0.016807970164419	2.79469050375225e-05	2.05409101555123e-05	17	17	17	5	P4HA2	131528305	131563556	17.2011061248675
X100143389_TGI_at	X100143389	8.56602710733479	0.325418200715016	1.07116679679572e-17	0.016004733426963	0.0310340039434233	1.10625381865969e-08	1.05264512413891e-08	15	15	15	16	X100143389_TGI_at	11099643	11102683	16.9701428977136
X100127791_TGI_at	X100127791	8.52725443724668	0.597616420234786	1.49862006931797e-17	0.00455213850096928	0.00457422576443233	0.0293412580027494	0.0126080712333353	22	22	22	5	SLC22A4	131630144	131679897	16.8243084556858
X100130675_TGI_at	X100130675	8.38331912063742	1.01096067835966	5.14557235645673e-17	0.00173783878009833	0.00491407723710572	0.0239110560441943	0.0101776620706698	2	2	2	4	TLR1	38797876	38806412	16.2885663104204
X100306990_TGI_at	X100306990	8.34500019372402	0.375142153665991	7.12137679790726e-17	0.011226139108434	0.00556992596816362	0.0161746931467249	0.00746086624269226	25	25	25	5	PDLIM4	131593427	131607786	16.1474360347438
X100302941_TGI_at	X100302941	-7.64864973193123	-0.0840289290854652	2.03100629690946e-14	0.329462201132453	0.406169266488431	2.22052494852865e-119	2.67446990377083e-118	60	60	60	6	HLA-DQB1	32627656	32634466	13.6922887301113
X100304009_TGI_at	X100304009	-7.64096702916057	-0.0832683614221695	2.15596271700415e-14	0.335764712435329	0.406836925835567	1.23886760877266e-119	1.53734710132383e-118	62	62	62	6	HLA-DQB1	32627244	32634461	13.6663587536613
X100300398_TGI_at	X100300398	-7.59980104207205	-0.0825667108917733	2.96586372189027e-14	0.336693863459226	0.409242875825356	1.50455539193115e-120	1.98750148895571e-119	67	67	67	6	HLA-DQB1	32627663	32634465	13.5278488081933
X100311684_TGI_at	X100311684	-7.50177553305899	-0.0967733893629391	6.29591208065426e-14	0.249031039134475	0.312134113208281	2.97181317737743e-86	2.48362715242983e-85	70	70	70	6	HLA-DQB2	32723875	32731309	13.2009413453176
X100122252_TGI_at	X100122252	7.44870670585618	0.48919625065934	9.42596569952994e-14	0.00499301704381962	0.00544010063068486	0.0174692683430508	0.00799618600456808	7	7	7	5	TSLP	110407389	110413723	13.0256741449426
X100307116_TGI_at	X100307116	-7.11732272839199	-0.311018452586962	1.10043614523715e-12	0.0112455943947701	0.0242789274469829	4.53742319907079e-07	5.52562427850367e-07	15	15	15	13	UBAC2	99992603	100038053	11.9584351530886
X100135990_TGI_at	X100135990	7.10693749204848	0.426736295307034	1.18646135863955e-12	0.00596709840398299	0.0054527863625358	0.0173381958211389	0.0106954170267101	12	12	12	9	C9orf38	6467596	6470375	11.9257464015704
X100302357_TGI_at	X100302357	-7.04966457813651	-0.366835105033194	1.79349592799878e-12	0.00854688689105401	0.00690321123635712	0.00740062169168078	0.0033752986598869	20	20	20	16	X100302357_TGI_at	11022748	11036257	11.7462996050207
X100161787_TGI_at	X100161787	-6.58080195717563	-0.0995388986871481	4.67917502632462e-11	0.0918740037625484	0.126819760763396	2.14559076964753e-32	8.64952366682228e-32	29	29	29	13	UBAC2	99853162	100038681	10.3298307095534
X100310206_TGI_at	X100310206	6.54886828464296	0.208516143998523	5.7974734872284e-11	0.0198576255118469	0.0343085314595356	1.82672419637253e-09	1.71050646195642e-09	50	50	50	15	X100310206_TGI_at	67493529	67528393	10.2367612287834
X100308025_TGI_at	X100308025	6.37273013114176	0.536912643112114	1.85692475337131e-10	0.00311674989973148	0.00501882266257705	0.0224563308846842	0.0098458428045521	5	5	5	6	PTPRK	128291123	128298199	9.7312056944604
X100146593_TGI_at	X100146593	6.32424663497925	0.190641401064084	2.54471007216373e-10	0.0226786508055865	0.0333653379920872	3.0692864978492e-09	3.28890940000208e-09	21	21	21	12	CDK2	56360555	56366568	9.59436169121802
X100300306_TGI_at	X100300306	-6.30945376035542	-0.15333090290295	2.80022010288617e-10	0.0357649424472802	0.0532476645338043	5.17973291132127e-14	7.19028865281506e-14	48	49	49	6	HLA-DPB1	33053509	33054667	9.55280783090348
X100149748_TGI_at	X100149748	6.258238911378	0.645786347412426	3.89349047563548e-10	0.00206390702665599	0.00219887029831593	0.131099398741529	0.0472588711485733	3	3	3	6	PTPRK	128291174	128298199	9.40966088334975
X100151359_TGI_at	X100151359	6.20662607113034	0.147211955633506	5.41341963830225e-10	0.0379846824975363	0.0606523051415286	8.32796132440642e-16	1.24879135137178e-15	55	55	55	15	SMAD3	67358276	67483849	9.26652830589708
X100147556_TGI_at	X100147556	6.11076344534155	0.477088544178419	9.91556483933566e-10	0.00357566956733962	0.00729638080570296	0.0058917906101325	0.0029913905128754	10	10	10	5	KIF3A	132028323	132070300	9.00368254120456
X100156220_TGI_at	X100156220	6.04125377397215	0.185163214232573	1.52921237024842e-09	0.0240949254292701	0.0285076985388113	4.43628854671056e-08	4.95249380896988e-08	33	33	33	17	CASC3	38296506	38328431	8.81553219750306
X100300366_TGI_at	X100300366	5.99942625961308	0.506513677798085	1.98015926251106e-09	0.00313511647613271	0.008056652273806	0.00380112974714719	0.00200086923345265	8	8	8	5	HSPA4	132387932	132439600	8.70329987840103
X100162580_TGI_at	X100162580	5.93492994590125	0.278738935173768	2.93970992775832e-09	0.0100170952527611	0.00413553488479842	0.0383095094379882	0.0160569718171057	44	44	44	5	CAMK4	110560081	110820746	8.53169552094465
X100134959_TGI_at	X100134959	5.872594969521	0.104280910340291	4.29025779712243e-09	0.0617629229378971	0.0881116928399075	1.46955011126207e-22	3.16928485227258e-22	30	30	30	10	X100134959_TGI_at	6628185	6628875	8.36751661072812
X100144900_TGI_at	X100144900	-5.86957605360758	-0.412148291290318	4.36910899065037e-09	0.00448300579581927	0.00240310769777758	0.114468890004975	0.0477060555182547	13	13	13	17	PSMD3	38137059	38154212	8.35960712135872
X100136350_TGI_at	X100136350	5.86713664012143	0.322302853980857	4.43385274927546e-09	0.00704475496888326	0.0108576672821455	0.000773151699343361	0.000555971258619482	14	14	14	1	RERE	8421158	8424226	8.35321873414418
X100310055_TGI_at	X100310055	5.85720974645896	0.237669703068796	4.70708490123672e-09	0.0146690956488981	0.0110719521154884	0.000685205073801317	0.000374114506050363	34	34	34	16	CLEC16A	11274850	11275784	8.32724796829504
X100129412_TGI_at	X100129412	-5.85683603391953	-0.0607069757153434	4.71768483467562e-09	0.201691864479547	0.257806718681683	4.12218626195893e-69	2.13641882214917e-68	27	28	28	7	X100129412_TGI_at	22765016	22767235	8.32627107556003
X100303451_TGI_at	X100303451	-5.81837732778159	-1.90753931965764	5.94216444926168e-09	0.000201195991798421	0.00203606220194312	0.146292266748486	0.048433581641505	5	5	5	16	IL4R	27325250	27366530	8.22605533327644
X100128501_TGI_at	X100128501	5.80623667253302	0.0727543639876685	6.38926308718255e-09	0.143882700880687	0.181084879317926	6.6234979962e-47	4.29305411850512e-46	56	56	56	17	SMARCE1	38796826	38804066	8.19454922879394
X100145345_TGI_at	X100145345	-5.80153387401451	-0.0827394669092989	6.5711018238719e-09	0.106598054453997	0.150438585871182	1.33671807861586e-38	3.39464751463073e-38	38	38	38	7	X100145345_TGI_at	22523632	22539798	8.18236180305708
X100145568_TGI_at	X100145568	5.72167062449012	0.248266105317616	1.05481651720413e-08	0.0115138555426357	0.0246282932339669	3.74411613146159e-07	4.03197642524079e-07	21	21	21	1	RERE	8414696	8877380	7.97682307827712
X100142134_TGI_at	X100142134	-5.69489717483521	-0.876221223657335	1.23446295746264e-08	0.000947395643095711	0.00282966052623868	0.0867179847107992	0.0371019632522899	1	1	1	17	X100142134_TGI_at	37913973	37917553	7.90852193741365
X100308056_TGI_at	X100308056	5.681287648168	0.357081192944544	1.33684422387748e-08	0.00544194529978546	0.00697690263566375	0.00709047233511203	0.00438778818699898	16	16	16	1	RERE	8421189	8423121	7.87391919606778
X100150392_TGI_at	X100150392	-5.65223432828631	-0.488785500123695	1.58375475527314e-08	0.00303536263025534	0.00362437469745534	0.0524970154035526	0.0239218889160422	6	6	6	17	X100150392_TGI_at	38497120	38499388	7.80031206812379
X100301479_TGI_at	X100301479	5.59751494378498	0.0690901427410908	2.17446114646898e-08	0.143270202469045	0.194025694050334	1.6706473815233e-50	8.84571295132207e-50	40	40	40	22	PHF5A	41855721	41864708	7.6626483479549
X100160205_TGI_at	X100160205	-5.58461622527706	-0.402088856079164	2.34216840238334e-08	0.00437150724146768	0.00498036483731063	0.0229794947283605	0.00904536502648401	25	25	25	10	RBM17	6131036	6157706	7.63038188227967
X100139142_TGI_at	X100139142	5.55611854606934	0.499575413084535	2.75839570774009e-08	0.00289604866657955	0.00383970838823585	0.0459433011158988	0.0214994810614218	4	4	4	17	CRKRS	37689755	37690754	7.55934343164796
X100138982_TGI_at	X100138982	5.53292424875913	0.0703764690652466	3.14935507854389e-08	0.134696696303206	0.174785709508974	3.56878506327433e-45	1.67486717417721e-44	29	29	29	22	PHF5A	41855721	41864708	7.50177837145025
X100302151_TGI_at	X100302151	-5.4904705142379	-0.186199074700624	4.00864410815649e-08	0.018748139115833	0.0244518333825403	4.12574658764197e-07	2.78294657997873e-07	16	17	17	2	IL1RL1	102927961	102968497	7.39700249918093
X100161395_TGI_at	X100161395	-5.49039731421954	-0.0466917927296976	4.01030590176707e-08	0.417120742702877	0.516679911359562	9.3498481255001e-166	2.25225007564516e-164	70	72	72	6	TAP2	32796293	32806528	7.39682249860614
X100132153_TGI_at	X100132153	5.431235176776	0.0464085387658239	5.59653212978816e-08	0.326575614349939	0.316313157002705	1.25671917797867e-87	1.45108039246994e-86	143	143	143	5	RAD50	131892629	131979593	7.25208099860417
X100144439_TGI_at	X100144439	5.4180501012749	0.227604126321242	6.02525338726992e-08	0.0124364954162334	0.0182860704542513	1.23363821190701e-05	9.49347527259981e-06	16	16	16	12	FAM62A	56522053	56538452	7.2200246844578
X100155511_TGI_at	X100155511	5.40579082309711	0.0692825395117178	6.45230634954357e-08	0.157055259484197	0.198397222838662	9.87610325808979e-52	7.29285355384386e-51	27	27	27	1	LINGO4	151772764	151777882	7.19028502089284
X100304804_TGI_at	X100304804	5.39963929800317	0.298818219088763	6.67750183709929e-08	0.00680491830794901	0.00484355103861351	0.0249452282310588	0.0109423914750695	14	14	14	5	RAD50	131944868	131978395	7.17538598382445
X100135940_TGI_at	X100135940	-5.36893919340353	-0.0565858953318984	7.92011151617543e-08	0.203612030826117	0.259387395501317	1.36202074217732e-69	9.901825468191e-69	23	23	23	2	ING5	242641455	242668890	7.10126870344603
X100136599_TGI_at	X100136599	5.3596774107156	0.119932493966008	8.33706865429139e-08	0.0443023137729947	0.0585711079187372	2.66542968008532e-15	5.30963286089452e-15	38	38	38	17	X100136599_TGI_at	38804773	38806828	7.0789866221497
X100129824_TGI_at	X100129824	-5.31622505187988	-1.56709242263897	1.05942106230105e-07	0.000258643490489449	0.00365723119084534	0.0514364077044482	0.0208037815281446	1	1	1	5	X100129824_TGI_at	132025273	132057274	6.97493139712612
X100305335_TGI_at	X100305335	5.28277693513477	0.160582718540107	1.2724028321546e-07	0.0238254819674001	0.0292206383186288	2.99787625812625e-08	3.63357834179433e-08	27	27	27	1	RERE	8414619	8415623	6.89537537289716
X100158145_TGI_at	X100158145	-5.26823628678502	-0.387049558338909	1.377407385615e-07	0.0037752229585711	0.00314462975056109	0.0709287394717468	0.0194941873012235	9	9	9	7	X100158145_TGI_at	28279502	28281511	6.86093759267113
X100129736_TGI_at	X100129736	5.26431443014008	0.0910348901997056	1.40713446907058e-07	0.0711479313700906	0.0761762032649116	1.32888924947037e-19	2.10359636970626e-19	45	45	45	2	SLC9A2	103236165	103327807	6.85166439838269
X100132115_TGI_at	X100132115	5.20792790431336	0.170729833897642	1.90961088503478e-07	0.0208361024497524	0.0410658359190529	4.41300863138685e-11	6.41739966578948e-11	12	12	12	22	MEI1	42095517	42195459	6.71905511845822
X100307813_TGI_at	X100307813	-5.2062398559874	-0.0599845820084237	1.92705529333775e-07	0.174429668965803	0.20012805317271	3.20956384661305e-52	2.24806097482763e-51	47	47	47	17	CRKRS	37688978	37689754	6.71510582387752
X100306148_TGI_at	X100306148	-5.18361865775718	-0.156711032535529	2.17621666432217e-07	0.0317797212185359	0.0202642697361777	4.1393789335781e-06	3.18030631189182e-06	90	91	91	6	PSMB9	32821924	32826648	6.66229786842456
X100134075_TGI_at	X100134075	-5.14687655957515	-0.11768273303558	2.64859489831733e-07	0.0409277339986351	0.0320405600193421	6.36036613510428e-09	5.65916418749261e-09	59	59	59	15	SMAD3	67358194	67487532	6.57698446181571
X100157539_TGI_at	X100157539	5.14040933503884	0.150591577523612	2.741405819641e-07	0.0243754322073598	0.0360460054739382	7.02015550359151e-10	6.75039349324242e-10	43	43	43	15	MAP2K5	67835020	68099451	6.56202666961008
X100162000_TGI_at	X100162000	5.13065690255519	0.282183386879827	2.88732769553338e-07	0.00752392121429609	0.00637912083926607	0.0100458898880881	0.00600115125432692	19	19	19	1	RERE	8412465	8877699	6.539503923329
X100141004_TGI_at	X100141004	-5.0673572593282	-0.125506983738948	4.03376776886217e-07	0.0355226867580734	0.0624420368979549	3.05757008799708e-16	4.44403048355469e-16	15	15	15	16	X100141004_TGI_at	27224630	27226314	6.39428910850424
X100305045_TGI_at	X100305045	5.04935392071633	0.0696677662002026	4.43306772310417e-07	0.224379478129847	0.250159236817481	8.46774452154158e-67	5.09940856343211e-66	101	101	101	6	X100305045_TGI_at	31368855	31369437	6.35329563401856
X100300425_TGI_at	X100300425	5.03095252588584	0.277531849952494	4.88048997258848e-07	0.00748139740031349	0.0128394275279154	0.000254142131520772	0.000188335768599349	14	14	14	17	KPNB1	45759972	45760456	6.31153657518796
X100131485_TGI_at	X100131485	5.03053250468697	0.265090003518619	4.89119452654092e-07	0.00698237891035527	0.00968394181862822	0.00150164448073432	0.000997110139484478	15	15	15	17	MED1	37560537	37607527	6.3105850646121
X100152738_TGI_at	X100152738	-4.98371553311777	-0.388780614911105	6.23747617091339e-07	0.00396235909408679	0.00598375983957059	0.0126686802109427	0.00686835310324756	11	11	11	17	IKZF3	37921200	38020441	6.20499110050452
X100306689_TGI_at	X100306689	4.96405526143473	0.120441370112627	6.90362862478455e-07	0.0345615533825165	0.0656683187085484	5.00348289082124e-17	7.81220651423636e-17	10	10	10	19	X100306689_TGI_at	46274248	46275762	6.160922579191
X100151054_TGI_at	X100151054	-4.93238878250122	-5.39364837516691	8.12300322660289e-07	1.86087984464335e-05	0.0072238979421173	0.00614426351355693	0.00296726443492667	1	1	1	4	X100151054_TGI_at	106924473	106943635	6.09028337425605
X100159293_TGI_at	X100159293	-4.90106702299518	-0.170166791656327	9.53175282644745e-07	0.0187195867035751	0.0218380130274652	1.73891347200138e-06	1.1118210863049e-06	29	29	29	2	X100159293_TGI_at	242823516	243020873	6.02082722812812
X100133405_TGI_at	X100133405	4.90036303697007	0.261550650915104	9.56597261527256e-07	0.0189668630033844	0.0283864589851197	4.74202825610339e-08	4.43354378711893e-08	20	21	21	6	TRIM10	30119726	30128711	6.01927086672697
X100162706_TGI_at	X100162706	4.8670118368986	0.0681584895358253	1.13298245615694e-06	0.215698894009953	0.220292020510595	5.52017086691055e-58	2.79079847478502e-57	71	71	71	6	X100162706_TGI_at	31368855	31369437	5.94577681498499
X100305011_TGI_at	X100305011	-4.86550442029865	-0.125151940027854	1.14165259313967e-06	0.0332242302339497	0.0548675322165215	2.10269645976617e-14	3.08462008556021e-14	22	22	22	5	X100305011_TGI_at	131700498	131705577	5.94246603254913
X100154436_TGI_at	X100154436	-4.85573852256108	-0.304786851848926	1.19938883382933e-06	0.00538384922033975	0.00733135945637168	0.00577375784595161	0.00260407813147352	25	25	25	10	TSPAN14	82214067	82280604	5.92103999871058
X100310953_TGI_at	X100310953	4.83494976407826	0.0643776058747663	1.33179263688615e-06	0.116700310944502	0.179203949307406	2.1849907860367e-46	1.3763747390699e-45	14	14	14	3	LPP	187870808	188430629	5.87556339053114
X100148527_TGI_at	X100148527	4.82920983435606	0.0999607133436086	1.3707590182917e-06	0.0477420850336673	0.0816279711673563	5.98837733926585e-21	1.13090175060296e-20	18	18	18	19	DMPK	46272975	46285815	5.8630388881901
X100137383_TGI_at	X100137383	-4.82047871132248	-0.323268084705766	1.43214139957351e-06	0.00510408522008374	0.00223182925527176	0.128243219238758	0.0456300931871253	9	9	9	5	CSF2	131409484	131411858	5.84401410072728
X100149696_TGI_at	X100149696	4.81621358449349	0.212225892172675	1.46307918177076e-06	0.013058725202584	0.0198705845495898	5.1432509349217e-06	3.81102233319169e-06	22	23	23	16	CLEC16A	11038441	11276038	5.83473216924342
X100127700_TGI_at	X100127700	-4.78380130113454	-0.144116476107196	1.72010729597329e-06	0.0228106560394237	0.0535269509576773	4.43441424261289e-14	5.93015435160607e-14	10	10	10	10	X100127700_TGI_at	6622500	6626260	5.7644444620484
X100126011_TGI_at	X100126011	4.77401399612427	0.693387095577	1.80589823087403e-06	0.000999203534560211	0.00393571758541711	0.0433044438788331	0.0173862535480687	1	1	1	12	RDH16	57345215	57351418	5.74330672745284
X100154564_TGI_at	X100154564	4.7639275098411	0.149383818652085	1.8986073544264e-06	0.0200458335810898	0.0283687313305876	4.78846572787748e-08	6.47847022873074e-08	20	20	20	9	KIAA1432	5629120	5769454	5.72156484118058
X100160419_TGI_at	X100160419	4.7410052338121	0.118683385974239	2.12660438616234e-06	0.0347488522893302	0.057450354192836	4.98298829466895e-15	9.68746762811549e-15	13	13	13	1	FCER1G	161185086	161189038	5.67231329471735
X100311000_TGI_at	X100311000	-4.73301188711494	-0.177911730748889	2.21212528377571e-06	0.0167206308566075	0.00478962462055467	0.0257671982561674	0.0112891194278925	32	32	32	5	WDR36	110428036	110465402	5.65519028039099
X100141578_TGI_at	X100141578	-4.70093594645331	-0.17968181000791	2.58971746630534e-06	0.0324326218336538	0.0529171566535888	6.22493308569579e-14	8.58300198904141e-14	19	19	19	6	RP3-377H14.5	29702805	29716770	5.58674761411088
X100162509_TGI_at	X100162509	-4.69429183356565	-0.233305104548868	2.67531881237655e-06	0.00860240210004375	0.0120411388692647	0.000397420321317453	0.000304470685020626	20	20	20	1	X100162509_TGI_at	8659415	8660201	5.57262445655652
X100146961_TGI_at	X100146961	-4.66838884551684	-0.0781275783912993	3.03570942442235e-06	0.0690837349981444	0.102571800601398	3.45864121554572e-26	1.01144981961617e-25	19	19	19	11	FADS2	61595712	61634825	5.51773980109323
X100303523_TGI_at	X100303523	-4.65099227852803	-0.227020345021303	3.30341698579126e-06	0.00905173074556642	0.013125117039824	0.00021662969118953	0.0001887479699919	12	12	12	22	NHP2L1	42069937	42084913	5.48103660245208
X100123049_TGI_at	X100123049	-4.63350424719715	-0.165744428520484	3.59527379934286e-06	0.0166361203216125	0.0198624952839538	5.1662542225227e-06	4.92918337621928e-06	22	22	22	1	ADORA1	203096835	203136533	5.44426803017238
X100141140_TGI_at	X100141140	-4.60006738005901	-0.380126821410116	4.22354303434853e-06	0.0030945588233922	0.00455083196380191	0.0297592975923302	0.0126811974235116	11	11	11	6	X100141140_TGI_at	108915947	108917584	5.37432307636357
X100126192_TGI_at	X100126192	4.55010257461158	0.213979084626007	5.36197706410557e-06	0.0250172556029717	0.0342889002715573	1.84656353117921e-09	1.89994993529142e-09	34	34	34	6	TRIM26	30152233	30181153	5.27067504804685
X100305425_TGI_at	X100305425	4.52643324528504	0.239802904464909	5.99875364564833e-06	0.00789242640081805	0.0055139015099851	0.0167207865527191	0.00755769706994362	20	20	20	6	BACH2	90638584	90639215	5.22193897312379
X100130206_TGI_at	X100130206	-4.51489630661409	-0.141012946716904	6.33477540973777e-06	0.022562742535283	0.0193927802775144	6.69482604126364e-06	5.18308510706706e-06	46	47	47	5	SHROOM1	132158011	132162002	5.19826877778774
X100139408_TGI_at	X100139408	4.49447659058978	0.473455869713786	6.97412746838378e-06	0.00201246309638187	0.0067190990357629	0.00823745255739546	0.00395926259250005	4	4	4	6	TCP11	35085848	35109187	5.15651011914677
X100146495_TGI_at	X100146495	4.49380580517571	0.235813825312562	6.99614328250052e-06	0.00754244566994114	0.00637012818891684	0.010098889001242	0.00642916345595126	20	20	20	14	ZBTB1	64970702	64990615	5.15514130465904
X100150171_TGI_at	X100150171	4.48479979012104	0.278101043861519	7.29824290049062e-06	0.00567088208132942	0.00675749231418185	0.00805531334315293	0.00366756907851357	15	15	15	16	NSMCE1	27236315	27280113	5.13678168651984
X100125888_TGI_at	X100125888	4.48330009973298	0.101327127936531	7.34974526504924e-06	0.0417310741056172	0.0531073710337136	5.60008651510207e-14	1.00492378895667e-13	31	31	31	17	UNC13D	73823306	73840798	5.13372771287507
X100129418_TGI_at	X100129418	4.48158650605249	0.223012397525776	7.40901894088041e-06	0.00863966873269878	0.0188743242138088	8.91352508696925e-06	6.03235494968098e-06	14	14	14	19	KRI1	10664266	10676696	5.13023929495854
X100130431_TGI_at	X100130431	-4.47076100757315	-0.228851725074752	7.79417581908137e-06	0.00874795993376207	0.0140911223578757	0.000126371312277516	7.72027188611119e-05	14	14	14	16	RBM35B	68263015	68270035	5.10822980172582
X100129894_TGI_at	X100129894	-4.4675546005996	-0.232752911343929	7.91188212411296e-06	0.00759778391567313	0.0155681826088808	5.55779240812269e-05	2.96852210707873e-05	8	8	8	2	X100129894_TGI_at	102578517	102603629	5.10172019173806
X100147960_TGI_at	X100147960	4.45529899903231	0.292142614755291	8.37763541220474e-06	0.00483714529011388	0.00231150292713938	0.12162008675192	0.0441526916497264	22	24	24	6	COL11A2	33130468	33160245	5.07687854370182
X100301749_TGI_at	X100301749	-4.445355601446	-0.0739746586183403	8.77466027571831e-06	0.0790468630845158	0.115013367238771	2.36502407757231e-29	6.29483442063342e-29	28	28	28	19	KRI1	10663760	10676702	5.05676968890624
X100142404_TGI_at	X100142404	-4.44273633696651	-0.148468285855234	8.88219844225594e-06	0.0206293274729162	0.0103568070271562	0.00102580425465424	0.000570752282277621	38	38	38	6	TAPBP	33272045	33281989	5.0514795282335
X100156924_TGI_at	X100156924	-4.44081269342647	-1.5934133885674	8.96197763564457e-06	0.000152980877749147	0.00530587724815466	0.0189203173864588	0.0097931005414799	2	2	2	17	RARA	38465445	38513894	5.04759614419091
X100157648_TGI_at	X100157648	-4.43752300474519	-0.0476991692394593	9.09999989594212e-06	0.176756160540003	0.231207379605257	3.63030343318423e-61	3.43019500281185e-60	38	38	38	1	TDRKH	151744040	151763010	5.04095861264503
X100312553_TGI_at	X100312553	4.43483972361986	0.318891813193705	9.21408133915095e-06	0.00457406152654978	0.0089255047682746	0.00231181995300263	0.00148292468904177	12	12	12	17	CRKRS	37689699	37690280	5.03554795824478
X100139571_TGI_at	X100139571	-4.3947678566641	-0.0506588147786052	1.1089119318067e-05	0.15350993513803	0.186807806015706	1.72477875866209e-48	1.17490436371756e-47	47	47	47	1	TDRKH	151745955	151763010	4.95510294352543
X100302242_TGI_at	X100302242	4.38308251407388	0.339053105042607	1.17011768302529e-05	0.00415474026766152	0.00349214552421204	0.0570049919599719	0.0199081882059646	10	10	10	15	RTF1	41709315	41775754	4.93177045746897
X100124455_TGI_at	X100124455	4.36778618656602	0.28822179302896	1.25512275165282e-05	0.00506349774701307	0.00703925120691484	0.00683843045089617	0.00398615257920748	10	10	10	17	GNGT2	47283596	47286743	4.90131379788136
X100305216_TGI_at	X100305216	-4.33618314380235	-0.18228982752217	1.4497816258084e-05	0.0114865625492746	0.00889211730570651	0.00235627331148096	0.00177438515137082	27	27	27	9	PSMB7	127117975	127121461	4.8386974086951
X100147867_TGI_at	X100147867	4.31850598923972	0.170957040725552	1.57088959985472e-05	0.0140144655062954	0.0236470066412844	6.42386343377883e-07	4.29140512785989e-07	12	12	12	2	FAM117B	203500210	203634479	4.80385433555752
X100136514_TGI_at	X100136514	-4.28875101037574	-0.130800265008958	1.79680660519038e-05	0.0240477184696733	0.0370197224912096	4.10651443969825e-10	4.36790918165452e-10	6	6	6	6	DOM3Z	31937587	31940032	4.74549866458192
X100312711_TGI_at	X100312711	-4.27934165071065	-0.180361059396141	1.87446941841096e-05	0.0181414005403924	0.0165905089745737	3.15249002791924e-05	2.18807742251697e-05	36	36	36	6	TAP1	32813370	32814272	4.72712164061117
X100310557_TGI_at	X100310557	-4.27438809188615	-0.171472399747752	1.91662940138015e-05	0.0147728680959463	0.0196959822097594	5.66334639911541e-06	4.70552573198213e-06	15	15	15	11	BBS1	66293653	66294421	4.71746185399471
X100123586_TGI_at	X100123586	4.26123123170812	0.258177320734746	2.03303747829001e-05	0.00632645558715553	0.00545351883270241	0.017330658743983	0.00910517250524892	9	9	9	17	X100123586_TGI_at	38380851	38382441	4.69185461523087
X100123483_TGI_at	X100123483	4.24434166998518	0.0472146436936422	2.19236096868173e-05	0.429833706538254	0.595324229903133	9.72803709860177e-206	3.98369603389209e-204	68	71	71	6	HCG4P6	29892499	29894992	4.6590879384175
X100145634_TGI_at	X100145634	4.23161821541163	0.14173358881375	2.3201599564217e-05	0.0395999935132086	0.0591061167594825	1.97683522234581e-15	2.98906057066847e-15	15	16	16	6	C6orf12	29968789	30028921	4.63448207295539
X100311896_TGI_at	X100311896	-4.2159652438016	-0.0646130185547353	2.48712066693868e-05	0.0898456663140209	0.129519585577401	4.26956688331223e-33	1.39276646569286e-32	36	36	36	12	UNQ1887	121201625	121248680	4.60430314367484
X100125303_TGI_at	X100125303	4.19436355950285	0.164921545320605	2.73638799456785e-05	0.0127193207472079	0.022270736514667	1.37020465689313e-06	1.61795649158938e-06	16	16	16	9	ERMP1	5785192	5805693	4.56282232363573
X100145698_TGI_at	X100145698	4.19015589085711	0.195866736394992	2.78762870113177e-05	0.00927821104846146	0.0108354722358856	0.000782888378360695	0.000353675824934854	30	30	30	2	X100145698_TGI_at	203978008	203991307	4.55476507267884
X100130187_TGI_at	X100130187	-4.18249060314534	-0.0648456966425685	2.88332938574901e-05	0.0892237036098108	0.109306170323168	6.77363622582406e-28	2.39119170773597e-27	54	54	54	8	COLEC10	120079445	120119195	4.54010574184974
X100147902_TGI_at	X100147902	-4.18084477451517	-0.065393487415562	2.90428083094478e-05	0.0937123373211249	0.128079497696755	1.01074439563039e-32	4.47887583497071e-32	16	16	16	17	SCRN2	45915057	45918612	4.53696139161078
X100144991_TGI_at	X100144991	-4.16562721059713	-0.23067014676461	3.10497725898192e-05	0.00717826905347453	0.00217354353343887	0.133342350734378	0.046600940280641	20	20	20	4	KIAA1109	123091757	123283907	4.50794157627157
X100300612_TGI_at	X100300612	4.16193580610331	0.127569630533341	3.15561069609793e-05	0.0234996687090645	0.023345675119704	7.58243212041928e-07	7.00527240386077e-07	31	31	31	11	PPP2R1B	111609898	111610367	4.50091658054664
X100123939_TGI_at	X100123939	4.15925167576548	0.0442846975842065	3.19291936272802e-05	0.181503569404307	0.222087780366948	1.66527943567117e-58	1.13675345535324e-57	77	77	77	12	UNQ1887	121201035	121342151	4.49581204944191
X100140655_TGI_at	X100140655	4.15579773869328	0.507251775363961	3.24154501043147e-05	0.00134280962595334	0.00280116788795879	0.0883227720802407	0.0456967738597588	3	3	3	9	MLANA	5890908	5908943	4.48924794362878
X100307046_TGI_at	X100307046	4.15289386427284	0.23238351694796	3.28297028361963e-05	0.00705390564157566	0.00414522688175492	0.0380831448935744	0.0183349624238025	45	45	45	17	NAGLU	40695042	40696000	4.48373304834542
X100133235_TGI_at	X100133235	4.14257187353445	0.589099876972042	3.434326894009e-05	0.00107638526437369	0.00205712923952962	0.144219336493474	0.0460542914814098	7	7	7	10	X100133235_TGI_at	85059366	85191040	4.46415836919039
X100304560_TGI_at	X100304560	-4.12653812776417	-0.0956431321171127	3.68264971303073e-05	0.0401644825303217	0.0493779955967957	4.44374582701611e-13	4.88659447426301e-13	59	59	59	2	LONRF2	100889911	100939195	4.43383958848494
X100124880_TGI_at	X100124880	4.10968663910273	0.160486548325856	3.96196386193239e-05	0.013599333679188	0.0250834185051517	2.9149994399382e-07	3.18596689652754e-07	13	13	13	1	PEX14	10535002	10690813	4.40208949008847
X100161572_TGI_at	X100161572	-4.08846252598218	-0.223341750325788	4.34241677441496e-05	0.00795734129691707	0.0112129577600902	0.000632906766257039	0.000379744628379914	11	11	11	11	ACTN3	66314390	66330797	4.36226849637164
X100306913_TGI_at	X100306913	4.08760458235044	0.113992587013145	4.35850211838997e-05	0.0266220948116753	0.0473350087052353	1.37893318403297e-12	1.82184717499393e-12	8	8	8	12	CDK2AP1	123746070	123756316	4.36066273859541
X100307172_TGI_at	X100307172	4.07931184768677	4.27752583332032	4.51692110205832e-05	1.99682717509208e-05	0.00982874668491877	0.0013832311063053	0.000701133210006359	1	1	1	10	C10orf57	81850619	81851640	4.34515749527876
X100137072_TGI_at	X100137072	4.05977806093143	0.146625637269859	4.9119382003678e-05	0.0159985215917966	0.0333364611421791	3.11843177321202e-09	3.33188555343542e-09	11	12	12	12	CDK2AP1	123745539	123756687	4.30874710591577
X100304251_TGI_at	X100304251	4.05971162965581	0.0350409595800441	4.91333583700777e-05	0.300778106947804	0.373013151725067	3.86776595503257e-107	9.87061379219656e-106	39	40	40	10	TSPAN14	82214067	82279384	4.30862354989438
X100150788_TGI_at	X100150788	4.05168347256278	0.0351719963943234	5.08504279387908e-05	0.296804077118265	0.369890613880944	5.09178931173163e-106	1.19947801451976e-104	41	41	41	10	TSPAN14	82214066	82279384	4.29370538786074
X100138030_TGI_at	X100138030	4.04068801455391	0.163395159105368	5.32946187285305e-05	0.0306148633987715	0.0316979549458611	7.67898184783392e-09	7.61402966288259e-09	65	66	66	6	HLA-G	29795823	29797469	4.273316640401
X100138041_TGI_at	X100138041	4.03057108068179	0.1738129665296	5.56414988411596e-05	0.0119109459877758	0.0199046666222772	5.04745388220797e-06	5.62713627516368e-06	14	14	14	9	CRAT	131857074	131873083	4.2546011797282
X100309671_TGI_at	X100309671	-4.00945806139206	-0.298102720902217	6.08582602393382e-05	0.00373945262438995	0.00639465593900548	0.00995500171747959	0.00422835355568675	15	15	15	10	X100309671_TGI_at	8301298	8310268	4.21568046701655
X100130444_TGI_at	X100130444	-3.9909694724787	-0.0523736030978509	6.58037510591952e-05	0.11558775815428	0.163493033813779	4.21234432374691e-42	2.37567427751782e-41	20	20	20	17	X100130444_TGI_at	38277343	38286558	4.18174934927544
X100145578_TGI_at	X100145578	-3.99046667847547	-0.076894563075607	6.5943413622967e-05	0.058220073479257	0.0939406254802335	5.13962769647723e-24	2.01108112019264e-23	14	14	14	9	X100145578_TGI_at	6251387	6252078	4.18082857494772
X100154575_TGI_at	X100154575	-3.98785002888915	-0.182216869731803	6.66747883786772e-05	0.00959800760767413	0.0159094276491263	4.59887740207822e-05	3.26630998209022e-05	8	10	10	12	X100154575_TGI_at	46915721	46915972	4.17603835405756
X100152356_TGI_at	X100152356	-3.98574302687181	-0.155647804244662	6.72692848469123e-05	0.0151602448351433	0.00785273160350749	0.0042739392698651	0.00218775827357099	41	41	41	6	RGL2	33259437	33266738	4.17218318936329
X100150378_TGI_at	X100150378	-3.97719678586976	-0.330637882833289	6.97324553789903e-05	0.00307181923590788	0.00493985226771512	0.0235442701283598	0.010035382763679	9	9	9	4	NKX6-1	85414435	85419387	4.15656504239909
X100129195_TGI_at	X100129195	3.97597938342235	0.0943720361266915	7.0090197777458e-05	0.0369527898141478	0.0506236314988423	2.22616889247064e-13	3.20546521426367e-13	28	28	28	12	SBNO1	123779078	123805303	4.15434271454153
X100160912_TGI_at	X100160912	-3.97134697935374	-0.187198177637514	7.14673993324268e-05	0.0103064074675541	0.0171599901982924	2.29974803567149e-05	1.56790782370891e-05	9	9	9	16	DDX28	68055173	68057959	4.14589202139857
X100142157_TGI_at	X100142157	-3.96173447177002	-0.38019968307867	7.44072627079984e-05	0.00249944783205342	0.00303549862621992	0.0760182253905458	0.0312025975877623	7	7	7	3	NSUN3	93781854	93845630	4.12838467198009
X100137738_TGI_at	X100137738	3.95786038827951	0.220150027620146	7.56241356176718e-05	0.00709892772960924	0.0116559791756413	0.00049334115989717	0.000424353188670495	23	23	23	9	PPP2R4	131873243	131911223	4.12133957628818
X100158028_TGI_at	X100158028	3.94978392148101	0.249487473596038	7.82217757182344e-05	0.00537608188973807	0.0081012338477004	0.00370504786672781	0.0014964177935346	15	15	15	2	X100158028_TGI_at	100490206	100492765	4.10667232932128
X100150358_TGI_at	X100150358	3.93712707669816	0.278731677168281	8.24629431526791e-05	0.00426219671700243	0.00734102332681425	0.00574157437649995	0.00342965425554722	12	12	12	17	UTP6	30190190	30228729	4.08374116902341
X100131661_TGI_at	X100131661	3.93541704852677	0.0437835041185899	8.30523472021276e-05	0.169790754606056	0.176772319948875	1.01826966536533e-45	6.40866355107666e-45	113	115	115	17	SENP3	7465318	7475285	4.08064808913038
X100121690_TGI_at	X100121690	-3.92232079639016	-0.100778208900442	8.77001178572686e-05	0.0393882743281902	0.0244325946424954	4.16963948199583e-07	3.54252107990957e-07	84	84	84	6	PSMB9	32821937	32827626	4.05699982299967
X100310992_TGI_at	X100310992	-3.91974215328066	-0.163340634300822	8.86437558483704e-05	0.0125448763664027	0.0230755084565594	8.79795135519715e-07	1.07382102647486e-06	8	8	8	9	NEK6	127020588	127027093	4.05235185110768
X100137568_TGI_at	X100137568	3.91840040813493	0.193924864372325	8.91385449156243e-05	0.00900706813110092	0.00873401758700944	0.00257882720973721	0.0014803716362392	27	27	27	3	AMIGO3	49754276	49761349	4.04993445955064
X100142361_TGI_at	X100142361	3.91777324653819	0.200113261026071	8.93707140667646e-05	0.00881946194553802	0.00936650364530384	0.00179837748459443	0.00100111693663381	17	17	17	5	TSLP	110405777	110412491	4.04880477206399
X100311379_TGI_at	X100311379	3.90570995728737	0.117865593221098	9.39491450375052e-05	0.0299062467488856	0.0577153578197394	4.29796173581326e-15	6.4001599228501e-15	43	44	44	6	X100311379_TGI_at	26527290	26527628	4.0271071677421
X100145675_TGI_at	X100145675	3.88610835997436	0.463240118534796	0.000101864051417509	0.00147817975586793	0.00297549390736919	0.0789824126855103	0.0229679340776659	3	3	3	2	NBEAL1	204000472	204082717	3.99197905471318
X100123559_TGI_at	X100123559	3.87734810248301	0.109843200887662	0.000105601215947303	0.0252060287773656	0.0485603139812421	6.99302877217386e-13	1.15943999572702e-12	16	16	16	1	INPP5B	38327757	38412723	3.97633108108096
X100131559_TGI_at	X100131559	-3.8730606087498	-0.146813238761922	0.000107477086065142	0.0151133881385735	0.022767691996406	1.04223094446916e-06	1.03444012372254e-06	11	11	11	3	CD200R1L	112534555	112564797	3.96868411673631
X100157794_TGI_at	X100157794	3.87207704455523	0.169242853480426	0.00010791182805971	0.0110184558631933	0.0111421026808608	0.00065866331519641	0.000387848455466728	28	28	28	12	SBNO1	123806081	123834985	3.9669309503168
X100137174_TGI_at	X100137174	-3.8717449161128	-0.115670905841977	0.000108059005427008	0.0236867925721852	0.0279996687370335	5.86550661231125e-08	6.89991529058876e-08	35	35	35	1	CD52	26644410	26647013	3.96633903401642
X100311619_TGI_at	X100311619	3.86973782005232	0.069775868204628	0.000108952456089144	0.0670880744191636	0.0799219730042249	1.5823610082411e-20	3.74324686918043e-20	44	44	44	11	TPCN2	68926144	68929907	3.9627629751108
X100136577_TGI_at	X100136577	-3.86053368387922	-0.0528115378991476	0.000113139642073447	0.110943668999834	0.10475529252894	9.69159402461992e-27	2.43024916466996e-26	98	98	98	12	SETD8	123873602	123893045	3.94638519951971
X100133086_TGI_at	X100133086	3.85260151514433	0.0669569311278657	0.000116869499295074	0.0708996037361221	0.113185111413059	6.94262291963019e-29	1.95374428354352e-28	19	19	19	16	TRAPPC2L	88923507	88927520	3.93229881660725
X100124118_TGI_at	X100124118	3.8511733851521	0.0278778114777773	0.000117553232511895	0.425579218321087	0.506168880628742	6.53491011839604e-161	2.18298133813622e-159	23	23	23	17	X100124118_TGI_at	38781214	38783592	3.92976542402286
X100136412_TGI_at	X100136412	-3.84247947080794	-0.0846042986331277	0.000121797604542714	0.107049075869195	0.141534673146259	3.05218788124584e-36	9.19037707103332e-36	35	35	35	6	HLA-G	29974364	29977729	3.91436125311621
X100305024_TGI_at	X100305024	-3.8412683328123	-0.330687279084385	0.000122400222193608	0.00286114006586754	0.00365729456703144	0.0514343839317417	0.0266844869535295	8	8	8	14	NFKBIA	35872895	35873955	3.91221779381325
X100313457_TGI_at	X100313457	-3.83156108415977	-0.230275511671255	0.000127332750851633	0.00644366174424427	0.00570488088850047	0.0149332909032321	0.00696907416612289	15	16	16	5	SHROOM1	132157834	132166590	3.8950598784768
X100157861_TGI_at	X100157861	-3.82699955564672	-0.0505885922273089	0.000129714748909468	0.0917683446791817	0.119168665218019	2.02993638926284e-30	6.31735815572047e-30	17	17	17	16	DBNDD1	90071280	90085937	3.887010640679
X100135299_TGI_at	X100135299	-3.82402130082147	-0.160809904340614	0.000131292564648641	0.0119376278051677	0.0314773855817976	8.66917027612521e-09	5.57359363527387e-09	3	3	3	7	KDELR2	6501408	6523766	3.88175986814891
X100135982_TGI_at	X100135982	3.81018842728118	0.050376169906545	0.000138860915913659	0.115128816112939	0.131196648508462	1.56241596955425e-33	5.56264481737275e-33	34	34	34	22	EP300	41488607	41576078	3.85741997450409
X100312020_TGI_at	X100312020	3.80570974315852	0.118016048171207	0.000141398129263778	0.0227102182071862	0.034013364977809	2.14884981012721e-09	1.82449390758503e-09	18	18	18	2	ATG4B	242577107	242613269	3.8495563363368
X100154282_TGI_at	X100154282	3.80439099856801	0.152692208261012	0.000142153490607593	0.0137691827043387	0.0147093276494047	8.95740698076382e-05	7.11129569195507e-05	26	26	26	17	HOXB7	46684601	46688383	3.84724247165413
X100156384_TGI_at	X100156384	3.80127226868898	0.137587847839925	0.000143955011041573	0.0243130377053791	0.0169889378784502	2.52818370891027e-05	1.79429476663947e-05	38	40	40	6	DPCR1	30919558	30921998	3.84177321282949
X100125842_TGI_at	X100125842	3.79659020607913	0.0809897623215624	0.000146699996186562	0.0894393041046024	0.141214265064424	3.70719590530006e-36	1.10811783463659e-35	37	37	37	6	NCR3	31556671	31560762	3.83356989744612
X100124865_TGI_at	X100124865	-3.79402745487285	-0.0542713831775427	0.000148223273904449	0.103385665572785	0.138599930213916	1.80655353150413e-35	7.97655573555413e-35	49	49	49	3	RBM6	49977591	50114681	3.82908359841688
X100312841_TGI_at	X100312841	3.78694318164754	0.279209909556909	0.000152511956910975	0.00396305929974435	0.00460982917469562	0.0287167177261648	0.0183453924431798	12	12	12	13	FLT1	28942228	28959152	3.81669610637035
X100302312_TGI_at	X100302312	-3.78317043152311	-0.224526375321201	0.000154843309307523	0.00605014877640176	0.0111608285709344	0.000651755241586509	0.000545336106886487	12	12	12	9	NEK6	127020248	127114717	3.81010755552256
X100313909_TGI_at	X100313909	3.78188352534826	0.256005845059924	0.000155646189879874	0.00488384819662428	0.00877626154521455	0.00251735488912594	0.00118898345871757	5	5	5	15	RTF1	41772792	41773670	3.80786150610513
X100313523_TGI_at	X100313523	3.77902017690969	0.147826227536698	0.000157446667709152	0.0140573263140402	0.019762118542506	5.46041609736577e-06	4.93256022108585e-06	32	32	32	3	NLGN1	173302476	174000913	3.80286652658566
X100157062_TGI_at	X100157062	3.76475274187582	0.192210999600401	0.000166713967470511	0.00876003249765989	0.00767368606183215	0.00473819256416093	0.00327025257391767	12	12	12	22	RANGAP1	41642606	41677049	3.7780280130019
X100136606_TGI_at	X100136606	3.76098610035541	0.0353257869264168	0.000169244835468761	0.24211041827672	0.27976520422283	6.93859116216277e-76	9.30959394106345e-75	55	56	56	4	STIM2	26862463	27025588	3.7714845750011
X100152936_TGI_at	X100152936	3.75901381696605	0.21157631026111	0.000170584418190168	0.00679303211173085	0.00357654843954216	0.0540823486900241	0.0213456050800906	25	25	25	11	CBL	119076989	119178858	3.76806064141635
X100145686_TGI_at	X100145686	-3.74762189656497	-0.190287742335429	0.000178519086824575	0.00773372816992622	0.0124374736667784	0.000318255681446952	0.000197497973679448	18	18	18	12	NCOR2	124808961	125020149	3.74831534336446
X100140326_TGI_at	X100140326	-3.74340068664757	-0.173016439222353	0.000181546377275848	0.0104276983574339	0.0131331973910948	0.000215653844305603	0.00012595703907262	18	18	18	19	ITPKC	41223007	41246763	3.74101241293014
X100157437_TGI_at	X100157437	3.72250338989416	0.178952609974745	0.000197257259676966	0.010673806852477	0.00662762437916236	0.00868855522896357	0.00413789560031116	19	19	19	12	X100157437_TGI_at	79995014	79997056	3.70496700444488
X100305631_TGI_at	X100305631	3.71390206295668	0.0487012014239863	0.000204087802792661	0.118168361781169	0.126248359254298	3.01772532145651e-32	1.27489730812951e-31	72	72	72	1	INPP5B	38326368	38327418	3.69018294990485
X100312554_TGI_at	X100312554	3.71090755897989	0.215196422495593	0.000206517514381326	0.00633096406833896	0.00536609695326012	0.0182545174032994	0.0102958388098695	19	19	19	1	UBAP2L	154238995	154243471	3.6850431107068
X100135219_TGI_at	X100135219	3.68805258412747	0.166322757039582	0.000225976956805164	0.0112823304960586	0.00540268341620071	0.0178618527024366	0.0078947932582012	28	28	28	11	SERPING1	57365026	57382326	3.64593584422688
X100301837_TGI_at	X100301837	3.68696669475419	1.84450818144267	0.000226943045362118	8.89198987658924e-05	0.00650235217248289	0.00934762115637348	0.00523110139730204	5	5	5	17	NMT1	43138679	43186380	3.64408312161086
X100122346_TGI_at	X100122346	-3.68690701156915	-0.321664809635843	0.000226996256225354	0.00288715830188645	0.00667146581015511	0.00846928658684186	0.00433148544818453	7	7	7	3	IL17RD	57124009	57199403	3.64398130542396
X100141553_TGI_at	X100141553	3.68490577737384	0.053572729990156	0.000228787261628784	0.09826927383347	0.114895385071598	2.53538561556746e-29	7.44746347721473e-29	61	61	61	15	X100141553_TGI_at	41593430	41598729	3.64056815976684
X100301278_TGI_at	X100301278	3.68055229798835	0.31359130408031	0.000232729318550868	0.00310610790091307	0.00184832132853952	0.166330573236584	0.0434830015925629	14	14	14	2	TMEM182	103378534	103433870	3.63314890213312
X100145367_TGI_at	X100145367	-3.67435124939088	-0.194483255829277	0.000238454513632117	0.00805673972536399	0.00333999570218987	0.0627049542070637	0.0340960363208824	27	27	27	9	KIAA2026	5919007	6008003	3.62259445252569
X100160995_TGI_at	X100160995	-3.66946523757789	-0.116283486395927	0.000243058385498196	0.0209730164843346	0.0397656947044562	9.04117886997997e-11	1.33079010284138e-10	22	22	22	1	TBCE	235530727	235612280	3.61428939120012
X100300842_TGI_at	X100300842	-3.66665056902306	-0.324949051395809	0.000245748242838215	0.00270369053988142	0.00504893153890067	0.0220553506698669	0.00935486165276247	6	6	6	19	C19orf54	41246760	41255828	3.60950957879957
X100150533_TGI_at	X100150533	-3.64831860460599	-0.342079001878221	0.000263962173160791	0.00242122944725914	0.00528726056106963	0.0191311763981502	0.00823791029959862	8	8	8	19	C19orf54	41246760	41255828	3.57845830481418
X100312120_TGI_at	X100312120	-3.64786086633233	-0.123029379077751	0.00026443276081446	0.018075694674383	0.00511470290330593	0.0212049705873998	0.00823545713462051	58	58	58	8	UBE2W	74705193	74791110	3.57768474071606
X100304666_TGI_at	X100304666	3.64011739955158	0.139290022649136	0.000272513761355452	0.0145548786684437	0.0244182913140524	4.20257486817234e-07	3.13993590148776e-07	30	30	30	15	MAP2K5	68010334	68099070	3.56461156190171
X100139484_TGI_at	X100139484	3.63187807418745	0.338952578589835	0.000281366060263345	0.00321381365515273	0.00239253648799386	0.11526996376008	0.040349979873455	6	6	6	11	MUS81	65627871	65633914	3.55072829044536
X100150988_TGI_at	X100150988	3.63175180054498	0.0516685695775769	0.000281503801300859	0.111994011681536	0.104806358168356	9.40716347326207e-27	2.30632634683683e-26	62	63	63	5	X100150988_TGI_at	131664646	131666441	3.55051573625547
X100130563_TGI_at	X100130563	-3.62488114477783	-0.0844576994897717	0.000289094375157998	0.0378239354103154	0.0381377412234291	2.21806254677667e-10	3.11579666881033e-10	25	25	25	22	SREBF2	42229105	42302373	3.53896035821384
X100148625_TGI_at	X100148625	3.61804634684171	0.242873863427272	0.000296835249015838	0.00482079193189413	0.00763459362651064	0.00484619724695948	0.00244402718577555	21	21	21	6	FHL5	97051489	97063650	3.52748452810965
X100140842_TGI_at	X100140842	3.61524897497219	0.34324788629317	0.000300059104736253	0.00238265010597537	0.0051041278666456	0.021339377962586	0.00908031377710238	5	5	5	19	SYMPK	46318699	46366548	3.52279319083849
X100302616_TGI_at	X100302616	3.6133424445667	0.0370049136422147	0.000302275061068478	0.20649507572509	0.233082820812208	1.02032801666181e-61	9.74565014183513e-61	63	63	63	1	HMGN2	26798901	26803133	3.51959768241903
X100134718_TGI_at	X100134718	3.60482335399006	0.0518926828261421	0.000312365316999041	0.104084395716761	0.131029193306959	1.72753188246462e-33	5.42420562723632e-33	22	22	22	5	JMJD1B	137688284	137772716	3.50533719333549
X100146989_TGI_at	X100146989	-3.60352676258084	-0.112821910385204	0.000313928407057799	0.0227741221244479	0.0222221640570186	1.4073460626007e-06	1.16609002579994e-06	34	35	35	5	X100146989_TGI_at	43192326	43280951	3.50316938366202
X100304906_TGI_at	X100304906	-3.60231056488324	-0.218164466004732	0.000315401232413239	0.0057865903974025	0.00758403372659763	0.00498960753875997	0.00338926446645641	9	9	9	22	X100304906_TGI_at	42228082	42228915	3.50113661402163
X100129302_TGI_at	X100129302	-3.60120447261215	-0.210216228136788	0.000316746333613569	0.0066713249731427	0.00341436398620859	0.0598468220548021	0.0328101196636862	20	20	20	9	MOBKL2B	27329128	27529779	3.49928840343935
X100147103_TGI_at	X100147103	-3.59855493107198	-0.0909169970642506	0.000319990268655122	0.0347511560052043	0.0447214392777232	5.85779884549047e-12	6.00428067586808e-12	39	40	40	2	LONRF2	100889752	100939195	3.49486322897273
X100154484_TGI_at	X100154484	-3.59415187435484	-0.0272672325129485	0.000325449967741304	0.385213314109926	0.440743790714555	6.82236556687685e-133	2.68937315595018e-131	70	70	70	8	DEPDC6	120885964	121062756	3.48751576716949
X100144719_TGI_at	X100144719	-3.59377446491887	-0.0380884434709849	0.000325921981908267	0.181396144751479	0.245072787505881	2.83831167482187e-65	1.92113283788696e-64	38	38	38	2	LYCAT	30670122	30867090	3.48688634742219
X100155291_TGI_at	X100155291	3.59012889862061	3.74794194811315	0.00033051447847967	2.00464202071066e-05	0.00383241530216551	0.0461505470149362	0.016960050456805	1	1	1	10	CYP26C1	94821020	94828453	3.48080951110693
X100153180_TGI_at	X100153180	-3.58831793711158	-0.0605568931083905	0.000332818281174129	0.0750333133882638	0.123551571705524	1.50511639954561e-31	4.97682187261564e-31	7	7	7	16	TRAPPC2L	88923534	88929084	3.47779282662713
X100128020_TGI_at	X100128020	-3.56224540490942	-0.144926122290218	0.000367696427899341	0.0132106442091064	0.0337783389377906	2.44547663425029e-09	3.06046769433183e-09	6	6	6	17	UNK	73780929	73790204	3.43451058919869
X100128623_TGI_at	X100128623	-3.5476641241434	-0.397278130390018	0.000388663514389875	0.00163165710777521	0.00166986936165953	0.188334880087812	0.0458126195365478	4	4	4	7	ST7	116593380	116870073	3.41042622665164
X100143196_TGI_at	X100143196	3.54661381503077	0.110076228797885	0.000390216146362524	0.0225048637536687	0.0381796463405413	2.16742936383367e-10	2.93220059192748e-10	32	32	32	17	X100143196_TGI_at	61777793	61780043	3.40869476433395
X100305452_TGI_at	X100305452	3.53361654621984	0.0332218018390259	0.000409915318186875	0.249978532235188	0.314837488661528	3.84846263462146e-87	4.72866930749855e-86	17	17	17	12	STAT6	57489487	57490304	3.38730585216476
X100148531_TGI_at	X100148531	3.53159882129964	0.103890828416414	0.000413055491361314	0.025344115431464	0.0227799633268371	1.03521443590532e-06	9.40046985844623e-07	34	34	34	11	FADS1	61567682	61569455	3.38399159974039
X100301591_TGI_at	X100301591	-3.5294850497623	-0.245149144676234	0.000416369228812668	0.0042879674074032	0.00328308429713329	0.0649901510987114	0.0244203263261599	10	10	10	12	INHBE	57849095	57851789	3.38052137390373
X100158674_TGI_at	X100158674	3.52436747188632	0.101135613939141	0.000424495102397025	0.0252634913311597	0.0370065231433633	4.13647786454745e-10	4.38838149516394e-10	21	21	21	6	LGSN	63989559	64029882	3.37212731605423
X100307640_TGI_at	X100307640	3.52200246850606	0.0621271789699203	0.000428300155206682	0.0652723033535549	0.0986486909344113	3.3768203478381e-25	7.12722250575664e-25	31	32	32	2	CYP20A1	204131329	204161591	3.36825176822451
X100136619_TGI_at	X100136619	-3.51838706445006	-0.169979019527816	0.000434178576010698	0.00906150814250235	0.00685410723378592	0.00761494157253936	0.00371641726011689	13	13	13	11	FADS1	61569883	61659006	3.36233161006144
X100144394_TGI_at	X100144394	-3.5169891993646	-0.219250126002518	0.000436471541812243	0.0158031611145726	0.0106227707386377	0.000882707369043338	0.000496530977046099	29	29	29	6	HCP5	31430958	31433481	3.36004406727757
X100301675_TGI_at	X100301675	3.51277843376418	0.0789563605920416	0.000443447102268722	0.0406061453158384	0.0471801356113579	1.50244104235342e-12	3.20666751429964e-12	52	52	52	9	ERMP1	5784571	5833081	3.35315817867995
X100144938_TGI_at	X100144938	-3.51082860129989	-0.194401101280204	0.000446712322464791	0.00680233064969038	0.00671899213272829	0.00823796553844993	0.00534940532524189	15	15	15	22	PARVB	44395172	44565101	3.34997206744164
X100308635_TGI_at	X100308635	-3.502555728006	-0.102071916885889	0.000460817374828024	0.0250241837201162	0.0217722225346812	1.80308134604148e-06	1.32417225716842e-06	51	51	51	10	IL2RA	6054519	6066245	3.33647115447704
X100306681_TGI_at	X100306681	3.49976839799902	0.110600482664118	0.000465662552064371	0.0192939675722475	0.0104707810115071	0.000961817207298795	0.000427135416403782	49	49	49	2	X100306681_TGI_at	101592886	101593514	3.33192868602202
X100144634_TGI_at	X100144634	3.48659374476533	0.135243052433147	0.000489213892001335	0.0132232138709861	0.0212849144618354	2.35832518577059e-06	1.92288846344015e-06	24	24	24	5	SH3PXD2B	171760504	171881527	3.31050121898273
X100141311_TGI_at	X100141311	3.48404589781671	0.161939610691774	0.000493894783026517	0.00971204674928244	0.00647149386191371	0.00951767606370754	0.00481985618559176	17	17	17	3	MST1R	49924435	49941306	3.3063655612342
X100157132_TGI_at	X100157132	-3.48303368446987	-0.222921741636389	0.000495765981329074	0.00505807801812857	0.00490591190756072	0.0240284812052373	0.0121192829744665	30	30	30	17	SRP68	74035190	74068607	3.30472327714049
X100143534_TGI_at	X100143534	3.48284937480248	0.123950055380085	0.000496107410554241	0.0164880120183187	0.0237395931894844	6.10480604463528e-07	5.34518447703674e-07	13	13	13	12	RAD9B	110940099	110969889	3.30442428568549
X100130518_TGI_at	X100130518	3.48147578906831	0.204258059218166	0.000498658859271489	0.00621986418827649	0.012354666110166	0.000333365714209609	0.000210923699578497	10	10	10	11	CBL	119174723	119177651	3.30219646079387
X100302787_TGI_at	X100302787	-3.4719906375364	-0.116153214904899	0.000516614353456093	0.0187940482913535	0.024917696534113	3.19316214672345e-07	3.46413481686821e-07	13	14	14	1	PABPC4	40026487	40042416	3.28683353168926
X100125184_TGI_at	X100125184	3.46620443417643	0.232764386845613	0.000527861751488	0.00497720652359799	0.0136197491928703	0.000164354598872896	9.79198832216432e-05	7	7	7	16	KIAA0556	27561469	27791689	3.27747980554877
X100158062_TGI_at	X100158062	-3.46247797505196	-0.230292640295295	0.000535225718526538	0.00485186329389374	0.0104561368559641	0.000969807679529253	0.000686155983770575	12	13	13	1	CD84	160515786	160549251	3.27146302613373
X100304552_TGI_at	X100304552	3.45831127548032	0.347640310526018	0.000543572955949473	0.0020628035014068	0.00368143130968578	0.0506697120147281	0.0232600720814255	3	3	3	17	BIRC5	76210397	76219073	3.26474215858796
X100301661_TGI_at	X100301661	-3.45194664977998	-0.200259723001001	0.000556557759784804	0.00662627364344689	0.00446512456115525	0.0313445659162139	0.0175884308611139	18	18	18	22	ZC3H7B	41697718	41732847	3.25448975773697
X100122712_TGI_at	X100122712	3.45110139881925	0.294475957024863	0.000558303770344394	0.00324514709636362	0.00618179717019526	0.0112770963205508	0.00665073821479623	11	11	11	1	PSMD4	151227196	151239936	3.25312943925644
X100310094_TGI_at	X100310094	3.44993392904803	0.0339378690283033	0.000560723769737735	0.216969372105132	0.276269429930846	8.57517432841285e-75	4.9493155674528e-74	19	19	19	7	KDELR2	6502346	6523753	3.25125103325922
X100311872_TGI_at	X100311872	3.44742035290766	0.111957670154679	0.000565967254346317	0.0220707751788684	0.0207201447356313	3.21942270738668e-06	3.4989445241572e-06	27	27	27	22	X100311872_TGI_at	41994035	41995700	3.24720869543381
X100154728_TGI_at	X100154728	3.44721774670922	0.32482871809403	0.000566391886730066	0.00254346398363837	0.0101269125001158	0.00116825867131064	0.000357377272800707	5	5	5	18	SMAD4	48556582	48611411	3.24688297631687
X100162345_TGI_at	X100162345	-3.44166260740277	-0.154220749965689	0.000578150868204216	0.0103809302237359	0.00476344883350865	0.0261762581544268	0.010198827313314	31	31	31	10	PRKCQ	6469104	6622238	3.23795881784422
X100125058_TGI_at	X100125058	-3.43368708098047	-0.184986223693333	0.000595431150247117	0.00644717776486774	0.00719499023650649	0.00624800482120183	0.0041525514275048	17	17	17	14	SPTB	65213001	65289866	3.22516844878477
X100124534_TGI_at	X100124534	-3.42725511102732	-0.250006034980276	0.000609715969433926	0.004007269797901	0.00478424407767617	0.0258507374732859	0.0148146918303149	8	8	8	14	RCOR1	103059233	103196912	3.2148724299638
X100308140_TGI_at	X100308140	3.42644503164193	0.0290981566081335	0.000611537524348352	0.305490760933217	0.381677736920543	2.83101130116513e-110	9.03142966602834e-109	13	13	13	14	KIAA0317	75128171	75129074	3.21357688921244
X100301082_TGI_at	X100301082	-3.42603932700386	-0.163709844973515	0.000612451699026096	0.0107448954884901	0.0126306224902664	0.000285635315923027	0.000175894083859124	20	20	20	6	TAPBP	33272045	33281989	3.21292815622642
X100144721_TGI_at	X100144721	3.41752720110139	0.068038155521524	0.000631927790323322	0.0519795059964206	0.0788203427182013	2.96103909737469e-20	7.54195399337579e-20	38	38	38	1	RPRD2	150336586	150446032	3.19933254522363
X100123261_TGI_at	X100123261	-3.41733938618778	-0.207996141710651	0.000632363944483651	0.00569973369394585	0.00534353930870449	0.0185010423488282	0.0073330754302534	19	20	20	15	X100123261_TGI_at	84953014	84966399	3.19903290021704
X100311608_TGI_at	X100311608	3.41633040009797	0.048719340600255	0.000634711864861617	0.101321164856112	0.148201411714794	5.25871055456296e-38	2.50953016065791e-37	58	59	59	3	SDHALP1	195686627	195689546	3.19742338321154
X100122312_TGI_at	X100122312	-3.39811368252736	-0.0622934272131677	0.000678522180811913	0.0626641557764162	0.0902250077067092	4.36696851359552e-23	1.25405754724547e-22	38	40	40	1	ADORA3	112025969	112106597	3.16843595073561
X100158784_TGI_at	X100158784	3.39428534658457	0.154447383172719	0.000688079574059292	0.0103627559340451	0.0223804667236234	1.28987062127776e-06	1.48499934637828e-06	21	21	21	20	BCL2L1	30310835	30311431	3.16236133418239
X100148942_TGI_at	X100148942	-3.39426626757302	-0.230929117582251	0.000688127516381064	0.0046021251935141	0.00455517878472096	0.0296811552899729	0.00965769153434698	24	24	24	2	CALCRL	188207848	188313021	3.16233107553026
X100131698_TGI_at	X100131698	-3.38570666866372	-0.0809265862463519	0.000709952277611085	0.0367574476052843	0.0589158909701611	2.19850231212002e-15	5.68671362631158e-15	25	25	25	14	X100131698_TGI_at	73687120	73690398	3.1487708432059
X100308968_TGI_at	X100308968	-3.38163742748558	-0.278069066663669	0.000720551804962485	0.00336557421815259	0.00301712072230771	0.076913176478445	0.0287091422290695	7	7	7	11	SCYL1	65305277	65305779	3.14233478958901
X100149537_TGI_at	X100149537	-3.38112187385559	-0.99528298617598	0.000721905158920656	0.000272718924765189	0.0048447938453771	0.0249266085268963	0.00974914770828002	1	1	1	10	SLIT1	98760612	98945663	3.14151985459507
X100309316_TGI_at	X100309316	-3.37737846156567	-0.261808719439413	0.000731802852264621	0.00329862670154157	0.00221827201411093	0.129409601435243	0.0459081993057188	15	16	16	5	AFF4	132262418	132299205	3.13560590214598
X100144438_TGI_at	X100144438	3.3772547849649	0.312007439372039	0.000732131997877917	0.00233383073280497	0.0057811951902855	0.0142750909640414	0.00618030161509251	4	4	4	16	RNF40	30773629	30786536	3.13541061186241
X100308922_TGI_at	X100308922	3.37611585086422	0.0488011947036177	0.00073516956056465	0.103617457362078	0.144195144034462	6.05828870532201e-37	2.19043159952884e-36	21	21	21	5	JMJD1B	137772232	137772874	3.13361248305894
X100139108_TGI_at	X100139108	-3.3755056771462	-0.206975312196362	0.000736801719031653	0.0058574993275178	0.0154748242036383	5.85348753306217e-05	2.66400700657325e-05	5	5	5	7	ZNF3	99667593	99679371	3.13264936955783
X100154853_TGI_at	X100154853	-3.37387099816469	-0.153134564861169	0.000741190935974882	0.0106567445208769	0.0113180176568723	0.000596572724833442	0.00038715097837216	31	31	31	3	X100154853_TGI_at	50707419	50709479	3.13006990030857
X100128804_TGI_at	X100128804	-3.37367582321167	-1.30511969781669	0.000741716612882939	0.000148540789756506	0.00412456359305812	0.0385674532069451	0.0213513226925724	1	1	1	22	TNFRSF13C	42321035	42322782	3.12976199360168
X100157886_TGI_at	X100157886	3.37364006488061	0.261453627766792	0.000741812960556006	0.00388664058301204	0.00545660258623546	0.0172989640913126	0.00693412965567827	16	16	16	10	HELLS	96350453	96370191	3.12970558318214
X100306662_TGI_at	X100306662	3.37361418644395	0.0835291726264916	0.000741882694973861	0.0334073054215354	0.0429031530757061	1.60022133061139e-11	1.98607904686885e-11	25	25	25	12	SBNO1	123779256	123780005	3.12966475907811
X100300038_TGI_at	X100300038	-3.37360922701291	-0.109062414853273	0.000741896059808489	0.0448900464509556	0.064252837171736	1.10771646236692e-16	1.80724013864011e-16	26	26	26	6	HLA-B	31321896	31324936	3.1296569354401
X100148510_TGI_at	X100148510	-3.36975501716614	-0.195367881969564	0.000752350389270445	0.00658435821987698	0.0171158056794786	2.35669311692498e-05	1.53217443330486e-05	15	15	15	19	BCAM	45312337	45324677	3.12357984998562
X100313174_TGI_at	X100313174	3.36898620002552	0.0550824825725387	0.000754452060613831	0.0748727002702011	0.103427158705734	2.10190856827826e-26	2.94702066445859e-26	44	44	44	18	POLI	51795924	51821092	3.12236835094781
X100305957_TGI_at	X100305957	3.36618937478055	0.249955719309742	0.000762143657938756	0.00379127138808481	0.00447291548702552	0.0311968968661418	0.018418862302099	7	7	7	9	TXNDC4	102744273	102861270	3.11796315993373
X100132573_TGI_at	X100132573	-3.3571790075491	-0.187263089069915	0.00078742114853916	0.00803243661976576	0.0107656185009339	0.000814347075440166	0.000461245581473093	17	17	17	6	HIST1H2BD	26158348	26158869	3.10379292511791
X100157240_TGI_at	X100157240	-3.35671910612919	-0.194843624520513	0.000788731987571273	0.00682026070924969	0.00520814909169489	0.0200546272887168	0.00876270556239602	22	22	22	11	CRYAB	111779349	111782473	3.10307054570372
X100302186_TGI_at	X100302186	-3.35552803541284	-0.174754600634774	0.000792136271052503	0.00626680581444883	0.00521635178510052	0.0199567772548977	0.00889274570983137	19	19	19	6	HLA-DOA	32976038	32977359	3.10120010038609
X100127052_TGI_at	X100127052	3.35331203067214	0.125691733043154	0.000798506306620164	0.0155108224564726	0.0219818112214258	1.60650930754767e-06	7.35489554540352e-07	36	36	36	18	CDH19	64171320	64271216	3.0977216494447
X100150913_TGI_at	X100150913	-3.34662392548991	-0.0594415536519905	0.000818021061772357	0.0675354346106084	0.0731532065724819	7.36222584924784e-19	1.39157593620238e-18	77	77	77	21	PSMG1	40547393	40555440	3.08723551430697
X100301398_TGI_at	X100301398	-3.34648900643218	-0.0995100684498565	0.000818419247628045	0.0229235663339765	0.0475451327070044	1.22741810614683e-12	1.64525324253053e-12	23	23	23	12	LOH12CR1	12510054	12619838	3.08702416541472
X100305352_TGI_at	X100305352	3.34514904770519	0.135986770059442	0.00082238363375762	0.0138780639494685	0.0231137709110259	8.61461478731616e-07	1.02066827060788e-06	27	27	27	20	RBM39	34326889	34330345	3.08492554114972
X100156012_TGI_at	X100156012	-3.34003074038645	-0.0544284143097856	0.000837691169099638	0.0805896606016737	0.0979107444501721	5.17861297483829e-25	1.64200900106344e-24	60	60	60	3	MASP1	186951873	187009752	3.07691606284519
X100152930_TGI_at	X100152930	3.33870370116438	0.0775071106088597	0.000841702921949509	0.0379066615747193	0.0524966296971103	7.86459046510325e-14	1.38495097029685e-13	31	31	31	1	INPP5B	38326368	38412729	3.07484116517964
X100159979_TGI_at	X100159979	-3.33356251631881	-0.0403397345961144	0.000857414008148025	0.145361336622301	0.181355265550675	5.57797549317232e-47	5.00476896632907e-46	44	44	44	14	ZBTB25	64953556	64970554	3.06680942540704
X100136084_TGI_at	X100136084	3.33070256535077	0.15210389256069	0.000866271097679397	0.0104999746146792	0.0115597477661953	0.000520751767390838	0.000317546679905682	17	17	17	5	X100136084_TGI_at	131804581	131808735	3.06234617518629
X100162495_TGI_at	X100162495	3.32816784732953	0.0784520237429352	0.000874191797999293	0.0374716119071914	0.041567459650913	3.34578866000629e-11	3.79852142268104e-11	31	31	31	16	X100162495_TGI_at	31052373	31054276	3.05839327254364
X100143592_TGI_at	X100143592	3.32626842647088	0.179197741578934	0.000880171221766865	0.00779998675710989	0.00928913369138699	0.0018792865683253	0.00101128918326294	21	22	22	12	RPS26	56435685	56438005	3.05543283530973
X100147117_TGI_at	X100147117	3.32299444324252	0.0331460047309534	0.000890566884598639	0.209786398484969	0.263154464767618	9.63586372490259e-71	7.66466293049477e-70	41	42	42	5	ZNF131	43121641	43175821	3.05033345798479
X100313110_TGI_at	X100313110	-3.32184800951588	-0.105381692715056	0.00089423390367053	0.021175984541969	0.0218311276421902	1.74552049093992e-06	1.11423075345315e-06	40	41	41	2	MRPL35	86426594	86437944	3.0485488684672
X100306273_TGI_at	X100306273	3.31989567684088	0.129170031668958	0.000900510924770544	0.0159557286275396	0.0193869899240234	6.71625619935663e-06	6.0323961913799e-06	49	49	49	3	HEMK1	50606908	50622178	3.04551101406179
X100126667_TGI_at	X100126667	3.31911142948088	0.0313662981536829	0.000903043866750744	0.249045294126591	0.279435240521476	8.80168884050907e-76	1.33005567574028e-74	44	44	44	14	KIAA0317	75127956	75179807	3.04429115264877
X100122057_TGI_at	X100122057	3.31717373171733	0.0780660167447584	0.000909330533164509	0.039013096060084	0.0711415226143538	2.29434709324827e-18	5.29167271763425e-18	9	9	9	1	LCE1E	152758752	152760898	3.04127822608831
X100141153_TGI_at	X100141153	-3.31663697135608	-0.0823057639187643	0.000911079158492115	0.0373034425823978	0.0460908520417438	2.74609405840598e-12	3.48002626731508e-12	34	34	34	21	TMPRSS3	43801985	43816200	3.04044388800744
X100129921_TGI_at	X100129921	-3.31300911013474	-0.128094650037937	0.000922979734314257	0.0141641079528833	0.015820711870994	4.83091678355014e-05	4.12146070813702e-05	23	23	23	1	RORC	151779435	151804266	3.03480783458851
X100122384_TGI_at	X100122384	3.31190209808715	0.126880688132957	0.000926639678537367	0.0164095763985783	0.0233459756847116	7.581178061037e-07	4.1138240047679e-07	16	16	16	7	RNF216	5660820	5769124	3.03308910732638
X100134402_TGI_at	X100134402	3.30935481000742	0.0665110284384362	0.000935112516676858	0.0479427677378466	0.0835887374935992	1.95634743128886e-21	4.01169835481336e-21	16	16	16	16	FAM38A	88781754	88802659	3.02913612984201
X100154997_TGI_at	X100154997	-3.30915800798322	-0.132904688229156	0.000935770101143591	0.014983710030339	0.0131428037012213	0.000214499461196414	0.000123475215450547	42	42	42	10	MRPS16	75010499	75012409	3.02883083509574
X100142080_TGI_at	X100142080	3.30885711863136	0.102110318024686	0.000936776306068099	0.0229486940278842	0.0293132379682859	2.84909084000392e-08	3.22202442830922e-08	56	56	56	17	X100142080_TGI_at	38519772	38521704	3.02836410242973
X100126143_TGI_at	X100126143	-3.30587664255432	-0.184361719801825	0.000946797605877272	0.0201065617344705	0.0269720787232267	1.03190226309079e-07	9.24662702094608e-08	23	23	23	6	APOM	31623670	31625986	3.02374284892167
X100302122_TGI_at	X100302122	-3.3048288819461	-0.0387833045220639	0.000950344034486075	0.16347019773432	0.201865746168576	1.03592268952778e-52	5.81235232639815e-52	36	36	36	4	KLF3	38665789	38703129	3.02211914709934
X100146200_TGI_at	X100146200	3.29920853891425	0.128505425418196	0.000969578540967234	0.0141231048953147	0.0348311016387787	1.3701983828536e-09	1.35173764987058e-09	13	13	13	19	USF2	35759895	35770718	3.01341700502045
X100311157_TGI_at	X100311157	-3.29573542852283	-0.132494479005607	0.000981644144314188	0.0137218125287124	0.0258256261630128	1.93813483719605e-07	1.55909321456073e-07	15	15	15	19	BCAM	45322298	45324624	3.00804591971771
X100157879_TGI_at	X100157879	3.29093323927796	0.0314131216411434	0.000998556082538231	0.251543895631135	0.323351131090746	5.84342650338862e-90	1.53565057192474e-88	71	71	71	8	LAPTM4B	98787879	98864079	3.00062753855201
X100122525_TGI_at	X100122525	3.28664801754755	0.118334301619022	0.00101387474470562	0.01736367536685	0.0154800938608783	5.83638399045481e-05	3.75641902848894e-05	41	41	41	16	PLCG2	81812929	81991898	2.99401569494668
X100147693_TGI_at	X100147693	3.28232192993164	1.5328166759997	0.0010295598941289	7.5947914858734e-05	0.00272207055620004	0.0929487442363188	0.0394953882674872	1	1	1	17	WIPF2	38375573	38438439	2.98734838344803
X100136037_TGI_at	X100136037	3.27960322852249	0.0301190597297563	0.00103953171850349	0.268745196034023	0.328956894431469	7.78849280590349e-92	1.31616067798244e-90	16	16	16	1	NUP210L	153965165	154127592	2.98316225480689
X100157821_TGI_at	X100157821	3.27883506131217	0.0380581599157437	0.00104236540133122	0.159070751163389	0.206236980772891	5.95995170881241e-54	4.17647052673395e-53	16	16	16	11	LAYN	111411232	111431788	2.98198001235716
X100136319_TGI_at	X100136319	-3.27118639367515	-0.275457710294291	0.0010709729741991	0.00291336263842951	0.012201028326309	0.000363339930964513	0.000216875184856927	2	2	2	4	STIM2	26862311	27027003	2.97022148836916
X100302273_TGI_at	X100302273	3.26902924514075	0.0789514365499489	0.00107917146802086	0.0361246908994606	0.0212417689487598	2.41506165792763e-06	2.38449847196037e-06	56	56	56	1	UBAP2L	154197557	154243328	2.96690954540148
X100154005_TGI_at	X100154005	3.26830908148818	0.0426406670989462	0.00108192143330722	0.122379631301209	0.181275434075845	5.86824083715288e-47	2.65886179086294e-46	23	23	23	5	GFRA3	137588069	137610253	2.96580427556957
X100158043_TGI_at	X100158043	3.2682163282984	0.228782017272389	0.00108227608475422	0.00430911807376323	0.00683178341531966	0.00771446060232655	0.00290088406373265	14	14	14	2	AFF3	100163717	100759037	2.96566193812899
X100310005_TGI_at	X100310005	-3.26582785222217	-0.139822139023613	0.00109144578955733	0.0114459514801377	0.0245124916594348	3.99035969022769e-07	2.70090529658198e-07	8	8	8	2	MRPL44	224822174	224831904	2.9619978301617
X100136929_TGI_at	X100136929	3.2644559257643	0.103374906347905	0.00109674524904611	0.0216773083841237	0.0166853120005169	2.99117755920176e-05	2.4533982847056e-05	17	17	17	3	SPINK8	48348335	48369831	2.95989423822461
X100157420_TGI_at	X100157420	-3.24936386279978	-0.0724214318146862	0.00115663426090959	0.0438280872428995	0.0536187943005545	4.21352251715615e-14	6.44467765981335e-14	51	52	52	12	KLRG1	9142220	9163338	2.93680394751262
X100308960_TGI_at	X100308960	-3.24699935462163	-0.185362205932655	0.00116628654240155	0.00648997014758129	0.0109534831536286	0.00073250068583017	0.000433202487394793	8	8	8	11	PAFAH1B2	117015063	117041121	2.93319473560152
X100125750_TGI_at	X100125750	3.2359594488302	0.147437321262028	0.00121234605707786	0.0102943103228791	0.0181275628725457	1.34659298790434e-05	1.30422277594447e-05	9	9	9	20	COX4I2	30225690	30232800	2.91637339565859
X100306176_TGI_at	X100306176	3.22570461711593	0.255513887236666	0.00125662974763997	0.00330310952173002	0.00382551900442038	0.0463474225019889	0.0280019267132561	15	15	15	13	IFT88	21170365	21217033	2.90079266363729
X100149228_TGI_at	X100149228	3.22500956591187	1.2572445156766	0.0012596845966591	0.000229493405860626	0.004500929230285	0.0306718824113819	0.0129889765152121	11	11	11	6	GNL1	30513695	30525008	2.89973818113447
X100305644_TGI_at	X100305644	3.22111842734499	0.141863461852442	0.00127691371520949	0.0108324488001439	0.0122260499258641	0.000358279472528475	0.000260180353169748	33	33	33	17	CPD	28795985	28796620	2.89383844829214
X100123137_TGI_at	X100123137	-3.21603881060042	-0.14222227823075	0.00129973253534437	0.0104728084797798	0.0151251862805149	7.10831494117045e-05	5.71645327863508e-05	25	25	25	17	PIP4K2B	36921944	36956158	2.8861460095201
X100311810_TGI_at	X100311810	-3.21334949216246	-0.173641915903933	0.00131196538941073	0.00786984783622345	0.0106588716055909	0.000864902680324041	0.000488528844941037	13	13	13	6	DUSP22	304626	350676	2.8820776218096
X100307782_TGI_at	X100307782	3.20936897015315	0.0302186017132984	0.00133026663253086	0.256038486119801	0.328619731767797	1.01083173648407e-91	2.98852030571477e-90	72	72	72	8	LAPTM4B	98828291	98864403	2.87606130231776
X100130454_TGI_at	X100130454	3.20631069729306	0.129665590495929	0.00134448734717279	0.0123946156216179	0.00817854398815939	0.00354423547151795	0.00184618657108313	35	36	36	11	MLL	118307906	118309873	2.87144328052056
X100122090_TGI_at	X100122090	3.20589322388312	0.0520125344514178	0.0013464394061034	0.0814472160521263	0.111834373214994	1.5363071803428e-28	3.61149397466652e-28	39	39	39	2	FZD7	202899356	202902402	2.87081318639437
X100142342_TGI_at	X100142342	-3.20484789295674	-0.14366247942759	0.0013513387321368	0.0103259121940517	0.00753289958352514	0.00513904013049181	0.00379049597299708	65	65	65	13	X100142342_TGI_at	50556684	50571586	2.86923577528679
X100304243_TGI_at	X100304243	-3.20472721717464	-0.138937013075538	0.00135190538096317	0.0109270546255266	0.0201969389247093	4.29596756652312e-06	3.9948260205567e-06	18	18	18	17	PIP4K2B	36921944	36956158	2.86905370333785
X100154313_TGI_at	X100154313	-3.20034795660905	-0.203321911558033	0.00137261768071189	0.00493521974763205	0.00888267889151958	0.00236899625111442	0.00126647487640094	13	14	14	6	SUMO4	149721494	149722180	2.86245041125465
X100139685_TGI_at	X100139685	-3.19884297787656	-0.244010793862234	0.00137980298585407	0.00375618129607768	0.00400168726787619	0.0415838680310588	0.025320189533298	13	13	13	13	NDFIP2	80055494	80130210	2.86018291958761
X100157355_TGI_at	X100157355	3.19308746996275	0.152749320802488	0.00140760301536512	0.00948459758612803	0.00321854785071909	0.067689357487345	0.0262244494540898	29	29	29	6	KCTD20	36410543	36458313	2.85151981149085
X100161162_TGI_at	X100161162	3.19208221794377	0.0474528684693635	0.00141251119730244	0.0973673821617133	0.14247186346339	1.72769914152426e-36	1.13041101918515e-35	27	27	27	9	GLDC	6532465	6645692	2.85000810074223
X100305460_TGI_at	X100305460	3.19183501946162	0.0956086288074541	0.00141372056824761	0.0233472522349178	0.0168410145035072	2.74400651651843e-05	1.63444329477258e-05	22	22	22	15	X100305460_TGI_at	41595860	41596708	2.84963642339679
X100303994_TGI_at	X100303994	-3.19032929071246	-0.0276718280085576	0.00142110769703919	0.698564450859595	0.732984491942138	2.5547902127394e-299	3.4873454033802e-297	96	97	97	6	ZFP57	29640277	29658489	2.84737300830934
X100138047_TGI_at	X100138047	3.18799592080155	0.10019416259559	0.00143262557553768	0.0220724277852287	0.0154796318157557	5.83788162553786e-05	4.24303812593703e-05	44	44	44	11	PPP2R1B	111609900	111610417	2.84386729999036
X100311639_TGI_at	X100311639	-3.18504226642106	-0.522409402558975	0.00144732867712093	0.000653066686531047	0.00264557581983819	0.0976736163037671	0.0385506285908759	2	2	2	3	X100311639_TGI_at	150181244	150184205	2.83943283277119
X100312356_TGI_at	X100312356	3.18246579289575	0.130200911725683	0.00146026764088699	0.012892134934963	0.0124705130972879	0.000312421055440128	0.000194204158679624	38	38	38	12	FICD	108913093	108914982	2.83556753852528
X100155899_TGI_at	X100155899	3.18185491632338	0.125540235622947	0.00146335103648805	0.0138978843813677	0.0104191727168434	0.000990276213953975	0.000569876683154275	19	19	19	5	X100155899_TGI_at	43061496	43062222	2.83465148048946
X100132023_TGI_at	X100132023	3.18164932521612	0.0456500071183186	0.00146439010501473	0.0986102017053675	0.114300562146446	3.59986765078482e-29	1.16150000246251e-28	49	49	49	22	RRP7B	42951229	42978044	2.83434321433846
X100122962_TGI_at	X100122962	-3.18138764990492	-0.0571468274723053	0.00146571360958393	0.06548597096274	0.0919874354644917	1.58429946320826e-23	6.07997838989081e-23	34	34	34	9	X100122962_TGI_at	34665492	34669254	2.83395087957747
X100127049_TGI_at	X100127049	3.17909575469739	0.259030893343682	0.0014773527821615	0.00326678672776004	0.0130810857963821	0.000222025823864429	0.000144796200359347	7	7	7	21	HSPA13	15745161	15755476	2.83051578562802
X100148880_TGI_at	X100148880	-3.17200893874274	-0.0341582302743496	0.0015138834722839	0.182622156624012	0.220682359094276	4.25521110644193e-58	3.51197282530863e-57	24	24	24	11	BCL9L	118768462	118780648	2.81990755237342
X100137025_TGI_at	X100137025	3.16992510482379	0.239729303394803	0.00152478234175245	0.00339347967642215	0.0138163800870569	0.000147283183136146	0.000128844217033594	2	2	2	20	SAMD10	62605465	62610995	2.81679214616789
X100159967_TGI_at	X100159967	3.16987442574952	0.0852428201602362	0.00152504830144233	0.0289535408257292	0.0116735183039356	0.000488504194389394	0.000414962648859237	72	72	72	14	X100159967_TGI_at	70935597	70950473	2.81671640109249
X100310172_TGI_at	X100310172	3.16978855467158	0.121130152982752	0.00152549904346711	0.0160727968487389	0.0364311853167052	5.67855804477064e-10	6.29289480702359e-10	7	7	7	5	NDUFA2	140025061	140027215	2.81658806033694
X100303031_TGI_at	X100303031	3.16719927103876	0.150414928439556	0.0015391481062869	0.00921273772315067	0.0100930149483619	0.00119089157148186	0.000801800390849046	17	17	17	17	CPD	28705983	28795699	2.81271958767449
X100307235_TGI_at	X100307235	3.1659161593848	0.172152804375808	0.0015459534542704	0.00717709324484373	0.0138683588900883	0.000143076118728159	9.76811582072704e-05	4	4	4	11	PPP2R1B	111609581	111610354	2.81080358600491
X100157415_TGI_at	X100157415	3.16230263864413	0.045428112010243	0.00156526797642557	0.0963362997818826	0.115444870181219	1.83366616341708e-29	3.0098649682927e-29	62	62	62	18	POLI	51795925	51821092	2.80541129982996
X100301696_TGI_at	X100301696	3.15935189535925	0.140688635909089	0.00158120443986593	0.0112394529380741	0.0133791414080382	0.000187975177188129	9.28236581109321e-05	30	30	30	2	TTC21B	166730453	166810348	2.80101197487134
X100149721_TGI_at	X100149721	-3.15908988817115	-0.0886771306738159	0.00158262669294625	0.0278994461339593	0.0272736962941453	8.74231692362844e-08	7.26847297647631e-08	37	37	37	19	TIMM13	2426562	2427572	2.800621513636
X100155827_TGI_at	X100155827	-3.15804652429014	-0.229673222121267	0.0015883020743634	0.00419962077335257	0.00356496442665784	0.0544738989835565	0.0232902703554486	20	20	20	3	DLEC1	38080695	38164228	2.79906689690066
X100124148_TGI_at	X100124148	-3.15615258998503	-0.0728911305421271	0.00159865203553423	0.0438230957654469	0.0520077210661546	1.03202406053854e-13	1.60374188294963e-13	64	64	64	11	X100124148_TGI_at	3829783	3847583	2.79624605501084
X100155104_TGI_at	X100155104	-3.15383402778526	-0.103314001718693	0.00161140701567291	0.0205859639667366	0.0116707352070992	0.000489268519449152	0.00030091179657479	38	38	38	5	STARD4	110834533	110835158	2.79279474987566
X100300796_TGI_at	X100300796	3.15266273884094	0.0664361741066446	0.00161788611532643	0.0537788449710394	0.0917772130941687	1.78814087857127e-23	5.54660773151533e-23	7	7	7	17	THRA	38219062	38246289	2.7910520520847
X100313232_TGI_at	X100313232	-3.14950256058705	-0.0583159622884713	0.00163548675320959	0.066142820809662	0.0736295278587732	5.6233119884654e-19	1.34857250211959e-18	49	49	49	3	PAK2	196547241	196557569	2.78635296913684
X100301512_TGI_at	X100301512	-3.14929922322588	-0.0835101407871926	0.00163662525382959	0.0333183350356616	0.0520369521937467	1.01539527491268e-13	1.50981473800418e-13	31	31	31	21	TMPRSS3	43801985	43816200	2.7860507517581
X100132094_TGI_at	X100132094	-3.14915362366637	-0.141679893590739	0.00163744092435986	0.00698857810553729	0.00834666989605847	0.0032185294580529	0.00158545966917977	16	16	16	16	AFG3L1	90039055	90051106	2.78583435954218
X100313234_TGI_at	X100313234	3.1482786886393	0.101394003355153	0.00164235032489874	0.0217301386923236	0.0206233428107203	3.39588659392938e-06	3.67140644589554e-06	39	39	39	22	NHP2L1	42070812	42076369	2.78453419926132
X100139199_TGI_at	X100139199	3.14733365819543	0.263141641194113	0.0016476682556378	0.00269332351160487	0.00848109359639239	0.00298007152062678	0.00169220006581395	6	6	6	3	C3orf34	196433920	196439094	2.78313022543566
X100149270_TGI_at	X100149270	-3.14600472574759	-0.142900660080693	0.00165517331240247	0.0115094821890358	0.00523139961591711	0.0197785509317152	0.0086208182358089	41	41	41	4	X100149270_TGI_at	86933448	86935027	2.78115652474069
X100304091_TGI_at	X100304091	-3.14172188156049	-0.215219368254698	0.0016795749391159	0.00448590675111963	0.014119439618527	0.000124393252448441	0.000101872258226408	9	10	10	1	CD84	160515795	160549263	2.77480061407987
X100134488_TGI_at	X100134488	-3.14056344598309	-0.0359897249346642	0.00168623178818436	0.162718351012064	0.221336766486414	2.74977665081212e-58	2.54727357665366e-57	52	52	52	3	X100134488_TGI_at	156465136	156534802	2.77308272780707
X100153865_TGI_at	X100153865	-3.13584106926625	-0.155532959344383	0.00171362040980622	0.00843631662974046	0.00469992644751715	0.0271972107952542	0.0117607593485317	17	17	17	6	AHI1	135811055	135818878	2.76608537388533
X100146625_TGI_at	X100146625	-3.13494366972842	-0.0996021808421604	0.001718871141656	0.0201353893035072	0.0387686040107029	1.56665737938519e-10	1.86203689313657e-10	37	37	37	8	PKHD1L1	110374706	110542564	2.76475667977913
X100300682_TGI_at	X100300682	3.1346776303983	0.0810520320804364	0.00172043059279122	0.0321342845658756	0.0517231497942503	1.20881785877549e-13	1.75073304075499e-13	26	26	26	21	BRWD1	40564349	40564665	2.76436284340097
X100142531_TGI_at	X100142531	-3.13109785399727	-0.213461231720325	0.00174154121151908	0.00454082246821428	0.00282344236867632	0.0870654999713123	0.0451287675243862	10	10	10	9	GAPVD1	128061201	128125025	2.75906624401737
X100155211_TGI_at	X100155211	3.12000964033025	0.262264161329372	0.00180845121250677	0.00316431352378247	0.00899564526788383	0.00222117827492447	0.00149565606859046	8	8	8	1	RSC1A1	15943994	15995538	2.74269320292387
X100148989_TGI_at	X100148989	-3.11803696113585	-0.163530355050912	0.00182059970129243	0.00863335657167856	0.0045540079330242	0.0297021825316695	0.0127381773450369	23	23	23	5	X100148989_TGI_at	195892	196448	2.73978553285994
X100300754_TGI_at	X100300754	3.11721538042648	0.111259347407126	0.00182568138477661	0.01656963960758	0.0117446675542872	0.000469367591503873	0.000221204217759915	30	30	30	2	BCL2L11	111878490	111886423	2.73857501262153
X100302053_TGI_at	X100302053	-3.11682840610677	-0.111398264901782	0.00182807943090754	0.0168081181522132	0.00884558629566915	0.00241967470584792	0.00189216536623244	56	56	56	13	RAB20	111175413	111214071	2.73800493789355
X100302178_TGI_at	X100302178	-3.11643468945255	-0.118896580350789	0.00183052222889911	0.0149169346339602	0.0296721263020469	2.33896370633059e-08	2.28124717340159e-08	8	8	8	5	PELO	52083773	52098449	2.73742499290667
X100149978_TGI_at	X100149978	-3.11235786717182	-0.116095357195102	0.00185599361462951	0.0161809115352354	0.0151146888969017	7.14990424267488e-05	6.00084453863236e-05	29	29	29	1	NR0B2	27237978	27240460	2.73142352226368
X100303129_TGI_at	X100303129	3.1115408617159	0.147138969864435	0.00186113714783962	0.0169506500748956	0.0213878205197941	2.22833278421381e-06	1.74811710352128e-06	35	36	36	6	HLA-F	29691116	29695073	2.73022162237955
X100151375_TGI_at	X100151375	-3.10379607656566	-0.233280835690114	0.00191054965826312	0.00356869826787875	0.0107758545643265	0.000809658705458503	0.000643044897705578	5	5	5	22	X100151375_TGI_at	41763478	41770720	2.71884166981573
X100302690_TGI_at	X100302690	3.10375854570673	0.0778005978680074	0.00191079201496793	0.0353562028077064	0.0215674588963024	2.01836681777453e-06	1.55660339702181e-06	76	76	76	16	LITAF	11641855	11680229	2.7187865822634
X100154868_TGI_at	X100154868	3.10128382134245	0.098622589535726	0.00192683507408291	0.0215040965375077	0.0256629359259067	2.1195082236256e-07	1.67721740379313e-07	21	21	21	10	SLK	105726993	105787342	2.71515545684482
X100156291_TGI_at	X100156291	-3.10128314825296	-0.105779981428833	0.00192683945433955	0.0191606828637531	0.0296736801614477	2.33696658126341e-08	2.69909651078493e-08	17	17	17	17	X100156291_TGI_at	47360247	47371017	2.71515446956825
X100131450_TGI_at	X100131450	-3.10006109925922	-0.150378004721452	0.00193480726379169	0.00907296562412304	0.0122141626283096	0.000360674693688891	0.000278504515957215	15	15	15	1	APITD1	10490158	10502864	2.71336229082114
X100131224_TGI_at	X100131224	-3.09999980299253	-0.0699445583795782	0.0019352077136126	0.0442567959148411	0.074163594185623	4.15650836020989e-19	1.00342774870327e-18	17	17	17	1	SEPN1	26126666	26144713	2.71327241357305
X100135926_TGI_at	X100135926	3.09990835644745	0.152394694231821	0.0019358052773048	0.00891957161112547	0.00457186964252372	0.0293830831606325	0.0123869391903666	41	41	41	11	X100135926_TGI_at	7749632	7750935	2.71313833052204
X100136832_TGI_at	X100136832	-3.09788761342566	-0.256152446006161	0.00194905327344012	0.00315151668975104	0.00668427463599861	0.00840629769569287	0.00478447163879666	13	13	13	17	KCTD2	73043278	73061979	2.71017629015643
X100302380_TGI_at	X100302380	3.0953391055455	0.0702744807241478	0.00196587997737674	0.0433508078814245	0.0594492553929123	1.63189899367362e-15	2.270823748172e-15	44	44	44	19	KIR3DL1	55327892	55342233	2.70644300062095
X100303015_TGI_at	X100303015	3.09456692010608	0.0430252902261457	0.00197100464932243	0.114294718811082	0.157796425637146	1.44194675861238e-40	6.07667206718134e-40	29	29	29	22	EP300	41488606	41576078	2.70531235127982
X100145868_TGI_at	X100145868	-3.09345474950414	-0.135993278963423	0.0019784072134824	0.0112828853322707	0.0165801807876357	3.17058296444903e-05	2.3020095848723e-05	38	38	38	5	X100145868_TGI_at	153166241	153167639	2.70368431316016
X100124491_TGI_at	X100124491	-3.09321625663494	-0.0576999486529304	0.00197999793199957	0.0624922088773947	0.0924386633163291	1.22172717475332e-23	3.28804458075494e-23	29	30	30	11	PANX1	93862093	93914146	2.70333526333526
X100137071_TGI_at	X100137071	3.09302198301283	0.080971139030979	0.00198129458107803	0.0332859282881907	0.0469908217207282	1.66851899399274e-12	2.63010153104213e-12	30	30	30	22	X100137071_TGI_at	28315388	28382379	2.70305094827496
X100132368_TGI_at	X100132368	3.08642681082525	0.0795209623159516	0.00202577810561333	0.0337642215700304	0.0194371916443569	6.53272087552518e-06	3.91541777303312e-06	52	52	52	2	EHBP1	62933132	63273619	2.69340812698429
X100158054_TGI_at	X100158054	-3.08607440568693	-0.0876889933495221	0.00202818062698607	0.0278277115790074	0.0389284732332825	1.43450369907357e-10	2.02910047460713e-10	42	43	43	3	X100158054_TGI_at	101429781	101432259	2.69289336994515
X100125711_TGI_at	X100125711	-3.0857459639864	-0.219110918967156	0.00203042213128308	0.00453688907387534	0.00960315945723717	0.00157210499498554	0.00104071416301333	2	2	2	17	X100125711_TGI_at	47325600	47333811	2.69241366148177
X100131378_TGI_at	X100131378	-3.08469140737722	-0.145832551990396	0.00203763450090334	0.0101064765365294	0.0179817942696559	1.45960107784414e-05	1.10924682238988e-05	25	26	26	5	THG1L	157158322	157166771	2.69087371457708
X100154204_TGI_at	X100154204	-3.0828348699412	-0.0769164384798491	0.00205038895765939	0.0349014373634831	0.055762476051187	1.27719534388554e-14	1.23797221997078e-14	28	28	28	7	X100154204_TGI_at	22611226	22701411	2.68816374570428
X100156777_TGI_at	X100156777	-3.08262020550553	-0.0272677461320741	0.00205186842212142	0.26760146515382	0.323054912264551	7.33377115959571e-90	1.17171906632166e-88	50	51	51	1	MRPS21	150266268	150280818	2.68785049218535
X100138023_TGI_at	X100138023	3.08180593455906	0.0896059771235202	0.00205748927464133	0.0276810873265866	0.0310826113990145	1.07707997069702e-08	1.36773099071509e-08	35	36	36	1	NDUFS2	161169104	161184184	2.68666242001665
X100301154_TGI_at	X100301154	-3.07715480189588	-0.10653886299523	0.00208986738787784	0.0177474212488998	0.0333336031236942	3.12333838186461e-09	3.13955386605993e-09	18	18	18	4	BBS12	123653856	123666097	2.67988127108517
X100307710_TGI_at	X100307710	3.07181493495755	0.114583460394616	0.00212761590148373	0.0154329419583699	0.019373142069439	6.76778641148109e-06	5.11410494510681e-06	17	17	17	8	MMP16	89049638	89050369	2.67210677248718
X100149506_TGI_at	X100149506	-3.0693872830874	-0.151186722443788	0.00214498330159878	0.00932820515919434	0.00497889842822942	0.0229996909759378	0.00885429578531547	21	21	21	15	RTF1	41709335	41775178	2.66857608438916
X100153269_TGI_at	X100153269	-3.06807006045721	-0.0663790319940054	0.00215446100619995	0.0412184442106351	0.0371188420905013	3.88832806863976e-10	4.15743149261656e-10	55	55	55	6	C6orf217	135818991	136011973	2.6666613618427
X100134352_TGI_at	X100134352	3.06149976413534	0.184424822333999	0.00220231165500725	0.00583005434283308	0.00748291193269793	0.00528952485785207	0.00336331428188107	9	9	9	1	SPRR2A	153028596	153029988	2.65712122284266
X100126994_TGI_at	X100126994	-3.06092911053402	-0.107553246575989	0.00220651329203627	0.0179209382750107	0.0303472344614635	1.61375569468687e-08	2.00859287993551e-08	14	14	14	1	RABGAP1L	174128633	174927326	2.65629345201891
X100308465_TGI_at	X100308465	3.05940589441392	0.135274756471931	0.00221776450713319	0.0101751215639525	0.0023680644490241	0.117148240443609	0.0321831720190947	24	24	24	2	CAD	27464028	27466294	2.65408457120865
X100300340_TGI_at	X100300340	3.05675928504383	0.0827559331444903	0.0022374387662761	0.0291666875019817	0.0486382230009792	6.69742407633283e-13	1.07208876188092e-12	11	12	12	22	ZNF74	20748477	20761970	2.65024884152369
X100135789_TGI_at	X100135789	-3.05269412262484	-0.117741994375374	0.00226796986343313	0.0145826566176997	0.0190974064811409	7.88047025122454e-06	3.94729003783664e-06	16	16	16	7	ZKSCAN1	99613218	99634338	2.64436272060437
X100132133_TGI_at	X100132133	3.04315787162918	0.211991202447248	0.00234109479183996	0.00468699954906107	0.00870122162915762	0.0026275982645728	0.00139924447794576	13	13	13	6	C6orf170	121401382	121655626	2.63058100119463
X100307231_TGI_at	X100307231	3.03973530952612	0.113564054327363	0.00236786149498366	0.0159301507251601	0.0304732496276829	1.50573902185087e-08	2.25464449424556e-08	16	16	16	20	SULF2	46286717	46294002	2.62564370470399
X100306978_TGI_at	X100306978	3.03788580225769	0.160011456696731	0.00238244220706367	0.0111229974607067	0.00332563730297663	0.0632733088414693	0.0308720639727545	27	27	27	1	S100A11	152005139	152006277	2.6229776256142
X100127150_TGI_at	X100127150	3.03198688432179	0.257263611274393	0.00242949759904435	0.00297006190874418	0.00527070069452837	0.0193207764527934	0.00762895551497753	7	7	7	8	MMP16	89049459	89339717	2.61448352579311
X100140717_TGI_at	X100140717	3.03164698053181	0.0407128539378437	0.00243223474111966	0.119619670413988	0.115898905088394	1.40274756552437e-29	5.43895239571282e-29	98	98	98	17	GRB2	73315545	73401567	2.61399451251887
X100312823_TGI_at	X100312823	3.02993592195218	0.0394323020473345	0.0024460562880442	0.128539371981812	0.152226467829386	4.46246414421391e-39	1.58012603836053e-38	50	50	50	19	FKRP	47260581	47261849	2.61153355330721
X100305387_TGI_at	X100305387	3.02881756467195	0.214482882168972	0.00245512893012477	0.00398498559346421	0.00304383900305313	0.0756157666566855	0.0289123813829334	9	9	9	6	SHPRH	146207084	146207661	2.60992569613919
X100130489_TGI_at	X100130489	-3.02517682678139	-0.255037815092576	0.00248487802780161	0.00296956748930052	0.00666020966390144	0.00852503795698417	0.00483656740581246	4	4	4	17	TIMP2	76849062	76921472	2.60469492409474
X100134215_TGI_at	X100134215	3.02493056820802	0.100072038732634	0.00248690210891573	0.0197949315065065	0.0243423064679437	4.38195513405419e-07	3.89204457443294e-07	44	44	44	5	FBXO38	147763545	147822399	2.60434130938002
X100125739_TGI_at	X100125739	3.02476778704639	0.151265166106499	0.00248824088940196	0.00864254818239726	0.00760974612557235	0.00491614425480985	0.00335038444947866	22	22	22	22	TMEM184B	38615297	38669016	2.60410757740814
X100146699_TGI_at	X100146699	3.02441361686284	0.167159501033491	0.00249115601170362	0.00743333681264427	0.00208976727548643	0.1410727423175	0.0439685243836642	17	18	18	15	BNC1	83924654	83953468	2.60359907338669
X100146003_TGI_at	X100146003	-3.02203728254285	-0.106746240282375	0.00251079621944583	0.0192756224614168	0.0184283600576899	1.14035227191141e-05	8.15284722638926e-06	19	19	19	16	PDXDC1	15068959	15131543	2.60018853394639
X100304129_TGI_at	X100304129	-3.02092470952051	-0.0815594305206146	0.0025200401392034	0.0300718067496592	0.0317691905438019	7.38399664628987e-09	9.55609698090363e-09	36	36	36	1	KCNN3	154680428	154840795	2.59859254172016
X100151196_TGI_at	X100151196	3.01973970847133	0.0723242974553733	0.00252992006237126	0.0398710197123803	0.103351468900222	2.19665034161431e-26	5.27703031287078e-26	14	15	15	5	X100151196_TGI_at	121772194	121814782	2.59689320096628
X100154980_TGI_at	X100154980	-3.01771816705202	-0.0651191257695459	0.00254685643282236	0.0419242345390983	0.034057229563259	2.09760913065083e-09	2.72252281530496e-09	58	58	58	3	ZDHHC19	195924323	195938300	2.59399553567649
X100309263_TGI_at	X100309263	-3.01623994857849	-0.113960317978774	0.00255930643720556	0.0151776461935319	0.0136605045272062	0.000160659979612487	0.000107126042686052	17	17	17	11	RAB6A	73386940	73472178	2.59187771097888
X100145476_TGI_at	X100145476	3.01510571279789	0.0805906963597853	0.00256889702474088	0.0484994335140617	0.0581905564140868	3.29653529474115e-15	4.92683640941279e-15	67	67	67	6	ZNF389	28129550	28137372	2.59025330425181
X100148812_TGI_at	X100148812	3.01442813653008	0.15333342184173	0.00257464197421157	0.00797418086096809	0.00346572081725075	0.05795404550324	0.0222278896204159	23	23	23	19	INSR	7112265	7294011	2.58928315475281
X100126110_TGI_at	X100126110	-3.0109550955523	-0.111107887793644	0.00260427362790019	0.0159185598195743	0.0227048884863637	1.07889301166944e-06	8.54483949588345e-07	16	17	17	16	X100126110_TGI_at	15506576	15507121	2.58431338690723
X100131530_TGI_at	X100131530	-3.01031526196118	-0.0861075276150706	0.00260976651952123	0.0242991242552227	0.0483689756460663	7.77549572252188e-13	1.31452621116194e-12	7	7	7	3	RFC4	186507683	186524290	2.58339834469974
X100152432_TGI_at	X100152432	3.00915182848468	0.0765241417230285	0.00261978159895943	0.0331525846522176	0.0585302842457589	2.72689892042167e-15	5.44596938508468e-15	7	7	7	1	X100152432_TGI_at	151763317	151766877	2.5817349126193
X100159263_TGI_at	X100159263	3.00575134983204	0.0754990547728433	0.0026492553913118	0.0412222152881405	0.0429944489869011	1.52151845752824e-11	1.79043663794602e-11	40	42	42	6	HMGN4	26538571	26547162	2.57687617318971
X100124706_TGI_at	X100124706	3.00088124831223	0.19391428179553	0.00269199526261158	0.00458804141546935	0.00561625848980725	0.0157369527502496	0.00835451212950947	5	5	5	17	TOP2A	38548945	38557123	2.56992570872126
X100135884_TGI_at	X100135884	-2.99238092944438	-0.0457372063739259	0.00276810625382977	0.0795976112127924	0.121330548854502	5.63397011477715e-31	1.46522186126513e-30	11	11	11	6	AHI1	135605125	135823781	2.55781724349046
X100132391_TGI_at	X100132391	-2.99091767793386	-0.25048353781126	0.00278140464254876	0.0035794721785456	0.00263394696852022	0.0984145017521012	0.0353835437387428	10	10	10	11	YIF1A	66052051	66056572	2.55573582478473
X100131354_TGI_at	X100131354	-2.9888036356211	-0.0801049241995163	0.00280072064575544	0.0365528304505178	0.0669231358541735	2.47139147131596e-17	4.40092656555576e-17	35	35	35	12	PAWR	79985746	80084790	2.55273020715546
X100152654_TGI_at	X100152654	2.98811465949607	0.088301359474374	0.00280704223971214	0.0248316857462835	0.0508704368525037	1.94110150348501e-13	3.18119547246262e-13	10	10	10	22	ZNF74	20748480	20762752	2.55175105215506
X100311315_TGI_at	X100311315	2.98714609709456	0.0164575214748494	0.00281595117047719	0.668765850014349	0.724519482418359	2.69806603505588e-292	1.07683874869186e-289	35	35	35	9	X100311315_TGI_at	123607151	123616644	2.5503748802743
X100155982_TGI_at	X100155982	-2.98570726466193	-0.194173336639148	0.00282923336556718	0.00500152937267899	0.00331288564013842	0.0637826613610624	0.0253391924783574	16	16	16	5	SEPT8	132091696	132113067	2.54833122886039
X100312133_TGI_at	X100312133	2.98455444754619	0.113060527805035	0.00283991653831384	0.015145567980194	0.0360218735584144	7.11405118421162e-10	9.36174489060637e-10	5	5	5	17	HEXIM1	43225841	43228016	2.54669442315098
X100141112_TGI_at	X100141112	2.98221760782509	0.0980419540305665	0.00286168514994743	0.0201038641085184	0.0175263686723025	1.87769250732341e-05	1.63082824901245e-05	27	28	28	17	MED13	60021749	60112934	2.54337815015776
X100136339_TGI_at	X100136339	-2.98122904068453	-0.0410166054304543	0.00287093982226504	0.113931542121095	0.158966603098134	6.99158305713874e-41	5.14716777728236e-40	23	23	23	14	RPL36AL	50085408	50087349	2.54197591064948
X100151134_TGI_at	X100151134	-2.97984627980904	-0.123769068343371	0.00288393065997339	0.0131042083750181	0.0182738319262677	1.24201057437785e-05	8.9288746223607e-06	14	14	14	8	X100151134_TGI_at	71383368	71397922	2.54001518582257
X100156148_TGI_at	X100156148	2.97873091531954	0.231736305079417	0.00289444842051852	0.00352287309409534	0.00617739610629488	0.011306253913226	0.00541767636049335	8	8	8	5	LMBRD2	36103413	36152015	2.5384341852175
X100123532_TGI_at	X100123532	-2.9731793141361	-0.156858507452689	0.00294732211679934	0.00753944868375131	0.00768799981907096	0.00469926144789588	0.00302078576173015	18	18	18	1	KIF21B	200938519	200992828	2.53057239692794
X100304011_TGI_at	X100304011	-2.96956799197587	-0.220484353891074	0.0029821880923918	0.00616982741643112	0.00468246724576883	0.0274850009846993	0.011872669940819	24	27	27	6	PPP1R2P1	32846947	32847625	2.52546496822317
X100303993_TGI_at	X100303993	-2.96944978416605	-0.0562211318304089	0.00298333567919945	0.0634573884104408	0.101748586775929	5.58328428077389e-26	1.83068565798681e-25	43	44	44	1	DFFA	10520605	10532613	2.52529787790778
X100311337_TGI_at	X100311337	2.96839442760112	0.0433741556809775	0.0029935991774287	0.0992952645131898	0.134709000670144	1.89156949666679e-34	7.53379947178066e-34	42	42	42	21	BRWD1	40668701	40669853	2.52380634917805
X100126634_TGI_at	X100126634	-2.96611465872928	-0.116963927208703	0.00301588030271465	0.014020978802779	0.0283047256932252	4.95994543537382e-08	4.72176076262808e-08	14	14	14	5	APC	112090587	112179823	2.52058589917564
X100130131_TGI_at	X100130131	-2.96608233451843	-3.3524869051531	0.0030161973054149	1.75665211815864e-05	0.00359068695247595	0.053608484399843	0.0151772244283572	1	1	1	7	PLXNA4	131808099	132174127	2.52054025237448
X100124677_TGI_at	X100124677	2.96592358687008	0.113977934436562	0.00301775458072528	0.0144496080195767	0.0187242167989523	9.68399720495639e-06	7.57890864310272e-06	16	16	16	12	C12orf23	107349704	107367759	2.52031608217827
X100310634_TGI_at	X100310634	-2.96566498303971	-0.174293985758024	0.00302029299117241	0.00602312686691765	0.00437142590234973	0.0331786752329162	0.0174896965189058	15	15	15	1	KLHL20	173755362	173755959	2.51995092516292
X100304907_TGI_at	X100304907	2.96374100392916	0.0397552225680835	0.00303923967087999	0.119237668713993	0.109034864155733	7.94083767362355e-28	2.87368280226466e-27	97	97	97	17	GRB2	73315458	73316304	2.51723505061554
X100157410_TGI_at	X100157410	2.9634888680859	0.200356247878358	0.00304173063523415	0.00498696047589368	0.00549318690616403	0.0169274760921283	0.00893194685929814	37	37	37	17	LIMD2	61773248	61777519	2.51687924814334
X100160260_TGI_at	X100160260	2.96316703403317	0.155021705551327	0.00304491288511611	0.00776424439133098	0.0153580523999952	6.24567380338173e-05	2.82226536889499e-05	8	8	8	7	ADAP1	937539	994267	2.51642512800798
X100132082_TGI_at	X100132082	-2.96033623273945	-0.0203245702819044	0.00307303454142461	0.453325395870163	0.517269382612383	4.96611896018555e-166	3.63659305191562e-164	74	76	76	1	X100132082_TGI_at	152285934	152338051	2.51243255817324
X100312456_TGI_at	X100312456	-2.95783881556593	-0.24411018351414	0.00309804073460601	0.00303518088637587	0.00533772048287663	0.0185651895985096	0.0063486707735962	8	8	8	2	EPB41L5	120864015	120864492	2.50891287621584
X100304696_TGI_at	X100304696	-2.95661147066781	-0.212202230875695	0.00311039779208589	0.00403804074961311	0.00722985110679283	0.00612311819006749	0.00302833057045965	13	13	13	6	SYNJ2	158498128	158498682	2.5071840650374
X100137638_TGI_at	X100137638	2.95649077749137	0.0948809980210734	0.00311161536927144	0.0195022404433445	0.0151257369077035	7.10614014320885e-05	4.93301198767848e-05	41	41	41	12	X100137638_TGI_at	48103527	48119350	2.50701409205727
X100160231_TGI_at	X100160231	2.9534920424414	0.308517303989589	0.0031420070909046	0.00210987622561187	0.00516996031797809	0.0205167465882896	0.00810722098559069	10	10	10	10	C10orf55	75669733	75671988	2.50279283917597
X100156971_TGI_at	X100156971	2.95335769106651	0.139382838709996	0.00314337503369723	0.00861910432198559	0.00514362968344143	0.0208417660454893	0.0106857463956773	22	22	22	17	ACOX1	73942831	73975156	2.50260380054507
X100138809_TGI_at	X100138809	-2.95304221781006	-0.0688472956474587	0.00314658926299022	0.0400411216299981	0.0711469683140928	2.28730457759829e-18	5.28931259868123e-18	11	11	11	1	FCER1A	159259503	159278013	2.50215994360052
X100158167_TGI_at	X100158167	2.95235964888782	0.0767596890870252	0.0031535539377043	0.0307002611309552	0.0379559842314695	2.45171598001264e-10	3.29625948214978e-10	37	37	37	17	B3GNTL1	80901666	81009686	2.50119973652828
X100311068_TGI_at	X100311068	-2.95231759703405	-0.218823964194518	0.00315398347807213	0.00403894317455789	0.00307135283298481	0.0743042349949704	0.0218013184781328	12	12	12	2	X100311068_TGI_at	111901459	111902954	2.50114058602325
X100140117_TGI_at	X100140117	2.95186124509406	0.0247752111893505	0.00315864833446267	0.301111245545394	0.368652175494475	1.41030783407935e-105	1.6487591374238e-104	43	43	43	13	X100140117_TGI_at	79980482	79998466	2.50049872322554
X100152530_TGI_at	X100152530	-2.95125229375442	-0.170200669446188	0.00316488286603381	0.00675028316811824	0.0099616549910485	0.00128286342953573	0.000978565742695246	3	3	3	22	X100152530_TGI_at	41581220	41593505	2.49964235881456
X100309955_TGI_at	X100309955	-2.95004630541052	-0.153266479855867	0.00317726306305926	0.00816344561824741	0.00705581734861864	0.00677301161726969	0.00334063782382224	16	16	16	11	FIBP	65651393	65655950	2.4979468260588
X100148106_TGI_at	X100148106	2.94404149055481	0.300298286735167	0.00323956566735685	0.00216845653703176	0.00539383660679105	0.0179559960097853	0.00716000786724345	1	1	1	10	X100148106_TGI_at	96098032	96098660	2.48951321229786
X100161159_TGI_at	X100161159	2.94346334192257	0.185166193707095	0.00324562258235888	0.00523430414254049	0.0101735803540695	0.00113780812265872	0.000652133594947886	13	13	13	11	FDXACB1	111744779	111750153	2.48870198356361
X100310371_TGI_at	X100310371	-2.94072247525701	-0.101154444395812	0.00327447763617015	0.017332276190347	0.033728914817255	2.51288433625566e-09	2.70157573979033e-09	39	39	39	8	PKHD1L1	110374705	110542564	2.48485797134331
X100310035_TGI_at	X100310035	-2.93906672197418	-0.232196088059296	0.00329202196466453	0.00337971257626491	0.0134594833794734	0.000179730780991964	0.00013669105955002	3	3	3	17	TIMP2	76849318	76850702	2.48253727579853
X100150055_TGI_at	X100150055	2.93840878327684	0.0839559408187706	0.00329901721053946	0.0254778832383872	0.0452971977542989	4.26025060823582e-12	6.63108661284808e-12	10	10	10	17	PCGF2	36891327	36906070	2.48161541879148
X100130577_TGI_at	X100130577	-2.93755848782773	-0.200123093184332	0.00330807766094225	0.00490244410060758	0.00334898430793653	0.0623519210370364	0.0236381078406781	22	22	22	4	TRIML2	189012426	189026408	2.48042430343546
X100144493_TGI_at	X100144493	-2.9351570926187	-0.116884540459729	0.00333378861495388	0.0146394900710964	0.0122614259086466	0.000351245734220173	0.000222131194694496	27	27	27	5	WDR36	110427869	110466200	2.47706194088159
X100301326_TGI_at	X100301326	2.9344166178733	0.102719629644974	0.00334175326819228	0.0180438970676882	0.0214075538991892	2.20423759770094e-06	1.59228599122514e-06	37	37	37	19	FAM125A	17530911	17536140	2.47602561854145
X100132051_TGI_at	X100132051	2.93372739015788	0.0575317370618633	0.00334918226814152	0.0501681293452373	0.0692666681920389	6.60587994628926e-18	1.11535771552142e-17	34	34	34	15	NDUFAF1	41679552	41694642	2.4750612167796
X100300995_TGI_at	X100300995	-2.93274751677796	-0.116236137652881	0.00335976995100526	0.0132427984648064	0.0147316081354562	8.84707710096814e-05	5.57214639448773e-05	29	29	29	16	NCRNA00095	30930639	30934590	2.47369045845223
X100139590_TGI_at	X100139590	2.93158580600335	0.130237536043306	0.00337236189712638	0.0105191801631237	0.00670931869223463	0.00828451947272429	0.00424967814743073	33	33	33	3	CD200R1	112641537	112693960	2.47206582625028
X100154709_TGI_at	X100154709	-2.93121075197661	-0.287802089336308	0.00337643632706165	0.00167722256527146	0.00328411422127261	0.0649480168882475	0.0292054565586659	6	6	6	21	X100154709_TGI_at	39770533	39770716	2.47154143580505
X100157257_TGI_at	X100157257	2.9306343391161	0.22653136591633	0.00338270697346582	0.00412901563995307	0.00915864592739435	0.00202418004050859	0.000996607090718656	9	9	9	10	FAM149B1	74952438	75001938	2.47073562128344
X100160586_TGI_at	X100160586	-2.93032240059692	-0.11698696168344	0.00338610489202099	0.0143930640636836	0.0196305297300874	5.87161673864643e-06	6.66338012683507e-06	26	26	26	14	ITPK1	93404828	93582227	2.47029959279521
X100300420_TGI_at	X100300420	-2.92968223892089	-0.0895369029543795	0.0033930878509566	0.0228484041825551	0.0350543840235915	1.21175404557209e-09	1.66377018128513e-09	28	28	28	1	GPR177	68591940	68611695	2.46940489582445
X100157405_TGI_at	X100157405	2.9283530579415	0.0399098464024212	0.00340762860367295	0.115378416134735	0.147895924247038	6.33852285695246e-38	2.13030146608239e-37	78	78	78	19	ZNF257	22235265	22272721	2.46754774493963
X100311600_TGI_at	X100311600	2.92703437047228	0.122360376797085	0.00342211059837652	0.0115081731307938	0.0108496604114555	0.000776650045581148	0.00049317469346357	25	25	25	3	SERP1	150260297	150320961	2.46570595870829
X100160114_TGI_at	X100160114	2.92272154210872	0.0415666854989711	0.00346986676362146	0.111312679747956	0.15503905403312	7.90790291124501e-40	4.06089582038139e-39	39	39	39	3	X100160114_TGI_at	49771851	49773342	2.45968720098287
X100151387_TGI_at	X100151387	-2.92202519978456	-0.116122472434078	0.00347763402098633	0.012718606300304	0.0128878813569924	0.000247348103618834	0.000120775221241776	12	12	12	2	X100151387_TGI_at	204102186	204104694	2.45871612418185
X100153982_TGI_at	X100153982	-2.91744333985783	-0.1085477725006	0.00352913760607154	0.0148124728982696	0.00744042674627733	0.00542094561867438	0.00378248419222117	36	36	36	9	TGFBR1	101867392	101915929	2.4523314075532
X100309789_TGI_at	X100309789	2.916189755474	0.065742784182357	0.00354334925515788	0.0405172884453779	0.0336297688147589	2.65375671127641e-09	2.68963033539801e-09	65	65	65	16	GINS2	85711549	85722551	2.45058603871612
X100124061_TGI_at	X100124061	2.9155160614801	0.0204245032846019	0.00355100828780976	0.417729689901589	0.447814808676108	9.28955846192637e-136	1.67458580002325e-134	53	54	54	19	ZNF568	37407447	37441564	2.44964831408367
X100138903_TGI_at	X100138903	2.91544803283126	0.221992423185189	0.00355178252251708	0.00387701855472125	0.00324130387315191	0.0667241956613978	0.0358903374608745	16	16	16	9	FBP1	97365416	97401923	2.44955363415535
X100127254_TGI_at	X100127254	-2.91544289204271	-0.136084659615985	0.00355184103612179	0.0083964495067338	0.00906483639523709	0.00213528822868689	0.00078817550125309	28	28	28	7	X100127254_TGI_at	45022623	45026264	2.44954647945875
X100148935_TGI_at	X100148935	-2.9142634076489	-0.0924640812453012	0.00356528939802267	0.0230750837220393	0.0352711880635387	1.07544966292615e-09	1.0422411701449e-09	32	32	32	10	ARL3	104433488	104474190	2.44790521227404
X100305269_TGI_at	X100305269	-2.91318568072773	-0.077638880041861	0.0035776180138414	0.0302660553005965	0.0575723602927614	4.65502117373525e-15	7.39616514342548e-15	7	7	7	12	AQP5	50355652	50359434	2.44640603138656
X100302069_TGI_at	X100302069	2.91315281175689	0.0367307693717829	0.00357799462583977	0.132041660880815	0.181483792424957	5.14046318523102e-47	2.35897085654263e-46	30	30	30	5	WDR55	140044675	140053699	2.44636031607996
X100311551_TGI_at	X100311551	2.91276966041384	0.119387402693927	0.00358238742732181	0.0132933203339654	0.0188111695806947	9.22990308887291e-06	6.7076092299942e-06	28	28	28	16	X100311551_TGI_at	81994216	81996288	2.44582744795395
X100124586_TGI_at	X100124586	2.91018368311939	0.260649865238871	0.00361216398130129	0.0028015862303802	0.00300123585589757	0.0776958433891104	0.0300982149279066	7	7	7	5	FNIP1	131013290	131132709	2.44223254225727
X100139994_TGI_at	X100139994	2.90869495947456	0.119614709634404	0.00362940799708457	0.0136857262284777	0.00364211247967246	0.0519216003248559	0.0147821661494004	46	46	46	7	PTPRN2	157331754	158380418	2.44016420817787
X100301856_TGI_at	X100301856	2.90811244538366	0.0751304053266517	0.00363617566179183	0.0266097288879112	0.0161545720644582	4.01420081615964e-05	4.03558675543132e-05	38	38	38	9	KIAA1432	5656653	5774309	2.43935514439834
X100127172_TGI_at	X100127172	2.90692831948375	0.154129137763812	0.00364996825659761	0.00733111347893072	0.00832077231497555	0.00326664840125532	0.00171360880354781	10	10	10	11	MLL	118344656	118350944	2.437710912542
X100132629_TGI_at	X100132629	-2.90587850214424	-0.0483260943962844	0.00366223620526281	0.0773937238716851	0.12389825989077	1.22452074920407e-31	3.3153047184186e-31	11	11	11	2	LY75	160659867	160761262	2.4362536482009
X100146213_TGI_at	X100146213	-2.90585522081499	-0.0818854645958926	0.00366250869052747	0.0268478707253556	0.046584339110216	2.08967775474338e-12	2.63208864281845e-12	15	15	15	4	MANBA	103552642	103682151	2.43622133612762
X100158239_TGI_at	X100158239	2.90434123255117	0.165343617564365	0.00368026807691546	0.00641989958680388	0.00872676752453147	0.00258952924014777	0.00193543086299563	15	15	15	9	POLR1E	37485958	37506493	2.43412054543389
X100311840_TGI_at	X100311840	-2.90397762219897	-0.0307906387706565	0.00368454494305834	0.165230713096588	0.186623785721342	1.94020468867828e-48	8.10741584086638e-48	44	44	44	6	AHI1	135606433	135818876	2.43361614170512
X100151887_TGI_at	X100151887	-2.90241309112457	-0.301524549356468	0.00370299890691564	0.00487644761813582	0.00804412937102388	0.0038285714692266	0.00176020764088907	12	12	12	8	X100151887_TGI_at	10274757	10276325	2.43144641614947
X100137033_TGI_at	X100137033	-2.90152957353564	-0.107518281453232	0.00371345726297418	0.0157514886968207	0.0154792016737101	5.83927619934817e-05	4.71335877543135e-05	26	26	26	17	NUFIP2	27584548	27586666	2.43022156987987
X100157686_TGI_at	X100157686	-2.90129977425971	-0.0731794922042904	0.00371618183489714	0.034162289588488	0.0632851243167012	1.90616286014375e-16	5.41871163774224e-16	19	19	19	14	RPS29	50044052	50053094	2.42990304388174
X100152029_TGI_at	X100152029	-2.90087458029791	-0.0315454929336103	0.00372122785958939	0.177178813048411	0.220011004487994	6.65721530953384e-58	4.97249054319847e-57	32	32	32	10	MRPL43	102741133	102747272	2.42931373628523
X100151057_TGI_at	X100151057	-2.90061838305566	-0.113048161349319	0.00372427130799815	0.0136754354396384	0.00674376246894713	0.0081199711171422	0.00393189281444226	29	29	29	11	CFL1	65622286	65625804	2.42895868878774
X100302873_TGI_at	X100302873	2.89935520941851	0.176569911830422	0.00373931005529546	0.00634370660495752	0.00685195532359537	0.00762447740287937	0.00394536920894481	14	14	14	3	RARRES1	158422439	158450275	2.42720852261762
X100301294_TGI_at	X100301294	-2.89930828590492	-0.30094434446504	0.00373986976627422	0.00253159456851544	0.00617014068781997	0.0113544906954525	0.00501444505951455	5	5	5	16	ADAMTS18	77326838	77468673	2.42714352100092
X100127866_TGI_at	X100127866	2.89912276917277	0.144768055444756	0.00374208338453464	0.00881749429397766	0.00470314363910388	0.0271445222608659	0.0114746287001647	23	23	23	12	FICD	108909050	108913380	2.42688653938016
X100137351_TGI_at	X100137351	2.89557824677563	0.060296731770657	0.00378460664534623	0.0615603108424106	0.0976281867215744	6.0993402012543e-25	1.3215452208624e-24	31	31	31	6	HCG11	26523677	26526807	2.42197925239455
X100132165_TGI_at	X100132165	2.89538580738227	0.0985066740136564	0.00378692783964834	0.019213108765499	0.0276158597332284	7.2432984412532e-08	9.51458104881577e-08	25	25	25	13	X100132165_TGI_at	79205518	79207056	2.42171297033233
X100127483_TGI_at	X100127483	-2.89317109237938	-0.218949241201738	0.00381373489975395	0.00422033985236487	0.0109272803814059	0.00074339845323835	0.000597311924111874	9	9	9	22	APOBEC3H	39493289	39500000	2.41864949890811
X100149466_TGI_at	X100149466	-2.89292168617248	-3.09730919826104	0.0038167645066731	1.84864979357993e-05	0.0026235807488289	0.0990801069758484	0.0355884011918617	1	1	1	11	C11orf79	61197535	61213757	2.41830463507512
X100127748_TGI_at	X100127748	-2.89243318073312	-0.0613618754432616	0.00382270485611269	0.0514894423573138	0.0955040036739879	2.08407115033034e-24	6.29329927371458e-24	33	34	34	1	DFFA	10520604	10532613	2.41762923175072
X100140951_TGI_at	X100140951	-2.89182364958237	-0.17485166096905	0.00383012868860912	0.00688252327906985	0.0148426219116874	8.31736095808251e-05	5.44091813341702e-05	7	7	7	6	HIST1H2BD	26158348	26171574	2.41678663391286
X100161025_TGI_at	X100161025	-2.8916194664363	-0.0535406246179439	0.00383261848078015	0.0638267577039306	0.0527575823345646	6.80251605514346e-14	1.21051920362223e-13	98	99	99	1	PCSK9	55505219	55530523	2.41650441057569
X100133865_TGI_at	X100133865	2.89069406524429	0.172224244141385	0.00384392119114418	0.005957365644248	0.00611669861328483	0.0117163541202281	0.00641612858317247	13	13	13	17	CPD	28792787	28794715	2.41522552490621
X100139086_TGI_at	X100139086	2.88923538462082	0.130816154964657	0.00386179879712428	0.0106182089382675	0.00915624443438898	0.00202695006506716	0.00109545418181197	31	31	31	4	X100139086_TGI_at	145607902	145609768	2.4132103570649
X100159994_TGI_at	X100159994	2.88919429978321	0.19852329935597	0.00386230342529542	0.0046121820093964	0.00394511866408738	0.0430547536100919	0.0177082607252347	19	19	19	11	C11orf1	111749947	111754795	2.41315361073396
X100141715_TGI_at	X100141715	2.88862951113131	0.138241683405873	0.00386924656681053	0.00959995937522061	0.0176216911632008	1.78124078609981e-05	1.55015755741354e-05	12	12	12	17	SMARCE1	38785037	38801871	2.4123735940851
X100143262_TGI_at	X100143262	-2.88732775336516	-0.0781816273357288	0.00388529272785075	0.0290002101128658	0.0303491225743911	1.61208142845265e-08	2.23035278569688e-08	51	51	51	13	TRIM13	50571143	50592603	2.41057625477787
X100301508_TGI_at	X100301508	-2.88724998464334	-0.0871405755769593	0.00388625325739283	0.0216936817006409	0.0101092872870623	0.00117997201970923	0.000623025725380452	41	41	41	16	SPIRE2	89894906	89937727	2.41046890093019
X100144342_TGI_at	X100144342	2.88615689010957	0.0252211715764716	0.00389977702389668	0.271485344297503	0.316590169104398	1.01831246617728e-87	1.55925190773295e-86	80	80	80	10	BTBD16	124030820	124097676	2.40896022375802
X100300761_TGI_at	X100300761	2.88596883920279	0.0502519711442417	0.00390210789470614	0.063631191374338	0.0640211580601642	1.26148591955313e-16	2.67111842316432e-16	55	55	55	1	C1orf102	36893900	36916052	2.4087007263747
X100131702_TGI_at	X100131702	2.88579117895624	0.726790674371231	0.00390431113677378	0.000313533083497046	0.00559526932010822	0.0159337238895423	0.00699010773689119	5	5	5	19	BLOC1S3	45682050	45683163	2.40845558045214
X100304704_TGI_at	X100304704	-2.883918964525	-0.0506422502892858	0.00392759807288453	0.149145225114753	0.183745253605136	1.21879561917325e-47	4.89318558731869e-47	63	66	66	6	X100304704_TGI_at	31970461	31971013	2.40587296173527
X100123052_TGI_at	X100123052	-2.88373132095759	-0.128189142424189	0.00392993895815008	0.0106620928004684	0.0170062483277458	2.50406689494928e-05	1.84607289625945e-05	9	9	9	12	GPN3	110890291	110906064	2.4056141952593
X100313820_TGI_at	X100313820	2.88359255930601	0.251198440428971	0.00393167084812839	0.00273696170384185	0.00438086781016453	0.0329888884063449	0.0174000908892673	9	9	9	1	ARID4B	235420490	235491201	2.40542284761129
X100311339_TGI_at	X100311339	-2.87883110781225	-0.119830577862142	0.00399152031750148	0.0117622234104741	0.00903779368306187	0.00216844992048771	0.00114845261482851	23	23	23	12	MPHOSPH9	123644243	123703025	2.39886165575625
X100157103_TGI_at	X100157103	2.8768704145858	0.224298679599428	0.00401640495608098	0.00343150773251666	0.00457267280981091	0.029368818618941	0.0122143355833597	10	10	10	4	REST	57774123	57796372	2.39616250569247
X100159709_TGI_at	X100159709	2.87582965992691	0.157105582750513	0.00402967110464304	0.00741525986895326	0.019253855798845	7.22839934792312e-06	5.21177484153485e-06	8	8	8	4	ENPP6	185009859	185139019	2.39473039883844
X100146664_TGI_at	X100146664	2.8740904099788	0.164580406367766	0.00405192954317939	0.00555560786417149	0.00587076832237834	0.0135404093043923	0.00558095085380544	23	23	23	10	ABI1	27035525	27149959	2.39233811495895
X100127140_TGI_at	X100127140	-2.86504579309236	-0.0386861506375978	0.00416948942095175	0.128211997661542	0.170473156951107	5.37631604095375e-44	2.85696820097153e-43	73	73	73	13	X100127140_TGI_at	99740072	99740877	2.37991712374075
X100148272_TGI_at	X100148272	2.86269233664979	0.225825878113709	0.00420058226358164	0.00311111344782066	0.00181760526849456	0.169897988168582	0.0442588667242555	19	19	19	2	C2orf15	99758184	99767926	2.37669050571313
X100140855_TGI_at	X100140855	2.86156937334596	0.0171534049626605	0.0042154923628556	0.595455791642968	0.658846804583497	3.56745493706213e-244	2.55389722744635e-242	57	57	57	5	HSPA4	132440749	132442139	2.37515169316658
X100303158_TGI_at	X100303158	-2.86117715390742	-0.118379791839934	0.00422071134134926	0.0120229850535639	0.00714405274271196	0.00643516851740308	0.00320378708600877	31	31	31	11	C11orf57	111944967	111955874	2.37461434866197
X100309353_TGI_at	X100309353	-2.86116716341865	-0.118728539895099	0.00422084435401872	0.0124368839809549	0.0194197237844791	6.59600544284002e-06	6.22572819883366e-06	59	59	59	1	C1orf149	37958914	37980376	2.3746006624007
X100128620_TGI_at	X100128620	2.86036634088592	0.0297385755071645	0.00423151882498392	0.188924957656155	0.240604669453428	6.08942769409529e-64	6.69046601864048e-63	15	15	15	3	ZNF589	48282595	48312479	2.37350372271559
X100154721_TGI_at	X100154721	2.85877256290538	0.196360357324069	0.00425283579024981	0.00425382121864074	0.00770550628599214	0.00465208849673523	0.00229278269127376	6	6	6	4	SPON2	1160722	1166597	2.37132138586467
X100158991_TGI_at	X100158991	-2.85315054916139	-0.124790015652048	0.00432881084531165	0.0128557128464682	0.0034031454292964	0.0602689551307742	0.0229267665587464	51	51	51	12	P2RX7	121570677	121623856	2.36363139100185
X100311741_TGI_at	X100311741	-2.85181795082334	-0.0508250122616385	0.00434699884338752	0.0761666267795363	0.0802261810656592	1.33078062839053e-20	3.44957509973118e-20	61	61	61	1	X100311741_TGI_at	33394633	33397479	2.36181047536253
X100313450_TGI_at	X100313450	-2.8483984867628	-0.0553617716838276	0.00439398686916833	0.0562828313975328	0.0892678300316763	7.56850654556203e-23	1.93529579004361e-22	20	20	20	11	FDX1	110300821	110333437	2.35714124524351
X100124240_TGI_at	X100124240	2.84783403086586	0.109517600623604	0.00440178736954734	0.014597557324027	0.0125127409530162	0.000305120234450672	0.000195377310313985	33	34	34	5	CYFIP2	156712369	156820006	2.35637094007949
X100307748_TGI_at	X100307748	-2.84765433803972	-0.164941758276601	0.00440427326778618	0.0066436340815637	0.0142184823552403	0.000117716259032334	0.000110807382299495	8	8	8	9	SDCCAG3	139297057	139301913	2.35612574260452
X100124921_TGI_at	X100124921	2.84491136147279	0.0488576286629439	0.00444237831671717	0.074955851743375	0.104431219671866	1.17078486899975e-26	5.01724882452577e-26	42	42	42	14	C14orf159	91580430	91634063	2.35238445932503
X100138894_TGI_at	X100138894	2.84427285930209	0.207821593906131	0.00445129105664489	0.00438376096187913	0.00585218867720277	0.0136895409833281	0.00484162571427207	12	12	12	2	PLCL1	198831299	199013048	2.35151400756827
X100305777_TGI_at	X100305777	-2.84367566579572	-0.0706996797154835	0.00445964183826604	0.0344219261270627	0.0291151414075946	3.17687482217814e-08	3.1049318050825e-08	54	54	54	8	X100305777_TGI_at	134241809	134242587	2.35070001884631
X100128463_TGI_at	X100128463	2.84342054730958	0.0705449940609511	0.00446321358171706	0.0340638423357858	0.0461449929353863	2.66502669415432e-12	3.2971184136927e-12	19	19	19	6	X100128463_TGI_at	88092616	88095587	2.35035233002218
X100121967_TGI_at	X100121967	-2.84130857053078	-0.197187160903732	0.00449288165428825	0.0045215283180617	0.00363286364231348	0.0522207972324077	0.0202704619059749	39	39	39	4	CCNA2	122737598	122745088	2.34747502088315
X100156609_TGI_at	X100156609	-2.83890711711079	-0.161279860635529	0.00452683316963722	0.006112220497089	0.0107381126139935	0.000827081590598807	0.000477112088031469	36	36	36	12	CCNT1	49086751	49110781	2.34420551055026
X100305934_TGI_at	X100305934	2.83620626668136	0.0897337211885959	0.00456529509410473	0.0205417425975648	0.017055364648106	2.43688706953526e-05	2.09554881547918e-05	19	19	19	17	EFCAB5	28268685	28401641	2.34053114505208
X100156189_TGI_at	X100156189	-2.83495246248557	-0.121103872557714	0.00458325050491452	0.0109576697708047	0.0131361863023575	0.000215294001032965	0.00018837904055586	23	23	23	22	X100156189_TGI_at	47857048	47882860	2.33882640504435
X100126495_TGI_at	X100126495	2.83285557326343	0.114058094654255	0.00461342249902804	0.0141388950834897	0.00866216187086953	0.00268690562974601	0.00143379058212666	28	28	28	11	X100126495_TGI_at	77524202	77525130	2.33597677071273
X100131217_TGI_at	X100131217	-2.83270630219068	-0.0404864626802466	0.00461557719291701	0.215165882024781	0.260181475268415	7.80171322428744e-70	4.99195869920544e-69	67	67	67	6	HCG18	30258786	30294151	2.33577398130664
X100127260_TGI_at	X100127260	2.83208187327121	0.111250612258843	0.00462460056519113	0.0140782261670431	0.0308383529295015	1.23189260007834e-08	1.10309257085967e-08	9	9	9	10	CH25H	90965695	90967071	2.33492577207624
X100124008_TGI_at	X100124008	2.83168894524495	0.0768842173848783	0.00463028679632901	0.0329485732073481	0.0414879569001625	3.49588387924472e-11	3.38030797746702e-11	21	21	21	2	ANKRD23	97503651	97509758	2.33439210828968
X100159544_TGI_at	X100159544	-2.83157221284545	-0.289837056975963	0.00463197730067618	0.00228748642807548	0.00752480458742703	0.00516311074007063	0.00277189716745372	6	6	6	3	SETD5	9471634	9518143	2.33423357756543
X100153321_TGI_at	X100153321	-2.82968848542679	-0.0807305926508296	0.00465933459947745	0.0254416349034467	0.0498615770518112	3.39812880553402e-13	4.57270437407951e-13	20	20	20	5	X100153321_TGI_at	148961134	149014527	2.33167610056512
X100305788_TGI_at	X100305788	-2.8291403209171	-0.0824910683708031	0.00466732300551089	0.0257612398331956	0.0423469208337643	2.17571208035209e-11	2.78161502778481e-11	29	29	29	8	RLBP1L1	62413787	62414586	2.33093214240672
X100139997_TGI_at	X100139997	-2.82857583821184	-0.1704022938444	0.00467556217434368	0.00585145963425086	0.00831677683507525	0.00327413691575452	0.00174918989113925	17	17	17	5	CSNK1A1	148872948	148880816	2.33016616350015
X100304438_TGI_at	X100304438	-2.82722118386781	-0.119266903631811	0.00469538840401918	0.0116589807993567	0.0204871148472595	3.66075372706848e-06	2.60715755392698e-06	15	15	15	10	ANXA11	81915610	81932620	2.32832847693453
X100142209_TGI_at	X100142209	-2.82547539178511	-0.0238603497411259	0.00472105141926675	0.27902712069896	0.340220105277899	1.19176270902069e-95	1.55953039199994e-94	51	51	51	2	X100142209_TGI_at	219120041	219122087	2.3259612694306
X100146886_TGI_at	X100146886	2.82535249214521	0.294903211909737	0.00472286280973819	0.00277139017589654	0.00335523353663218	0.0621077249541011	0.0244083755723245	9	9	9	6	ZNF184	27418526	27440879	2.32579466967611
X100300829_TGI_at	X100300829	-2.82522112665296	-0.0755758485840308	0.00472479967211096	0.0289596604391989	0.0463325033733385	2.40229435456426e-12	2.54201211775717e-12	25	25	25	2	RBM43	152105909	152118377	2.32561660051792
X100129080_TGI_at	X100129080	-2.82454386991241	-0.175542781747699	0.00473479660814998	0.00555291161793224	0.00297154467266076	0.0791818118048429	0.040774976280839	12	12	12	22	HSCB	29138042	29153488	2.32469867217398
X100147832_TGI_at	X100147832	-2.82450536522927	-0.0537576093722254	0.00473536554767352	0.0509741714065371	0.0754922043993728	1.95840435936353e-19	3.42726341393169e-19	15	15	15	6	AHI1	135605124	135818883	2.32464648990047
X100310111_TGI_at	X100310111	2.82386943516415	0.136161755058459	0.00474477091130825	0.00963327766071766	0.0127125688187725	0.000272832625366374	0.000132232006691641	10	11	11	2	CNNM3	97482834	97500924	2.32378475148885
X100148822_TGI_at	X100148822	-2.82340294355796	-0.0882936136528457	0.00475168103869406	0.0280366953770271	0.0190617530587369	8.03713488493347e-06	6.02794927971405e-06	47	48	48	6	NOTCH4	32162620	32191844	2.32315271949661
X100161068_TGI_at	X100161068	2.82230331079252	0.0407613019975135	0.00476800592422243	0.107928669926663	0.158903972441974	7.2679556814162e-41	3.13486715037144e-40	15	15	15	10	C10orf58	82168241	82192753	2.32166321365886
X100159203_TGI_at	X100159203	-2.82215220743254	-0.163300080977651	0.00477025313096594	0.00621502525117922	0.0116547303208025	0.000493687405462917	0.000231553790882768	15	16	16	2	ALS2CR8	203777117	203849751	2.32145857474083
X100161809_TGI_at	X100161809	-2.82156614456789	-0.153624925711688	0.00477897811993506	0.00699182617799312	0.00431444991512162	0.0343483519399832	0.0142695716025789	50	50	50	11	EIF1AD	65765901	65769588	2.32066495784774
X100313076_TGI_at	X100313076	2.81961923265757	0.0729365220958019	0.00480806647571086	0.0270225777128484	0.0232141829772177	8.15146478871532e-07	5.38734164002217e-07	55	57	57	2	SP100	231280980	231407799	2.31802953646396
X100152333_TGI_at	X100152333	2.81769298278183	0.114787089217112	0.00483700370325173	0.0132533241564718	0.0289476000114101	3.48336368265395e-08	3.44241251181713e-08	16	16	16	12	X100152333_TGI_at	13126339	13129011	2.31542358011182
X100308735_TGI_at	X100308735	2.81689766817796	0.097854160861749	0.00484899726661165	0.0199157335109477	0.0256021527347406	2.19154678998449e-07	1.85163790258517e-07	22	22	22	4	PPID	159631961	159636754	2.31434806069698
X100138144_TGI_at	X100138144	2.81651112813855	0.121905364830216	0.00485483610759125	0.0112013893259701	0.0246699163666482	3.65937244190253e-07	3.94555259062816e-07	2	2	2	1	SNX7	99127212	99226054	2.31382542667671
X100158662_TGI_at	X100158662	2.81615090370178	1.52249340506699	0.00486028316622021	7.6352433654763e-05	0.0028295411692445	0.0867246411027122	0.0329189325098673	1	1	1	5	X100158662_TGI_at	172111065	172113299	2.31333842745696
X100122303_TGI_at	X100122303	-2.81578748348407	-0.103665041559455	0.00486578415153944	0.0152482960180233	0.00927602801851095	0.00189335213438458	0.000972633236482008	40	40	40	19	ADCK4	41197433	41222600	2.31284716048423
X100128848_TGI_at	X100128848	-2.81574488549451	-0.272503664466813	0.00486642931349734	0.00223574049031924	0.00423918007718802	0.0359599490030019	0.0187867608857344	12	12	12	1	MDM4	204485533	204523328	2.31278958051443
X100149916_TGI_at	X100149916	-2.81297602860018	-0.152749883125183	0.00490853102139329	0.00684674829442965	0.0119102028640874	0.000427714802232535	0.000235160461921826	11	11	11	10	PDLIM1	96997331	97050781	2.30904845996585
X100144930_TGI_at	X100144930	-2.81283737872408	-0.0674991787209292	0.00491064789115392	0.0321107233656927	0.0599881446660565	1.20743046878699e-15	1.85883768822999e-15	9	9	9	6	AHI1	135708923	135830219	2.30886120502766
X100126227_TGI_at	X100126227	2.81232450897433	0.0809965561559685	0.00491848542993475	0.0267538162706288	0.0397133638257901	9.30589867471151e-11	1.22997008650888e-10	68	68	68	11	TREH	118528941	118550381	2.30816861078676
X100301792_TGI_at	X100301792	2.81050683147362	0.13506949128199	0.00494635388563301	0.00876143892716198	0.00710150736165837	0.00659587082803407	0.00436354865596171	24	24	24	14	EGLN3	34393420	34420284	2.30571481537471
X100145837_TGI_at	X100145837	-2.80778355839874	-0.0457389533971108	0.00498837415836503	0.0834347261742826	0.102680213719067	3.24714698530841e-26	7.61991726711015e-26	48	48	48	19	TIMM13	2425621	2427875	2.30204097924741
X100152037_TGI_at	X100152037	2.80745543985115	0.718076990572198	0.00499345877696088	0.000281729045631176	0.00402537759533179	0.0409836284405114	0.0170977137844319	3	4	4	5	CSNK1G3	122847792	122952462	2.30159853105096
X100148851_TGI_at	X100148851	2.80578806266497	0.253423333343821	0.00501936941813046	0.00290788392505981	0.00676838863406216	0.0080043737689218	0.00532444333669368	6	6	6	9	RNF38	36339577	36400871	2.29935083971314
X100305405_TGI_at	X100305405	-2.8043069367862	-0.0966282002229908	0.00504248764489313	0.0185302641099424	0.0242891821100524	4.51189938847774e-07	4.80578447636921e-07	79	79	79	1	USP24	55533580	55534074	2.29735515722255
X100124373_TGI_at	X100124373	2.80382795563648	0.15724132376907	0.00504998441919341	0.00685778282045399	0.0103452515203333	0.00103252708019224	0.000596393673101229	10	10	10	11	CBL	119172165	119172580	2.29670996181575
X100130060_TGI_at	X100130060	-2.80299735213689	-0.0454161731400644	0.00506300850158086	0.0808146248067991	0.114128210332491	3.98456923136384e-29	1.50274152755889e-28	33	35	35	1	BLZF1	169337193	169365778	2.29559134336438
X100132828_TGI_at	X100132828	-2.80189954651807	-0.268894587881353	0.00508026897148474	0.00212279414645304	0.00282548823872325	0.0869509961668542	0.0313921993503988	4	4	4	12	CCDC41	94702057	94853764	2.29411329367292
X100138077_TGI_at	X100138077	2.80170089264618	0.123205969058129	0.00508339802446482	0.0104461868137812	0.0127351817642796	0.000269402502934154	0.000213081820918301	9	9	9	1	GRIK3	37266614	37499844	2.2938458841865
X100122164_TGI_at	X100122164	-2.79806439614853	-2.20473266654758	0.00514098618504794	3.26911310346222e-05	0.0036798855692578	0.0507183208478093	0.0202764397943221	6	6	6	11	X100122164_TGI_at	1490692	1785501	2.28895356317547
X100123820_TGI_at	X100123820	-2.79797959602795	-0.0738995856852946	0.0051423361006438	0.0333891344156501	0.0502461521010079	2.7450869446917e-13	2.14816804042678e-13	40	40	40	18	USP14	158607	212191	2.28883954148454
X100313516_TGI_at	X100313516	2.79541396167201	0.13406451237833	0.00518332966638142	0.00863027417631618	0.0107268264123497	0.000832364768138484	0.000479409503721065	22	22	22	12	CORO1C	109040347	109125295	2.28539116859878
X100146619_TGI_at	X100146619	2.79437604691235	0.109003232955939	0.00519999713530716	0.0140929675170445	0.0152165498443925	6.75644778990379e-05	3.57470185164806e-05	14	15	15	2	CNNM3	97481990	97501120	2.28399689561917
X100146008_TGI_at	X100146008	-2.79341786564645	-0.100829572728173	0.00521542716791223	0.0156189172309455	0.00711430118993566	0.00654712050251775	0.00385254507988173	41	41	41	17	GALR2	74070891	74073573	2.28271011502852
X100144657_TGI_at	X100144657	-2.79259107065732	-0.0863299478825549	0.00522877466160352	0.0218809933644059	0.0348772158562774	1.33586186919723e-09	1.38800931369132e-09	13	13	13	4	X100144657_TGI_at	123651317	123653593	2.28160007404926
X100121715_TGI_at	X100121715	2.79202593944458	0.109067054226078	0.00523791569354739	0.0139614459075199	0.0214137764786144	2.19669383542876e-06	1.37979580223724e-06	15	16	16	2	X100121715_TGI_at	99205287	99207586	2.28084149600659
X100304116_TGI_at	X100304116	2.79093033107108	0.0706156172324551	0.00525567836200855	0.0321256751992762	0.036810175648965	4.60888642828704e-10	5.29253693837966e-10	36	36	36	12	VPS29	110929330	110937351	2.27937122067031
X100159757_TGI_at	X100159757	-2.78905644625094	-0.147387348608409	0.00528618508497392	0.00783590405328834	0.0168469492494945	2.73500185080906e-05	1.99241604974989e-05	5	5	5	12	CAND1	67663364	67706950	2.27685763500385
X100302087_TGI_at	X100302087	2.788690257897	0.098548039656829	0.00529216525636059	0.0181864495174111	0.042737758395035	1.75330327119344e-11	1.93685722204151e-11	9	9	9	19	MKNK2	2037469	2051243	2.27636660273002
X100300586_TGI_at	X100300586	2.78436682374726	0.126597080468534	0.00536323406681762	0.00959749984532108	0.00399054547416113	0.0418693480071129	0.0237367709379584	24	24	24	9	B4GALT1	33113818	33167234	2.27057324877457
X100125519_TGI_at	X100125519	2.78323194000088	0.0819975691246412	0.00538203158799509	0.0239824482913173	0.0360675990987093	6.93718654017205e-10	8.58824979668968e-10	16	16	16	11	VPS11	118938492	118952686	2.26905375762174
X100305762_TGI_at	X100305762	2.78293534622243	0.114005815281622	0.00538695398123477	0.0124418969844271	0.0177644243924766	1.64602361527951e-05	1.13984210373079e-05	32	32	32	16	ZNF276	89802413	89807311	2.26865673445612
X100151458_TGI_at	X100151458	-2.78222189573401	-0.143789883613208	0.00539881135510243	0.00792918836290814	0.00285924850070229	0.0850848073226925	0.0230059427176254	36	36	36	7	USP42	6144549	6201195	2.26770184735176
X100155894_TGI_at	X100155894	2.78184904028777	0.0763876744507049	0.00540501749317911	0.0297094240915601	0.037935465417082	2.47959246219661e-10	3.54294184522427e-10	28	28	28	1	MDS2	23953824	23967056	2.26720289612716
X100156105_TGI_at	X100156105	2.78109732706361	0.0792229384520074	0.00541754926506732	0.0266408984942582	0.0425018564978715	1.99729298648529e-11	1.96514312675505e-11	35	35	35	2	DTYMK	242615156	242626227	2.26619713068657
X100123111_TGI_at	X100123111	2.78109542551186	0.0174313223724201	0.00541758099897217	0.520330467397421	0.589206580475064	2.32109009453657e-202	4.63190989495196e-200	27	27	27	9	X100123111_TGI_at	123605361	123607551	2.2661945867652
X100162574_TGI_at	X100162574	-2.78011098884742	-0.0699706812334977	0.005434032247696	0.0341511002900628	0.0457444707164471	3.32632386345399e-12	5.39292123118092e-12	26	26	26	1	GGPS1	235491753	235507840	2.2648777886353
X100304777_TGI_at	X100304777	-2.77760502091841	-0.191872390448959	0.00547611402644959	0.00479227173350135	0.00291390105477849	0.0821547730858628	0.0386469086532088	20	20	20	1	DHRS3	12677616	12678035	2.26152751734187
X100150701_TGI_at	X100150701	2.7759202247486	0.0828770919832525	0.00550457130536436	0.022850897680074	0.031767224688312	7.39198318437654e-09	5.97104035602044e-09	20	20	20	2	C2orf47	200820039	200828831	2.2592764981208
X100157986_TGI_at	X100157986	-2.77552189121994	-0.0811631384726426	0.00551131889035618	0.0244745399915852	0.0449294481668642	5.22126322096324e-12	8.37247504149528e-12	20	20	20	1	CD46	207925524	207966943	2.25874445953971
X100140755_TGI_at	X100140755	2.7714692747004	0.0640011500372645	0.00558039385495921	0.0386190111487291	0.0741201705250032	4.25994286776104e-19	1.0571082996555e-18	6	6	6	17	PCGF2	36891296	36895112	2.25333514819519
X100136102_TGI_at	X100136102	-2.7675999669457	-0.115063351542363	0.005647072363865	0.0125888726563822	0.0250196007009823	3.01912476478828e-07	3.54226499609502e-07	23	23	23	22	PVALB	37196745	37215517	2.24817664700265
X100146295_TGI_at	X100146295	2.7670178366721	0.178487326294946	0.00565716598569944	0.00482722002568457	0.00595467230687716	0.0128874329186818	0.00578161496081487	19	19	19	19	TSEN34	54694196	54697525	2.24740107853097
X100153970_TGI_at	X100153970	2.76612762661253	0.0605340666179428	0.00567263291241929	0.0465433672746917	0.0647595934977577	8.33503251187098e-17	1.79809043225607e-16	28	28	28	3	X100153970_TGI_at	101395274	101396431	2.24621531960274
X100312124_TGI_at	X100312124	-2.76499640494925	-0.0275856514792427	0.00569234231511237	0.223403420888648	0.270590484357171	4.96679786836012e-73	7.3421598017906e-72	56	56	56	8	DEPDC6	120886110	121063151	2.24470899103782
X100162439_TGI_at	X100162439	2.76460439464698	0.0591564472528208	0.00569918675197359	0.0466747278904572	0.0621748925058864	3.55117424901349e-16	7.41356761441079e-16	34	34	34	13	C13orf31	44453968	44466438	2.24418711175353
X100312013_TGI_at	X100312013	-2.76326711385394	-0.167911935514507	0.00572259134502964	0.00677061867222538	0.0134796245872426	0.000177721590176561	0.000105511243346184	11	11	11	19	ZNF554	2830555	2835770	2.24240726631166
X100134728_TGI_at	X100134728	2.76278278344068	0.0437047013248874	0.00573108927520105	0.0848818404086735	0.125807499114321	3.92561365441333e-32	1.21142025733058e-31	20	20	20	4	GRK4	2965342	3042474	2.24176282633108
X100133994_TGI_at	X100133994	-2.7622681531503	-0.0565139913748527	0.00574013130784535	0.0520805063659974	0.0779520279472565	4.85006873579742e-20	1.60061193697436e-19	23	23	23	14	X100133994_TGI_at	50037707	50040087	2.24107817282495
X100138228_TGI_at	X100138228	-2.76130958546226	-0.0666736458476198	0.00575700760665821	0.0389681984885407	0.0512155343681749	1.60258322915348e-13	1.42800785886138e-13	46	47	47	7	TMEM176A	150497853	150502208	2.23980319671692
X100134761_TGI_at	X100134761	-2.7611116977397	-0.194717812604047	0.00576049713425032	0.0044919889019541	0.0052638685319332	0.01939956441439	0.0108596746874323	10	10	10	1	X100134761_TGI_at	173985580	173991508	2.23954003509326
X100159027_TGI_at	X100159027	2.76034162301149	0.113341330581166	0.00577409469641499	0.0153134702201737	0.0125081248497839	0.000305909885770865	0.000177850099060461	29	30	30	16	NQO1	69744898	69760463	2.23851609787247
X100132666_TGI_at	X100132666	2.76014035310104	0.0552557034571216	0.00577765337875725	0.0556691667261224	0.081034930168232	8.39617394685495e-21	1.40861035114115e-20	35	35	35	2	RFTN2	198435527	198540584	2.23824851652583
X100300935_TGI_at	X100300935	-2.75991304085476	-0.0754073403975101	0.00578167489732373	0.0363451170228632	0.0337207566233721	2.52418820503397e-09	2.56494266720021e-09	28	28	28	6	BTN2A2	26383353	26395098	2.23794633228968
X100161538_TGI_at	X100161538	-2.75924236926238	-0.0483783011377012	0.00579355486749666	0.0756075330117873	0.113281740141315	6.55884688146272e-29	1.57966571845422e-28	33	33	33	2	C2orf52	232373136	232379050	2.23705487572119
X100124934_TGI_at	X100124934	2.75817007471645	0.134914324607293	0.0058125947340639	0.00890764099279202	0.0136099786467164	0.000165252954543151	9.82338619538746e-05	11	12	12	16	MYST1	31128986	31142705	2.23562995588334
X100162476_TGI_at	X100162476	2.75754552578279	0.18935193847107	0.00582371032392085	0.00691001080850206	0.00380582556679529	0.0469145122872075	0.0189465537369314	44	44	44	6	ZSCAN16	28092386	28097854	2.23480023531787
X100302492_TGI_at	X100302492	2.75705060508027	0.0635021736133526	0.00583253242409561	0.0420393755811946	0.071319941429094	2.07449716177689e-18	3.48606800421152e-18	21	21	21	19	KIR3DL2	55361897	55378662	2.23414283820645
X100309168_TGI_at	X100309168	-2.7565215787622	-0.0727462745402348	0.00584197578672275	0.0311777779633585	0.0436284543203235	1.0718673185201e-11	1.59956464754239e-11	37	37	37	17	SMURF2	62541906	62658077	2.23344024738207
X100156899_TGI_at	X100156899	2.75623235896585	0.112910110506045	0.00584714431826173	0.013973285117801	0.019173170860839	7.55763977058794e-06	6.20998144654174e-06	22	22	22	11	ZFP91	58346586	58388515	2.23305618684491
X100135181_TGI_at	X100135181	-2.75553393707167	-0.152954468880874	0.00585964253748131	0.00729703709001882	0.0118091150434299	0.000452685987617603	0.000254321036581743	12	12	12	8	STAU2	74461840	74659057	2.23212887694002
X100143639_TGI_at	X100143639	2.75351757689346	0.086162153424189	0.00589586041907007	0.0217423837318112	0.0439903870278656	8.77538629410993e-12	1.38691640050527e-11	4	4	4	1	SEMA4A	156123387	156147534	2.22945280668652
X100156481_TGI_at	X100156481	2.75302474492013	0.245444893949827	0.00590474330025621	0.00385007752020368	0.00383570151618096	0.0460570419572355	0.014136789868813	6	6	6	2	X100156481_TGI_at	136577760	136580657	2.22879897793285
X100301878_TGI_at	X100301878	2.75095973833238	0.114140060852211	0.00594209460567375	0.0127727475234279	0.00425578311154217	0.035597797923792	0.0149054555481822	44	44	44	6	FHL5	97010434	97064512	2.22606043795898
X100153357_TGI_at	X100153357	2.75003294684599	0.109283925896794	0.00595892728884728	0.0152713913439027	0.0047082591368932	0.0270609629251464	0.013415068567833	59	60	60	17	KPNB1	45727274	45761004	2.22483191382761
X100304908_TGI_at	X100304908	2.74649343915439	0.10904564126545	0.00602360907860645	0.0130424036130532	0.0215068804706314	2.08686024565005e-06	2.01836999608192e-06	9	9	9	17	CPD	28793594	28794414	2.22014322082346
X100128645_TGI_at	X100128645	-2.74592244449699	-0.104010798628802	0.00603410261576965	0.014525551260719	0.0139725557916105	0.000135002785684475	8.99892272347655e-05	26	26	26	12	MPHOSPH9	123636870	123648508	2.21938730849919
X100140179_TGI_at	X100140179	2.74558654951923	0.260523065271129	0.00604028326515258	0.00244217674970475	0.00503097629560172	0.0222935728100682	0.00992518364384528	9	9	9	5	X100140179_TGI_at	133470960	133473116	2.21894269422522
X100160768_TGI_at	X100160768	-2.74510794474781	-0.0928630965398292	0.00604909970462893	0.0178114546946401	0.0057012820997483	0.0149650894388073	0.0102612018426829	44	45	45	13	WBP4	41635392	41642805	2.21830925715023
X100306503_TGI_at	X100306503	2.74353998003053	0.0763602858220322	0.00607806464106575	0.0315974444912975	0.0363980146558108	5.7832339295205e-10	6.26200162180999e-10	24	25	25	4	PPID	159630718	159636836	2.21623468544909
X100303835_TGI_at	X100303835	2.74336706401833	0.147681272095406	0.00608126654636842	0.00744940526189507	0.0106407574525723	0.000873790690336146	0.000512679855186812	10	10	10	11	CBL	119172165	119172580	2.2160059607248
X100136207_TGI_at	X100136207	-2.73999490933773	-0.109345182573875	0.00614401359912326	0.0128355360659294	0.0131764833578271	0.0002105010695121	0.00013541681922825	34	34	34	12	X100136207_TGI_at	133180840	133181405	2.21154783171065
X100121946_TGI_at	X100121946	2.73956088920138	0.0972027169511108	0.00615213179672985	0.0169912500408158	0.0125400875834251	0.000300484090868613	0.000187733767311121	25	25	25	12	X100121946_TGI_at	56595958	56596634	2.21097436924379
X100132925_TGI_at	X100132925	-2.73862219751092	-0.0815126890609081	0.00616972274965911	0.0242100298284716	0.0344818146786234	1.66058906895073e-09	1.83268840323706e-09	17	17	17	12	AQP5	50355278	50358959	2.20973435152568
X100128575_TGI_at	X100128575	2.73675595063612	0.12107861625401	0.00620483055678639	0.00845150631960742	0.00335441638499224	0.0621395982397312	0.0216823467814991	28	28	28	10	FUT11	75532048	75535976	2.20727007383607
X100144892_TGI_at	X100144892	-2.73586809167523	-0.235738034135166	0.00622159600348758	0.00266376622283435	0.00261687382344747	0.0995133655912981	0.0320883206958138	4	4	4	15	MEX3B	82334881	82338479	2.20609819302681
X100310109_TGI_at	X100310109	-2.73582722065973	-0.281038939405288	0.00622236875216711	0.00180367776193793	0.00403976209826953	0.0406236087331535	0.0194502402570388	4	4	4	17	MLLT6	36871900	36883438	2.206044255155
X100150393_TGI_at	X100150393	2.73505946235285	0.0348129224663431	0.00623690083258663	0.125326306706031	0.164935594133969	1.71534234364192e-42	7.2512891684701e-42	42	42	42	4	CISD2	103790207	103809725	2.20503116122429
X100309526_TGI_at	X100309526	-2.73026776510888	-0.0411084152250574	0.00632829024008629	0.114748131624123	0.15247987545431	3.81912526839989e-39	1.55943709052383e-38	381	382	382	10	NUDT13	74870293	74891216	2.19871361061384
X100149943_TGI_at	X100149943	-2.73005069980534	-0.0311342531674825	0.00633245859806839	0.173032144096661	0.225752952498174	1.43062680165125e-59	1.71148274807276e-58	24	24	24	14	ZFP36L1	69255324	69261453	2.19842764096722
X100130229_TGI_at	X100130229	-2.72986010778002	-0.0894286048029152	0.00633612062043585	0.0184089197299139	0.0137861963685658	0.00014978303375556	8.73712478846778e-05	47	47	47	10	X100130229_TGI_at	6213734	6214786	2.19817656369586
X100139527_TGI_at	X100139527	2.72935282029042	0.192248835476617	0.00634587689746565	0.00439261831912436	0.00567719502552774	0.0151797204348008	0.00482471715039962	14	14	14	7	MET	116339447	116340040	2.1975083569551
X100302202_TGI_at	X100302202	-2.72917496873498	-0.126734790683997	0.00634930058157784	0.0106449014705619	0.00959962599404421	0.00157526217619407	0.00108482829199639	19	19	19	1	C1orf144	16693719	16722864	2.19727411254911
X100311834_TGI_at	X100311834	2.72782261135968	0.0933956226285642	0.0063753882014483	0.0178113498860119	0.00784358157903194	0.00429650369933387	0.00217548821268989	34	34	34	12	X100311834_TGI_at	106644668	106646564	2.19549336562124
X100310854_TGI_at	X100310854	-2.72758657751705	-0.165148979549821	0.00637995128074859	0.00601055705363673	0.00255670521781513	0.103493956736639	0.0405766595287024	16	16	16	3	MTMR14	9691265	9743654	2.19518263767113
X100147399_TGI_at	X100147399	-2.72744425813572	-0.0946496802282667	0.00638270406312071	0.0179851809851836	0.036462809694982	5.58052519929256e-10	7.59790651304427e-10	15	15	15	3	EHHADH	184908413	184971837	2.19499529135794
X100146026_TGI_at	X100146026	2.72741560442293	0.132335674508939	0.0063832584207051	0.00590114853603985	0.0056279167213322	0.0156287397528871	0.0066789056226462	16	16	16	16	CHMP1A	89710843	89724129	2.19495757317721
X100160392_TGI_at	X100160392	-2.72724739310739	-0.119237004476548	0.00638651364480915	0.0109892260613455	0.00269678710410097	0.0944823537072321	0.0400295395929759	43	43	43	17	NUFIP2	27590369	27621145	2.19473615561563
X100147040_TGI_at	X100147040	-2.72700643539429	-0.959179732563177	0.006391179259133	0.000172278058542272	0.00647541042650995	0.00949591842200898	0.00530725204304785	1	1	1	17	KRTAP1-5	39182280	39183454	2.19441900123403
X100152952_TGI_at	X100152952	-2.72627319681644	-0.194427664464141	0.00640539567833444	0.00418846182275135	0.00524415727727113	0.0196287365820365	0.00876564718129832	6	6	6	6	C6orf72	149887527	149912067	2.19345403756494
X100130510_TGI_at	X100130510	-2.72254400008478	-0.0724555219863665	0.00647814062188578	0.0305225894838787	0.0347070934279598	1.46697324149373e-09	2.15723948362e-09	26	26	26	13	RBM26	79885958	79980350	2.18854962893372
X100160124_TGI_at	X100160124	-2.72161708958679	-0.193569899969163	0.00649633667377267	0.00398671576665012	0.00849091161498082	0.00296337356678937	0.0015655740977675	12	12	12	11	USP2	119225925	119252421	2.18733147579693
X100312594_TGI_at	X100312594	2.72041304372224	0.140360183101	0.00652004177475565	0.00766656526658598	0.0105984197675773	0.000894925535541718	0.000470372275474926	23	23	23	8	RB1CC1	53536144	53555047	2.18574962167794
X100128756_TGI_at	X100128756	-2.71936707002804	-0.154990078200452	0.00654069789124583	0.00646330224619003	0.00643273768252876	0.00973574616608809	0.0054203633022112	13	13	13	17	CCDC45	62503157	62534060	2.1843759100631
X100124098_TGI_at	X100124098	2.71834422779257	0.051262996673059	0.00656095410184373	0.0616843978682378	0.0930934163720986	8.37750166310712e-24	2.55347241957462e-23	12	12	12	3	ZBTB20	114056946	114790222	2.18303300040544
X100155794_TGI_at	X100155794	-2.71820575835931	-0.101898277901286	0.00656370066065371	0.015332209230471	0.0159225765140268	4.56545103340419e-05	3.91398048393185e-05	39	39	39	1	C1orf183	112265425	112268060	2.18285123328479
X100310941_TGI_at	X100310941	-2.71747619495311	-0.201111771197336	0.00657818872675895	0.00573129211452686	0.0116948593528988	0.000482683114287197	0.000226934714779178	30	30	30	2	ZRANB3	135957236	136288182	2.18189367086336
X100136946_TGI_at	X100136946	2.71729516983032	0.200443604259153	0.00658178807218991	0.00376524118073371	0.010641052468414	0.000873645200175119	0.00039107567834998	1	1	1	2	TSGA10	99614354	99758035	2.18165610571838
X100159607_TGI_at	X100159607	2.71644395792867	0.0844123809118889	0.00659873658054222	0.0231697090210785	0.0266287153819514	1.24629394455499e-07	9.0604972001522e-08	28	28	28	2	FAM59B	26395960	26412513	2.18053920818892
X100131566_TGI_at	X100131566	2.71538098013052	0.0642082012979168	0.00661995666620191	0.040060566778387	0.0794223222684667	2.10266725366408e-20	5.51882207602307e-20	18	19	19	3	DCBLD2	98516627	98620034	2.17914485341392
X100313248_TGI_at	X100313248	-2.71457700608536	-0.203596801752265	0.00663604702626705	0.00392022524638191	0.00371439017868261	0.0496448708357895	0.0179708757447693	13	13	13	10	FZD8	35927549	35928207	2.17809054501417
X100154502_TGI_at	X100154502	2.71453074025384	0.0671961874583266	0.00663697403804445	0.0342109084836641	0.0571834304178733	5.78321019484759e-15	8.16158415029177e-15	17	17	17	10	FAM24B	124608617	124639157	2.17802988119118
X100140545_TGI_at	X100140545	-2.71401700392347	-0.058353224618183	0.00664727541476948	0.0455620471448468	0.0272635234159918	8.79134482367951e-08	1.2122662674983e-07	109	109	109	20	RBCK1	388708	411610	2.17735632684694
X100125985_TGI_at	X100125985	2.71097122019521	0.0249929513504315	0.00670864488474704	0.250353601110713	0.345944180249019	1.29520563248203e-97	2.07579189610588e-96	10	10	10	12	NUDT4	93771700	93797022	2.17336519644975
X100152495_TGI_at	X100152495	2.71033335960998	0.3197679504975	0.00672156144950774	0.00150355189102808	0.00360100791770837	0.0532653421983631	0.0228562906073022	5	5	5	3	NKIRAS1	23933571	23958537	2.17252982662882
X100148388_TGI_at	X100148388	2.70999979187867	0.0613710468077113	0.00672832503521681	0.0417531234991991	0.060420724119063	9.47980223500984e-16	1.93881175505932e-15	34	34	34	3	X100148388_TGI_at	114048023	114048584	2.17209303659311
X100148949_TGI_at	X100148949	-2.70998475617089	-0.0249152310815537	0.00672863005076545	0.247392757770311	0.283003365504513	6.68455688032259e-77	8.1883770761403e-76	54	54	54	10	MRPL43	102737578	102747272	2.17207334914245
X100313249_TGI_at	X100313249	-2.70804226887326	-0.196950129764866	0.00676814018024099	0.00402541920581593	0.0086285173453749	0.00273907741502455	0.00130657546351026	12	12	12	10	C10orf58	82191759	82192284	2.16953065486344
X100146363_TGI_at	X100146363	-2.70781039870785	-0.101271128620652	0.0067728703151783	0.0138586518908719	0.0302233893355466	1.72745723839748e-08	2.14066404447093e-08	13	13	13	1	FCRL5	157514725	157522266	2.16922724005017
X100137333_TGI_at	X100137333	-2.70630688497443	-0.304568766218858	0.00680361404714245	0.00166247506234611	0.00205472013713732	0.144454702868715	0.0448271221030506	6	6	6	15	SYNM	99645285	99675799	2.16726033085466
X100152160_TGI_at	X100152160	2.70561449331651	0.0851535953559268	0.00681781414595487	0.0206495951153027	0.0391633186461895	1.26030296430501e-10	8.56742598282193e-11	26	26	26	18	APCDD1	10454624	10488692	2.16635484184083
X100131831_TGI_at	X100131831	2.70558977510234	0.10691915812798	0.00681832157802997	0.0144300298102532	0.00560959680045854	0.0157991330594676	0.00945038343842533	27	27	27	14	KIAA0284	105331653	105363086	2.16632251964124
X100162309_TGI_at	X100162309	2.70345514133581	0.105759691978976	0.00686227099488792	0.0133197382880484	0.0180808750788053	1.38179921057656e-05	1.05883584191139e-05	9	9	9	12	SRGAP1	64238540	64537560	2.16353213541121
X100125816_TGI_at	X100125816	-2.70237673026444	-0.071162103179154	0.00688457074965695	0.0330615385435084	0.0252212432104814	2.70221937704195e-07	1.88424562024128e-07	52	52	52	2	LONRF2	100900004	100925698	2.16212313265715
X100313084_TGI_at	X100313084	-2.70208251659778	-0.127631569667861	0.00689066589410402	0.00931816716390795	0.0185367405424218	1.07406966216843e-05	8.33511822002345e-06	8	8	8	12	RHOF	122217061	122231568	2.16173880709658
X100157152_TGI_at	X100157152	2.701864449069	0.0825412959315002	0.00689518666751919	0.0240820612646135	0.0372960233431137	3.52676765941493e-10	4.84358308495801e-10	26	27	27	3	TMEM108	132843670	133116613	2.16145397204416
X100312927_TGI_at	X100312927	2.70163509728333	0.117593842091231	0.00689994425043999	0.0113710409527477	0.00983957371243985	0.00137476602603494	0.00104422575796163	18	18	18	14	TTC9	71138669	71139058	2.16115441822276
X100312094_TGI_at	X100312094	2.70083793889788	0.267840445356466	0.00691650313578858	0.00237395291306047	0.00504113384392543	0.0221584819336213	0.00960288507954925	9	9	9	11	ZFP91	58386316	58388432	2.16011342182541
X100123670_TGI_at	X100123670	-2.69607460090149	-0.0223892120367172	0.00701619513517755	0.300583979871643	0.361565063276634	4.62113235686019e-103	6.36194609002112e-102	40	40	40	5	X100123670_TGI_at	81601165	81614146	2.15389834082897
X100141087_TGI_at	X100141087	2.69602699426756	0.23574752520298	0.00701719797501833	0.00300829490977754	0.00247473194040037	0.109199957991607	0.0423916420953027	5	5	5	3	IFRD2	50325120	50329919	2.15383627062166
X100141723_TGI_at	X100141723	-2.69560769531281	-0.0951203563098772	0.00702603612234589	0.0168222759092704	0.00509221846819038	0.02149179964234	0.0118927178953192	36	36	36	1	X100141723_TGI_at	9886346	9888329	2.15328962173796
X100310638_TGI_at	X100310638	2.69434759645413	0.0453282012474299	0.00705265717249847	0.0727908663317088	0.114311744995954	3.57622811603583e-29	9.45516184266835e-29	30	30	30	19	FKRP	47251105	47258709	2.15164722656385
X100303045_TGI_at	X100303045	2.69405745066432	0.21818988402276	0.00705879965250502	0.00315110531203472	0.00948767016743918	0.0016786863717625	0.000910507627130299	3	3	3	6	BAK1	33540323	33548070	2.15126914436105
X100130192_TGI_at	X100130192	2.69374657768061	0.24532519334068	0.00706538626420056	0.00249195289133956	0.00719875457778432	0.00623439526500077	0.00307593544125378	3	3	3	6	BAK1	33540323	33548070	2.15086409031574
X100142589_TGI_at	X100142589	-2.69148799946351	-0.0788865057016239	0.00711340574753186	0.0260005623424887	0.0335072572803993	2.83877808833075e-09	4.52810354936942e-09	42	42	42	14	X100142589_TGI_at	64907088	64908956	2.14792241850749
X100150651_TGI_at	X100150651	-2.68960140247709	-0.0486086345705927	0.00715374093102106	0.0738051013901834	0.112377842359103	1.11620695078296e-28	3.76872620253167e-28	21	21	21	11	PAAF1	73588032	73638779	2.14546679164934
X100304862_TGI_at	X100304862	-2.6865119934082	-1.65991230825968	0.00722023560336247	6.44602742471299e-05	0.00930373021411976	0.00186374536573251	0.00137427787618276	1	1	1	20	ZFP64	50701606	50776724	2.14144863074465
X100302297_TGI_at	X100302297	2.68485646936917	0.198275520209469	0.00725609595733498	0.00685778955010592	0.00328667553106947	0.064843359818511	0.0252893219596679	32	32	32	6	MDC1	30667583	30685458	2.13929698263684
X100145263_TGI_at	X100145263	2.68123199972517	0.0971725527150126	0.00733516426315596	0.0183567256454861	0.0276090196574261	7.27058575461374e-08	7.64957391689605e-08	31	31	31	11	EED	85955814	85989778	2.13459015615152
X100147393_TGI_at	X100147393	-2.67973603820992	-0.0600775388150623	0.00736802361439434	0.0440471831256922	0.0579607617705052	3.74777447294843e-15	5.32210846982853e-15	31	31	31	15	CEP27	42841064	42859294	2.13264899090231
X100142679_TGI_at	X100142679	-2.67851414424692	-0.0787798183168723	0.00739496088271178	0.0247084502141845	0.0212728206212613	2.37409262564782e-06	2.24324134845499e-06	37	37	37	3	PCYT1A	195961239	195974315	2.13106411895814
X100150542_TGI_at	X100150542	2.67810397385084	0.0612233887476893	0.00740402308035664	0.0427582201244526	0.0847452297381136	1.01029287406058e-21	1.93327881314235e-21	25	25	25	6	IYD	150690027	150725764	2.13053223610283
X100124360_TGI_at	X100124360	2.67753623530097	0.0669985218876359	0.00741658298397388	0.034511711438748	0.0421213354971095	2.46433586028738e-11	3.69604874130083e-11	51	53	53	3	TMEM39A	119150672	119182447	2.12979613960092
X100147773_TGI_at	X100147773	2.67681973269025	0.0649636522173962	0.00743246122512997	0.0371918101826915	0.0652096504210265	6.47383436146604e-17	1.41274007107755e-16	16	16	16	17	HOXB2	46620020	46622393	2.12886734781506
X100132383_TGI_at	X100132383	2.67639711121158	0.146549917907008	0.00744184112698692	0.00546187052669105	0.00710168751620692	0.00659518179484576	0.00252597013391959	10	10	10	2	DFNB59	179318104	179326063	2.12831960580191
X100156311_TGI_at	X100156311	-2.67592388913642	-0.178383949408452	0.00745235668604413	0.00497451827996577	0.0130986072365791	0.000219862520293043	0.000175318779889684	9	9	9	1	X100156311_TGI_at	33607471	33608831	2.12770636699727
X100140704_TGI_at	X100140704	-2.67565562851879	-0.150946506418918	0.00745832367364696	0.00718755219631373	0.0104888149644681	0.000952068355863746	0.000755121734478435	10	10	10	14	X100140704_TGI_at	105288276	105289791	2.12735877321009
X100127251_TGI_at	X100127251	2.6744742093214	0.194210486776987	0.00748465329386769	0.004027484459444	0.007120057416685	0.00652530659649232	0.00250164840124728	4	4	4	2	X100127251_TGI_at	100593275	100595103	2.12582831236134
X100146348_TGI_at	X100146348	2.67438579555609	0.0892274787146276	0.00748662706975871	0.0184233249223448	0.0231483414075602	8.45225883423535e-07	7.75104600395366e-07	32	32	32	11	OVCH2	7712443	7727941	2.12571379977963
X100143158_TGI_at	X100143158	-2.67436434212939	-0.038575937409169	0.00748710607297285	0.104842028048804	0.15131722156516	7.79842972002643e-39	3.810975177591e-38	33	33	33	11	C11orf30	76157943	76261253	2.12568601399625
X100124335_TGI_at	X100124335	2.67297097053257	0.0748407097954467	0.00751827561730232	0.0266678272951397	0.0399895027479158	7.99133471458186e-11	5.91670702783593e-11	22	22	22	7	X100124335_TGI_at	7284224	7286811	2.12388175724958
X100310337_TGI_at	X100310337	-2.67193618283918	-0.0348262813016503	0.00754149892506068	0.129135927379587	0.156744992880056	2.76096617193518e-40	1.43340211206012e-39	72	72	72	3	FAM55C	101500549	101541666	2.12254232651942
X100312422_TGI_at	X100312422	-2.67119583897224	-0.0869758928569665	0.00755815360202137	0.0201041933167946	0.0306732130222121	1.34897640151585e-08	1.2242156531165e-08	24	24	24	19	LASS4	8327086	8330022	2.12158428629669
X100312982_TGI_at	X100312982	2.67115485200855	0.141733676794767	0.00755907660191663	0.00898189803725087	0.00822098273622764	0.0034589895445822	0.00140717218290925	31	31	31	2	NUP35	183989082	184026166	2.12153125359739
X100310030_TGI_at	X100310030	2.67046785354614	3.17022382250202	0.0075745624128497	1.67942268869887e-05	0.00367492559461369	0.0508746296114733	0.023329478890796	1	1	1	17	MLX	40719092	40724730	2.1206424515615
X100162588_TGI_at	X100162588	2.66896123990851	0.222168493646704	0.00760862300748838	0.00312386742458904	0.00550435735323995	0.0168156930175264	0.00676698685629789	15	15	15	10	FAM178A	102672752	102673642	2.11869393381555
X100141633_TGI_at	X100141633	2.66877965790872	0.141762575191964	0.00761273735912366	0.00782131844405133	0.00771895790942374	0.0046161690470984	0.00222712657355955	24	24	24	19	X100141633_TGI_at	46217644	46220639	2.11845915318986
X100154542_TGI_at	X100154542	2.66812515947581	0.0935775397292977	0.00762758378001649	0.0172897921209568	0.0388960268112305	1.46039221492419e-10	2.70517410478527e-10	17	17	17	14	PPP2R3C	35591107	35591800	2.11761301344642
X100124723_TGI_at	X100124723	-2.66720969743566	-0.166980880588946	0.00764839335062438	0.00539003650361209	0.0146451997519679	9.28273364083903e-05	5.98036445610597e-05	2	2	2	4	HTT	3162088	3174952	2.11642978474703
X100122728_TGI_at	X100122728	-2.66702331409259	-0.107375447748949	0.00765263630140302	0.01259144012008	0.014665333851185	9.17933330191552e-05	5.76767844275542e-05	15	15	15	16	SPIRE2	89894906	89936798	2.11618892642582
X100305747_TGI_at	X100305747	2.6660934483764	0.181960830755592	0.00767383590009258	0.00453657501082869	0.00505507290986449	0.0219744752264929	0.0112267316891589	7	7	7	17	X100305747_TGI_at	36859029	36859790	2.11498749213878
X100152328_TGI_at	X100152328	2.66486698088153	0.0925452443789078	0.00770187808565822	0.0181728046512425	0.00448890512482911	0.0308960941029004	0.0151263350580583	48	48	48	17	CACNB1	37333389	37353901	2.1134033601803
X100144815_TGI_at	X100144815	-2.66470218204211	-0.111750561258083	0.00770565306834546	0.0232156329928123	0.0151304822712811	7.08742517109078e-05	4.71926479453063e-05	44	44	44	6	MSH5	31707773	31730450	2.11319054812537
X100138690_TGI_at	X100138690	-2.66377061603294	-0.0671710419147039	0.00772702328320888	0.0321879338519764	0.0505687583409746	2.29502672394928e-13	2.5742161345372e-13	33	33	33	2	RBM43	152105909	152118377	2.11198777912887
X100140366_TGI_at	X100140366	2.66141920457546	0.209286173650569	0.00778120130201434	0.00330993447030178	0.00364537631811768	0.0518164489529038	0.0260635503182016	7	8	8	1	X100140366_TGI_at	8472242	8473573	2.10895334921069
X100152844_TGI_at	X100152844	2.6612109922862	2.44080690102127	0.00778601501064646	2.47592690046055e-05	0.00241874354613819	0.113295241446525	0.0355863972415253	8	8	8	8	X100152844_TGI_at	129417514	129440162	2.10868476334138
X100138053_TGI_at	X100138053	2.66000564024507	0.0372732875278213	0.00781393429547749	0.117171232040502	0.126907143026507	2.03650458458672e-32	7.96167300294292e-32	68	68	68	11	X100138053_TGI_at	125276050	125277643	2.10713024491972
X100128190_TGI_at	X100128190	-2.65957944629033	-0.0811690776426471	0.00782382756858587	0.0219142744199472	0.0335647554651194	2.75038922167042e-09	2.78279743344903e-09	30	31	31	4	PTPN13	87515884	87736302	2.10658072964644
X100127278_TGI_at	X100127278	2.65888117155011	0.147206538050247	0.00784006093028359	0.00665164108788884	0.00409336906778269	0.039310843869431	0.0224778642473773	15	15	15	9	JAK2	4985244	5127994	2.10568056211363
X100126129_TGI_at	X100126129	2.65858043588989	0.248399503166524	0.00784706166848286	0.00215477362694329	0.00334261845266902	0.0626017248278688	0.0238261347195929	10	10	10	19	TRAPPC6A	45666186	45681485	2.10529293434418
X100125312_TGI_at	X100125312	-2.65707926452486	-0.0539092685801862	0.00788209081430693	0.0446386140323253	0.0698336005480411	4.79881076187619e-18	7.4671813522459e-18	18	18	18	16	X100125312_TGI_at	17320882	17321857	2.10335856567377
X100125150_TGI_at	X100125150	2.6562167081187	0.0899506831966263	0.00790228147425642	0.017723506274627	0.0301321624981478	1.81630406104936e-08	1.8597688830564e-08	17	18	18	12	CLEC4A	8276227	8291203	2.10224750508494
X100138059_TGI_at	X100138059	-2.65506279927341	-0.0461961807202304	0.00792936452737704	0.0730520206883086	0.0940238982844458	4.89853666327342e-24	1.86810963842127e-23	29	29	29	20	X100138059_TGI_at	3827483	3847972	2.10076161637875
X100150319_TGI_at	X100150319	-2.65420165690923	-0.0230827420675981	0.00794963028285293	0.278891723350059	0.326538099740632	5.04057469182967e-91	7.48828897506885e-90	53	55	55	11	FDX1	110300593	110335604	2.09965306880901
X100132960_TGI_at	X100132960	-2.65305427958137	-0.213399514205249	0.00797670424106332	0.00354661315833767	0.00572285845881693	0.0147754798711231	0.00664360949303011	8	8	8	11	NCRNA00084	65192516	65207155	2.0981765103501
X100312134_TGI_at	X100312134	2.65293678381737	0.152101314056039	0.00797948137180414	0.00624681672562622	0.00703515892203534	0.00685468967330506	0.00326437518891879	31	31	31	4	PDS5A	39826422	39851151	2.09802533480004
X100131213_TGI_at	X100131213	-2.64965010285554	-0.782133320104673	0.00805751707132569	0.000249283625560418	0.00451991221508588	0.0303213508058628	0.0172012424104491	2	2	2	22	APOBEC3D	39417329	39429244	2.09379876568225
X100154996_TGI_at	X100154996	-2.64922562048922	-0.0820205154144923	0.00806764522122834	0.0221380694773764	0.00812938872121265	0.00364564267195637	0.00184128139460605	62	62	62	4	PI4K2B	25235674	25280710	2.09325320835846
X100159752_TGI_at	X100159752	2.64890244587902	0.129339120332505	0.00807536380820841	0.00864596323598178	0.0122167665544493	0.000360148642566227	0.000326388891245852	13	13	13	13	LHFP	39917029	40177356	2.09283790288686
X100155605_TGI_at	X100155605	2.64761090992479	0.0259942651643765	0.00810627643704236	0.224364713071061	0.298282963528486	9.28515235029123e-82	1.23624324213953e-80	51	51	51	1	SYPL2	110009099	110024763	2.09117859020264
X100140779_TGI_at	X100140779	2.64692303031774	0.142255279851058	0.00812278388042239	0.00743433288477766	0.0149361102271294	7.89605009431319e-05	6.31486138597416e-05	5	5	5	17	C17orf28	72946839	72968816	2.09029510170701
X100137479_TGI_at	X100137479	-2.64657417198489	-0.0864838910817919	0.00813116712915018	0.021257300124717	0.0293507259395997	2.79097739954119e-08	2.40088601044946e-08	29	29	29	10	KIAA1462	30304195	30336741	2.08984711229402
X100130844_TGI_at	X100130844	-2.64564831425086	-0.114132935855435	0.00815345353956196	0.012004110479752	0.00519808391598607	0.0201753721201039	0.00799295336552272	38	38	38	10	HIF1AN	102295696	102309755	2.08865839917594
X100161061_TGI_at	X100161061	-2.64563594464599	-0.0898881293315542	0.00815375165924612	0.0187525003849644	0.0270819526573689	9.71416798788936e-08	9.0813918975377e-08	21	21	21	8	X100161061_TGI_at	22975197	22976250	2.08864252009278
X100149248_TGI_at	X100149248	-2.64520502404415	-0.080468802048644	0.00816414336307392	0.0245917923252521	0.0377631450329947	2.72655845062093e-10	3.08846479127625e-10	18	18	18	5	WDR55	140044422	140050539	2.08808937763979
X100148761_TGI_at	X100148761	2.64515775170808	0.0818362601636486	0.00816528406252044	0.0219801950350291	0.0522816754449425	8.86272699688956e-14	1.55449195202083e-13	6	6	6	1	OXCT2	40235197	40237020	2.08802870196966
X100309849_TGI_at	X100309849	2.64446414402609	0.0495494765049453	0.00818203748883563	0.0633872259472457	0.063998949806098	1.27730132315252e-16	1.75328547268474e-16	57	57	57	2	CDC42EP3	37872302	37898770	2.08713853496266
X100156257_TGI_at	X100156257	2.64416210120578	0.218880781208009	0.00818934265302572	0.00464017513484297	0.00795095173145559	0.00403917442801903	0.00207797594384548	4	4	4	6	HSPA1L	31777395	31782835	2.08675095704556
X100303118_TGI_at	X100303118	-2.64336290783109	-0.0194478779044878	0.00820869999260493	0.385786131544991	0.452641363913205	9.78715923989346e-138	2.42330425642842e-136	35	35	35	11	HEPHL1	93754377	93847374	2.08572561641799
X100300846_TGI_at	X100300846	-2.64334668572817	-0.0469803314405825	0.00820909333337111	0.0669028228058507	0.0928882224478866	9.42927330417068e-24	2.18783143934915e-23	26	26	26	4	RGS12	3317794	3380409	2.0857048065904
X100138478_TGI_at	X100138478	-2.64270231078976	-0.0396172964905861	0.0082247312772495	0.09681498292379	0.141359109324369	3.39531264588514e-36	1.52770260337199e-35	18	18	18	3	RFT1	53125663	53164454	2.08487828264415
X100138071_TGI_at	X100138071	2.64138613111361	0.0373022388831682	0.00825675570186495	0.103975626076422	0.158687547129827	8.30966804525769e-41	2.24497074163127e-40	30	30	30	7	X100138071_TGI_at	77313169	77326662	2.08319056497434
X100144356_TGI_at	X100144356	2.64123480083423	0.109761526990186	0.00826044491389422	0.0129784964918198	0.0114394013562707	0.000557201912638102	0.000259176402477372	25	25	25	2	KIAA1841	61293363	61365166	2.082996560616
X100154302_TGI_at	X100154302	2.6386860346602	0.056227711958326	0.00832280213164215	0.0481477330659306	0.0684936558169472	1.02110006382918e-17	2.91097427547956e-17	33	33	33	9	ASB6	132396882	132404444	2.07973043026882
X100159869_TGI_at	X100159869	-2.63751910730709	-0.0457139749064255	0.00835149204980003	0.0733481973739759	0.0846449644820985	1.0698972832736e-21	3.05669603414249e-21	55	55	55	17	DBF4B	42786238	42827905	2.07823592797656
X100141809_TGI_at	X100141809	-2.63622373267783	-0.122745603437593	0.0083834435406621	0.00953883834180481	0.0186117665279447	1.03046101972135e-05	9.03215016804513e-06	7	7	7	3	CPNE9	9745509	9771591	2.07657755612849
X100153457_TGI_at	X100153457	2.63601127439772	0.255251288269851	0.00838869442523522	0.00220121529888652	0.00344520277150412	0.0587025122342391	0.0289310487191644	7	7	7	1	SPRR2G	153122058	153122607	2.07630562534968
X100307935_TGI_at	X100307935	2.63589243324553	0.0478430496652243	0.00839163285489378	0.0625386648539501	0.0820202996482936	4.78812964375126e-21	8.87226698772699e-21	66	67	67	6	CD164	109689757	109703597	2.07615352536046
X100303296_TGI_at	X100303296	2.63548702853261	0.0309305572114697	0.00840166369510843	0.157464578538473	0.174267193269006	4.94844441820753e-45	1.98229604630177e-44	73	73	73	19	FKRP	47249302	47261740	2.07563470654973
X100141024_TGI_at	X100141024	2.63447530593898	0.206615820619723	0.00842674331902467	0.00350426886406303	0.0026588543819749	0.0968350449371405	0.0326237510611578	16	16	16	10	ADAMTS14	72432558	72520608	2.07434023460955
X100139810_TGI_at	X100139810	2.63346286776055	0.0594865007088972	0.00845190768800162	0.0409355762106234	0.0722150345881512	1.25123854796707e-18	2.13888356555389e-18	18	18	18	19	FKRP	47249313	47261170	2.07304525497165
X100308673_TGI_at	X100308673	2.63296781216206	0.247629014513662	0.0084642368490219	0.00281257078952571	0.00649828698001861	0.00936984485422865	0.00401882788917573	44	44	44	10	FAM149B1	75001024	75001714	2.07241219256975
X100125846_TGI_at	X100125846	2.63272197743488	0.056295315394176	0.00847036523864793	0.0480370219580574	0.0759384809857613	1.52066173215069e-19	3.27095100334704e-19	30	30	30	22	THOC5	29904156	29949736	2.07209786266699
X100155712_TGI_at	X100155712	2.63241780225718	0.0408613172789943	0.00847795348361954	0.0876271465980929	0.12374043396659	1.34512146303264e-31	5.52340083396239e-31	25	25	25	1	AMIGO1	110049447	110052304	2.07170897062493
X100309439_TGI_at	X100309439	2.6305833177455	0.226027926637456	0.00852384731339391	0.00299933462497142	0.00275062711869736	0.0912490204278029	0.0258458182549585	6	6	6	2	X100309439_TGI_at	206950355	206951575	2.06936433835065
X100154213_TGI_at	X100154213	-2.62959966902247	-0.150673492309896	0.0085485469146162	0.00681388631699454	0.0150324614670479	7.48424640660896e-05	5.355786662117e-05	17	17	17	11	SLC1A2	35272752	35441105	2.06810770054614
X100151653_TGI_at	X100151653	2.62939018990024	0.0313006198185399	0.00855381523155607	0.149864301325165	0.180747998527921	8.20376446049514e-47	5.23911615008655e-46	60	60	60	17	AKAP10	19808751	19881129	2.0678401350451
X100137082_TGI_at	X100137082	2.6283166723419	0.115767047566548	0.00858085935471877	0.0116155898500876	0.00512550487157268	0.0210685819661965	0.0093238892663914	29	29	29	6	ID4	19837616	19840914	2.0664692163094
X100312901_TGI_at	X100312901	-2.62789341382973	-0.0951851006851843	0.00859154310332394	0.0177627810242677	0.0213563514253456	2.26730456160742e-06	1.73845223599549e-06	51	51	51	16	PDXDC1	15130976	15131662	2.0659288267308
X100313001_TGI_at	X100313001	2.62771985845291	0.0986320514294466	0.00859592736623984	0.0155985711742608	0.0191010050503996	7.86482880224144e-06	5.88666769247417e-06	39	39	39	8	TM2D2	38848323	38854011	2.0657072628612
X100304754_TGI_at	X100304754	-2.62686894746183	-0.0474301285441757	0.0086174515776855	0.149820550452569	0.175429003672929	2.37843993199526e-45	9.01839819991172e-45	32	32	32	6	X100304754_TGI_at	29718342	29718868	2.0646211482569
X100313074_TGI_at	X100313074	-2.62549108902632	-0.0538125373060519	0.00865240736642555	0.0514650204346248	0.075725424228121	1.71589671784721e-19	3.31997138213224e-19	14	14	14	5	BHMT2	78365582	78384951	2.0628630416109
X100144612_TGI_at	X100144612	-2.62528649778097	-0.171373897371152	0.00865760856743824	0.00784126529897318	0.018886833516049	8.85216025051143e-06	6.60294831778046e-06	14	14	14	6	SKIV2L	31926580	31937532	2.06260205364004
X100136981_TGI_at	X100136981	-2.62424828464739	-0.0293965817939601	0.00868404553604213	0.169003980794629	0.229385889392813	1.24171341510519e-60	1.09489409779096e-59	34	34	34	16	TAF1C	84212354	84220645	2.06127790792605
X100154420_TGI_at	X100154420	2.62381999169561	0.0931838276415678	0.00869497255517345	0.0165655268714644	0.0303671993535728	1.59613966227355e-08	1.48148761661794e-08	60	60	60	16	ZFP90	68573199	68599863	2.06073178446697
X100306463_TGI_at	X100306463	-2.6237332174446	-0.145493753834556	0.00869718791921804	0.00684360682747524	0.00943451960228313	0.00173016471449255	0.000833709326408613	17	17	17	15	TSPAN3	77338564	77346623	2.0606211460691
X100154570_TGI_at	X100154570	-2.6235173430335	-0.764210232162986	0.00870270142490521	0.000263018849669744	0.00722755092698645	0.00613127950367601	0.00292599643333722	4	4	4	19	ZNF554	2819916	2835469	2.06034591613761
X100143721_TGI_at	X100143721	2.62344527244568	1.57473014223436	0.00870454282754917	6.87934983421778e-05	0.00586490511197737	0.0135872900353359	0.00624545430128945	1	1	1	11	X100143721_TGI_at	44995452	44999576	2.06025403358589
X100307016_TGI_at	X100307016	-2.62203729353676	-0.0554228353481944	0.00874058658810828	0.0492599247249192	0.0663572195276888	3.39731986865482e-17	3.26624679775355e-17	42	42	42	18	USP14	211264	212136	2.05845942052005
X100308834_TGI_at	X100308834	-2.62150645946877	-0.0985949987984036	0.00875421033428858	0.0152634354751126	0.0362580861725827	6.24644937400453e-10	1.01343574265291e-09	14	14	14	9	FAM120AOS	96209839	96212804	2.05778302295897
X100139965_TGI_at	X100139965	-2.62063316571871	-0.0424165248578904	0.00877666452656983	0.0808254984367106	0.106392130778073	3.72728596006889e-27	8.67243434539649e-27	66	66	66	6	ZNF292	87865293	87970351	2.0566705015117
X100122812_TGI_at	X100122812	-2.62048856238779	-0.0802975986534481	0.00878038753990323	0.0240229658925493	0.0325194360656089	4.88771937008295e-09	7.71067299488746e-09	18	18	18	14	AHNAK2	105403591	105420241	2.05648631521837
X100139871_TGI_at	X100139871	2.61917677374308	0.142986081906213	0.00881422587472021	0.00807006469858236	0.00572678150719363	0.0147412709546178	0.00636130839499586	33	33	33	16	WDR59	74907470	75019017	2.0548158243857
X100143304_TGI_at	X100143304	2.61854467559997	0.10378327088467	0.00883057276478413	0.0134841213606677	0.0244799629649917	4.0624002127543e-07	3.4687281634524e-07	12	12	12	8	C8orf57	89044243	89046790	2.05401112648836
X100307273_TGI_at	X100307273	2.6173279471225	0.073574556877869	0.00886211522884028	0.0244808195241981	0.0332750516427728	3.22557461812573e-09	3.33692095515638e-09	76	77	77	5	X100307273_TGI_at	131681091	131681581	2.05246260739354
X100149720_TGI_at	X100149720	-2.61660923118983	-0.103830165598733	0.00888079446736704	0.0131926350258381	0.00714033411212752	0.00644905396383682	0.00326045100432027	30	30	30	5	X100149720_TGI_at	134368969	134680370	2.0515481809151
X100150429_TGI_at	X100150429	2.61557831839194	0.0462651282454959	0.00890764902329241	0.0645710845250477	0.0947545547187062	3.2130277027192e-24	7.3109258521922e-24	34	35	35	12	X100150429_TGI_at	58263617	58290265	2.05023690325119
X100135043_TGI_at	X100135043	-2.61553287506104	-0.183722864222323	0.00890883445756602	0.00424095261138042	0.0149918153145165	7.65527033621821e-05	5.28435759212737e-05	1	1	1	12	X100135043_TGI_at	124842022	124842833	2.05017911097529
X100146632_TGI_at	X100146632	2.61528688166126	0.518691028085751	0.00891525388514484	0.000929914746571063	0.00259318660195564	0.101060141829951	0.0281375381065802	2	2	2	2	PSMD14	162164939	162267926	2.04986628464259
X100140810_TGI_at	X100140810	2.61525952004292	2.53653518072974	0.00891596816740736	2.14569447071511e-05	0.00673756520697341	0.008149329154602	0.00379330075550743	2	2	2	19	NKPD1	45654942	45657029	2.04983149074631
X100139248_TGI_at	X100139248	2.61238168984162	0.0915510101014963	0.00899138069949938	0.0173525712952731	0.0191715315689712	7.56448250271816e-06	7.50516229077838e-06	16	16	16	20	HM13	30102240	30157368	2.04617361370255
X100134687_TGI_at	X100134687	-2.61198455889749	-0.0610020058594769	0.00900183197897099	0.0405402764107828	0.043441865657935	1.18828533004591e-11	1.41046598012524e-11	49	49	49	6	NUP43	150045458	150067688	2.04566909751693
X100150531_TGI_at	X100150531	2.61188230999619	0.0560383500869048	0.00900452461477456	0.0432891998354685	0.0710511243984053	2.41446584280403e-18	5.56436424871524e-18	41	41	41	3	PIGX	196439245	196462876	2.04553921039913
X100148289_TGI_at	X100148289	-2.61185879559163	-0.107926452081961	0.00900514394785817	0.0116711881622107	0.0178768840536433	1.54677309505457e-05	1.35424951725721e-05	14	14	14	17	ZNF385C	40177593	40180707	2.04550934056118
X100158314_TGI_at	X100158314	-2.61026979228168	-0.0350322947404454	0.00904708407829055	0.125623164484991	0.158289467110546	1.06302359629154e-40	4.22780862481498e-40	66	66	66	5	X100158314_TGI_at	131646980	131705608	2.04349137358648
X100140534_TGI_at	X100140534	2.61007276958944	0.128081631530294	0.00905229642672831	0.00920462584035005	0.0121552621395396	0.000372782787030837	0.000222082003749657	14	14	14	4	X100140534_TGI_at	54327325	54328743	2.04324123306634
X100154578_TGI_at	X100154578	2.60985210277813	0.0650076978063637	0.00905813747700596	0.0330129550650568	0.0444000586005434	6.99697236883505e-12	1.32384280935586e-11	14	14	14	20	EIF2S2	32676116	32700085	2.04296109223641
X100301925_TGI_at	X100301925	2.60931395780978	0.0287524203753264	0.00907239628617799	0.175215247413174	0.239639838545143	1.17783321929854e-63	9.0451440000746e-63	31	31	31	12	NUDT4	93771700	93797022	2.04227798786679
X100152087_TGI_at	X100152087	-2.60915379196038	-0.204331669410625	0.00907664394422699	0.00318041137221438	0.00370545924136453	0.0499203958252547	0.0199636082360631	7	7	7	6	C6orf108	43193368	43197211	2.04207470058967
X100302065_TGI_at	X100302065	-2.60830289821512	-0.101079261993717	0.00909923974980933	0.0142468600796668	0.00899070563464303	0.00222744223615419	0.000646143624392263	29	29	29	18	ZCCHC2	60206913	60245816	2.0409948918828
X100148119_TGI_at	X100148119	2.60763834235107	0.0565363108232319	0.00911692219446284	0.0487992079575068	0.0699317955547142	4.5403183481111e-18	1.02564138294997e-17	27	27	27	1	SLC25A34	16062808	16067884	2.04015175153577
X100148249_TGI_at	X100148249	2.60751409782316	0.160953382668991	0.00912023148359417	0.00572572667993467	0.00606377688687816	0.0120863504921912	0.00576831336933845	22	22	22	5	TNFAIP8	118604417	118730293	2.03999413856064
X100303929_TGI_at	X100303929	-2.60692458262732	-0.0804371057850575	0.00913594801138936	0.0224641909079251	0.0181046407911374	1.36376420810052e-05	1.37371955972568e-05	39	39	39	22	X100303929_TGI_at	22764149	22764614	2.03924638046764
X100162265_TGI_at	X100162265	-2.60653828419287	-0.224839770901657	0.00914625986961841	0.00309230244582244	0.00620529365869776	0.0111227275172934	0.0046724965466538	3	3	3	10	TRIM8	104404251	104418076	2.03875646331637
X100313624_TGI_at	X100313624	-2.60505700111389	-0.907642255619892	0.00918589763899837	0.000199665242683532	0.00381599739746368	0.0466206991528586	0.0188464827762366	1	1	1	6	MDGA1	37618079	37619975	2.03687839835483
X100301655_TGI_at	X100301655	-2.60473848005377	-0.107944750547202	0.00919444097144598	0.0123509469687622	0.0178899487071378	1.53563905668058e-05	1.34721747336694e-05	15	15	15	17	DBF4B	42785975	42810245	2.03647467103675
X100152405_TGI_at	X100152405	2.60399819695588	0.0572487703991996	0.00921432415318862	0.0446728126773144	0.0551945053794218	1.75261762291863e-14	4.21383170205824e-14	26	26	26	9	FBP2	97321004	97356075	2.03553651365216
X100123513_TGI_at	X100123513	-2.60359705328727	-0.111540661706063	0.00922511445002061	0.0172168471917028	0.0207982094093663	3.08382727145235e-06	2.3962956790166e-06	17	17	17	6	PRSS16	27215507	27224249	2.0350282371251
X100143909_TGI_at	X100143909	-2.60101263655642	-0.0493242491158629	0.00929490301188446	0.0568148978849126	0.0839742910339603	1.56964453317037e-21	3.72558703857789e-21	36	36	36	22	RNF215	30774803	30783302	2.03175513753524
X100307342_TGI_at	X100307342	-2.60064745808234	-0.145943486434188	0.0093048020383555	0.00712237721805413	0.0170426378188822	2.45411895119961e-05	2.49483062111919e-05	12	12	12	13	X100307342_TGI_at	21877650	21904798	2.0312928621425
X100148788_TGI_at	X100148788	-2.60058309715158	-0.0360803595060204	0.00930654766835366	0.135990014967462	0.16910676537658	1.2661008159767e-43	5.96513327615714e-43	224	225	225	10	NUDT13	74870209	74891580	2.03121139384602
X100146516_TGI_at	X100146516	2.60052838630514	0.248104960328283	0.00930803179360838	0.0023409747404237	0.00566407710074158	0.0152979381488891	0.00711143263692719	4	4	4	5	CSF1R	149439285	149447866	2.03114214195545
X100161974_TGI_at	X100161974	-2.60012069337614	-0.143322625296097	0.00931909781300233	0.0070184229205835	0.0107081103441408	0.000841201095408848	0.000441872011708026	44	44	44	10	TDRD1	115939028	115992063	2.03062612989924
X100121951_TGI_at	X100121951	2.59867117996854	0.100436788613897	0.00935853711105298	0.0166511951162972	0.0275933866788451	7.33333747386012e-08	6.18783644706977e-08	8	8	8	19	ZNF324	58978462	58984765	2.02879203312626
X100158718_TGI_at	X100158718	-2.59863886573357	-0.0166040774357861	0.00935941803192624	0.526515339694877	0.610935086273609	1.35619689085935e-214	6.88822943080526e-213	35	35	35	7	IRF5	128578012	128589441	2.02875115482822
X100300939_TGI_at	X100300939	-2.59815248512348	-0.0353637806860754	0.00937268623102274	0.109400777872228	0.152401487906898	4.00756252369092e-39	2.61508037018967e-38	27	27	27	14	MRPL52	23299095	23304239	2.02813592158638
X100139889_TGI_at	X100139889	-2.59805680402616	-0.104121571604481	0.00937529833374109	0.0212790684108732	0.0136789219860945	0.000159017871072339	7.97277445257933e-05	46	46	46	2	CCNT2	135676392	135714584	2.02801490358573
X100310160_TGI_at	X100310160	2.59768367962638	0.0538069780371438	0.00938549086945407	0.0514174315898168	0.0648205457035814	8.05464985953466e-17	2.35981523687818e-16	27	27	27	14	MAX	65542261	65569188	2.02754300846402
X100122834_TGI_at	X100122834	-2.59730843733022	-0.0810594786673369	0.00939575122748119	0.0213351663619811	0.0107943426729764	0.000801259589388099	0.000457895901604652	53	53	53	4	SLC30A9	41992522	42089550	2.0270684906133
X100137497_TGI_at	X100137497	-2.59727327831397	-0.0538061569857558	0.00939671310307303	0.0485998981889971	0.088145879979596	1.4410124428731e-22	2.82346507365017e-22	41	41	41	6	RARS2	88224102	88299721	2.02702403265879
X100150127_TGI_at	X100150127	2.59669789761145	0.0638750150323797	0.0094124667764381	0.0364865487973307	0.0392924412714304	1.1737016946654e-10	1.37293896307758e-10	74	74	74	5	ZNF354B	178287000	178311415	2.02629654373521
X100163033_TGI_at	X100163033	2.59506348330312	0.085214114980837	0.00945734491589886	0.0208078228777446	0.0171311169881509	2.33680151637797e-05	2.39640530043787e-05	42	42	42	13	USP12	27642437	27746029	2.02423077165526
X100132349_TGI_at	X100132349	2.59421019727846	0.0763934481236939	0.00948085039300122	0.0255038990835815	0.0326101803843181	4.6497680997228e-09	7.46626977389813e-09	34	34	34	20	ATP9A	50213313	50384908	2.02315270649905
X100157443_TGI_at	X100157443	2.59200426153725	0.0970941273312706	0.00954185896181477	0.0152441562316102	0.0216023271044882	1.9799682588068e-06	1.37400074692566e-06	18	18	18	15	PIGB	55611132	55647845	2.02036700703493
X100162351_TGI_at	X100162351	-2.59185470769847	-0.134319561841499	0.00954600774830563	0.00803128619640978	0.0114361433496394	0.000558223653619221	0.000291241750832872	14	14	14	15	TSPAN3	77338331	77363513	2.02017821746139
X100123982_TGI_at	X100123982	-2.5916348161156	-0.0803303003687681	0.00955211070173781	0.0213770901492773	0.0481665552109525	8.69865893554261e-13	1.43681053205016e-12	5	5	5	1	IL28RA	24480647	24513751	2.019900653041
X100158134_TGI_at	X100158134	2.59096499827501	0.0713387341604615	0.00957072252327544	0.0274642924582058	0.0249746168217388	3.09474889367014e-07	2.691062854481e-07	51	51	51	8	C8orf79	12803182	12887284	2.01905527475953
X100146081_TGI_at	X100146081	-2.58825194577021	-0.146403220360296	0.00964643962456921	0.00657257751543881	0.00358479282563961	0.0538054950885896	0.0269100002924525	19	19	19	1	AKIRIN1	39456960	39469981	2.01563294952861
X100141991_TGI_at	X100141991	-2.58805995009708	-0.189799363393165	0.00965181810500113	0.00411978058145272	0.00434669729029579	0.0336811479900868	0.0107674738131837	25	25	25	2	PPP3R1	68406820	68479616	2.01539087125752
X100156721_TGI_at	X100156721	-2.58435948056762	-0.0177183677514346	0.00975600501916317	0.460438032671032	0.509155844467696	2.81270994800182e-162	1.15200765125962e-160	42	42	42	12	STAT6	57489194	57505161	2.01072798492716
X100121870_TGI_at	X100121870	2.58278207853466	0.159209061960568	0.00980072072223085	0.00645706540795515	0.00612953554830693	0.0116283688520168	0.00580119103196398	16	16	16	3	CHDH	53851638	53880176	2.008741986126
X100129268_TGI_at	X100129268	2.58273084033275	0.0756574632577399	0.00980217626456381	0.0264111694261083	0.0405016756372949	6.02452449305441e-11	7.21016131869497e-11	32	32	32	12	CNTN1	41302156	41365315	2.00867749218871
X100139109_TGI_at	X100139109	-2.5825219843093	-0.186605719986339	0.00980811130710813	0.00461849285563192	0.0112609056461857	0.000616055576884051	0.000369369037129746	7	8	8	5	PARP8	49962812	50138169	2.00841461421753
X100133073_TGI_at	X100133073	-2.57964832262567	-0.0591913495510038	0.00989009764762423	0.0396244377790982	0.0565666246772112	8.15787723992183e-15	1.37720006534471e-14	29	29	29	11	STIM1	3876932	4114439	2.0047994204741
X100141203_TGI_at	X100141203	-2.57792928362035	-0.0301404705981462	0.00993943365530283	0.159428402458934	0.219371493280639	1.01927553944251e-57	1.04816847932532e-56	50	57	57	8	GGH	63927642	63951386	2.00263836081235
X100130207_TGI_at	X100130207	2.57728239669886	0.142163264767045	0.00995805585344807	0.00621096112530248	0.00655270205882369	0.00907679256992223	0.00430610202788478	24	24	24	12	FAM101A	124773709	124800568	2.00182544215212
X100157576_TGI_at	X100157576	2.57561841853157	0.0917645003809157	0.0100061003429873	0.0161636191761213	0.034849718801033	1.35623118815106e-09	1.34129519089492e-09	10	10	10	19	LSM14A	34663351	34720420	1.99973514624701
X100135477_TGI_at	X100135477	-2.5754491875062	-0.0607761609872267	0.0100109981436708	0.0380254981605886	0.0630537545489811	2.17016283720786e-16	3.47146932425268e-16	35	35	35	6	C6orf199	109952899	110012415	1.99952261915632
X100131183_TGI_at	X100131183	2.57464741851761	0.0389977113516521	0.0100342315794605	0.101721286461043	0.153957040943882	1.53977489013353e-39	7.70827444722412e-39	18	18	18	3	PAK2	196554158	196555902	1.99851588013493
X100140986_TGI_at	X100140986	2.57457881776617	0.148751854766482	0.0100362217011412	0.00598827948815739	0.0069575451560498	0.00717063625952837	0.00374746520535599	9	9	9	3	TAGLN3	111717585	111732734	1.99842975364292
X100125296_TGI_at	X100125296	-2.57322654993832	-0.0592744472844316	0.0100755230915449	0.037674947287056	0.036742401449	4.78416750860039e-10	6.06430878266137e-10	34	34	34	11	AQP11	77300679	77320691	1.99673239730852
X100150259_TGI_at	X100150259	-2.57277642642037	-0.0960842926862256	0.0100886355446207	0.0158382784166972	0.00771078391069648	0.00463796206763266	0.00234478565546724	42	43	43	6	X100150259_TGI_at	110565712	110679475	1.99616756671772
X100128267_TGI_at	X100128267	2.5710471921827	0.070638512090199	0.0101391509386363	0.0272040934605602	0.0215944756263383	1.98855037783917e-06	1.63254452056501e-06	53	53	53	5	RUFY1	178977570	179037019	1.99399841167961
X100161303_TGI_at	X100161303	2.56928768533603	0.118780953055667	0.0101907817124703	0.00964241044651998	0.023567419019822	6.71143234690142e-07	6.79378316077606e-07	10	10	10	17	CISD3	36886761	36889944	1.99179250094048
X100132161_TGI_at	X100132161	2.56928653066134	0.0354527422487508	0.0101908156718283	0.116006345797888	0.143264416892599	1.06724499230143e-36	6.25353314727537e-36	36	36	36	14	KIAA0391	35591775	35743268	1.99179105371713
X100312891_TGI_at	X100312891	-2.56879490732771	-0.125152156718525	0.0102052836302035	0.0086261375949465	0.0207802006642272	3.11459128513004e-06	2.23901335638598e-06	8	8	8	10	ANXA11	81915055	81923149	1.99117492065682
X100304823_TGI_at	X100304823	2.56640529632568	3.53459171285659	0.0102758681396542	1.51945699833876e-05	0.00472079963161547	0.0268572473644661	0.011680907612495	1	1	1	5	BRD9	891761	892916	1.98818147725388
X100161420_TGI_at	X100161420	2.56621007049855	0.0837897186823265	0.0102816538900694	0.0203756508194166	0.00562808148833781	0.0156272158649673	0.0066789056226462	56	56	56	16	X100161420_TGI_at	2647881	2649719	1.98793701981959
X100308355_TGI_at	X100308355	-2.56546013974318	-0.127015163387215	0.0103039059539047	0.00892873485623319	0.00959972502168941	0.00157517360684369	0.00117775406653088	23	23	23	14	TTLL5	76330086	76421098	1.98699811387077
X100139117_TGI_at	X100139117	-2.56512102980385	-0.15646776621709	0.0103139821431644	0.00556930764204651	0.00508368857854281	0.0216016602304885	0.00894248599988286	25	25	25	16	ZNF668	31072171	31085504	1.98657362483272
X100313665_TGI_at	X100313665	2.56479016304914	0.0275089113250542	0.0103238218489186	0.195126241356348	0.260572301516439	5.92914811044543e-70	7.79089091096805e-69	41	41	41	8	LAPTM4B	98864296	98865176	1.98615949838419
X100307516_TGI_at	X100307516	-2.56297784997723	-0.140146603953788	0.0103778669043949	0.00651050067730786	0.00493623934335234	0.0235953299571733	0.0141826072176095	27	27	27	9	X100307516_TGI_at	117546931	117547654	1.9838919034096
X100303293_TGI_at	X100303293	2.56280239113261	0.102544881354789	0.0103831126127245	0.012987114183997	0.0195033475501308	6.29850935458963e-06	4.78530902277979e-06	24	24	24	6	MLLT4	168227670	168365715	1.98367243570791
X100129607_TGI_at	X100129607	2.56244168668286	0.101116457394758	0.0103939040367247	0.0128494662596685	0.0242388537445443	4.63855963057847e-07	2.56640576643418e-07	9	9	9	7	AP4M1	99699129	99704803	1.98322129718348
X100152302_TGI_at	X100152302	-2.56242510879035	-0.0699653738342579	0.0103944002478536	0.0284206942125643	0.0353663961652982	1.02054112281854e-09	1.01947132652639e-09	20	20	20	19	X100152302_TGI_at	41314348	41316723	1.98320056420283
X100126515_TGI_at	X100126515	-2.56238237202561	-0.0760736598444006	0.0103956795461656	0.024440029287012	0.0323146751204969	5.47032730277756e-09	5.06879299966426e-09	34	34	34	19	PTGER1	14583278	14586174	1.98314711638505
X100154132_TGI_at	X100154132	2.56224514499443	1.43103083832323	0.0103997882987269	6.82359636014364e-05	0.0110264906721802	0.000702978967975145	0.000417738847447392	2	2	2	11	X100154132_TGI_at	111284967	111288911	1.98297550124261
X100158009_TGI_at	X100158009	2.5615677207233	0.0639848241409888	0.0104200924271901	0.0365754470824449	0.0654454286807332	5.67088065683847e-17	1.47244345642932e-16	15	16	16	20	RP13-401N8.2	25754654	25843837	1.98212842878691
X100125982_TGI_at	X100125982	-2.56075130956167	-0.305226852940897	0.0104446092094528	0.00146755582182638	0.00165409408519805	0.190437095536344	0.0486410551248394	4	4	4	2	ICA1L	203641795	203736365	1.98110780473616
X100122430_TGI_at	X100122430	-2.55935783599976	-0.164424688597633	0.0104865737195422	0.00496092425469374	0.00949388860641917	0.00167276568529121	0.000714570206974566	16	16	16	2	LRRFIP1	238677701	238688957	1.97936638575873
X100151906_TGI_at	X100151906	2.5591190841321	0.078485219938324	0.0104937787734744	0.0220563942022795	0.0219688525094138	1.61801549313939e-06	1.25516347553651e-06	37	37	37	16	X100151906_TGI_at	2604101	2614643	1.9790680957001
X100144172_TGI_at	X100144172	-2.55803072007421	-0.179099936660721	0.0105266792499345	0.00417740933591417	0.00368883448979978	0.0504375852588354	0.0202077100486025	12	12	12	11	MRPL23	2004771	2007592	1.97770860990484
X100306778_TGI_at	X100306778	-2.55755527181157	-0.334177504245502	0.0105410804892198	0.00116369851983377	0.00242975487423459	0.112476664652045	0.0294776946846802	6	6	6	7	X100306778_TGI_at	97838227	97838941	1.97711487048444
X100158298_TGI_at	X100158298	-2.55601667539024	-0.213518963732509	0.0105878044822074	0.00335930071615828	0.00485540029151276	0.0247682878186886	0.0161765629387583	6	6	6	13	RBM26	79894098	79979923	1.9751940871178
X100133322_TGI_at	X100133322	2.55429050250745	0.121890058034627	0.0106404439634778	0.00963865839263533	0.0128089397300138	0.000258512943390267	0.00015943188769666	12	12	12	6	RREB1	7108263	7251195	1.97304025109491
X100140027_TGI_at	X100140027	-2.55389235845227	-0.156191260190392	0.0106526183107293	0.00629610938627875	0.0049623970097531	0.0232282288386305	0.0117978735726356	30	30	30	17	CNP	40118758	40129754	1.97254363371408
X100302140_TGI_at	X100302140	2.55359661886263	0.0860185097660777	0.0106616693764792	0.0191509252314946	0.0350348778661704	1.22483334583047e-09	1.67499189137249e-09	17	17	17	22	UPB1	24891250	24922552	1.97217478928404
X100146695_TGI_at	X100146695	2.55328774450135	0.108667819070496	0.0106711297302429	0.0120068208054463	0.0115197112951696	0.000532603131760938	0.000171501541376874	32	32	32	18	BRUNOL4	34823009	35145759	1.97178960029078
X100300322_TGI_at	X100300322	2.55194233412859	0.0282300157532213	0.0107124247394103	0.178775538395602	0.229764168461206	9.62074749106602e-61	6.041557114976e-60	56	57	57	5	MARCH3	126205274	126216549	1.97011221621214
X100142998_TGI_at	X100142998	-2.55053684173749	-0.151148129242747	0.010755715548875	0.00551375816807571	0.00712077656693588	0.00652258650170847	0.00250164840124728	16	16	16	2	NCOA1	24807345	24993568	1.96836069186966
X100128577_TGI_at	X100128577	-2.55046363552975	-0.0214437674874233	0.0107579746412701	0.282219195973672	0.340860621724903	7.19915083394899e-96	1.4377634149428e-94	50	53	53	1	ACP6	147119167	147142634	1.96826948377321
X100127347_TGI_at	X100127347	2.54983316420559	0.247536705732083	0.0107774480130205	0.00238686044499001	0.00370841587644653	0.0498290036111732	0.0195851115556387	7	7	7	19	X100127347_TGI_at	45041044	45060150	1.9674840633674
X100161520_TGI_at	X100161520	2.54952535534583	0.0552868178306644	0.0107869666866108	0.0967931539238384	0.113736089939161	5.01963725554472e-29	1.25339933806458e-28	80	80	80	6	MICB	31465965	31478898	1.9671006624969
X100300564_TGI_at	X100300564	-2.54715899786321	-0.0267934406170269	0.0108603937904346	0.181090285219886	0.249822619965572	1.06911848516683e-66	7.6536880864647e-66	40	40	40	5	G3BP1	151151534	151183891	1.96415442724145
X100147977_TGI_at	X100147977	-2.54697503797767	-0.097826345093311	0.0108661205576097	0.0149543946684256	0.0112840288464975	0.000608091354078383	0.000365205655137181	29	29	29	5	MCCC2	70883153	70953225	1.96392548085814
X100132237_TGI_at	X100132237	-2.5467132087982	-0.279895742749711	0.0108742760651674	0.00202048731121461	0.00169461948277571	0.185090778666878	0.0451966563764596	9	9	9	7	SLC25A40	87465419	87505668	1.9635996457635
X100303363_TGI_at	X100303363	2.5466463753045	0.0136464558442615	0.010876358679561	0.718454401419192	0.741637421589518	9.85943318809982e-307	1.17637454560332e-304	123	124	124	5	RPS23	81569140	81574235	1.9635164787247
X100123858_TGI_at	X100123858	-2.54541602674596	-0.153482116426109	0.0109147612480077	0.0060591187603518	0.00593627899236343	0.0130277565499347	0.00464101898731887	16	16	16	2	ZNF2	95831182	95850062	1.9619857597081
X100147255_TGI_at	X100147255	2.54280322088543	0.101999380624924	0.0109967140323088	0.0134888810716579	0.0188590027945978	8.98926600236497e-06	5.68606413372212e-06	37	38	38	15	ATPBD4	35664300	35834708	1.95873706855358
X100137309_TGI_at	X100137309	2.54096011272578	0.0317521697665244	0.0110548530418371	0.140851828867877	0.168131048358097	2.33201541298505e-43	1.00569953452136e-42	53	53	53	5	X100137309_TGI_at	126203406	126205155	1.95644702635921
X100135902_TGI_at	X100135902	2.54074421625575	0.0654208114534418	0.0110616811168053	0.0312258959859453	0.0571233547574759	5.98031717831554e-15	1.49177160218772e-14	13	13	13	9	PDCD1LG2	5510569	5570398	1.95617886541196
X100156917_TGI_at	X100156917	-2.54065314949321	-0.289477163474153	0.0110645623737625	0.00213383923242289	0.00293329712601202	0.0811412217358311	0.0351738889768875	12	12	12	17	RPL23A	27046999	27051373	1.95606575863854
X100131975_TGI_at	X100131975	2.53989393660848	0.0833449896394594	0.0110886090349793	0.0208439149986184	0.0217645283982148	1.81073890893073e-06	1.76309101311554e-06	39	39	39	17	X100131975_TGI_at	42637460	42639001	1.9551229287219
X100121711_TGI_at	X100121711	2.53872853264026	0.0228779650846734	0.0111256113782489	0.258688798585304	0.330657163914973	2.08741339037617e-92	4.61022926553445e-91	30	30	30	14	FAM177A1	35508180	35515789	1.95367611419833
X100307074_TGI_at	X100307074	2.53871373545051	0.138182965138972	0.0111260819030686	0.00617813527354615	0.00254413550685495	0.104347308764402	0.0289092422099695	37	38	38	2	PID1	229890160	229890802	1.9536577473864
X100128413_TGI_at	X100128413	2.53861961411736	0.0256757071574587	0.0111290752110816	0.200932914590497	0.243012581417086	1.16942918238481e-64	6.56012390398295e-64	84	86	86	6	X100128413_TGI_at	109703997	109704869	1.9535409225845
X100135687_TGI_at	X100135687	2.53817272059399	0.0474960749109443	0.0111432973738313	0.0613015749176933	0.111163108345523	2.27889790750926e-28	3.85823320642848e-28	6	6	6	7	X100135687_TGI_at	44998598	45000392	1.9529862795963
X100137017_TGI_at	X100137017	-2.53799027211895	-0.229855255552277	0.0111491083444586	0.00266352651463896	0.0069039378545222	0.00739749692313927	0.00346105972483794	4	4	4	19	FPR2	52264452	52273777	1.95275986414639
X100303491_TGI_at	X100303491	-2.53655711142939	-0.0773226070065191	0.0111948480968808	0.0235894168588256	0.0306097583327533	1.39686872404026e-08	1.75605150626283e-08	34	34	34	1	ATP8B2	154298035	154310320	1.95098179499554
X100309892_TGI_at	X100309892	-2.53523600822383	-0.0604693297091432	0.0112371590414537	0.0374605570411116	0.0533539903501056	4.88227696311418e-14	7.78231922441179e-14	23	23	23	11	FDX1	110300710	110333797	1.94934347244774
X100313123_TGI_at	X100313123	2.53460440040791	0.0200882055477593	0.0112574376623549	0.34253913691158	0.413267490024522	4.33957055568253e-122	1.06642033677424e-120	54	54	54	12	NUDT4	93795378	93796565	1.94856044924802
X100308703_TGI_at	X100308703	-2.53434804445185	-3.60916738608738	0.0112656775831633	1.4201601133195e-05	0.00259998955682215	0.100613241278965	0.0323456979247592	2	2	2	15	C15orf21	45803346	45814562	1.9482426821666
X100132633_TGI_at	X100132633	2.53307235476676	0.108899107604268	0.0113067611237056	0.0117290415279822	0.0147352664105507	8.82909272701635e-05	4.57269439988282e-05	29	29	29	2	LANCL1	211298847	211341429	1.94666178301004
X100313255_TGI_at	X100313255	-2.53279947599204	-0.100910244447691	0.0113155664265538	0.012465014780233	0.00606194758129296	0.0120993519840791	0.00435551278750862	44	45	45	2	BCL2L11	111921777	111922207	1.94632370156169
X100152887_TGI_at	X100152887	-2.53279051966026	-0.0615410540254405	0.0113158555342932	0.036928138397381	0.0566463947615695	7.80294609267331e-15	1.4938423008703e-14	27	27	27	1	PPP2R5A	212458878	212535204	1.94631260567067
X100313510_TGI_at	X100313510	-2.53126896752597	-0.126135704945557	0.0113650660872716	0.00647535824643581	0.00213351104195098	0.136975544812346	0.0488184496154044	18	18	18	6	AGER	32148890	32152023	1.94442803453171
X100156103_TGI_at	X100156103	2.53002536097764	0.223433149962357	0.0114054282348414	0.0026213718728902	0.00225615609324036	0.126179471373086	0.0342804221884944	7	7	7	2	SLC40A1	190425315	190445613	1.94288840380802
X100301260_TGI_at	X100301260	-2.52897616202703	-0.0613819873490573	0.0114395796522849	0.0355682856960388	0.0635460040014226	1.6467574585907e-16	2.65495336896875e-16	25	25	25	6	C6orf199	109952899	110012415	1.94158993341424
X100305054_TGI_at	X100305054	2.52887756178462	0.115433631769295	0.0114427937505254	0.0106699955296693	0.0161161295089442	4.10069676601591e-05	3.52931763132758e-05	17	19	19	1	RC3H1	173906440	173906656	1.94146792988648
X100155836_TGI_at	X100155836	2.52796041248192	0.0524224592224056	0.0114727287343668	0.0483524341920903	0.0637499768546931	1.46874933125568e-16	3.17978106672603e-16	21	21	21	13	DCT	95091843	95131923	1.94033327492046
X100301988_TGI_at	X100301988	2.52795139989591	0.0267530610035781	0.0114730232421526	0.200716975223601	0.264501188987717	3.72605153106697e-71	5.18402711878575e-70	42	42	42	8	LAPTM4B	98787808	98864829	1.94032212661672
X100158099_TGI_at	X100158099	2.52736707346623	0.0447239260556353	0.0114921318307209	0.0728633089050891	0.088544117019361	1.14666955610725e-22	2.34407533477859e-22	61	61	61	19	MKNK2	2037469	2051243	1.93959940069034
X100309183_TGI_at	X100309183	2.52687969103682	0.192255782829877	0.0115080917653647	0.00404925624738998	0.00710309552992899	0.00658979912232614	0.00322161585566491	5	5	5	12	CCND2	4382949	4409377	1.93899668370971
X100310314_TGI_at	X100310314	-2.52628357226851	-0.114312981223771	0.0115276391457004	0.0100927896033997	0.0173108380245297	2.11553038284654e-05	1.57857507723313e-05	9	9	9	12	GPN3	110890698	110906008	1.93825962687519
X100156080_TGI_at	X100156080	2.52615141752687	0.0546066987147215	0.011531976631002	0.0449580130159997	0.0652809995430269	6.21955511269448e-17	1.67724190715962e-16	24	24	24	9	C9orf114	131581932	131592100	1.93809624635989
X100135776_TGI_at	X100135776	-2.5237271152665	-0.104196906137563	0.0116118026775052	0.0294115064001684	0.0440071970540467	8.69422504427584e-12	1.04948352087617e-11	16	16	16	6	RNF39	30038043	30043628	1.93510035286093
X100129641_TGI_at	X100129641	-2.52305482961127	-0.1537176205361	0.0116340259729026	0.00568470430270608	0.0110389983074763	0.000698043046669469	0.00050652034535569	7	7	7	1	GNAT2	110145889	110155705	1.93426997097639
X100124235_TGI_at	X100124235	-2.52208958893268	-0.247617027707321	0.0116659992690229	0.00220606006886854	0.00392726999016206	0.0435301071859553	0.0191128658686119	4	4	4	3	PAK2	196555963	196557124	1.93307805511836
X100137598_TGI_at	X100137598	2.52206873893738	2.51252774442464	0.0116666907779045	2.18432541147803e-05	0.00640270917903165	0.00990821775824584	0.00593504834582905	1	1	1	1	CPT2	53662100	53679867	1.93305231282367
X100141688_TGI_at	X100141688	2.52156897108667	0.117437861005331	0.0116832769149117	0.00986175651577268	0.0189604255755056	8.49962731174706e-06	4.24069428520569e-06	8	8	8	7	PION	76940067	77045717	1.93243532961542
X100159119_TGI_at	X100159119	2.52073877226254	0.188825877575964	0.0117108755301267	0.00500072081770251	0.00604266541596138	0.0122372722738473	0.0050249236672275	33	36	36	8	SLC26A7	92261515	92410378	1.9314106349286
X100305541_TGI_at	X100305541	-2.5202989194617	-0.198068528841126	0.0117255211483262	0.00324245930683756	0.00699531216586223	0.00701508208608712	0.00332536288119367	4	4	4	4	X100305541_TGI_at	103749211	103764955	1.93086784568644
X100121908_TGI_at	X100121908	2.51667924991595	0.0157935125713091	0.0118466622437538	0.573950047724977	0.64096628912575	1.12344487842239e-232	1.32690589699476e-230	25	25	25	3	X100121908_TGI_at	187896331	187898598	1.92640399339278
X100313411_TGI_at	X100313411	-2.51660262380351	-0.102644764482964	0.0118492386764294	0.0121534389369546	0.0268721381779421	1.09018487570352e-07	8.90295348396603e-08	17	17	17	10	ANXA11	81915353	81965273	1.92630955254395
X100130295_TGI_at	X100130295	2.51654981236921	0.111633792370262	0.0118510146671919	0.0105771541213889	0.00585264482991583	0.013685859498906	0.00626749177438888	23	23	23	11	BBS1	66278118	66301084	1.92624446437984
X100135011_TGI_at	X100135011	-2.51627429016128	-0.101541305990608	0.0118602840063912	0.0220132781718038	0.0171814363011563	2.27260776996029e-05	1.62700704513151e-05	32	32	32	6	IER3	30710975	30712327	1.92590491123046
X100126017_TGI_at	X100126017	2.51402396594776	0.0579745677239356	0.0119362322256597	0.0428236930910778	0.0320167798993761	6.44408867169465e-09	5.95715950136236e-09	54	54	54	19	TNPO2	12810016	12833078	1.92313274036224
X100130324_TGI_at	X100130324	-2.51301570829492	-0.292548077532551	0.011970400477725	0.00241159927130162	0.00556811428142169	0.0161920619798818	0.00563531715784716	4	4	4	2	LCT	136545414	136594750	1.92189131973923
X100154514_TGI_at	X100154514	-2.51295420816111	-0.0398711757385399	0.0119724874227761	0.0882731903402638	0.108608164742675	1.01957007542902e-27	3.54630020308183e-27	60	60	60	8	TG	133879204	134147141	1.92181561051603
X100125890_TGI_at	X100125890	2.51289523752356	0.0957245974365406	0.0119744888348496	0.0143023829085714	0.00698188183961631	0.00707000046465705	0.00304589148747526	44	44	44	8	PSD3	18656653	18725333	1.92174301661422
X100313806_TGI_at	X100313806	-2.51273639647231	-0.212257886740387	0.011979881237317	0.00299342950660227	0.00260162722430881	0.100505981755112	0.0458320230446708	5	5	5	1	AKT3	243675631	243716232	1.92154748730844
X100138044_TGI_at	X100138044	-2.51249670811901	-0.242803465502375	0.01198802235308	0.00228975872158664	0.00983288751245482	0.00137998740921059	0.000414608024720216	4	4	4	18	X100138044_TGI_at	33755223	33757890	1.92125245593241
X100130944_TGI_at	X100130944	-2.51219939005699	-0.0793496234446681	0.0119981277010806	0.0217598804554323	0.0509501338461701	1.85707493495147e-13	2.09495881630404e-13	12	12	12	2	TGOLN2	85545146	85555374	1.92088651999654
X100129376_TGI_at	X100129376	2.51205907518215	0.0460883997090124	0.012002899393344	0.0747469232701613	0.105291679823658	7.08724545688617e-27	1.78935924790674e-26	66	67	67	12	FAM90A1	8373855	8380214	1.92071383408285
X100303494_TGI_at	X100303494	-2.50970497704057	-0.228810102770943	0.0120832065367559	0.00262838282691394	0.00629568159442121	0.0105487884257953	0.00480859656742447	5	5	5	19	FPR2	52264452	52273777	1.91781780110999
X100125476_TGI_at	X100125476	-2.50952835528199	-0.23713740219952	0.0120892509307958	0.00252562288278765	0.00344148509552901	0.0588392213845143	0.0207832297670803	10	10	10	10	KIAA1462	30304107	30316526	1.91760060788201
X100130791_TGI_at	X100130791	2.50899883963398	0.0353979938962507	0.0121073882114659	0.113291000230734	0.133334544621551	4.32589136473412e-34	1.26734867743018e-33	47	47	47	2	RETSAT	85569221	85581655	1.91694953214041
X100143632_TGI_at	X100143632	2.5089045746414	0.0730939343319233	0.0121106195588628	0.0242928998611505	0.0410661980082948	4.41212692837033e-11	5.10394176864816e-11	45	45	45	6	C6orf162	88032323	88050295	1.91683363851569
X100137718_TGI_at	X100137718	-2.50785775507001	-0.0743319865578335	0.012146555312458	0.024193184491668	0.0421020900900734	2.49066259067997e-11	3.61740776213905e-11	19	19	19	17	X100137718_TGI_at	42751057	42753625	1.91554686781881
X100304353_TGI_at	X100304353	2.50749502100069	0.0694058298732399	0.0121590294588921	0.0277315882287985	0.0127385589166621	0.000268893965197817	0.000170893673600864	57	57	57	12	ANKRD13A	110475898	110476736	1.91510108932886
X100313206_TGI_at	X100313206	2.50703287124634	0.11525813299453	0.0121749388795633	0.010129705721028	0.0332666890290561	3.2404469710527e-09	3.43690386883108e-09	1	1	1	8	SLC25A37	23425390	23429095	1.91453321034618
X100151364_TGI_at	X100151364	2.50675058364868	2.41913895451115	0.0121846656507435	2.29915168402708e-05	0.00548521921953314	0.0170076763816885	0.00896337422087792	1	1	1	17	RNF157	74139855	74236390	1.91418638342873
X100304086_TGI_at	X100304086	-2.50631694484027	-0.132993489489383	0.0121996209377317	0.00776847053232384	0.0222094581161395	1.41722699894746e-06	1.14020413077405e-06	6	6	6	6	TUBE1	112400603	112408682	1.91365366335878
X100135406_TGI_at	X100135406	-2.50443705628587	-0.0621297503297365	0.0122646425844826	0.0346973257208275	0.0597323141499007	1.39309140604479e-15	2.78787717313935e-15	26	26	26	17	SLFN5	33592552	33594042	1.91134510345831
X100312211_TGI_at	X100312211	2.5041860199899	0.170717060452355	0.0122733486333424	0.00463014136940211	0.0159048389154614	4.61060036728687e-05	3.79207846146695e-05	3	3	3	17	SMARCE1	38784975	38804100	1.91103692915796
X100138409_TGI_at	X100138409	-2.50321959174062	-0.0430778532110418	0.012306915921988	0.0736984994019082	0.121729680191022	4.4452894414023e-31	1.73565346818825e-30	30	30	30	3	FAM55C	101498074	101542451	1.90985076639224
X100158065_TGI_at	X100158065	-2.50273614063527	-0.0802800717668383	0.01232373829593	0.0204580524373228	0.0220105177013322	1.58131139086896e-06	1.17255322907869e-06	44	44	44	10	STK32C	134020995	134121477	1.90925753283483
X100158105_TGI_at	X100158105	2.50270073625648	0.160824042837038	0.0123249710421299	0.00532678823719473	0.00668993441207295	0.00837861772525112	0.0040413289386628	12	12	12	11	UCP3	73711336	73720130	1.90921409243678
X100147348_TGI_at	X100147348	-2.50267504510608	-0.15943703303091	0.0123258656515114	0.00531610174070009	0.00250680251004446	0.106927550904895	0.0484585754326712	29	29	29	1	X100147348_TGI_at	91295103	91317175	1.90918257026795
X100131610_TGI_at	X100131610	2.5017681496983	0.095656142316668	0.0123574821627977	0.0150445541332079	0.025863799781233	1.89787742865745e-07	2.54631306252287e-07	15	15	15	14	TTC9	71108681	71139428	1.90807000774189
X100144813_TGI_at	X100144813	2.50141935443623	0.073386062213165	0.0123696611016001	0.0232063766698992	0.0249876761613445	3.07260116925514e-07	2.64894875613612e-07	30	30	30	6	SMPD2	109761930	109765121	1.90764219881237
X100308395_TGI_at	X100308395	2.49954493630229	0.0645246737663789	0.0124352927154489	0.0336495866842599	0.0135761324095856	0.000168403299917844	0.000160715515538417	66	66	66	13	LHFP	39917510	39952663	1.90534398737772
X100141043_TGI_at	X100141043	2.49837716433908	0.092741729856201	0.0124763372911038	0.0150555049094296	0.0328117707328556	4.16177158321083e-09	4.37484883793554e-09	17	17	17	8	ZC3H3	144519824	144623620	1.90391289283722
X100150977_TGI_at	X100150977	-2.49834872018932	-0.184264593886168	0.0124773385343347	0.00397883967048138	0.00318501851861062	0.069138709315462	0.0369896771088244	14	14	14	9	SH2D3C	130500597	130540912	1.90387804150601
X100151652_TGI_at	X100151652	-2.49803150430585	-0.0600255922712779	0.0124885094581352	0.0404919667375703	0.0686903144036815	9.14035137699043e-18	2.02736355317369e-17	39	39	39	3	X100151652_TGI_at	158458205	158461304	1.90348939290977
X100141501_TGI_at	X100141501	2.49760616739837	0.029490437325716	0.0125035018190173	0.156876430034228	0.20436650769433	2.02628197714369e-53	1.06661059633896e-52	24	24	24	5	MARCH3	126205554	126366246	1.90296833837674
X100162087_TGI_at	X100162087	2.49733315394626	0.192315609577918	0.0125131334481073	0.00485711598949256	0.00390568206513493	0.044112422557798	0.022589283582146	16	16	16	1	S100A11	152004983	152009511	1.90263392381399
X100145056_TGI_at	X100145056	-2.49687484766053	-0.0496694653500123	0.0125293167862702	0.0530839090142801	0.0730675989251686	7.72742557958448e-19	1.33824109349595e-18	32	32	32	19	X100145056_TGI_at	34688616	34688967	1.90207261009464
X100144808_TGI_at	X100144808	2.49607449320874	0.110993290920196	0.0125576226955472	0.0147429017102807	0.0281202549377468	5.48930017461259e-08	5.08575794188222e-08	7	7	7	6	LSM2	31765175	31774743	1.90109256982867
X100301510_TGI_at	X100301510	2.49551458285003	0.0780785064747896	0.0125774585320237	0.0211237989705316	0.0316071057648713	8.07234064185466e-09	5.24297258471345e-09	33	33	33	7	BAZ1B	72854741	72936608	1.90040710587206
X100155000_TGI_at	X100155000	-2.4953635820814	-0.170687886517987	0.0125828127543644	0.00446777761495027	0.00689574212305559	0.00743282025060596	0.00387163752066245	12	12	12	3	C3orf70	184795839	184870802	1.9002222661121
X100142562_TGI_at	X100142562	2.49491080082238	0.228961065668325	0.012598879682831	0.00589404493655557	0.00425254210057621	0.0356681914883742	0.0149196753422118	18	19	19	6	BRD2	32938706	32945974	1.89966807148531
X100148450_TGI_at	X100148450	2.49404346737445	0.0389420163111526	0.0126297077093245	0.0875987583533065	0.102155874412269	4.40565845436651e-26	1.27833125005981e-25	52	52	52	11	HSD17B12	43702142	43878169	1.89860670025198
X100144284_TGI_at	X100144284	2.49275149466435	0.161591447203153	0.0126757527044324	0.00504342806186418	0.00743768107802579	0.00542955234719105	0.00343742626116363	12	12	12	1	X100144284_TGI_at	85921606	85922252	1.89702624219774
X100137690_TGI_at	X100137690	2.49256035699772	0.0766537675352812	0.0126825773186129	0.0229603496685815	0.0180532182844685	1.40308826537202e-05	1.07080597409488e-05	38	38	38	12	GLTP	110288748	110318293	1.89679248135083
X100136270_TGI_at	X100136270	-2.49218318829131	-0.0839386794317086	0.0126960537553855	0.0196165810176254	0.0218879501119213	1.69173868702663e-06	1.48889262841382e-06	26	26	26	11	MED19	57471842	57479671	1.89633124743643
X100156726_TGI_at	X100156726	2.49216930011226	0.13383401307714	0.0126965502292092	0.00752595831958609	0.00397711029170389	0.0422163272811906	0.020058017643979	35	35	35	17	NFE2L1	46137398	46138272	1.89631426486605
X100129852_TGI_at	X100129852	-2.49130720175366	-0.0508390133505648	0.0127274021318485	0.0532578532673723	0.0800280464278146	1.48965970302233e-20	4.01804642591905e-20	32	32	32	17	X100129852_TGI_at	17906235	17909643	1.89526023381226
X100138191_TGI_at	X100138191	-2.49029835034879	-0.0700954993162315	0.0127635901246506	0.0278338899800802	0.0533936171138479	4.77583507365219e-14	6.73103491446104e-14	15	15	15	5	PJA2	108671302	108671721	1.89402715069136
X100128313_TGI_at	X100128313	-2.48737298442577	-0.101786362491666	0.0128690398037328	0.0123909935543789	0.0116657748629772	0.000490633772987852	0.00036817930769652	25	25	25	1	ZYG11B	53192180	53293011	1.89045385585374
X100312485_TGI_at	X100312485	2.48731086158943	0.191359577460898	0.0128712874585825	0.00380787409547529	0.00284986079567628	0.0855993552885444	0.0291916992715753	4	4	4	10	ZEB1	31810625	31816222	1.89037801034556
X100125876_TGI_at	X100125876	2.4871282880772	0.266878770739603	0.0128778951275978	0.00184865034059806	0.00537913702376166	0.0181135540764743	0.00718827596098975	10	11	11	8	C8orf4	40011002	40012332	1.89015511594921
X100149539_TGI_at	X100149539	2.48688199813663	0.167528014857657	0.0128868135657092	0.00485688417231603	0.0137668844247684	0.000151404800094804	0.000139556428864467	9	9	9	9	CARD9	139258407	139268118	1.88985445440013
X100307922_TGI_at	X100307922	2.48571924981407	0.162324199184314	0.0129289918402986	0.00500552777864908	0.00734517931846779	0.00572778995501601	0.00267224344743551	16	16	16	16	X100307922_TGI_at	81735358	81743632	1.88843533863587
X100149815_TGI_at	X100149815	-2.48434782787185	-0.165839802428712	0.0129788966109755	0.00475348151623885	0.00421819481896518	0.0364232024997963	0.0190174745822024	15	15	15	1	ALG14	95448296	95538483	1.88676222711449
X100312199_TGI_at	X100312199	2.48336750458676	0.0444824077113976	0.0130146740250066	0.0644656444768067	0.0996472732464633	1.89230650003336e-25	7.94997889584423e-25	17	17	17	9	PDCD1LG2	5534985	5571252	1.88556670507405
X100161710_TGI_at	X100161710	2.48282225050182	0.212376422131209	0.0130346110892233	0.00299306977715504	0.00205299474223673	0.144623537371588	0.0482884016208962	18	18	18	12	RAB21	72148653	72180372	1.8849019222497
X100143784_TGI_at	X100143784	-2.48205976127837	-0.0286049894962564	0.0130625365954744	0.163982550429032	0.221479448185636	2.49995712971366e-58	2.36216866273626e-57	18	18	18	3	X100143784_TGI_at	53122502	53124790	1.88397247984131
X100308900_TGI_at	X100308900	-2.48044246005051	-0.057286982097587	0.0131219440551706	0.0390347266094327	0.0514636856815252	1.39624263225034e-13	2.15172319548587e-13	29	29	29	11	C11orf57	111954751	111955500	1.88200181817013
X100142568_TGI_at	X100142568	-2.4803516345519	-0.131510924827058	0.0131252873739525	0.00841095152025775	0.00540219365395168	0.0178670511805142	0.0078947932582012	23	23	23	11	RELA	65421816	65430375	1.88189117907968
X100122809_TGI_at	X100122809	2.4800301751207	0.0434230475822313	0.01313712646145	0.071908065375291	0.109784633669922	5.11694163431025e-28	1.61053810904623e-27	12	12	12	11	ROM1	62380622	62382586	1.88149961943467
X100301855_TGI_at	X100301855	-2.47987709397538	-0.0861530273999686	0.0131427676330815	0.0189790268617889	0.0261559027131318	1.6162796793479e-07	1.29574150189314e-07	29	29	29	10	KIAA1462	30303383	30336800	1.88131317045281
X100302166_TGI_at	X100302166	2.47945612855281	0.177616604166807	0.0131582916162999	0.00434250852906722	0.00451632876730775	0.0303872005459211	0.0126853633771115	20	20	20	12	COPZ1	54718910	54745633	1.8808004929239
X100139279_TGI_at	X100139279	-2.47840345534361	-0.107752058468355	0.0131971821374828	0.0116075831108127	0.0131861786146685	0.000209364021084861	0.000124623259777988	15	15	15	8	FAM110B	58988114	59061342	1.87951878945958
X100130941_TGI_at	X100130941	2.47830521373637	0.186261388404066	0.0132008168076551	0.00414445733215474	0.00817186534877155	0.00355784362206915	0.00144439403744748	9	9	9	2	CFLAR	202025570	202032277	1.8793991957576
X100122709_TGI_at	X100122709	-2.47780435341455	-0.120511841191436	0.013219361028752	0.00963387427649966	0.0104785753496863	0.000957591416201349	0.0005591980888739	16	16	16	11	SNX32	65601409	65621170	1.87878953640814
X100148318_TGI_at	X100148318	-2.47770867966745	-0.179741226509756	0.013222905942778	0.0040404115596601	0.00590187572246429	0.0132944456251788	0.00614889725859224	6	6	6	11	FAU	64888102	64889660	1.87867309127799
X100127067_TGI_at	X100127067	2.47768783569336	0.759585035447437	0.0132236783674503	0.000248617961122425	0.00382849224748547	0.0462624342059599	0.0216255182070647	1	1	1	17	WDR68	61627850	61667767	1.87864772242362
X100156083_TGI_at	X100156083	-2.47699931376402	-0.10084218497967	0.0132492156724367	0.0135449439885384	0.0234106438882517	7.31613079673149e-07	6.23515272660572e-07	11	12	12	5	RGS14	176784843	176799598	1.87780983034716
X100129210_TGI_at	X100129210	2.4769099875692	0.119047320324099	0.0132525319775923	0.00927789948324422	0.0066478319585066	0.00858677736668755	0.00400881504353264	22	22	22	4	X100129210_TGI_at	6689176	6692246	1.87770113917283
X100150591_TGI_at	X100150591	-2.47689281384267	-0.1060688427401	0.0132531696497812	0.0119848144189762	0.00613369678895887	0.0115999929820504	0.00420101033256759	27	27	27	2	METTL8	172180594	172187118	1.87768024272445
X100152741_TGI_at	X100152741	2.47674207999741	0.113624121678501	0.013258767664313	0.0127021402629981	0.00332718548534248	0.0632117636181837	0.0233864262912997	42	42	42	16	ARHGDIG	330605	333003	1.87749683954059
X100142926_TGI_at	X100142926	-2.4759431596275	-0.151269931515129	0.0132884732077796	0.00574243404223649	0.00935051052012601	0.00181480813279534	0.000937140074038278	16	16	16	19	ANKLE1	17392453	17398454	1.87652491488325
X100155855_TGI_at	X100155855	-2.47383213510176	-0.129422849071398	0.0133672488492994	0.00773517376042842	0.0184769100510545	1.11016801886767e-05	1.18114115594664e-05	13	13	13	13	C13orf29	111516333	111522598	1.87395796689757
X100306927_TGI_at	X100306927	2.47366824993648	0.442286075505994	0.0133733816689296	0.00115706985683834	0.00193826293224442	0.156366370333533	0.0412262623714815	3	3	3	2	PSMD14	162223986	162265401	1.87375876069196
X100130317_TGI_at	X100130317	-2.47255060528383	-0.118335704856516	0.0134152718959492	0.00974701202745647	0.0109740040638673	0.000724078620195608	0.000384304199668864	24	24	24	10	X100130317_TGI_at	115925737	115927581	1.87240052077708
X100154451_TGI_at	X100154451	-2.47216994386395	-0.0884632276584941	0.013429565845407	0.0166733945606272	0.010513775449277	0.000938739453642146	0.000534002129385386	33	33	33	12	RILPL1	123956362	124018500	1.8719380270924
X100303617_TGI_at	X100303617	-2.47037333488353	-0.160942069569896	0.0134972108725822	0.0139732588100831	0.0249027522512955	3.21951527549334e-07	2.76396847992013e-07	34	35	35	6	CYP21A2	32006081	32009419	1.86975596689706
X100301863_TGI_at	X100301863	2.47000332911647	0.026828279201284	0.0135111794742213	0.193419402618372	0.208248577420149	1.59335828581793e-54	1.16034147739077e-53	66	66	66	11	USP35	77899957	77925753	1.86930673707812
X100303456_TGI_at	X100303456	2.46726296686756	0.104313556080026	0.0136150329303635	0.0115478544261108	0.00850156433462558	0.00294536328844178	0.00155631728886493	37	37	37	6	OPRM1	154360442	154414655	1.86598130390478
X100137323_TGI_at	X100137323	2.46638334351067	0.109600876013904	0.0136485178234381	0.0118202901272786	0.011891669286437	0.000432186866898388	0.000243963509328793	28	28	28	8	CLN8	1711940	1728934	1.86491450877359
X100154990_TGI_at	X100154990	2.46493216503689	0.0293613271868956	0.0137039193006744	0.157432280484642	0.201481046133594	1.33089647017532e-52	8.82670873529253e-52	36	36	36	11	TTC12	113185250	113237113	1.8631552074984
X100142274_TGI_at	X100142274	-2.46421231034714	-0.123125851508376	0.0137314747405665	0.00891326694028939	0.0146719572710738	9.14557168690484e-05	5.18807539286588e-05	19	19	19	15	SLC27A2	50474421	50528570	1.86228281765792
X100133392_TGI_at	X100133392	-2.46420920499641	-0.0311150952372559	0.0137315937167415	0.13002746571695	0.169957905141854	7.42721160829911e-44	4.17729223093209e-43	23	23	23	3	NR1D2	24019382	24019976	1.86227905473562
X100312201_TGI_at	X100312201	-2.46330133130851	-0.151685517980776	0.013766416402691	0.00580405150371896	0.00266864475446507	0.0962217797701864	0.0441533275770444	21	21	21	1	TOR1AIP1	179851176	179887533	1.86117909816628
X100141468_TGI_at	X100141468	-2.46207335607496	-0.0394845008255208	0.0138136410728815	0.0786718185358366	0.087617372687552	1.95117928040292e-22	4.08428453716259e-22	62	62	62	5	SFRS12IP1	64017575	64018312	1.85969183268575
X100305836_TGI_at	X100305836	-2.46105981848522	-0.019946354340499	0.013852726742205	0.377031453968246	0.462663496108272	6.73976980525964e-142	1.37999032951969e-140	86	86	86	6	HLA-DPA1	33035443	33036060	1.85846473255355
X100130603_TGI_at	X100130603	2.46047291838838	0.212006089691309	0.0138754043449107	0.00310668419147746	0.00284190563686598	0.0860380155062333	0.0324430394422459	11	11	11	6	X100130603_TGI_at	142684212	142686824	1.85775435219052
X100306867_TGI_at	X100306867	-2.45977518106367	-0.192964612024099	0.0139024072994155	0.00351199444331387	0.00520838484128325	0.0200518081264475	0.00953012148700425	7	7	7	3	PAK2	196556119	196556966	1.85690999209617
X100138555_TGI_at	X100138555	-2.45815603977461	-0.107052720179989	0.0139652480954662	0.0112282925121654	0.0161088872533169	4.11720002973664e-05	3.31369256070417e-05	23	23	23	3	X100138555_TGI_at	44962253	44963090	1.85495134456485
X100311990_TGI_at	X100311990	2.45805051965209	0.0358613137791058	0.0139693521461281	0.10504389900886	0.142748076841844	1.46076170422494e-36	5.20171007885183e-36	25	25	25	10	RUFY2	70103749	70105566	1.85482373460778
X100154197_TGI_at	X100154197	2.45769823140241	0.105454858634951	0.0139830615934691	0.0115046524084552	0.0258345581308709	1.92863940232084e-07	1.73445331990775e-07	13	13	13	8	ELP3	27950731	28047239	1.85439772933589
X100136827_TGI_at	X100136827	-2.45737191106582	-0.0526896336483599	0.0139957710825098	0.045306587209048	0.0490056977627673	5.46286578357674e-13	8.28127097996487e-13	37	37	37	11	DNAJB13	73661363	73681331	1.85400316953408
X100309451_TGI_at	X100309451	-2.45507370753641	-0.159461130828325	0.0140855704141992	0.0056919878525657	0.00208913306448305	0.141133146545343	0.0488260336249764	32	34	34	4	ANKRD17	73941406	74124484	1.85122556098044
X100303766_TGI_at	X100303766	2.45477263908588	0.176366420862013	0.0140973718643991	0.00428268225872375	0.00397736001686956	0.0422098503892864	0.02389586718315	23	23	23	9	FBP1	97365499	97401793	1.85086184416556
X100303256_TGI_at	X100303256	2.45397454055191	0.043396501164086	0.0141286984146078	0.0687271740454212	0.111151246507172	2.29482654629968e-28	6.21201205494582e-28	20	20	20	4	C4orf44	3250766	3258341	1.84989784504388
X100145453_TGI_at	X100145453	-2.45277248816352	-0.132344826834724	0.0141759966906515	0.0070372592162568	0.0113090079644144	0.000599604467090238	0.000388584683301854	13	13	13	3	CCDC50	191046873	191109964	1.8484463968419
X100301952_TGI_at	X100301952	2.45092016019763	0.0673366963047239	0.0142491555075572	0.0282523534424386	0.0243112313049926	4.45750455193541e-07	5.45672064530948e-07	54	55	55	13	TNFRSF19	24153638	24243412	1.84621087385027
X100132808_TGI_at	X100132808	2.45056404334418	0.0992722163781669	0.0142632586715114	0.0125847121116117	0.0295584370798785	2.48981137510264e-08	2.85286350569676e-08	11	11	11	17	TTC19	15902781	15932096	1.84578124156844
X100151768_TGI_at	X100151768	-2.44964469635139	-0.174290685733466	0.0142997241763039	0.00403239087871326	0.0020037675512698	0.149535453166421	0.0396382450384787	21	21	21	2	MFSD9	103334863	103353316	1.84467233944854
X100144565_TGI_at	X100144565	2.44838068488436	0.0583469038680188	0.014349994908725	0.0387816836740983	0.0577642678744761	4.18222157592181e-15	8.22163793086823e-15	31	31	31	1	X100144565_TGI_at	33810508	33813333	1.84314825301452
X100154998_TGI_at	X100154998	2.44720813677044	0.0322650895343014	0.01439676737626	0.125046883232855	0.182223549301559	3.21157575075837e-47	1.045630954205e-46	24	24	24	7	C1GALT1	7273888	7283979	1.84173501264477
X100141375_TGI_at	X100141375	2.44695680472823	0.164307792361805	0.0144068103905106	0.0049809714623198	0.00559495140919662	0.0159367236534995	0.00770642267282629	8	8	8	3	ARHGEF3	56761445	56835953	1.84143215958375
X100126674_TGI_at	X100126674	-2.44311829043074	-0.21420489952315	0.014560963768552	0.00297689889937561	0.00700762425977152	0.00696511857162505	0.0036562371024915	4	4	4	3	NME6	48335590	48342848	1.83680987876531
X100150048_TGI_at	X100150048	-2.44296273195097	-0.125404845957712	0.0145672414889417	0.00763955696267673	0.00759218541722016	0.00496619711397093	0.00234014894133738	30	30	30	16	IL21R	27413722	27462115	1.83662268018288
X100310280_TGI_at	X100310280	2.44205889635948	0.177240833084219	0.014603763924836	0.00422796680828903	0.00795828870619723	0.00402217249292298	0.00206902645530175	7	7	7	11	EEF1G	62334410	62340177	1.83553519619408
X100300365_TGI_at	X100300365	-2.44058322588858	-0.0405524061013497	0.0146635667293265	0.0767656996366183	0.1024343218096	3.74672327247578e-26	1.27114591158648e-25	20	20	20	17	ADORA2B	15848230	15879058	1.83376038014094
X100312424_TGI_at	X100312424	2.44057936754414	0.263885315521282	0.0146637233745592	0.00185748231924752	0.00186966980414743	0.163901559656247	0.0483365942568036	36	36	36	8	RIMS2	105266322	105266652	1.83375574076513
X100313141_TGI_at	X100313141	-2.44019590715395	-0.143602312715145	0.0146792988734845	0.0065534563968129	0.0150704493320081	7.32787743245787e-05	3.85624549996496e-05	13	13	13	2	CPSF3	9563887	9613150	1.83329468710717
X100143606_TGI_at	X100143606	2.43921675828673	0.0774101186681222	0.014719136387903	0.0222181734503364	0.0425195038702888	1.97792145184193e-11	2.17288554893816e-11	10	10	10	19	KIR3DL1	55327892	55342233	1.83211767049926
X100155432_TGI_at	X100155432	2.43849078676356	0.0472682094485953	0.0147487346511021	0.0582882083494837	0.0840011372922019	1.54575340623364e-21	4.16659649520849e-21	27	27	27	1	GATAD2B	153777202	153895451	1.83124523782932
X100138589_TGI_at	X100138589	2.43817595048797	0.0394939829261707	0.014761587000192	0.0867684602272982	0.128184157046484	9.49427350154701e-33	4.7823823308561e-32	33	33	33	14	WDR21A	73393084	73426356	1.83086694953358
X100311192_TGI_at	X100311192	-2.43788678794987	-0.0662634762128375	0.0147733999826091	0.0304862087294719	0.0553633519006589	1.59528486169586e-14	1.30928740341648e-14	31	31	31	18	USP14	204561	211806	1.83051954370231
X100139879_TGI_at	X100139879	-2.4363047933193	-0.124525066671145	0.0148381758404863	0.00860695068652362	0.00375508984372544	0.0484094136193614	0.0139069669011886	30	30	30	7	DGKB	14187244	14880888	1.8286194865978
X100313403_TGI_at	X100313403	2.43412643710715	0.0490612345872418	0.0149277796571806	0.0546234812180258	0.0758145047129999	1.63139501560034e-19	3.173629563406e-19	21	21	21	5	APC	112073591	112181753	1.82600478399259
X100129673_TGI_at	X100129673	-2.43316708345878	-0.109777616442349	0.0149673923793656	0.0120282493333664	0.00338423499869345	0.0609876947808087	0.0236192531373954	35	35	35	11	EPS8L2	706122	727726	1.82485385589587
X100307902_TGI_at	X100307902	2.43277409822033	0.13569016637997	0.014983645871415	0.00719571062323575	0.019502407268178	6.30177856712577e-06	3.78856953760177e-06	12	12	12	2	DDX18	118572283	118588375	1.82438249977509
X100301684_TGI_at	X100301684	2.43229201856916	0.212072388429714	0.0150036054569657	0.00268867333384101	0.00429211246724898	0.0348185934817332	0.0188978745655913	28	28	28	14	RIN3	92980124	93155332	1.82380436481694
X100134615_TGI_at	X100134615	2.43173158496011	0.0706984729059466	0.0150268385757772	0.0247846227502554	0.036399333726603	5.77903478793325e-10	5.15617842987123e-10	17	17	17	2	X100134615_TGI_at	95421072	95426929	1.82313237892827
X100129322_TGI_at	X100129322	-2.43074610367832	-0.0969849140257532	0.0150677691704661	0.0132915565583128	0.0175072225576316	1.89768814307408e-05	1.42403738225584e-05	19	19	19	5	WDR55	140044383	140050553	1.82195104155881
X100301414_TGI_at	X100301414	-2.43068043817126	-0.106709399621857	0.0150704999822627	0.0113131267531	0.0261445233751306	1.62642382736815e-07	1.75431656602351e-07	13	13	13	3	RFT1	53124810	53164463	1.82187233919593
X100125319_TGI_at	X100125319	2.42985924555426	0.0175641968031546	0.0151046875043992	0.400068025206789	0.461676142086741	1.74622142245426e-141	5.05547316482352e-140	19	19	19	17	ZSWIM7	15879876	15903006	1.82088825526451
X100138467_TGI_at	X100138467	2.42957489254262	0.0334398711054449	0.0151165414717736	0.165649245563314	0.205353301066832	1.06285884443208e-53	4.79602726787738e-53	31	31	31	2	DARS	136664886	136743038	1.82054756012684
X100158442_TGI_at	X100158442	-2.42799289770593	-0.0569330338378065	0.0151826405920735	0.0404756690190177	0.0481868588625442	8.60132485747693e-13	1.1742876952554e-12	45	45	45	12	C12orf24	110906231	110928192	1.81865268859637
X100148020_TGI_at	X100148020	2.42758436913496	0.0382834439475714	0.0151997510818072	0.0820021150192365	0.126232920442557	3.04565608629316e-32	1.26378540365601e-31	13	13	13	8	X100148020_TGI_at	102193085	102195404	1.81816352420541
X100140216_TGI_at	X100140216	2.42732673248881	0.187924918048051	0.015210550461313	0.00323513089557028	0.00405124043238802	0.0403387043167805	0.0215677613494304	9	9	9	14	PPP2R5C	102276171	102372983	1.81785506878823
X100307218_TGI_at	X100307218	2.42626357629572	0.0554677426646277	0.0152551863770522	0.0407082172051473	0.044692860073962	5.95111050987737e-12	7.26929493359969e-12	32	32	32	3	X100307218_TGI_at	27674895	27674999	1.81658248208707
X100162406_TGI_at	X100162406	2.4262493294971	0.0609436927417566	0.0152557853018008	0.0345947431834931	0.0535613955044328	4.35024824048593e-14	6.17914553737328e-14	29	29	29	5	APC	112073583	112181935	1.81656543184585
X100305039_TGI_at	X100305039	-2.42576369459446	-0.0759250390178407	0.0152762134141714	0.0230097939879447	0.0454293801734284	3.95983885214044e-12	4.11254836098228e-12	18	18	18	2	MSH6	48010289	48028471	1.81598428300692
X100146067_TGI_at	X100146067	-2.42371329945559	-0.175899100825802	0.0153627285099884	0.00357397627856139	0.00436162463407174	0.0333768901871999	0.0175836348194197	7	7	7	1	TNFRSF18	1138888	1142089	1.81353164422663
X100311667_TGI_at	X100311667	2.42364549208503	0.0530512094184959	0.0153655969508861	0.0466570568275654	0.0670494270598329	2.30193138942552e-17	4.61495855513466e-17	37	37	37	22	THOC5	29904315	29950243	1.81345056281146
X100121956_TGI_at	X100121956	2.42251527826763	0.0688465542688549	0.0154134776146114	0.0265217157817259	0.0436454559860841	1.06184354200716e-11	1.39526067593414e-11	29	29	29	8	DDHD2	38089471	38120279	1.81209936397828
X100130140_TGI_at	X100130140	2.42161795251854	0.132272176622319	0.0154515856215529	0.00741325561514196	0.00246203487202701	0.110114223129062	0.0460680492348102	28	28	28	17	GARNL4	2929683	2937217	1.8110269472193
X100136278_TGI_at	X100136278	-2.42137416395696	-0.056029037917631	0.0154619532507842	0.0406467015180541	0.0678765558941181	1.44532487612906e-17	3.41352883417613e-17	27	27	27	13	X100136278_TGI_at	95286322	95286903	1.81073564415284
X100147499_TGI_at	X100147499	2.41941755613062	0.0533061616669211	0.0155453841649928	0.0429038496811184	0.0712183455140377	2.19696871556669e-18	3.74863888696089e-18	25	25	25	6	C6orf164	88107017	88109467	1.80839854099455
X100300348_TGI_at	X100300348	-2.41854508006415	-0.0331455702250762	0.0155827145913924	0.258997952020355	0.315169514504222	2.99238054405914e-87	2.6072335711449e-86	58	61	61	6	HCG2P7	29866813	29870429	1.80735688367448
X100128994_TGI_at	X100128994	2.41822226932785	0.102691499394155	0.0155965465957741	0.0120576113801012	0.02001765656995	4.74246636143496e-06	4.38187674955759e-06	19	19	19	17	X100128994_TGI_at	66121750	66124384	1.80697155295515
X100141509_TGI_at	X100141509	2.41804118721819	0.0330797997188637	0.015604310448523	0.125403402318204	0.185340774197232	4.40461142829371e-48	3.06999313496629e-47	21	21	21	21	C21orf128	43522244	43528558	1.80675541796424
X100311034_TGI_at	X100311034	2.41780313010089	0.0449698548277118	0.0156145222648136	0.07018318313981	0.0932936337485399	7.46425413191512e-24	1.73974585331646e-23	41	41	41	15	MTMR10	31231728	31242539	1.80647129871711
X100158708_TGI_at	X100158708	-2.41525918194827	-0.32241696755693	0.0157240164103437	0.00262061235649191	0.0032882153321439	0.0647805288690494	0.0252889021592454	6	6	6	6	LY6G6E	31680113	31681589	1.80343651160099
X100153633_TGI_at	X100153633	2.41497686304129	0.347099948268197	0.0157362092448044	0.00110711232150411	0.00338686329360551	0.0608872570569571	0.021356176969213	2	2	2	10	KCNMA1	78629363	79397577	1.80309987822473
X100302933_TGI_at	X100302933	-2.41485226084391	-0.0431139528195051	0.0157415932293472	0.066640409026508	0.112069457252764	1.33806448430716e-28	4.89919396379569e-28	24	24	24	1	LAMC1	182992594	183114727	1.80295131418171
X100123907_TGI_at	X100123907	2.41469968629908	0.077965494554893	0.0157481880886101	0.0196594151723144	0.0414779020336869	3.51533974955052e-11	4.33045375895077e-11	10	10	10	8	ELP3	27950725	28048666	1.80276940685122
X100145780_TGI_at	X100145780	2.41466559748204	0.142918292827292	0.0157496618706332	0.00525978463565479	0.00312878793035265	0.0716443266305455	0.0211155737141832	22	22	22	2	X100145780_TGI_at	39496632	39498638	1.80272876563911
X100129463_TGI_at	X100129463	2.41307242856355	0.054578835649652	0.0158186757541031	0.0440381408041405	0.0372232970055258	3.67092178328185e-10	5.17780769352096e-10	43	43	43	1	RPRD2	150337126	150449042	1.80082987587991
X100153359_TGI_at	X100153359	2.41125424656468	0.162108830414554	0.0158977617413449	0.00455356615842908	0.00310632407586626	0.0726723144007626	0.0279353639021738	13	13	13	6	PPIL1	36822607	36842769	1.79866401604487
X100124711_TGI_at	X100124711	-2.41111057041752	-0.129778486060186	0.0159040260619323	0.00797992555022745	0.0050138710549987	0.0225229933956545	0.0098645090075203	19	19	19	6	X100124711_TGI_at	10932551	10954322	1.79849292126768
X100125230_TGI_at	X100125230	2.41051609356905	0.0263179390957984	0.0159299684965409	0.183350944755616	0.24186932298459	2.56148425421664e-64	1.67596809031e-63	28	28	28	2	TGOLN2	85549018	85555147	1.79778508306842
X100127293_TGI_at	X100127293	-2.4097769824921	-0.0663173594145358	0.0159622745235066	0.0296350884115815	0.0592612422620189	1.81269827878569e-15	3.59829621588095e-15	23	26	26	3	ACAD11	132276981	132378975	1.79690522434958
X100123841_TGI_at	X100123841	-2.40886246901744	-0.195472888010026	0.0160023269895812	0.00333396055310434	0.00554575984473895	0.0164079629501073	0.0102160867467236	10	10	10	20	TRIB3	361307	378201	1.79581685951579
X100161487_TGI_at	X100161487	2.40885862214333	0.0844564511100985	0.0160024956555531	0.0160218006610387	0.0150749846348708	7.30942937947594e-05	3.85170047532258e-05	24	24	24	2	X100161487_TGI_at	201691497	201692048	1.79581228203685
X100303012_TGI_at	X100303012	-2.40736627460703	-0.242048125935075	0.0160680455760594	0.00216080226571716	0.00497439267634912	0.0230618618571156	0.009760898309766	4	4	4	19	FPR2	52266641	52273777	1.79403694508805
X100123267_TGI_at	X100123267	-2.4069930569105	-0.170302663262426	0.0160844756525857	0.00433058471386826	0.00993642662189814	0.00130133229869009	0.000681661596049396	9	9	9	16	COQ9	57481401	57495178	1.79359309235607
X100302879_TGI_at	X100302879	2.40692880073995	0.160380612006434	0.0160873058768407	0.00596777107477236	0.00371136597418967	0.0497379893696033	0.0142403108412363	27	27	27	7	PTPRN2	157331754	158380418	1.79351668062372
X100159424_TGI_at	X100159424	-2.40685886193959	-0.0895151405380433	0.0160903868954811	0.0158445814462159	0.0228663762589659	9.87125943754763e-07	1.0145309105891e-06	33	35	35	1	CD5L	157801048	157811522	1.79343351310716
X100303586_TGI_at	X100303586	2.40672529995659	0.162799499369585	0.0160962721515549	0.00495879783196465	0.0102573858889262	0.00108512281677005	0.000558505107445612	14	14	14	10	CYP2C9	96698439	96749147	1.79327469362471
X100133543_TGI_at	X100133543	-2.40495401423401	-0.0607271411004059	0.0161745009623558	0.0354060712304787	0.0279299703907142	6.09460056141827e-08	5.57093650295785e-08	63	64	64	6	X100133543_TGI_at	138144811	138189370	1.79116910989503
X100123608_TGI_at	X100123608	2.40409561531939	0.0846768988963084	0.0162125322024079	0.0178415699976811	0.00428375894233362	0.0349961718221884	0.0147546113717331	48	48	48	5	X100123608_TGI_at	80696604	80699107	1.79014914828247
X100147720_TGI_at	X100147720	2.40401529246081	0.11431368868655	0.0162160949127285	0.00976857090301787	0.00446144029806246	0.0314146506926945	0.0173789001392565	48	48	48	14	C14orf106	45696864	45722382	1.79005372238402
X100128871_TGI_at	X100128871	2.40382509012234	0.0767178000793911	0.0162245340573588	0.020845263185359	0.0328471584821764	4.08154954375876e-09	4.30967364019136e-09	28	28	28	8	MMP16	89051483	89053150	1.78982776659068
X100162676_TGI_at	X100162676	-2.40189890577962	-0.0132935562743395	0.0163102152028312	0.675359021952074	0.742237366161832	2.95582329126067e-307	2.56721486807668e-305	25	25	25	17	ZSWIM7	15881044	15902998	1.78754030868471
X100129336_TGI_at	X100129336	-2.39747268739974	-0.0454434383279761	0.0165086116783553	0.057672679704608	0.100372621105323	1.24203909147748e-25	3.52132831535594e-25	15	15	15	11	RRM1	4115923	4160106	1.78228944798381
X100313475_TGI_at	X100313475	-2.39709252501267	-0.0913905766693619	0.0165257501411651	0.0153256105071064	0.0216085844679367	1.97315516216179e-06	1.91265650002059e-06	21	21	21	17	ARL4D	41476376	41478308	1.78183881778638
X100159722_TGI_at	X100159722	2.3970057964325	1.36470389346102	0.0165296622234397	6.60509703811989e-05	0.00722939624116486	0.00612473122948516	0.00384430495855704	1	1	1	1	DMBX1	46972667	46979884	1.78173602095941
X100310333_TGI_at	X100310333	2.39669977962276	0.0720681367541154	0.0165434722799079	0.0244445022180094	0.0332157807159271	3.33247425558369e-09	5.42239955988731e-09	34	34	34	20	SULF2	46286413	46415298	1.78137333192146
X100152540_TGI_at	X100152540	2.39653136551978	0.0319053427552894	0.016551076865227	0.120639164453873	0.162282931767764	8.93963853749326e-42	4.29961199450145e-41	33	33	33	16	CLUAP1	3550962	3586583	1.78117374440118
X100306260_TGI_at	X100306260	2.39540663389474	0.0803311058291653	0.016601941857082	0.0193956411753204	0.0305251704043951	1.46336504194252e-08	8.27592054737199e-09	47	47	47	18	HDHD2	44633998	44637227	1.77984111144834
X100144086_TGI_at	X100144086	2.3952739727329	0.0293388642726691	0.0166079503820485	0.137929886068299	0.184045306214214	1.00662745106967e-47	9.8275380315482e-47	45	45	45	20	RBCK1	388734	391407	1.77968396132891
X100132957_TGI_at	X100132957	2.39440630950913	0.0685052495961691	0.0166472959286121	0.0270128368141781	0.0532322809533791	5.22424318334665e-14	9.83327103975924e-14	8	8	8	3	X100132957_TGI_at	53080181	53082137	1.77865630021502
X100161928_TGI_at	X100161928	-2.39281081850951	-0.109228143508511	0.0167198596415242	0.00991225811749217	0.0151368893616855	7.06223510215866e-05	4.52671481131158e-05	20	20	20	8	RLBP1L1	62200549	62414202	1.7767673726606
X100313769_TGI_at	X100313769	-2.39200304519152	-0.104267888760899	0.0167567033468096	0.011472898900906	0.0169910334965108	2.52525175659359e-05	1.61448638806314e-05	13	13	13	10	X100313769_TGI_at	126392750	126402358	1.7758114188272
X100300176_TGI_at	X100300176	2.39196760888653	0.0176064665553405	0.0167583212785089	0.38490039053678	0.444868744745323	1.46717212431961e-134	3.59986645336221e-133	42	42	42	2	TTC15	3487250	3488863	1.77576948785341
X100306714_TGI_at	X100306714	2.3890099289752	0.103131969241667	0.0168938457892154	0.0112015874230152	0.017952031925696	1.48381832218251e-05	1.5419543058349e-05	22	22	22	13	DLEU1	50656583	50679799	1.77227147447198
X100301116_TGI_at	X100301116	-2.38843607027553	-0.0633857002003486	0.0169202518385576	0.0304678366948705	0.0341834176796865	1.95691059865032e-09	2.3369700470678e-09	43	43	43	11	MED19	57471188	57479673	1.77159317727324
X100303984_TGI_at	X100303984	-2.38808291015209	-0.0938456839876043	0.016936520465685	0.0137984749227203	0.0243966422336075	4.25292071394114e-07	5.38858617397425e-07	11	11	11	9	SHB	37915895	38069210	1.77117580874975
X100125810_TGI_at	X100125810	-2.38762518565723	-0.0931879950866076	0.0169576263667952	0.014044493829244	0.0340071514859333	2.15620859516897e-09	2.71409743457689e-09	43	43	43	17	RASL10B	34058757	34070539	1.77063493792519
X100136527_TGI_at	X100136527	-2.38636136763106	-0.0539301165464501	0.0170160215324389	0.0441350201583652	0.0507142421855998	2.11695298592507e-13	4.20070393859896e-13	30	30	30	20	RP13-401N8.2	25825302	25834657	1.76914197353942
X100130630_TGI_at	X100130630	-2.38590829591177	-2.47564804773289	0.0170369988010314	2.12661139366765e-05	0.00749790601379566	0.00524392117779128	0.00238619708156162	4	4	4	10	ANK3	61788164	61815643	1.76860690716009
X100152106_TGI_at	X100152106	2.38535149289738	0.0558656761291005	0.0170628099165758	0.0379942526054934	0.0575911226302677	4.60653474201236e-15	6.83480681742323e-15	15	15	15	6	CD164	109690054	109703586	1.76794944733172
X100304548_TGI_at	X100304548	2.38533996100108	0.0930284757708711	0.0170633448506937	0.01427772723286	0.00790983441974307	0.00413581556165927	0.00269406484874234	84	84	84	1	RSPO1	38077483	38100288	1.76793583203066
X100124922_TGI_at	X100124922	2.3851893935966	0.0367347152046044	0.0170703306241362	0.0865435224292096	0.145262005190388	3.16337262557192e-37	2.2545528746379e-36	13	13	13	9	C9orf46	5357970	5437860	1.76775806723633
X100131381_TGI_at	X100131381	-2.38461282962925	-0.16973540632703	0.0170971042782317	0.0039208154616994	0.00800640443799355	0.00391246110850142	0.00256186564491641	5	5	5	1	ZBTB7B	154975111	154990999	1.76707743946036
X100313180_TGI_at	X100313180	2.38421557624427	0.0455754064979202	0.0171155727945	0.0586909904559938	0.0793500053187636	2.19096500522744e-20	4.48679120194596e-20	53	53	53	12	MRPL42	93861280	93895163	1.76660856206347
X100128299_TGI_at	X100128299	2.38290459119314	0.114575450776414	0.0171766454193489	0.00954196461744288	0.0152911391337158	6.48218718583496e-05	4.28343285481695e-05	17	17	17	4	PPP3CA	101946476	102268101	1.76506164947566
X100160698_TGI_at	X100160698	-2.38232544799588	-0.0342880613238079	0.0172036857995603	0.107333015250793	0.147618033700625	7.51182344809188e-38	2.80541257275551e-37	28	28	28	10	X100160698_TGI_at	77056147	77121436	1.76437849780611
X100130673_TGI_at	X100130673	-2.37966784761897	-0.199486367982768	0.0173282493939323	0.00309947002214204	0.00265155036943558	0.0972953356996259	0.0464037352295267	11	11	11	14	CHGA	93389444	93401640	1.76124531016305
X100123673_TGI_at	X100123673	-2.37929382871139	-0.0289647542600252	0.0173458432630556	0.12996464768121	0.189245723362293	3.6182497658881e-49	3.70281518053894e-48	10	10	10	9	SNORA17	139619045	139622620	1.76080458221052
X100136615_TGI_at	X100136615	2.37898718044544	0.27292298699652	0.0173602796988243	0.00157569843542728	0.00393949358344491	0.043203972090591	0.017668018956105	6	6	6	6	X100136615_TGI_at	13060118	13063842	1.76044328200069
X100150697_TGI_at	X100150697	2.37889580982618	0.189645405652026	0.0173645832963418	0.00332387085133668	0.00280363063489918	0.0881828026260016	0.0237732117467266	14	14	14	7	X100150697_TGI_at	35915236	35915439	1.76033563413673
X100130342_TGI_at	X100130342	-2.37879380247269	-0.224787633159494	0.0173693889941014	0.00245113438526041	0.00696104816158489	0.00715606127135204	0.00271146303455037	3	3	3	2	TGOLN2	85546319	85547581	1.76021545853375
X100139308_TGI_at	X100139308	-2.37528327930295	-0.0688997615961752	0.0175354865462628	0.0249749215277378	0.0123106124929822	0.00034169644060705	0.000196637327120768	54	54	54	8	SLC25A37	23431128	23431469	1.75608217951583
X100311593_TGI_at	X100311593	-2.37522082803864	-0.0648536623431317	0.0175384539397995	0.0280981664721584	0.0423101443573984	2.2203497586873e-11	2.65576083389019e-11	21	21	21	4	FAM53A	1642189	1685988	1.75600869346757
X100148677_TGI_at	X100148677	-2.37406379379222	-0.162126534285787	0.0175935105085716	0.00463609819784873	0.00607753766906109	0.0119890059960386	0.00504426803707174	9	9	9	15	MAN2A2	91447419	91465814	1.7546474952562
X100134647_TGI_at	X100134647	-2.37390471977106	-0.0274986201297656	0.0176010917553014	0.161067919850557	0.221265218117285	2.88427855456649e-58	1.30798883786917e-57	16	16	16	7	X100134647_TGI_at	3143170	3144634	1.75446039306098
X100304997_TGI_at	X100304997	2.37322989272871	0.84835963127663	0.0176332849241057	0.000197984855805564	0.0038379641928132	0.0459927762515484	0.0182101225446507	4	4	4	12	KCNC2	75601397	75603210	1.75366677496553
X100306037_TGI_at	X100306037	-2.37301772004915	-0.0537226391635297	0.0176434174519258	0.0415724672902813	0.0654598486596703	5.62513313860109e-17	1.23373354262035e-16	26	26	26	17	SLFN5	33570089	33594408	1.75341729013591
X100134037_TGI_at	X100134037	-2.37291387534104	-0.247411503290111	0.0176483785242062	0.00194277544854363	0.00358649749487217	0.053748438079005	0.0208809048625059	6	6	6	19	CLEC17A	14693895	14721951	1.75329519001205
X100124329_TGI_at	X100124329	-2.37289653807407	-0.0623635932414316	0.0176492069130904	0.0309140574782842	0.0310893689568836	1.07308549676673e-08	1.36463061388109e-08	37	37	37	1	SLC22A15	116519118	116612675	1.75327480534738
X100142106_TGI_at	X100142106	2.37285736272372	0.065006255251381	0.0176510788690806	0.0289316752164848	0.018254130707735	1.25560796266315e-05	7.31340240227723e-06	63	63	63	2	X100142106_TGI_at	242383784	242386554	1.75322874452155
X100157331_TGI_at	X100157331	-2.37250891675066	-0.0493806416537897	0.0176677366798394	0.0511115799186345	0.0731925863345438	7.20006980446415e-19	2.0674439935398e-18	20	20	20	20	EPB41L1	34700347	34820720	1.75281908209561
X100152351_TGI_at	X100152351	-2.37227954594449	-0.0456214570097387	0.0176787095008487	0.0621738197146723	0.0498201751717202	3.47709318452084e-13	5.01464058187576e-13	63	63	63	8	X100152351_TGI_at	607191	611619	1.75254944051727
X100155062_TGI_at	X100155062	-2.37165192830459	-0.0495374756695781	0.0177087645034072	0.0484891380424468	0.0721632225407281	1.28841215357258e-18	2.26455150300714e-18	13	13	13	15	C15orf33	49620591	49913118	1.75181173740223
X100148546_TGI_at	X100148546	-2.37089709990954	-0.239271570950354	0.0177449706094044	0.00217308609493808	0.00330271343049161	0.0641921102181359	0.0178162140811344	4	4	4	7	GRM8	126078656	126883310	1.75092471562797
X100153010_TGI_at	X100153010	2.37060158514795	0.0744854476096516	0.0177591629330749	0.0218879648382832	0.0332294189219815	3.30756723843442e-09	2.23396158421186e-09	16	16	16	7	COX19	1004486	1015235	1.75057750827104
X100308517_TGI_at	X100308517	2.37051349244843	0.14739331631828	0.0177633955767923	0.00613835242556355	0.0102307433992822	0.00110159925715628	0.000487007863956718	20	21	21	2	CFLAR	202031652	202031980	1.75047401269548
X100157255_TGI_at	X100157255	-2.37005866171959	-1.37223192759698	0.0177852631741563	6.69306450340892e-05	0.00585978580377652	0.0136283589901163	0.00566345016736259	3	3	3	15	X100157255_TGI_at	42867857	42965295	1.74993970403804
X100143405_TGI_at	X100143405	-2.36905588182958	-0.118085993053695	0.0178335587191787	0.00785617454158058	0.00495980583586261	0.023264328495017	0.00913400275224941	23	23	23	10	MIRN202	135061015	135061124	1.74876198392028
X100149474_TGI_at	X100149474	-2.36858514981594	-0.25475208740319	0.0178562695588886	0.00198647378104241	0.00249672381925072	0.107636054304604	0.0487294002059292	10	10	10	1	TNFSF4	173152870	173176471	1.74820926656788
X100304001_TGI_at	X100304001	2.36759301800718	0.0236254427166045	0.0179042187461686	0.333662663238157	0.352561848208782	6.61432826201988e-100	6.44907502608307e-99	95	95	95	6	X100304001_TGI_at	31367561	31383092	1.7470446247571
X100309506_TGI_at	X100309506	-2.3672864086766	-0.0904290785134563	0.017919059806196	0.0139895801844387	0.00543625544619157	0.0175091991483983	0.00787061883473782	44	44	44	6	LEMD2	33739170	33756906	1.74668478104068
X100311606_TGI_at	X100311606	-2.36718952197987	-0.0373388871066582	0.017923751731814	0.200809870202231	0.284110352703352	2.99663867072172e-77	2.15288335033137e-76	33	34	34	6	HLA-F	29691210	29697106	1.74657108028287
X100129122_TGI_at	X100129122	2.36675316611722	0.0320646645023352	0.0179448964495376	0.113999224528872	0.149121733245037	2.99473715772756e-38	1.55715139328322e-37	36	36	36	1	MMEL1	2522080	2564429	1.7460590434062
X100137840_TGI_at	X100137840	2.36672981687449	0.0295785292982862	0.0179460285113197	0.131753987132088	0.180534768433058	9.39315866382678e-47	2.98178643862861e-46	41	41	41	7	X100137840_TGI_at	77286977	77325582	1.74603164660961
X100161853_TGI_at	X100161853	2.36511741958199	0.102409912158996	0.0180243552640163	0.00979634116336873	0.00772743928902874	0.00459366654747349	0.0020650392366443	23	24	24	15	X100161853_TGI_at	77952393	77960415	1.74414026115987
X100309207_TGI_at	X100309207	-2.36424377293669	-0.0805917895745155	0.0180669200644208	0.019192160802991	0.0298212782052643	2.15483263575318e-08	1.86412702123527e-08	16	16	16	10	VDAC2	76970572	76991035	1.74311587693729
X100145303_TGI_at	X100145303	2.36410059450306	1.07016370096948	0.0180739042279576	0.000119438538869539	0.0045131516621391	0.0304457077702014	0.0177231958580212	3	3	3	20	SLCO4A1	61273796	61303647	1.74294802333783
X100130279_TGI_at	X100130279	-2.36311711895608	-0.103734861460328	0.0181219415471812	0.010979751318077	0.0283181423487387	4.9234989038416e-08	4.22357566511763e-08	6	6	6	21	C21orf122	46491657	46494080	1.74179527475766
X100154588_TGI_at	X100154588	-2.36171902598969	-0.0564168206842868	0.0181904230629476	0.0371575808620638	0.0780751897150367	4.52232372851884e-20	1.18807794523321e-19	8	8	8	13	ARHGEF7	111806060	111958081	1.74015720023464
X100157655_TGI_at	X100157655	2.3613803096943	0.154043589915443	0.0182070481549853	0.00517227795345925	0.00327813766050091	0.0651929243752751	0.0239518995982709	9	9	9	16	CD2BP2	30362089	30364846	1.73976045914283
X100137542_TGI_at	X100137542	2.36135472912334	0.0539126219826717	0.0182083042572466	0.0417815829789118	0.0373756804980311	3.37535847976542e-10	3.78742590927322e-10	116	117	117	5	X100137542_TGI_at	126381050	126409172	1.7397304982475
X100163170_TGI_at	X100163170	-2.36130105023822	-0.0797577560925926	0.0182109403391047	0.0168956074116912	0.0236151477755502	6.53746653868448e-07	5.28120945520531e-07	27	27	27	4	SDAD1	76871067	76912113	1.73966762842032
X100133732_TGI_at	X100133732	-2.36035115010434	-0.0488727939831912	0.0182576436817228	0.0524805131980057	0.0738265622196758	5.0300495933369e-19	5.88663891443744e-19	49	51	51	7	TMEM176B	150488375	150498448	1.73855527291662
X100145588_TGI_at	X100145588	-2.36017386759148	-0.1713167378107	0.0182663716592693	0.00392369669519409	0.0133934689767257	0.000186477564357383	0.000161396254552806	16	16	16	20	MKKS	10394177	10414777	1.73834771016519
X100143259_TGI_at	X100143259	-2.35952769395759	-0.0862616714956389	0.0182982150269379	0.0161315015560248	0.0187863664580592	9.35721237572877e-06	7.18746089569736e-06	28	28	28	5	X100143259_TGI_at	77654632	77656216	1.73759127320728
X100147953_TGI_at	X100147953	-2.35898373643326	-0.0645830744048104	0.0183250588597013	0.0286777821995127	0.0177904196913668	1.62252867801628e-05	1.12652128578272e-05	57	57	57	16	CFDP1	75327608	75467387	1.73695462173991
X100154210_TGI_at	X100154210	2.35890269782388	0.15139739560143	0.018329060994018	0.00546120464522612	0.00511565127950213	0.0211929596748753	0.00713540070210215	28	28	28	2	GALNT13	154728466	155295231	1.73685978356819
X100157803_TGI_at	X100157803	-2.3584012369664	-0.104163962507586	0.0183538429224917	0.0107776731384202	0.0207327184767123	3.19718586495795e-06	3.11472837150068e-06	20	20	20	1	C1orf149	37958912	37979870	1.73627298943385
X100134652_TGI_at	X100134652	2.35838700024915	0.264485600451267	0.018354546921443	0.00164735334782979	0.00548676765760508	0.0169920597005586	0.00723813070590217	4	4	4	16	X100134652_TGI_at	89299284	89300503	1.73625633150572
X100301879_TGI_at	X100301879	-2.35796374825503	-0.101918988918034	0.0183754873331387	0.0123440373316187	0.018355723602266	1.18705440666073e-05	9.05967684566226e-06	30	30	30	5	ERGIC1	172332242	172345334	1.73576113424178
X100155430_TGI_at	X100155430	2.35740495140773	0.110199613531284	0.0184031658610073	0.00902732934986475	0.0157367384363971	5.06136950276365e-05	3.16602105587239e-05	12	12	12	19	RFXANK	19303007	19312677	1.73510745972432
X100301551_TGI_at	X100301551	-2.35717182647376	-0.066403763919676	0.0184147238731739	0.0293976821797778	0.0456715566720972	3.46326995445298e-12	4.44321232335918e-12	18	18	18	5	PCDHGA10	140792742	140795294	1.73483478895981
X100310269_TGI_at	X100310269	2.35692243721017	0.0615932320125304	0.0184270952817673	0.0318187820513918	0.0465609445375349	2.11691931894433e-12	2.46922350280571e-12	29	29	29	19	KIR3DL1	55327940	55341851	1.73454311852601
X100127338_TGI_at	X100127338	-2.35634483222469	-0.133506437523375	0.0184557763678908	0.00682674076143242	0.0192491072223803	7.24737196486891e-06	7.92475395191855e-06	11	11	11	9	GKAP1	86354336	86432657	1.7338676808829
X100146347_TGI_at	X100146347	-2.35593436854394	-0.0336133400775765	0.0184761817607222	0.103411744398385	0.121250272150456	5.90892187309685e-31	2.39816039725078e-30	34	34	34	17	ADORA2B	15848230	15879210	1.73338777400233
X100309249_TGI_at	X100309249	2.35566561437947	0.223825612697674	0.0184895530382206	0.00237467945206421	0.00681794517116388	0.00777681668524687	0.00477552431040256	6	6	6	1	CAPZB	19773908	19775678	1.73307358723891
X100306848_TGI_at	X100306848	2.35453999219362	0.0340282620960254	0.0185456479717035	0.108336032446492	0.147413649560342	8.51094797728309e-38	1.73569972230996e-37	34	34	34	18	USP14	212420	212850	1.73175798813105
X100137793_TGI_at	X100137793	2.35388981604054	0.119075395226623	0.018578117048425	0.0084615295175018	0.00471199389756887	0.0270001259820083	0.011728797924619	27	27	27	5	IPO11	61874562	61877271	1.73099830524649
X100147986_TGI_at	X100147986	2.3536052663671	0.0298659780755742	0.0185923427849607	0.135115630284146	0.192553270064177	4.3165089188294e-50	3.05893176606472e-49	23	23	23	1	H6PD	9299902	9327953	1.73066588217678
X100310789_TGI_at	X100310789	2.35345576166105	0.128596094385416	0.0185998209211048	0.00768906213880272	0.00440845735331684	0.0324407837121175	0.0137909495891735	16	16	16	5	X100310789_TGI_at	111063357	111063788	1.73049123714501
X100143778_TGI_at	X100143778	-2.35244065707529	-0.0237362938256001	0.0186506654808509	0.255092296304283	0.266646092490686	8.17513134879417e-72	6.68619143964938e-71	64	65	65	2	ZNF514	95813399	95825263	1.72930566736709
X100156174_TGI_at	X100156174	-2.35236263443336	-0.20188958968567	0.0186545785067532	0.00330087172577119	0.00264198533724027	0.0979017191058169	0.0364275674359318	13	13	13	5	HARS2	140071017	140078889	1.72921455923421
X100301876_TGI_at	X100301876	-2.35148057140351	-0.0972356635157054	0.0186988661053729	0.0131738929758407	0.0117356641512882	0.000471746824613725	0.000256605410987686	25	25	25	10	RET	43572516	43622952	1.72818472817527
X100153741_TGI_at	X100153741	-2.35102204391471	-0.0967661942970047	0.0187219246770799	0.0130223885085513	0.0290472082387364	3.29775547779886e-08	2.81312623626337e-08	7	7	7	10	VDAC2	76970562	76991204	1.7276495063635
X100149138_TGI_at	X100149138	2.34981556170508	0.0727700077427242	0.0187827154968519	0.0229138657293094	0.0341888744337065	1.95104383870863e-09	2.14632704106228e-09	57	57	57	8	TM2D2	38846327	38854041	1.72624161973528
X100160553_TGI_at	X100160553	-2.34924206877781	-0.182118364462057	0.0188116724828192	0.00368386123475694	0.00212868530355025	0.137420935250211	0.0479744032561986	14	14	14	19	RNF126	647529	663227	1.72557259106473
X100150587_TGI_at	X100150587	2.34850571435759	0.0355611533576036	0.0188489099718032	0.0953646420363299	0.126096014245251	3.3049037897427e-32	1.38954100454546e-31	53	54	54	1	RCSD1	167673901	167674580	1.72471375988359
X100151580_TGI_at	X100151580	-2.34841150435864	-0.116069211126368	0.0188536788259297	0.00905535404693277	0.0175699443195933	1.83296739618235e-05	1.27684532257414e-05	20	20	20	4	BBS7	122748882	122791642	1.72460389543612
X100141470_TGI_at	X100141470	2.34701741986884	0.0642218296228896	0.018924369991887	0.0269761812383133	0.0361182360219855	6.74644772994069e-10	4.706831379994e-10	23	23	23	7	C7orf59	99746529	99751833	1.72297856961396
X100145449_TGI_at	X100145449	2.34660237550389	0.17395037661305	0.0189454607670704	0.00417262778365751	0.00413746605949264	0.038264293194347	0.0170062585651453	18	18	18	3	X100145449_TGI_at	14984290	14988970	1.72249482791009
X100311632_TGI_at	X100311632	2.34654809970871	0.0690032257198938	0.0189482203494088	0.0232578956724113	0.034040147936028	2.11741632596879e-09	2.16774024768898e-09	32	32	32	6	X100311632_TGI_at	116254310	116256434	1.72243157349148
X100313008_TGI_at	X100313008	2.34580944765214	0.050647875050398	0.0189858111107318	0.0532950397848389	0.0854798695492024	6.63697974153907e-22	1.74419610309756e-21	31	32	32	8	X100313008_TGI_at	62413115	62415134	1.72157084422393
X100311164_TGI_at	X100311164	-2.34562588246293	-0.0314897578326663	0.0189951630415873	0.106869208744615	0.162304255591067	8.82196406403034e-42	7.49144380841367e-41	10	10	10	9	SNORA43	139619045	139622612	1.72135697440419
X100135230_TGI_at	X100135230	2.34560263835619	0.0871772356685405	0.0189963475254781	0.0153432561082959	0.0202395890865576	4.19610274880864e-06	3.8493485018291e-06	39	39	39	3	GOLGB1	121382937	121468602	1.72132989389014
X100148218_TGI_at	X100148218	2.34558220988702	0.0306494539796749	0.018997388582134	0.127993220823393	0.173163870739395	9.91343112613647e-45	4.97690530971955e-44	64	64	64	10	RUFY2	70103276	70166946	1.72130609390586
X100122655_TGI_at	X100122655	2.34465319926032	0.0770270930832414	0.0190447847065802	0.0184443219039573	0.0334412003973704	2.94383374842694e-09	3.92542511960233e-09	13	13	13	1	GRHL3	24645880	24681807	1.72022393249491
X100147578_TGI_at	X100147578	-2.34456785663189	-0.143241552344379	0.0190491438843803	0.00589251374549332	0.0114640460037237	0.000549533923392976	0.000287568384737007	20	20	20	15	PSTPIP1	77287553	77329671	1.72012453781746
X100310355_TGI_at	X100310355	2.3439349739186	0.0916037920691908	0.0190814978465385	0.0145809208884707	0.0109549035530569	0.000731914564768003	0.000331793445903164	33	33	33	2	CPS1	211458092	211542877	1.71938753733873
X100155942_TGI_at	X100155942	2.34375287064997	0.100799161155767	0.0190908161485432	0.011598825255026	0.0273560565523308	8.35532146285993e-08	6.89690864264139e-08	16	16	16	10	DYDC2	82104514	82127037	1.7191755047529
X100161527_TGI_at	X100161527	2.34251438005238	0.0869449307941432	0.019154295837662	0.0159918282476963	0.0226771179867527	1.09551323482958e-06	1.08504461608246e-06	17	17	17	3	TTC21A	39149207	39161122	1.71773380919586
X100138407_TGI_at	X100138407	-2.34206403101116	-0.0612614022866378	0.0191774244910058	0.0327214283397668	0.0466241807674928	2.04408807190568e-12	2.60658273322403e-12	20	20	20	4	CTBP1	1205227	1242908	1.71720971856523
X100142908_TGI_at	X100142908	2.34203696250916	2.47137080407703	0.0191788154301286	1.97719402652679e-05	0.00473950045622082	0.0265564115835079	0.0115201563078565	1	1	1	6	AKAP12	151561508	151677908	1.71717822031685
X100134957_TGI_at	X100134957	2.34133353647966	0.0253194164903571	0.0192149925387595	0.179022030255235	0.214104791807911	3.35895093721575e-56	2.44917371154741e-55	53	53	53	10	MRPL43	102746026	102747272	1.71635977983748
X100132327_TGI_at	X100132327	2.34054772614855	0.0801221895569966	0.0192554771809591	0.0190004102326267	0.0237542776354071	6.05568063589354e-07	5.21056187759192e-07	29	30	30	5	ADAM19	156904312	157002768	1.71544571440871
X100143102_TGI_at	X100143102	2.34032482285936	0.0263500493694978	0.019266974635605	0.161205844944751	0.205613368505161	8.96532688969039e-54	5.24564025639816e-53	30	30	30	12	VPS29	110929329	110939916	1.71518647435407
X100149274_TGI_at	X100149274	2.33687611573652	0.0542227727232737	0.0194456265816288	0.0427367219868934	0.0433843260259852	1.22667292567856e-11	1.54324217422621e-11	41	41	41	12	PWP1	108079589	108106257	1.71117805835043
X100309461_TGI_at	X100309461	-2.33654832299929	-0.132359751434002	0.0194626821745282	0.00619850288636463	0.00568653310427452	0.0150961390789835	0.00666690957044011	14	14	14	19	ZNF260	37001931	37019170	1.71079730932314
X100302648_TGI_at	X100302648	2.33471205758934	0.124427412399328	0.0195584679507137	0.00788614323563742	0.00873218532962194	0.0025815276194048	0.00163420455569288	19	19	19	17	MED13	60019966	60142643	1.70866516726875
X100311770_TGI_at	X100311770	-2.33412758034623	-0.233980100257843	0.0195890425205186	0.00207510959238128	0.00489556101177363	0.0241781959198559	0.010351270666843	10	10	10	12	RSRC2	122989605	123011547	1.70798679107099
X100123947_TGI_at	X100123947	-2.3339816582238	-0.0562193537784867	0.0195966823573041	0.0367531613744039	0.047834519183305	1.04559075119036e-12	1.73306239344303e-12	22	23	23	17	CDK5R1	30814104	30818270	1.70781744680029
X100157371_TGI_at	X100157371	-2.33287777517572	-0.0403089636673352	0.0196545611497312	0.070528086470502	0.109527153439643	5.95072140285898e-28	1.51065548041232e-27	14	14	14	5	BHMT2	78365582	78385273	1.70653664873414
X100144024_TGI_at	X100144024	-2.33214898119586	-2.31452378680357	0.0196928550454007	2.03934485660512e-05	0.00221909034576295	0.129338863469284	0.0350659641081237	8	8	8	2	CCNYL1	208619161	208620894	1.70569131582852
X100305324_TGI_at	X100305324	2.33207788479069	0.021793833801836	0.0196965942349559	0.347096777144489	0.364780633773182	3.36438864847621e-104	3.53266558156059e-103	109	109	109	6	X100305324_TGI_at	31379052	31383450	1.70560886179957
X100142194_TGI_at	X100142194	-2.33184144311401	-0.0325305083330113	0.0197090339264545	0.107894444196293	0.149697198464949	2.10539486560694e-38	8.98284417827482e-38	42	42	42	16	CES4	55794510	55808824	1.70533466291957
X100304564_TGI_at	X100304564	2.33146494223841	0.0545928752150946	0.0197288565867161	0.0401507175139344	0.0554872185689476	1.4889081105247e-14	2.21139222381264e-14	20	20	20	5	X100304564_TGI_at	126386995	126407379	1.70489808415832
X100307822_TGI_at	X100307822	-2.33124095426314	-0.0725691657229582	0.0197406577456398	0.0206028530628122	0.0164775353668563	3.35615839413098e-05	2.31765469274145e-05	47	47	47	6	SSR1	7288999	7289936	1.70463838102084
X100145273_TGI_at	X100145273	2.33041491702254	0.103858054738971	0.0197842321184771	0.00847259410745271	0.0055325692600615	0.0165367466687289	0.0072306576439835	30	30	30	19	SLC35E1	16660647	16683193	1.70368080125744
X100305428_TGI_at	X100305428	-2.32991168298689	-0.0397640705128796	0.0198108194151562	0.078190764542486	0.111285917980285	2.12033191899336e-28	7.80325142878011e-28	31	31	31	17	X100305428_TGI_at	45968598	45973178	1.70309756080063
X100143407_TGI_at	X100143407	2.32881018468482	0.0603828494448917	0.0198691236258785	0.0310582924951521	0.0553002611141677	1.65235126037568e-14	2.5591653253517e-14	24	24	24	12	GTSF1	54849744	54867347	1.7018212880406
X100133646_TGI_at	X100133646	-2.32874619405423	-0.110989819067571	0.0198725153602213	0.00959188157066731	0.00398147294111272	0.042103327142869	0.0131181072386098	34	34	34	2	SESTD1	179974289	180129327	1.70174715866142
X100151299_TGI_at	X100151299	2.32849272735986	0.182628727570079	0.0198859549766349	0.00385219561392993	0.00681139825442543	0.00780649658820936	0.00478705939442307	11	11	11	1	RAB13	153954129	153958806	1.70145354819702
X100306719_TGI_at	X100306719	2.32799367930423	0.0340313790574244	0.0199124392972052	0.103552679527142	0.166681454254111	5.77121208465545e-43	3.3416389751392e-42	15	15	15	17	X100306719_TGI_at	34151228	34151945	1.70087553512949
X100138250_TGI_at	X100138250	2.32792114552154	0.64854856547781	0.019916291203675	0.000287475118909238	0.00292813178556808	0.081409816420111	0.0309543755425757	5	5	5	6	X100138250_TGI_at	151678105	151679668	1.70079153236522
X100301112_TGI_at	X100301112	-2.32790456858783	-0.0977087265588738	0.0199171716130383	0.0116459102669025	0.00962524110246687	0.00155251924553039	0.000933174350803253	40	40	40	3	FAM43A	194406621	194409764	1.70077233459021
X100160424_TGI_at	X100160424	2.32777877504592	0.088897586300879	0.0199238536791143	0.0152334146624762	0.00654492446142546	0.00911809800552511	0.00599533789378329	24	24	24	9	PSMD5	123578333	123605206	1.70062665638889
X100311996_TGI_at	X100311996	2.32708236519492	0.105254694512287	0.0199608819078537	0.0104429835935527	0.0104905279348086	0.000951147555302053	0.000539395679063033	22	22	22	12	TBC1D30	65218409	65272411	1.6998202747093
X100306756_TGI_at	X100306756	2.32689474658202	0.0378131079267385	0.0199708678870791	0.0793145332331721	0.0901052155887535	4.67823798133771e-23	1.34768008045756e-22	88	89	89	3	NCK1	136560921	136580693	1.69960306129959
X100123986_TGI_at	X100123986	-2.32522229590787	-0.0400570282519276	0.0200600767449853	0.0742039217279206	0.112732511603252	9.06075112070386e-29	3.08731009651127e-28	20	20	20	11	SYTL2	85405999	85426180	1.69766740980713
X100146007_TGI_at	X100146007	-2.32510418756443	-0.0957490920651932	0.0200663897952885	0.0128632790973414	0.0215197664680784	2.07209834835983e-06	1.81077289162287e-06	20	20	20	11	CD44	35160416	35253946	1.69753075571473
X100130935_TGI_at	X100130935	-2.32493582618031	-0.287603471020165	0.0200753919359602	0.00131810892926042	0.00426539315348747	0.0353899231674584	0.0171524185932009	3	3	3	17	RHBDF2	74466975	74497508	1.69733596714701
X100305292_TGI_at	X100305292	-2.32460151633105	-0.110738520354857	0.0200932776489251	0.0101531591295561	0.0164794908352529	3.35252319154078e-05	2.31765469274145e-05	13	13	13	6	X100305292_TGI_at	150038840	150039998	1.69694921463371
X100128626_TGI_at	X100128626	2.32230677102633	0.205943699218956	0.0202164232213883	0.00294769999795725	0.00258039358691562	0.10190642175853	0.0464426666925001	5	5	5	1	CATSPER4	26517118	26529032	1.69429567924061
X100302323_TGI_at	X100302323	2.3222057690336	0.20485841383851	0.0202218585055565	0.00285562234381088	0.00503518958430793	0.0222374348507955	0.00858337459682501	7	7	7	15	DAPK2	64199234	64338521	1.69417893274026
X100313063_TGI_at	X100313063	-2.32146512434906	-0.0613774154245441	0.0202617542566444	0.0309926482158909	0.0529005303852496	6.28275178376546e-14	5.78090302372378e-14	10	10	10	7	X100313063_TGI_at	129774729	129775538	1.6933229562611
X100134133_TGI_at	X100134133	2.32136514847235	0.073604245627247	0.0202671448391761	0.0154946125920971	0.0204332701111061	3.77106251029149e-06	3.48250040792877e-06	17	17	17	3	X100134133_TGI_at	40503866	40508645	1.69320742880717
X100130004_TGI_at	X100130004	-2.32050794335805	-0.0958624403768088	0.020313415717552	0.0124866104359056	0.0346122509868985	1.54557228543155e-09	1.53893786193178e-09	8	8	8	21	TMPRSS2	42836480	42880078	1.69221704348058
X100309088_TGI_at	X100309088	2.31974366642713	0.146754947689697	0.0203547481333099	0.00592610035291664	0.00571673025022728	0.0148290811261528	0.00638877901268977	8	8	8	16	SPG7	89574807	89623754	1.69133426714803
X100143698_TGI_at	X100143698	-2.31973598783559	-0.0775934869744276	0.0203551637667136	0.0187434049093262	0.0046725740722094	0.027649477850227	0.0178587746186147	73	73	73	13	GPR18	99906966	99910682	1.69132539917041
X100163144_TGI_at	X100163144	2.31898479578531	0.0945663957323944	0.0203958607423876	0.0134883843992181	0.0160721352480986	4.20198148037136e-05	3.36473192739537e-05	22	22	22	3	CCDC66	56591190	56655832	1.69045796194378
X100139763_TGI_at	X100139763	-2.318631073096	-0.113174458697009	0.0204150487752128	0.00913996043354488	0.0164804638116953	3.35071590688235e-05	1.83717230761417e-05	7	7	7	2	SPTBN1	54785530	54889444	1.69004957813234
X100139805_TGI_at	X100139805	-2.3182905770885	-0.23145928537719	0.0204335341851681	0.00223980008913527	0.00450281009008229	0.0306369637877108	0.0170472147496943	7	7	7	14	PNMA1	74178485	74181128	1.68965651127393
X100141976_TGI_at	X100141976	2.31746535768736	0.0758241260607611	0.0204783956385764	0.0212454770660376	0.029250012789906	2.94985589304376e-08	2.27253524784392e-08	18	18	18	2	LMAN2L	97371666	97405801	1.68870407077268
X100136249_TGI_at	X100136249	-2.31701959128346	-0.135238922674778	0.0205026645798878	0.0074516524930521	0.00255046140431616	0.103916888657934	0.0365424635926041	41	41	41	12	DDX23	49223539	49245957	1.68818969323003
X100147038_TGI_at	X100147038	-2.31682014739558	-0.140640195516713	0.0205135310590778	0.00555035668763616	0.00767419878516545	0.00473679239171863	0.00216508408240937	12	12	12	10	PPAPDC1A	122216465	122349367	1.68795957671206
X100309812_TGI_at	X100309812	-2.31617683779481	-0.158529311187374	0.020548615304878	0.00454194042864734	0.0123714356761854	0.000330248511961538	0.000209665779494137	7	7	7	11	PAFAH1B2	117039253	117041342	1.68721743829945
X100128438_TGI_at	X100128438	2.31606088683867	0.0822667166916739	0.0205549444974193	0.0163555162671118	0.0064048136844426	0.00989602909790954	0.00471219753180878	39	40	40	6	ME1	83921319	84140764	1.68708369156653
X100123233_TGI_at	X100123233	-2.31439815560798	-0.122347737496712	0.0206458919713808	0.00747086662089301	0.0113341547303782	0.000591181201129574	0.000384179822431967	11	11	11	3	X100123233_TGI_at	36864654	36866649	1.6851663494141
X100309280_TGI_at	X100309280	2.31431465742318	0.0862923387439559	0.0206504683626411	0.0150586591694287	0.0250927092286603	2.90014326595677e-07	2.62807213673328e-07	14	14	14	5	REEP5	112214343	112257890	1.68507009388633
X100154091_TGI_at	X100154091	2.31395651506427	0.0339680146991021	0.020670107560754	0.102712259041747	0.150014032951169	1.73396252051634e-38	8.8587926565933e-38	19	19	19	17	X100154091_TGI_at	34151259	34152981	1.68465726343462
X100143145_TGI_at	X100143145	-2.31378378596032	-0.0193919002831148	0.0206795852033137	0.324851462717594	0.398726175119351	1.42114967086112e-116	5.44020231771984e-115	28	28	28	10	TSPAN15	71211225	71267423	1.68445817668635
X100153341_TGI_at	X100153341	2.31255434130881	0.15802239322256	0.0207471543322672	0.00485551204001893	0.00584995279468425	0.0137076008968787	0.00563469480146512	17	17	17	10	PLCE1	95753745	96088146	1.68304146244801
X100123162_TGI_at	X100123162	2.31246083606081	0.0553047406865159	0.0207523011599358	0.0360816779997277	0.0545639131470788	2.49000021874252e-14	4.58185286711854e-14	21	21	21	17	AATK	79091108	79139872	1.68293373867956
X100129141_TGI_at	X100129141	2.31170483170598	0.104009052834725	0.0207939549503989	0.01203032004547	0.0225138123413598	1.19856637761638e-06	9.43614942450666e-07	12	12	12	16	C16orf55	89724209	89737675	1.68206290125143
X100128138_TGI_at	X100128138	2.31116412798617	0.0939550829865731	0.02082379094386	0.0127372016207315	0.00666048691759103	0.00852366023360569	0.00394439428257365	37	37	37	19	OLFM2	9964393	10047070	1.68144020488652
X100307545_TGI_at	X100307545	-2.31058295932651	-0.110043866083392	0.0208559013914663	0.00922391790947018	0.0124620068341087	0.000313912855540207	0.000229496683187842	18	18	18	17	EIF4A3	78111942	78120938	1.68077103521733
X100311223_TGI_at	X100311223	2.30998886850214	0.0632749649550274	0.0208887704064366	0.0291036740173604	0.0471678055066152	1.51273635000732e-12	1.96899890222201e-12	11	11	11	5	ATG12	115166037	115170049	1.68008712351496
X100132360_TGI_at	X100132360	-2.30933757510642	-0.160491910557686	0.0209248561131218	0.00466797672776526	0.0106274123194026	0.000880397613481805	0.000495912917457343	30	30	30	6	X100132360_TGI_at	55310240	55312709	1.67933751969036
X100305022_TGI_at	X100305022	2.30847096443176	1.30526136098086	0.0209729559673492	7.79178913311546e-05	0.00457899256749037	0.0292568283909552	0.0156858162366164	1	1	1	1	KCNC4	110753491	110754061	1.67834035495018
X100152425_TGI_at	X100152425	2.30838042372703	0.0424251255394851	0.0209779868406221	0.0613704787943187	0.0772233513215766	7.33591358825611e-20	1.31642750020832e-19	31	31	31	19	STK11	1205797	1228434	1.678236191355
X100156297_TGI_at	X100156297	2.30830981729654	0.159361426781494	0.0209819108003331	0.00492765598922837	0.00432439066967122	0.0341412179371389	0.0179540070780637	14	14	14	1	FOXJ3	42642210	42800903	1.6781549636042
X100126337_TGI_at	X100126337	2.30829345315485	0.0627515341456539	0.0209828203304995	0.0317803289627039	0.0274727196346499	7.83628566113885e-08	6.88677286892326e-08	56	57	57	16	X100126337_TGI_at	81678962	81744135	1.67813613808468
X100132116_TGI_at	X100132116	-2.30828069880626	-0.117390034844468	0.0209835292497254	0.00959252042821559	0.00978540459426817	0.00141764888261854	0.00117126600141061	29	29	29	13	RAB20	111176012	111213866	1.67812146539044
X100126311_TGI_at	X100126311	2.30823693790374	0.124054581557161	0.0209859617509622	0.00790195381912917	0.00354376042397569	0.055198405758803	0.0166305810951476	38	38	38	2	TTC31	74710215	74721683	1.67807112301838
X100148693_TGI_at	X100148693	2.3079263173321	0.0604156937305069	0.0210032350241654	0.0328556827242108	0.0689315542892169	7.97886068239564e-18	1.30217580350142e-17	16	16	16	19	X100148693_TGI_at	644371	647309	1.67771380788802
X100128046_TGI_at	X100128046	-2.30652525276743	-0.0666579162482761	0.0210813007584753	0.0283787275808008	0.0341409343222362	2.00319314311792e-09	1.94714222430887e-09	46	46	46	19	PAK4	39616419	39670046	1.67610259579347
X100163143_TGI_at	X100163143	-2.30525959249889	-0.0476343343612936	0.0211520391340033	0.0480928200537935	0.0562783648914348	9.58026068674043e-15	1.81433792326962e-14	45	45	45	1	X100163143_TGI_at	59348540	59369845	1.67464775869285
X100123027_TGI_at	X100123027	-2.30518709207333	-0.0456687250383277	0.0211560974728993	0.0586217778720713	0.0858841130457602	5.26629677815187e-22	1.78520792297695e-21	41	41	41	20	CPNE1	34213967	34252848	1.67456444071503
X100155153_TGI_at	X100155153	2.30465993179821	0.0241662047886233	0.021185626599807	0.182042009228136	0.202982199208327	5.00303720218784e-53	3.16158819225074e-52	66	66	66	13	TRIM13	50588710	50589217	1.67395868649829
X100312006_TGI_at	X100312006	2.30369051037224	0.0392443811397647	0.0212400229204763	0.0720292376549616	0.0845873023684836	1.10575238016311e-21	3.13848609422928e-21	54	54	54	17	B3GNTL1	80900030	80964864	1.67284501893562
X100122014_TGI_at	X100122014	-2.30342101982921	-0.0422185296013382	0.0212551662081796	0.0639424681103685	0.0883400062299389	1.28914501368878e-22	3.05881844868922e-22	33	33	33	21	PDXK	45148781	45158742	1.67253549464826
X100301890_TGI_at	X100301890	2.30240417542012	0.140854034673411	0.0213123897286478	0.00535403122318631	0.00602312983242472	0.0123786498943675	0.00568238504195651	10	10	10	12	SETD8	123868703	123893898	1.67136785071861
X100304387_TGI_at	X100304387	-2.3018114009325	-2.55649165716169	0.0213458103331856	1.79860821969035e-05	0.0062543647243786	0.0108072790302308	0.00394669173065578	2	2	2	2	BRE	28112317	28112606	1.67068735378807
X100149346_TGI_at	X100149346	-2.3011782677214	-0.125152301870765	0.021381556760432	0.00750059842301502	0.0115021879189589	0.000537875458244024	0.000319788589433681	14	14	14	12	SOCS2	93963597	93969978	1.66996067761873
X100301309_TGI_at	X100301309	2.30102726700355	0.0875700690327033	0.0213900898907289	0.013942216235434	0.0253640358100955	2.49814403489784e-07	2.94775972557753e-07	11	11	11	22	ANKRD54	38226862	38240303	1.6697873903249
X100311377_TGI_at	X100311377	2.30061873630381	0.0488670525027078	0.0214131910430101	0.0524514132723426	0.0817600933749677	5.55390996476494e-21	9.35768064010791e-21	40	40	40	2	ROCK2	11319885	11322856	1.66931860831956
X100140915_TGI_at	X100140915	-2.30007875326545	-0.096087754911862	0.0214437587539654	0.0117132871601131	0.00987775527106644	0.00134532950419401	0.000684380134507171	22	22	22	10	REEP3	65381946	65384334	1.66869908730809
X100148348_TGI_at	X100148348	2.29988631782712	0.131455251528347	0.0214546614438176	0.00688847755976712	0.0137833822888959	0.000150018261528104	0.000101014378015303	8	8	8	11	C11orf73	86013268	86056704	1.66847833427705
X100155612_TGI_at	X100155612	2.29972135700044	0.197388254073148	0.0214640113642989	0.00286492777721937	0.00759085777110709	0.00497000228288987	0.00300179793517243	10	10	10	17	ST6GALNAC1	74633569	74639753	1.66828911039524
X100128384_TGI_at	X100128384	2.29964721955822	0.130586683911708	0.0214682146033607	0.00655144277820733	0.00652237804998789	0.00923892729646822	0.00400224407888816	29	29	29	15	X100128384_TGI_at	41645307	41645836	1.66820407201228
X100308155_TGI_at	X100308155	-2.2986876946025	-0.0258129696413633	0.0215226797855246	0.17399951573147	0.225049039826233	2.29421502775512e-59	1.4158624096698e-58	10	10	10	5	CDC42SE2	130728854	130729515	1.66710365570036
X100138867_TGI_at	X100138867	-2.29702033717229	-0.129941080796034	0.0216176096052624	0.00693385674856445	0.0156642092483477	5.26927835174019e-05	3.24031340543029e-05	7	7	7	10	CNNM2	104678113	104837321	1.66519233039374
X100309603_TGI_at	X100309603	-2.29673051016279	-0.0911636117045837	0.0216341478329779	0.0138437093572802	0.0336023044380357	2.69415734085619e-09	3.60892575823792e-09	7	7	7	1	SLC44A5	75669196	76076778	1.66486020694662
X100313067_TGI_at	X100313067	2.2964707505299	0.0722416148396769	0.0216489797015283	0.0221935180721148	0.0458230958724759	3.18470635182841e-12	3.67152055810759e-12	7	7	7	19	KIR3DL1	55297773	55342020	1.66456256676732
X100310686_TGI_at	X100310686	2.29635621063575	0.0735142373705399	0.0216555225616387	0.0194241937584656	0.012628433177393	0.000285985526598053	0.000167000529730946	30	30	30	16	SMPD3	68394307	68394772	1.6644313320035
X100151576_TGI_at	X100151576	2.29635375291095	0.0837497342312546	0.0216556629730649	0.016804340156072	0.0121269539320209	0.000378746864005	0.000310204971523181	37	37	37	20	C20orf142	42931481	42939809	1.66442851610701
X100156339_TGI_at	X100156339	2.2959740528393	0.0319074911127167	0.0216773650071876	0.108767288145401	0.141167707856198	3.81339528461404e-36	1.8311316430813e-35	25	25	25	1	ZNF593	26496387	26497364	1.66399350960537
X100307245_TGI_at	X100307245	2.29529070664893	0.0946025697315213	0.0217164698500394	0.0126423691542453	0.027438663080543	7.98437851106233e-08	6.60852614281766e-08	16	16	16	10	DYDC2	82104500	82126988	1.66321077066933
X100133247_TGI_at	X100133247	2.29506458738947	0.122372022967504	0.0217294231554234	0.00790928581531056	0.00745425065058529	0.00537782290295863	0.00268567600551265	23	23	23	6	C6orf218	10429677	10434774	1.66295180261375
X100161276_TGI_at	X100161276	2.29452678889183	0.107901646468769	0.0217602581127316	0.0113275093321942	0.0241113865718765	4.97550060580183e-07	4.05121087257346e-07	26	26	26	4	BMP2K	79697531	79800593	1.66233595749085
X100159356_TGI_at	X100159356	2.29446146760326	0.267267666887584	0.0217640059351795	0.00153330527558576	0.00191712668171822	0.158645433774275	0.0394599652413182	5	5	5	7	MET	116312458	116438439	1.66226116433132
X100309798_TGI_at	X100309798	2.29358284464493	0.0759437065251075	0.0218144717321875	0.0183015723773885	0.0256196889229719	2.17051557990122e-07	1.53807831163516e-07	34	34	34	2	MRPL30	99797577	99813896	1.66125529959551
X100140409_TGI_at	X100140409	-2.29316825434816	-0.12230275573847	0.021838320052036	0.00798924870519998	0.00790032418682141	0.00415850071247704	0.00297974901545644	30	30	30	9	GLIS3	3855436	4118017	1.66078077348527
X100145291_TGI_at	X100145291	-2.29310418767133	-0.107140123210728	0.0218420073581853	0.00954622120669052	0.0251842649573994	2.7577336647707e-07	3.02159869716403e-07	12	12	12	1	X100145291_TGI_at	97594638	97595335	1.66070745092509
X100134653_TGI_at	X100134653	-2.29281670550996	-0.0711589560865846	0.021858559833692	0.022054765891466	0.0260188513128877	1.74278057792557e-07	1.94840393243967e-07	28	28	28	1	X100134653_TGI_at	28796118	28796569	1.66037845523556
X100152263_TGI_at	X100152263	-2.29268674922637	-0.160004865054877	0.0218660459603039	0.00435341345032637	0.00708856471547197	0.0066455647831106	0.00455729362825229	10	10	10	9	SHB	37915895	38069210	1.66022974338551
X100152444_TGI_at	X100152444	2.29134376569993	0.0980738150532479	0.0219435392173706	0.0127479448945567	0.0197494588501675	5.49868870212105e-06	3.32101687520218e-06	13	13	13	2	ALS2	202565276	202645738	1.65869332486463
X100159674_TGI_at	X100159674	-2.29038524396147	-0.18773514288819	0.0219989941664114	0.00322347491589769	0.0058018900472109	0.0141017917023563	0.0075790834922755	6	6	6	17	UBE2Z	46985832	47005701	1.65759717544886
X100137431_TGI_at	X100137431	-2.29025870953889	-0.0756321159756308	0.0220063238742586	0.0204016408152495	0.0289996074650667	3.38518666975419e-08	3.07724184382831e-08	19	19	19	16	C16orf13	684428	686347	1.65745249967587
X100147940_TGI_at	X100147940	2.28929734641998	0.130520694393681	0.0220620817848848	0.00652043025673705	0.0177380734775266	1.67018813397566e-05	9.50258162014661e-06	3	3	3	2	HOXD3	177028804	177037826	1.65635350980015
X100150157_TGI_at	X100150157	2.28923586502336	0.0405965628556118	0.0220656518094866	0.069527776123614	0.0819259796331741	5.05269992669355e-21	1.69462904352339e-20	51	51	51	9	JMJD2C	6757653	7175647	1.65628323916253
X100154805_TGI_at	X100154805	-2.28909863676125	-0.124776445264609	0.0220736220206366	0.00889732085674647	0.00291455256857268	0.0821205073763635	0.0421076150084282	55	55	55	20	X100154805_TGI_at	3854206	3856061	1.6561263983965
X100312903_TGI_at	X100312903	-2.2890423237486	-0.059004783380712	0.0220768934024059	0.0318390626797909	0.053729846671732	3.96105717042402e-14	7.19158439085538e-14	26	26	26	1	ZBTB40	22854096	22854538	1.65606203932664
X100147526_TGI_at	X100147526	2.28895658400683	0.0847288566875859	0.0220818750757534	0.0153261894781236	0.0129529624874434	0.000238509237727199	0.000152370999027723	13	13	13	12	ANAPC7	110813281	110841512	1.65596405139223
X100127003_TGI_at	X100127003	-2.28865060667589	-0.0207420807071793	0.022099661024195	0.248420347690961	0.298176536465605	1.00457660278403e-81	9.71843333492402e-81	76	78	78	5	ATG10	81267873	81550768	1.65561438769275
X100134522_TGI_at	X100134522	2.28793285236845	0.0531993853209371	0.0221414317827612	0.0401661528737234	0.0574182951796998	5.07293039342212e-15	6.91718147345203e-15	47	47	47	16	ZNF720	31724594	31772885	1.65479429875779
X100122175_TGI_at	X100122175	-2.28728121089727	-0.045532552399796	0.0221794144631473	0.0541520967645898	0.0763751010930518	1.18712473816238e-19	2.91388334177731e-19	40	40	40	1	XPR1	180601140	180855483	1.65404992341593
X100311582_TGI_at	X100311582	2.28656657905175	0.0366637325545967	0.0222211338442459	0.082108318060422	0.111050059861024	2.43530220798634e-28	6.87110349998373e-28	23	23	23	15	SCAPER	76640954	76652210	1.65323378474096
X100136418_TGI_at	X100136418	2.28617870324504	0.0313626599595753	0.0222438061450238	0.114492292127454	0.15937348611286	5.43457014488083e-41	4.14506354293328e-40	52	52	52	20	ABHD12	25275379	25371477	1.65279089845907
X100146885_TGI_at	X100146885	2.28481144051378	0.0385266659290714	0.022323886544888	0.0656431239185424	0.106827606131185	2.8897754823935e-27	7.80027694925814e-27	6	6	6	16	X100146885_TGI_at	30107750	30116777	1.65123019333394
X100310496_TGI_at	X100310496	2.28412972034114	0.0660790354011491	0.0223639083759676	0.0250767873601106	0.0247451534743367	3.51103157047231e-07	3.67401051188874e-07	33	33	33	17	FAM33A	57187439	57187734	1.65045229569673
X100130923_TGI_at	X100130923	2.28400278091431	0.901969916390937	0.0223713675101802	0.000141590722292677	0.00564559511677076	0.0154661051735556	0.00692897474384161	1	1	1	11	TBC1D10C	67171411	67177559	1.65030746767034
X100134455_TGI_at	X100134455	-2.28389134136253	-0.0767511371160386	0.0223779176334408	0.0187771289549791	0.0279923674275554	5.88909600932143e-08	4.42050871581927e-08	8	8	8	2	PFN4	24338243	24346151	1.65018032899543
X100158126_TGI_at	X100158126	-2.28381868322448	-0.0420854561989045	0.0223821891852845	0.0622903766986583	0.0749843267486286	2.6114567845479e-19	6.51759472432917e-19	38	38	38	17	PIGL	16120508	16229572	1.65009743770976
X100303449_TGI_at	X100303449	2.28326715030625	0.0623283955743316	0.0224146367729348	0.0287501927572074	0.0582927945012165	3.11362233146886e-15	5.42911298352378e-15	9	9	9	11	FAT3	92085261	92629635	1.6494682944421
X100150113_TGI_at	X100150113	-2.28292412138347	-0.0836458659596401	0.0224348383483732	0.0170687347210563	0.026715650996688	1.18812811691609e-07	1.50721423138155e-07	51	51	51	13	NALCN	101706129	102068813	1.64907705537817
X100148028_TGI_at	X100148028	2.28266654364974	0.0909981175033341	0.0224500179563561	0.013962306340853	0.00429406504314492	0.0347772216425819	0.0141397061267879	49	49	49	4	HHIP	145567172	145659881	1.6487833072957
X100157938_TGI_at	X100157938	-2.28217773366898	-0.0616476654095331	0.022478849126723	0.030663348197463	0.0239430764316472	5.45821481393617e-07	4.57792680656422e-07	69	69	69	8	DDHD2	38097826	38118333	1.64822592756509
X100143765_TGI_at	X100143765	-2.28103799605627	-0.0244039963901424	0.0225461985945417	0.222508510209586	0.284155056521233	2.90102897522301e-77	1.95237242202483e-76	70	70	70	18	X100143765_TGI_at	5243922	5245185	1.64692667190504
X100156335_TGI_at	X100156335	2.2806898386311	0.12294538824974	0.022566806882285	0.00753036899530207	0.0134011466682964	0.000185679983886619	0.000107086762260956	11	11	11	10	ZDHHC6	114190059	114206672	1.64652988759965
X100135474_TGI_at	X100135474	-2.28046118694435	-0.128858464946156	0.0225803502390146	0.00681013291189572	0.00384514798105229	0.045789363137375	0.0185653954581539	17	17	17	6	X100135474_TGI_at	108947347	108948662	1.64626932610938
X100133627_TGI_at	X100133627	-2.27959036447132	-0.177960908654685	0.0226319949684975	0.00395776788811875	0.00955945690098236	0.00161160755479258	0.000901433647764262	6	6	6	11	OTOG	17599811	17660481	1.64527716210259
X100142085_TGI_at	X100142085	-2.27928919335855	-0.0845004978989388	0.0226498800046578	0.0157693591695159	0.0262854705651268	1.50514394608823e-07	1.22318804264227e-07	15	15	15	19	S1PR4	3178765	3180329	1.64493409446585
X100302082_TGI_at	X100302082	-2.27855171972797	-0.0413415476845175	0.0226937267218351	0.0628445502052285	0.0905053178217987	3.71702811577331e-23	8.01498443153729e-23	28	28	28	5	BHMT2	78365582	78385273	1.6440941792218
X100304028_TGI_at	X100304028	-2.27845429971972	-0.101743017792531	0.0226995243696114	0.0104777754981157	0.00656463791224494	0.00901377502928378	0.00430209901586067	37	37	37	6	TRERF1	42192669	42419789	1.64398324262262
X100150387_TGI_at	X100150387	2.27772250189902	0.0615947180690144	0.0227431161946854	0.027971845637616	0.0322958968212834	5.52711355075635e-09	8.1702006555843e-09	36	36	36	9	PPP6C	127911408	127952065	1.64315002982258
X100143415_TGI_at	X100143415	2.27522257695489	0.0601857344546379	0.0228925811739699	0.0298361594004401	0.0550302823814981	1.92049187503116e-14	3.59482907783991e-14	14	14	14	17	RNF157	74138554	74163182	1.64030523718946
X100149746_TGI_at	X100149746	2.27503217381732	0.0631885349435436	0.0229039998466245	0.0281125804113705	0.0451531202441254	4.61368233368484e-12	5.96727087565549e-12	13	13	13	12	SETD1B	122268848	122269512	1.64008866789469
X100156634_TGI_at	X100156634	2.27321561187107	0.136569936168521	0.0230131899503523	0.00560960047033399	0.00525945244715924	0.0194506667005573	0.00773586685174923	7	7	7	10	X100156634_TGI_at	22842742	22847628	1.63802317786266
X100148155_TGI_at	X100148155	2.27243652916257	0.039679179467388	0.0230601574935164	0.0715918510534609	0.119187504580098	2.00741428294104e-30	5.56718925423224e-30	22	22	22	19	STAP2	4324040	4338847	1.63713773093848
X100137688_TGI_at	X100137688	2.2724190016111	0.134290264423926	0.0230612151109621	0.00623733746088135	0.0038320261071265	0.0461616342889493	0.0141467719195146	35	35	35	2	GMPPA	220363612	220371710	1.63711781316957
X100160866_TGI_at	X100160866	-2.27204346656799	-2.13475240004431	0.0230838851247325	2.25313615786555e-05	0.00357732411473505	0.0540562367430734	0.0213456050800906	1	1	1	11	GRIK4	120531027	120856969	1.63669109559275
X100301182_TGI_at	X100301182	-2.27202293225573	-0.119597869685281	0.0230851252823393	0.00784426035294801	0.0169024901197802	2.65215434923499e-05	1.7158263526656e-05	15	15	15	19	ANKLE1	17392453	17398454	1.63666776420225
X100140695_TGI_at	X100140695	-2.27192168805077	-0.0956737668278375	0.023091240711996	0.0110193618071058	0.014720951732487	8.89967479999121e-05	7.41276973954431e-05	28	28	28	1	ASAP3	23755055	23810671	1.63655273144414
X100301622_TGI_at	X100301622	2.2713558824813	0.0872406966365978	0.0231254428384737	0.0148861844878052	0.0129848026339377	0.00023430137641726	0.000199254856514252	20	20	20	20	HM13	30102240	30157368	1.63590994202832
X100123290_TGI_at	X100123290	2.2713361010908	0.140912886342971	0.0231266393903238	0.00592781130118551	0.0126657972596142	0.000280067426702503	0.000158244466975035	4	4	4	10	CYP2C9	96698439	96749147	1.63588747143496
X100157569_TGI_at	X100157569	-2.27121230212753	-0.107559968346601	0.0231341290576928	0.00939942386144008	0.00549420682445659	0.0169172380628077	0.0095970305030716	24	25	25	1	GJA5	147228331	147245484	1.63574684596127
X100136589_TGI_at	X100136589	-2.27100352176622	-0.168206677782629	0.0231467647543651	0.00390454343297029	0.004102278023793	0.0390970179787193	0.0161520069192149	16	16	16	11	X100136589_TGI_at	15987995	15989841	1.63550970216287
X100140693_TGI_at	X100140693	-2.27046992359388	-0.0476851925398947	0.0231790861409418	0.0510430361352023	0.0805521544610721	1.10535824746712e-20	1.38280799566835e-20	34	34	34	7	X100140693_TGI_at	23570929	23571282	1.63490369053678
X100155276_TGI_at	X100155276	2.27035210550436	0.11156841119274	0.0231862279590646	0.0088748372162892	0.00532436574283993	0.018713282200639	0.00453018323906692	25	25	25	18	CDH19	64199578	64271409	1.63476989861555
X100138821_TGI_at	X100138821	2.2683995953417	0.0713253097521861	0.0233048624210966	0.0261486459951809	0.0436382974416311	1.06605258502899e-11	1.32495480615835e-11	11	11	11	5	AHRR	304291	438392	1.63255345655611
X100125047_TGI_at	X100125047	-2.26802303530601	-0.0799327883520125	0.0233278027139631	0.0174911313058455	0.0054495325381095	0.0173717183338641	0.010337748423769	49	49	49	22	PIK3IP1	31678583	31687028	1.63212616622732
X100122557_TGI_at	X100122557	2.26683621365142	0.103099286515809	0.0234002329961265	0.0116277566884836	0.0102219269482148	0.00110710703886296	0.000488892254072695	40	40	40	2	CDC42EP3	37870742	37899326	1.63077981829805
X100126535_TGI_at	X100126535	2.26682974523328	0.0631586994103887	0.0234006282900643	0.0279033099329555	0.0516882434097117	1.23248968899534e-13	2.85377034077975e-13	10	10	10	14	PCNX	71374122	71576870	1.63077248193837
X100126488_TGI_at	X100126488	2.26620144725502	0.0777517337498611	0.0234390520794491	0.0169056623562931	0.0300190480483511	1.93283767986886e-08	1.87561590803985e-08	66	66	66	6	FAM120B	170615844	170714236	1.63005995600672
X100133459_TGI_at	X100133459	-2.26567026921494	-0.0247208282545398	0.0234715791699581	0.180576593784583	0.242420348344845	1.7556300348444e-64	1.32417261149731e-63	18	18	18	13	X100133459_TGI_at	93098722	93101309	1.62945769004661
X100135153_TGI_at	X100135153	2.26528100947865	0.082868809051909	0.0234954406527572	0.0156141330583112	0.0331722163984858	3.41329711317244e-09	3.63639388197978e-09	11	11	11	12	X100135153_TGI_at	57931698	57933832	1.62901640544987
X100132617_TGI_at	X100132617	2.26527232039604	0.106210665769285	0.0234959735305456	0.00916740439741893	0.00810950498057247	0.00368749500287697	0.00131155978725824	41	41	41	7	MKLN1	131178076	131180347	1.62900655574064
X100127378_TGI_at	X100127378	2.26282589366065	0.0829340704719337	0.0236464240506877	0.0155577396176632	0.0160061825844712	4.35854175278137e-05	2.57467138222919e-05	22	22	22	15	X100127378_TGI_at	41576202	41594170	1.62623452648963
X100307158_TGI_at	X100307158	2.26250782864817	0.132879259819984	0.0236660457057433	0.00669951229905642	0.00491355933425044	0.0239184862945515	0.0120986960984688	29	29	29	17	SLC16A5	73096704	73102701	1.62587430107554
X100139376_TGI_at	X100139376	2.26238910126776	0.0808711481042649	0.0236733737016258	0.0160324655986115	0.0243582693409635	4.34364597951753e-07	5.03903151137934e-07	18	18	18	22	ANKRD54	38226862	38240303	1.62573984618613
X100134160_TGI_at	X100134160	-2.26238173286666	-0.109528618325127	0.0236738285530263	0.00834514200536927	0.0147823334366028	8.6009561981907e-05	4.47817123011465e-05	15	15	15	2	TMBIM1	219138916	219157280	1.62573150189358
X100124426_TGI_at	X100124426	2.26204327869075	0.102926827469872	0.0236947295041358	0.0101670946282063	0.00518723821314693	0.0203063209503037	0.00793858685556676	25	25	25	8	C8orf42	440220	444564	1.62534824478402
X100159464_TGI_at	X100159464	2.26191872695987	0.114765505228024	0.0237024251197058	0.00774603518603858	0.0130100894213377	0.000231012841925342	0.000209234970046542	15	15	15	14	ADAM21	70924216	70926621	1.62520721676524
X100137153_TGI_at	X100137153	-2.26161534060112	-0.137812744583011	0.0237211793756471	0.00518358808552483	0.00441867709340376	0.0322401710911022	0.00963237265398781	29	29	29	7	TMEM130	98444111	98467637	1.62486372240716
X100307277_TGI_at	X100307277	-2.26151209302818	-0.0252634731192543	0.0237275647055179	0.161323615595389	0.213315940029496	5.65842690859418e-56	2.7089885125013e-55	40	40	40	2	X100307277_TGI_at	75898384	75899044	1.62474683360015
X100312033_TGI_at	X100312033	-2.26121384991715	-0.059938133640643	0.023746017879384	0.0309011026784494	0.0496868546693438	3.74403793021299e-13	5.36690150314936e-13	25	25	25	8	X100312033_TGI_at	134242165	134243838	1.62440920953427
X100158027_TGI_at	X100158027	2.26079499472219	0.0525637934732804	0.0237719546957843	0.0382292823181569	0.0614439811681757	5.34720770188815e-16	9.97967796096063e-16	12	12	12	11	SERGEF	17809595	18034637	1.6239351060846
X100133313_TGI_at	X100133313	2.26051930712987	0.161116587756899	0.0237890395370743	0.00407673754995866	0.00555992200636376	0.0162708421687816	0.0110271740643029	18	18	18	13	FAM48A	37583452	37633850	1.62362309189166
X100142817_TGI_at	X100142817	2.26048730132488	0.159991543393995	0.0237910236825797	0.00437618749136465	0.00193784223475934	0.15641136889585	0.039057300936489	25	25	25	7	TMED4	44617496	44621817	1.62358687069368
X100154912_TGI_at	X100154912	2.25983188719033	0.150373805067355	0.0238316865499936	0.00509322876779788	0.0130709168581317	0.000223291147954883	0.000109573825665245	11	11	11	2	GPR1	207040039	207082771	1.62284522188194
X100309045_TGI_at	X100309045	2.25972210890189	0.141646306958846	0.0238385032492942	0.00584365276056271	0.00425492875964294	0.0356163400350716	0.0146525834364326	12	12	12	12	LIN7A	81191321	81331638	1.62272101617084
X100145794_TGI_at	X100145794	2.25938942266284	0.0831790523363386	0.0238591717814451	0.0139761471854894	0.011301772502732	0.00060205042496002	0.000192026430876426	36	36	36	18	MBP	74724738	74844774	1.62234463597964
X100145862_TGI_at	X100145862	-2.25936450483524	-0.054329713192818	0.023860720456916	0.0391516474620996	0.0560304590390308	1.10000217327294e-14	2.14331295922796e-14	32	32	32	13	KLF5	73633463	73650022	1.62231644726504
X100136118_TGI_at	X100136118	-2.25736989748795	-0.030660867391232	0.023984971071455	0.116806880473325	0.175028328415543	3.06246769577335e-45	8.24407825448925e-45	11	11	11	18	ZCCHC2	60244602	60244968	1.62006080100526
X100133911_TGI_at	X100133911	2.25701711801593	0.0206006011904903	0.0240070051557244	0.259225395728547	0.307389653073967	1.05356718659462e-84	1.51771851814267e-83	36	37	37	1	GSTM3	110276553	110283040	1.61966201426478
X100155966_TGI_at	X100155966	-2.25642952226531	-0.0811002823379729	0.0240437444858551	0.0164566491574683	0.0219385578721616	1.64523737383539e-06	1.45324103195811e-06	28	28	28	11	THY1	119289529	119293854	1.61899789594934
X100141691_TGI_at	X100141691	-2.25553381534889	-0.0392277485083633	0.0240998422185518	0.0673335257738638	0.100657822972704	1.05244739704235e-25	3.42910467919261e-25	18	18	18	3	THUMPD3	9404737	9426554	1.61798580073785
X100306904_TGI_at	X100306904	2.25518163177106	0.201144031194695	0.0241219303848931	0.00259864478899406	0.00340353748585565	0.060254149575064	0.0329881174993126	23	23	23	9	WDR40A	34088385	34107417	1.61758794023168
X100300765_TGI_at	X100300765	-2.25501570108262	-0.267237984513829	0.0241323432681689	0.00172463005735717	0.00170003153089008	0.184390066019502	0.045068887325572	5	5	5	7	FAM180A	135414354	135433447	1.61740050573209
X100312853_TGI_at	X100312853	2.25424432437009	0.0294570852207556	0.0241808017486224	0.124906548786173	0.166569110864315	6.19067801554317e-43	3.14924804930267e-42	30	30	30	16	CLUAP1	3582783	3586470	1.6165293035898
X100162523_TGI_at	X100162523	2.2541279200977	0.0492754205334249	0.0241881216755975	0.0432244849800215	0.0587811516499292	2.37036842011546e-15	3.7320465940977e-15	32	32	32	4	UBE2D3	103715564	103716476	1.61639785539156
X100312512_TGI_at	X100312512	-2.25405168533325	-2.3757930236991	0.0241929166377445	2.12139555885404e-05	0.00547713887636596	0.017089410378133	0.00726789577014006	1	1	1	16	MYH11	15818159	15835364	1.61631177102129
X100121931_TGI_at	X100121931	2.2532994217851	0.0500636721751048	0.0242402761986302	0.0420707750223259	0.0546160857616242	2.41871070570359e-14	3.23140009081034e-14	18	18	18	16	ZFP90	68573660	68601038	1.61546243603803
X100301851_TGI_at	X100301851	2.25250666958806	0.084807457194386	0.0242902717171739	0.0148139154018037	0.0106088821349265	0.000889655240482407	0.000479305315548872	31	31	31	16	FLYWCH1	2961979	2990151	1.61456762703887
X100308261_TGI_at	X100308261	2.25231190004646	0.0610535217909741	0.0243025686747752	0.0279113893024806	0.0310175017635003	1.11633687423153e-08	7.12306753914404e-09	25	25	25	7	C7orf59	99746529	99752140	1.61434782095627
X100147341_TGI_at	X100147341	-2.25153391889256	-0.0939432410138126	0.0243517410828665	0.0139298748644507	0.0143206774324732	0.000111203913910334	6.87303095753736e-05	35	35	35	16	C16orf72	9186039	9197117	1.61346998247194
X100136018_TGI_at	X100136018	2.25149125586136	0.0318800209162349	0.0243544400980174	0.112659639611913	0.151081624817399	9.01121697768788e-39	2.31154906588071e-38	49	49	49	7	X100136018_TGI_at	1626207	1629259	1.61342185028998
X100127612_TGI_at	X100127612	-2.25106529334942	-0.0292638259342427	0.0243814022225347	0.120722720914405	0.183162139230062	1.76712114556169e-47	1.15883167484232e-46	16	16	16	1	NDUFS5	39492005	39500286	1.61294132086706
X100157866_TGI_at	X100157866	-2.25099750823102	-0.0871227095326936	0.0243856951982942	0.0138835702569088	0.0194573102342164	6.46058638558701e-06	4.19802691018232e-06	14	14	14	15	MTFMT	65293849	65321977	1.6128648588348
X100124362_TGI_at	X100124362	-2.25049821109899	-0.233571555464627	0.0244173369371594	0.00204586971081613	0.00279348871808721	0.0887607612254747	0.0334787882678581	6	6	6	5	PANK3	167983962	168006588	1.61230170388679
X100131345_TGI_at	X100131345	2.25041394437893	0.0587458705403994	0.0244226806429306	0.0363988000356246	0.055015909301222	1.93592738707535e-14	2.2960766147975e-14	27	27	27	2	CFLAR	201980889	202029001	1.61220666944357
X100312375_TGI_at	X100312375	2.24978996426525	0.219906519638226	0.0244622813831145	0.00270871652072698	0.0023751390979564	0.116601802375198	0.0404338339135442	11	11	11	12	TAOK3	118587746	118598161	1.61150304256159
X100138015_TGI_at	X100138015	-2.24938111733899	-0.167597107026286	0.0244882589134241	0.00415432317478452	0.0032371157141618	0.0669007213271109	0.0250200909614052	13	13	13	12	TXNRD1	104680785	104681119	1.61104209160752
X100141928_TGI_at	X100141928	-2.24900794029236	-2.17441439589387	0.0245119908961274	1.84604563984734e-05	0.00281906678089145	0.0873109416723955	0.0314913080477447	1	1	1	12	ERGIC2	29493578	29534143	1.61062141334654
X100300693_TGI_at	X100300693	2.2487871806161	0.107318770549992	0.0245260393621363	0.00927171376374509	0.0106434307232026	0.000872473231288324	0.000621292031411273	23	23	23	1	FAM20B	179044548	179044917	1.61037257906826
X100306868_TGI_at	X100306868	-2.24874836157085	-0.220537866606962	0.0245285104077505	0.00211124549836229	0.002924199217004	0.0816149498047871	0.0353012238208829	4	4	4	17	KIF1C	4925921	4927553	1.61032882526843
X100150776_TGI_at	X100150776	-2.24868319429621	-0.124612216015042	0.0245326591480397	0.00704339866365564	0.00840686814861874	0.00310943734174069	0.00205596473396354	16	16	16	1	LGTN	206764976	206785904	1.61025537512303
X100312149_TGI_at	X100312149	-2.2486536283709	-0.136132281805216	0.0245345416022599	0.00604706808337283	0.0128062438684259	0.000258903049882686	0.000146827913048223	6	6	6	10	CNNM2	104678960	104837697	1.61022205186561
X100140076_TGI_at	X100140076	-2.24832025932249	-0.0693627415509365	0.0245557757797132	0.0204289181156176	0.0436608098633251	1.05287175382187e-11	1.65805948686854e-11	8	8	8	1	SPTA1	158580495	158656506	1.60984634084305
X100302777_TGI_at	X100302777	2.24800688542402	0.129823052116958	0.0245757508693938	0.00629706747867886	0.0151445300044858	7.03231270177066e-05	2.65881897583135e-05	4	4	4	18	MBD2	51680574	51751158	1.60949320417934
X100148613_TGI_at	X100148613	-2.2480009291546	-0.13721799175881	0.0245761306704171	0.00584449605907612	0.00484989483871765	0.0248503363201497	0.00828859869950612	25	25	25	2	IL1F7	113670547	113676456	1.60948649251405
X100123295_TGI_at	X100123295	2.24760455729885	0.110206882327487	0.0246014167211177	0.00988459716343811	0.00896190862960957	0.00226431758044422	0.00131258693317834	33	33	33	3	TOMM70A	100082308	100120225	1.60903988247192
X100305745_TGI_at	X100305745	2.24669361295431	0.171338476002121	0.0246596147266334	0.00345773262406557	0.00431758276860294	0.0342829319857791	0.0162000270538926	13	13	13	21	C21orf59	33973598	33984493	1.60801371295538
X100145803_TGI_at	X100145803	2.24655558032488	0.0695034029093927	0.0246684436909281	0.0227033082149911	0.044988470021681	5.05357555143116e-12	5.84007074683723e-12	20	20	20	10	CYP2C8	96796529	96829254	1.60785824887923
X100145384_TGI_at	X100145384	2.24534514980562	0.135631815473301	0.0247459836767533	0.00594269394913321	0.00705157635751617	0.00678969806186398	0.00228986747969461	12	12	12	7	X100145384_TGI_at	5355927	5358918	1.60649527788455
X100307184_TGI_at	X100307184	-2.24388239381516	-0.0876750973260808	0.0248399692331465	0.0137936150615549	0.024386453338936	4.27682383533949e-07	5.21924084865853e-07	25	25	25	20	CDC25B	3783838	3786098	1.60484894641345
X100305717_TGI_at	X100305717	2.24375127670615	0.114798242035308	0.0248484088975141	0.00881029620930503	0.0116592454426005	0.00049243674217134	0.000274238759704283	24	24	24	16	CCDC102A	57545918	57550286	1.60470141494484
X100308326_TGI_at	X100308326	2.24281201027147	0.0979853779045506	0.0249089396602956	0.0113617594872779	0.0102610981119713	0.00108284691281153	0.000609780848513328	28	28	28	4	RBM47	40426081	40426832	1.6036447593958
X100155546_TGI_at	X100155546	2.24225963815378	0.0901473969891591	0.0249445967209669	0.0137351679504604	0.00659521931173898	0.00885434757206257	0.00381374968278314	34	34	34	10	AP3M1	75880016	75910826	1.60302351290237
X100124904_TGI_at	X100124904	-2.24185350965307	-0.0802786728127177	0.0249708415622841	0.0179430771538794	0.026255429593627	1.53021064546159e-07	1.91329926710376e-07	40	40	40	13	X100124904_TGI_at	33084654	33087621	1.60256682089666
X100162967_TGI_at	X100162967	-2.24161789761528	-0.0861594466077177	0.0249860782428948	0.0150738677983156	0.0237340710970716	6.12338269168663e-07	7.77929738079165e-07	14	14	14	14	TTLL5	76127620	76421421	1.60230190438288
X100150084_TGI_at	X100150084	-2.24119476431625	-0.143480602121808	0.0250134618557709	0.00543435596637552	0.00245031225024504	0.110965788967362	0.0392128979391377	16	16	16	11	X100150084_TGI_at	20687736	20692020	1.60182619788109
X100150274_TGI_at	X100150274	-2.24084704272997	-0.187582400943208	0.0250359845502132	0.00327673175478335	0.00223773835607113	0.127738498539555	0.044132231997187	13	13	13	11	X100150274_TGI_at	65543377	65547822	1.60143532512318
X100306486_TGI_at	X100306486	2.24031259858232	0.138972909727136	0.025070635909685	0.00544585009068415	0.011361619480717	0.000582117686642684	0.000269806674990424	10	10	10	2	X100306486_TGI_at	64687339	64688373	1.60083465014371
X100135989_TGI_at	X100135989	-2.24016894051331	-0.0792524056459599	0.0250799572390402	0.0182101560486239	0.0121532675010465	0.00037319991068375	0.000226261611328702	32	32	32	12	HIGD1C	51347845	51354883	1.60067320830642
X100133275_TGI_at	X100133275	2.23975288188348	0.0942983008100114	0.0251069703522333	0.0124292895565081	0.00776320788317823	0.00449998670246106	0.00229258925086114	34	34	34	11	MRVI1	10594637	10715535	1.60020569026159
X100138457_TGI_at	X100138457	-2.23966308835693	-0.0806037345827578	0.025112803609806	0.017601550377336	0.00520840648498017	0.0200515493253216	0.00859688693508948	46	46	46	19	PLAUR	44150247	44174502	1.60010479966066
X100128817_TGI_at	X100128817	2.23880634696676	0.0779386165551621	0.0251685191341166	0.0176705218542419	0.0386304644216431	1.69060467451428e-10	1.83043632786251e-10	10	10	10	21	LCA5L	40777771	40816128	1.59914233672822
X100131362_TGI_at	X100131362	2.23826027661272	0.0775298979994955	0.025204086937318	0.0182102333841444	0.0295840890049907	2.4549471416026e-08	3.43791698399277e-08	39	39	39	9	BRD3	136897962	136933092	1.59852903102754
X100148060_TGI_at	X100148060	-2.23813661622399	-0.0965158473310661	0.0252121474850801	0.0119001963503442	0.0103868483281291	0.00100853269626126	0.000569311196357934	27	27	27	12	ABCB9	123413538	123459752	1.59839016101933
X100125968_TGI_at	X100125968	-2.23777663835268	-0.106728325053826	0.025235624604313	0.0090717466156138	0.0161272593854207	4.07546389690234e-05	2.59016525493987e-05	12	12	12	19	X100125968_TGI_at	38794199	38795660	1.59798594161983
X100139628_TGI_at	X100139628	2.23525596142186	0.0746956024479883	0.0254005494508814	0.0210862971103782	0.0436033813825531	1.08682246554754e-11	1.67797515977961e-11	15	16	16	3	TMEM108	132757252	133115055	1.59515688885625
X100123914_TGI_at	X100123914	2.23514419482794	0.0151655345075941	0.0254078837486412	0.453649616272704	0.505703271358813	1.065238515605e-160	2.38309745635241e-159	59	60	60	5	X100123914_TGI_at	479246	480997	1.5950315063216
X100131536_TGI_at	X100131536	2.23446673209946	0.180602481088215	0.0254523791361317	0.0033533865505646	0.00262831520755818	0.0987755052149806	0.0342258618337151	10	10	10	16	ZC3H18	88636843	88698255	1.59427161617982
X100139906_TGI_at	X100139906	2.23433957156159	0.275977658115548	0.02546073848296	0.00154164838282927	0.00211863394003346	0.138353837331804	0.0351354947278305	5	5	5	7	PHF14	11013515	11209241	1.59412900388648
X100125959_TGI_at	X100125959	-2.23315632145658	-0.10932707357052	0.0255386375668997	0.00840978676077808	0.00427635845475896	0.0351542805860045	0.017057246912172	20	20	20	17	NUFIP2	27589115	27589951	1.59280227516031
X100133530_TGI_at	X100133530	-2.23292037654383	-0.12305716055797	0.0255541955965218	0.00989270751194126	0.0160189187854546	4.3278587582564e-05	2.34347528553075e-05	39	40	40	2	ZRANB3	135957575	136288806	1.5925377853599
X100135319_TGI_at	X100135319	2.23291186465107	0.21225186414871	0.0255547570175159	0.00238935212055905	0.00271631891028285	0.0932952292070382	0.0262737442210702	15	15	15	2	X100135319_TGI_at	42275752	42285636	1.59252824409453
X100150310_TGI_at	X100150310	-2.23255116391021	-0.0454565667363004	0.0255785576535253	0.0545510471329966	0.0603481721588179	9.8724045902992e-16	1.60625757757594e-15	42	42	42	5	SPARC	151041013	151066517	1.59212394855071
X100125442_TGI_at	X100125442	-2.23218734532987	-0.0621590395825383	0.0256025834417432	0.0282844305060956	0.0441852561595249	7.87923493803982e-12	9.76499396375766e-12	25	25	25	4	X100125442_TGI_at	86936275	86937007	1.59171620977078
X100302027_TGI_at	X100302027	2.23203121533698	0.0423581940604497	0.0256128999120782	0.0594785687357973	0.0909331791558153	2.90626754415856e-23	8.4755701775035e-23	10	10	10	3	MSL2L1	135867759	135914688	1.59154124759503
X100133909_TGI_at	X100133909	2.23126088315304	0.0810822535743992	0.0256638531613185	0.0123516584531144	0.0106780918371963	0.000855571672127277	0.000610245409205177	20	20	20	1	RPAP2	92764521	92852865	1.59067813825455
X100133150_TGI_at	X100133150	-2.23033673547749	-0.0977543906293158	0.0257250961275582	0.010298628795071	0.013529679040164	0.000172825638885114	8.61008143261812e-05	24	25	25	2	VWA3B	98703594	98929408	1.58964299372432
X100128785_TGI_at	X100128785	-2.22863508430105	-0.0549669458269666	0.0258381946992282	0.0354599729249502	0.0336113438696029	2.68079274694789e-09	4.06823087270142e-09	42	42	42	9	UBE2R2	33817181	33920399	1.5877378335389
X100123201_TGI_at	X100123201	-2.22837124430783	-0.111775502609039	0.0258557690116657	0.0084995357881209	0.00795841181240402	0.00402188784047913	0.00161441954149718	19	19	19	2	RQCD1	219433593	219449395	1.58744254075572
X100123273_TGI_at	X100123273	-2.22803224448941	-0.971869769366377	0.0258783648722886	0.000119297809433403	0.00635111051914458	0.0102119160570522	0.00484101292557664	2	2	2	6	KIAA1244	138483223	138659936	1.58706316808744
X100311112_TGI_at	X100311112	-2.22764857279993	-0.212727720023178	0.0259039589104501	0.00247475757540307	0.00514372760887051	0.0208405474717829	0.00889668926702536	5	5	5	19	CLIP3	36505576	36506692	1.58663385747964
X100307683_TGI_at	X100307683	-2.22699660739348	-0.104806773547479	0.0259475005303617	0.00935738630852019	0.0202504102104689	4.17113721203327e-06	3.07939549970042e-06	13	13	13	4	NHEDC1	103813319	103813964	1.58590447049962
X100162643_TGI_at	X100162643	-2.22602779137185	-0.0360048665807925	0.0260123199500384	0.0825071542211915	0.0964022768504243	1.23991223391301e-24	3.7963642973966e-24	40	41	41	1	HSPA6	161494035	161496685	1.58482091283415
X100312337_TGI_at	X100312337	2.22581695453458	0.106419622460217	0.0260264446918879	0.00873377422785626	0.023668175991676	6.34947191626588e-07	4.89792712631145e-07	8	8	8	10	KIN	7797771	7829932	1.5845851540633
X100141666_TGI_at	X100141666	-2.22581060915604	-0.0893925821643726	0.0260268698950954	0.0152607218730514	0.022514931773459	1.19782792985272e-06	8.6191689053148e-07	18	18	18	15	ALPK3	85359910	85413562	1.58457805889912
X100150700_TGI_at	X100150700	-2.22578986620907	-0.165877510725263	0.0260282599198866	0.00386278500850491	0.0044719885235828	0.0312144284769002	0.0196722833297714	13	15	15	13	X100150700_TGI_at	114629488	114631817	1.58455486502375
X100124186_TGI_at	X100124186	-2.22561701935311	-0.0612137615484346	0.0260398452160441	0.0262800373636074	0.0442707608362882	7.51545437354677e-12	1.19639612270865e-11	14	14	14	1	FCRL3	157646273	157670775	1.58436160159454
X100156624_TGI_at	X100156624	-2.22495066173337	-0.113739531001643	0.0260845504742514	0.00814936197886524	0.0115148036405453	0.000534074444781007	0.000454492849463004	28	30	30	9	C9orf93	15553005	15974031	1.58361664325191
X100154444_TGI_at	X100154444	2.22475887088084	0.0145244642415993	0.0260974298178488	0.490334015180508	0.555884591265317	8.39798886010763e-185	6.19124818470455e-183	46	46	46	12	KRT1	53068519	53074191	1.58340226166129
X100157329_TGI_at	X100157329	2.22453174175232	0.150812637144091	0.026112689344252	0.00540115390304026	0.00604398000704992	0.0122278183414902	0.00568373792859378	8	8	8	6	RWDD1	116892582	116914432	1.58314839791194
X100138311_TGI_at	X100138311	-2.22445498923907	-0.0754644420006098	0.0261178476563528	0.0177258892243868	0.0112540754792712	0.000618428117366527	0.000506758848900447	34	34	34	22	NPTXR	39214457	39240017	1.58306261566205
X100307724_TGI_at	X100307724	-2.22277689533157	-0.0464005607604631	0.0262308477932494	0.0489152246602978	0.0733449217561337	6.60567081102938e-19	1.2701023490777e-18	31	31	31	21	BRWD1	40567516	40568193	1.58118767258235
X100145767_TGI_at	X100145767	2.22276776154725	0.236276689560344	0.0262314640018942	0.00189437722471884	0.00366202722191438	0.0512834948132685	0.0266744790320856	4	4	4	14	C14orf26	38365264	38371329	1.5811774703627
X100126366_TGI_at	X100126366	-2.22217327593198	-0.0446393463498614	0.0262715977517063	0.0484488966792326	0.0738388015835664	4.99533059814505e-19	1.08495237556204e-18	17	17	17	11	C11orf67	77532207	77583397	1.58051351405638
X100142268_TGI_at	X100142268	-2.22205416549186	-0.071267549439544	0.026279645280698	0.0208335784965869	0.0196510810981497	5.80540871891227e-06	3.49550969119276e-06	64	67	67	2	KIAA1715	176793371	176866991	1.58038050112425
X100146902_TGI_at	X100146902	-2.22188228985808	-0.0254654758888894	0.0262912615704923	0.163154431807896	0.236657059963816	9.0065304786761e-63	1.00440139847202e-61	53	53	53	21	BRWD1	40562148	40685556	1.58018857403217
X100137201_TGI_at	X100137201	-2.22160863792667	-0.098533053164868	0.0263097656122569	0.0109462482902881	0.00836015398869635	0.00319376067313755	0.00130468084610592	40	40	40	2	X100137201_TGI_at	226265600	226273770	1.57988302092824
X100156097_TGI_at	X100156097	2.22157489144416	0.0659717845078546	0.0263120482914852	0.0256389827680387	0.0421731954336624	2.39476977447142e-11	2.85332525286225e-11	31	31	31	4	X100156097_TGI_at	38684729	38685327	1.57984534244778
X100134968_TGI_at	X100134968	2.22138378280854	0.0387656986532623	0.0263249784890201	0.0716203953233322	0.107939852519793	1.50777381041423e-27	4.15467406202602e-27	28	28	28	16	X100134968_TGI_at	89584025	89588625	1.57963197501821
X100310464_TGI_at	X100310464	2.22071808479394	0.0667449786133891	0.0263700617593194	0.0253870755308845	0.0454865099522677	3.836638902399e-12	5.12678363093151e-12	19	20	20	8	RLBP1L1	62413327	62413716	1.57888885307724
X100123654_TGI_at	X100123654	2.22048351898475	0.0295369653022318	0.0263859632185483	0.120404080121635	0.177984107194982	4.73156040701289e-46	2.20563567433227e-45	37	39	39	15	SCAPER	76640537	77176192	1.57862704729452
X100306120_TGI_at	X100306120	2.22040623300261	0.145891537367941	0.0263912043296609	0.0052316710853262	0.00628928391011497	0.0105883962137377	0.0038703586231567	9	9	9	2	X100306120_TGI_at	63348957	63670364	1.57854079084126
X100125829_TGI_at	X100125829	2.22028824130534	0.0736297723894227	0.0263992076138631	0.0203010370749983	0.0378431418806064	2.60899214253344e-10	3.37624088041559e-10	21	21	21	11	MTL5	68503599	68518988	1.57840910851242
X100122687_TGI_at	X100122687	-2.22022991063209	-0.117888625600595	0.0264031649121773	0.00628342580924273	0.00711886494294041	0.00652981952580783	0.00300403736159019	11	11	11	16	NUTF2	67903862	67906467	1.5783440117093
X100145811_TGI_at	X100145811	-2.2201330907581	-0.0341475625069523	0.026409734545262	0.0917431800567811	0.110628806288116	3.11849289358008e-28	1.1380243483768e-27	25	25	25	17	ATPAF2	17918372	17942389	1.57823596403758
X100156798_TGI_at	X100156798	-2.21998002703806	-0.120571147975899	0.0264201234397137	0.00747638847059344	0.0059320073892581	0.0130605686096674	0.00616748077412134	19	19	19	5	X100156798_TGI_at	59282227	59558386	1.57806515761244
X100312667_TGI_at	X100312667	2.21979538487178	0.190952583444786	0.0264326603567559	0.002790879395957	0.00430276447718934	0.0345935178048892	0.0102630353978586	11	11	11	7	HIBADH	27564685	27565625	1.57785912441598
X100155570_TGI_at	X100155570	2.21900959688761	0.0355538963979558	0.0264860716418983	0.0840099203161682	0.118321931432537	3.35087873508516e-30	9.16485761188524e-30	49	49	49	19	ZNF420	37569381	37620649	1.57698245056499
X100131648_TGI_at	X100131648	-2.21854835254708	-0.0546753593366219	0.0265174665757704	0.0367951712997252	0.0486318802279492	6.7210160655255e-13	1.45091076540274e-12	22	22	22	14	C14orf129	96846021	96853561	1.57646796988715
X100301919_TGI_at	X100301919	-2.2183808634751	-0.222503723354494	0.0265288747957985	0.00216268865440297	0.00232558711812865	0.120489188254031	0.0435640059743869	27	27	27	5	CCL28	43376749	43412472	1.57628116993244
X100134266_TGI_at	X100134266	-2.21770058634287	-0.0764530889241954	0.0265752542543136	0.0188586584626125	0.0423189890300695	2.20953162768643e-11	2.16853050908115e-11	13	13	13	2	CHRNA1	175612323	175629181	1.57552257174475
X100131218_TGI_at	X100131218	2.21765449086793	0.0624393267887966	0.026578399451551	0.0260743885771402	0.00989836271759992	0.00132970743526926	0.000705000641442341	73	73	73	19	VASP	46010687	46030238	1.57547117577435
X100152052_TGI_at	X100152052	2.21751554447226	0.0695743011894428	0.0265878820199838	0.0220451136543189	0.0231049971356232	8.65631398787477e-07	8.96402135727719e-07	31	31	31	1	C1orf93	2518248	2522902	1.57531625701478
X100125900_TGI_at	X100125900	2.21735012216427	0.0298733156677442	0.0265991752802729	0.112881550940014	0.132693623241132	6.35935099419525e-34	2.24297032942521e-33	42	42	42	16	NLRC3	3589037	3627392	1.57513182866138
X100312974_TGI_at	X100312974	2.21634392719271	0.133270209878225	0.0266679567647437	0.0058145756581109	0.00539434371460915	0.0179505858303476	0.00717173525540021	22	22	22	8	BNIP3L	26240549	26268507	1.57401025764309
X100127921_TGI_at	X100127921	-2.21616200385967	-0.0742689363132949	0.0266804090654365	0.0181545159806349	0.0485355513851016	7.089685909604e-13	1.20484324239491e-12	8	9	9	3	RPSA	39448203	39454030	1.57380751607858
X100312636_TGI_at	X100312636	-2.21595610441458	-0.0737042918505713	0.0266945085424796	0.0189662540098838	0.0347306970382171	1.44804105060917e-09	1.90031991585061e-09	22	22	22	3	X100312636_TGI_at	9430830	9433426	1.5735780702829
X100301518_TGI_at	X100301518	-2.21584040719049	-0.0694041656100744	0.0267024340214122	0.0230632261375079	0.0521026093084545	9.79013779534611e-14	1.26949394354989e-13	5	5	5	16	C16orf13	684428	686347	1.57344914935122
X100126214_TGI_at	X100126214	2.21578130517688	0.104040264987899	0.0267064834054006	0.0101647026697371	0.00510622257626667	0.0213126847109962	0.00941497998746313	25	25	25	6	TSPYL1	116597745	116601280	1.57338329423903
X100126238_TGI_at	X100126238	2.21498256010178	0.0937605772990457	0.0267612615907653	0.011648944287586	0.0272903199473687	8.66278755605888e-08	8.19567984057911e-08	10	10	10	8	C8orf79	12808864	12865179	1.5724934167266
X100132526_TGI_at	X100132526	2.21482617960874	0.128701378977288	0.0267719975637407	0.0058425729650912	0.00211689572017041	0.138515885657725	0.0433606947275363	19	19	19	15	PIAS1	68346571	68480402	1.57231922318945
X100125611_TGI_at	X100125611	2.21377029218647	0.0821817808152274	0.0268445846725033	0.0157352357468101	0.0344093784913611	1.72811672876542e-09	1.65382028822895e-09	11	11	11	10	MAP3K8	30723173	30728371	1.57114331086019
X100312777_TGI_at	X100312777	-2.21309875485447	-0.0469267912267968	0.0268908379411552	0.0517895029233234	0.0772503591552668	7.22429895396384e-20	1.64607892586588e-19	23	23	23	11	NARS2	78147015	78147363	1.57039566458407
X100300207_TGI_at	X100300207	-2.21296025311477	-0.0319102044163733	0.0269003860369778	0.10830250864699	0.168079302896343	2.40874450836062e-43	9.27445771816897e-43	28	28	28	19	X100300207_TGI_at	48983105	48985570	1.57024148756167
X100300362_TGI_at	X100300362	-2.21290836266503	-0.0676901881252557	0.0269039640380427	0.0239338389451546	0.00601854685384466	0.0124120584910327	0.00558097710855727	58	58	58	19	PLAUR	44150430	44174318	1.57018372620524
X100131576_TGI_at	X100131576	-2.21243393860436	-0.0713757306780284	0.0269366960460725	0.0206374399058377	0.00995976015155522	0.00128424133486726	0.000978565742695246	42	42	42	22	FAM109B	42470254	42475441	1.56965567427579
X100128078_TGI_at	X100128078	-2.21184979539567	-0.0343168789838814	0.0269770451447139	0.0865833763725364	0.124599281623495	8.06639793554457e-32	2.33503873170973e-31	41	41	41	19	X100128078_TGI_at	37464462	37489259	1.5690056212921
X100139896_TGI_at	X100139896	2.21175536979272	0.139400462941679	0.0269835723937308	0.00524972153580109	0.0130897901491464	0.000220948468590802	0.00012867047277075	4	4	4	19	GEMIN7	45582517	45594782	1.56890055399031
X100307672_TGI_at	X100307672	-2.21153981705096	-0.0581905831387607	0.0269984777665088	0.0307523555377005	0.0320981449330775	6.16210410329421e-09	5.05031914155478e-09	26	26	26	2	PEX13	61278444	61278861	1.56866072162776
X100135556_TGI_at	X100135556	2.2115310314811	0.137818250943094	0.0269990854353389	0.00549457919145362	0.00784548881946269	0.00429179038066465	0.00219415326805917	13	14	14	6	SLC17A1	25783125	25832287	1.56865094684519
X100148143_TGI_at	X100148143	2.21151858804188	0.174358395921861	0.0269999461271081	0.00286928129462248	0.00238963660266317	0.115490791833196	0.0480857957357199	7	7	7	17	TOP2A	38544797	38574169	1.56863710238631
X100308456_TGI_at	X100308456	2.21136001987123	0.0565726809150681	0.0270109160950663	0.0318830558567261	0.0566771784318727	7.67013763371585e-15	1.47280023326367e-14	22	22	22	17	AKAP10	19808290	19808952	1.5684606861463
X100152735_TGI_at	X100152735	-2.21097074949588	-0.0456803958081932	0.027037862682061	0.051895228449735	0.0762931442223626	1.24361236497003e-19	2.22160615439856e-19	33	33	33	19	LDLR	11200132	11244490	1.5680276419491
X100123444_TGI_at	X100123444	-2.21054070416558	-0.184253044755021	0.0270676588221493	0.00298597065436888	0.003152112698556	0.0705933914808569	0.0292555011770978	16	16	16	3	PYDC2	191178951	191179245	1.56754930627575
X100157442_TGI_at	X100157442	-2.2101683315189	-0.0474952301892866	0.0270934819421265	0.0463292919220539	0.0801604781393703	1.38149659623432e-20	3.57050572919665e-20	51	51	51	1	SNIP1	38002144	38019903	1.56713517765131
X100151603_TGI_at	X100151603	2.20996609673066	0.184328373743357	0.0271075153315502	0.00287910246907925	0.00428726326047845	0.0349215625402283	0.0129330907238575	4	4	4	15	PRC1	91509272	91537804	1.56691028792485
X100138385_TGI_at	X100138385	2.2091353411899	0.102315760397928	0.0271652286024864	0.00998150354686467	0.00934205105313337	0.00182356035236544	0.000903282308307002	20	20	20	8	X100138385_TGI_at	86529574	86550310	1.5659866359135
X100301299_TGI_at	X100301299	-2.20886829045302	-0.0884137428928148	0.0271838033465847	0.0127042912390084	0.0235838873799731	6.65088972148663e-07	5.48004763039461e-07	12	12	12	6	MAPK14	35995572	36070534	1.56568978024232
X100161780_TGI_at	X100161780	2.20839668595602	0.0350388274028725	0.0272166326217737	0.0875542408987611	0.08728533538012	2.36025690923765e-22	5.92297789664699e-22	85	85	85	11	X100161780_TGI_at	113240531	113242259	1.56516560889934
X100157899_TGI_at	X100157899	-2.20810417748427	-0.20202624976018	0.0272370118733989	0.00252569956018652	0.00378591184573599	0.0474953786466993	0.0193207119858201	10	10	10	11	KCNQ1	2466220	2870339	1.56484053986047
X100308170_TGI_at	X100308170	2.20787691830889	0.192242824848395	0.0272528542534973	0.00288267682984731	0.0076456048607698	0.00481552451669953	0.00215305565165707	7	7	7	8	X100308170_TGI_at	92081671	92082417	1.56458800635507
X100127796_TGI_at	X100127796	-2.20771915487827	-0.0599646585128939	0.0272638567170013	0.0286741245006043	0.0506368140265909	2.20993649256057e-13	3.77811790125495e-13	57	57	57	1	DNALI1	38022519	38032457	1.564412709307
X100144350_TGI_at	X100144350	2.20695657184021	0.0187926169456571	0.0273170935190273	0.287559610314523	0.330947388501575	1.66668721341023e-92	2.92915889704477e-91	89	91	91	1	IPP	46164408	46212133	1.56356551054677
X100154177_TGI_at	X100154177	2.20490202555289	0.0154042422243498	0.0274609703523896	0.41336622031682	0.485487781713422	1.13133881355047e-151	2.24975438466412e-150	47	47	47	5	X100154177_TGI_at	95243012	95245301	1.56128412073209
X100302697_TGI_at	X100302697	-2.2048835168656	-0.233403668671	0.0274622694537789	0.00180876151508517	0.00286725258579751	0.0846487342138846	0.043132132151471	11	11	11	20	B4GALT5	48249482	48330421	1.56126357596572
X100310447_TGI_at	X100310447	-2.20477011852744	-0.129955174709969	0.0274702298974659	0.00609775356035814	0.0118945698701595	0.000431483873733412	0.000307408929460027	22	22	22	17	MAP3K3	61772331	61772713	1.56113770596775
X100140710_TGI_at	X100140710	2.20465997221669	0.0622865160027144	0.0274779639579478	0.0290175025408738	0.00918800430147918	0.00199062445769556	0.00106498388831786	95	96	96	12	METTL1	58162350	58165914	1.56101545045482
X100156146_TGI_at	X100156146	-2.20371291415678	-0.135549487331375	0.0275445403641799	0.00646126859278782	0.00694793129616145	0.00721079252501187	0.00521979888458218	17	17	17	13	ING1	111365082	111373420	1.5599644703034
X100155865_TGI_at	X100155865	2.20286383152955	0.0470612553766146	0.0276043475274411	0.0493612797133203	0.0718341814780411	1.55162848091531e-18	3.52875683746694e-18	37	37	37	8	CLN8	1711941	1732450	1.55902251364178
X100301759_TGI_at	X100301759	-2.20263798837928	-0.0332728232563283	0.0276202741741941	0.0973321392582328	0.145211829776972	3.26159503194654e-37	7.81410127496884e-37	39	39	39	7	STAG3L4	66767615	66786513	1.55877201468756
X100304216_TGI_at	X100304216	-2.20262657636387	-0.106744010161635	0.0276210791693211	0.0100427784576817	0.00686346216355642	0.00757362802531009	0.00506438925837144	38	38	38	20	X100304216_TGI_at	4004363	4005234	1.55875935732417
X100148240_TGI_at	X100148240	2.20246941995558	0.114717097327706	0.0276321669243608	0.00720453638488557	0.00657307240989324	0.00896951336115458	0.0043800576986105	15	15	15	5	DTWD2	118173017	118323915	1.55858505622024
X100307982_TGI_at	X100307982	-2.2018964795117	-0.077117306144343	0.0276726217365134	0.0173580503803478	0.0203443349806393	3.96059790108932e-06	4.4953843087639e-06	39	39	39	13	ANKRD10	111545402	111567412	1.55794969334323
X100150498_TGI_at	X100150498	2.20078614540918	0.105004727708433	0.0277511668615	0.00985248712790372	0.0143663349866205	0.000108412586743921	6.52423063387424e-05	8	8	8	19	X100150498_TGI_at	58808732	58814156	1.55671875124918
X100129061_TGI_at	X100129061	2.20072783411176	0.157173607746017	0.0277552971152226	0.00459469312808665	0.0140831864104475	0.000126931315010195	0.000118920651601092	8	8	8	9	C9orf73	93922050	93927858	1.55665411926669
X100127438_TGI_at	X100127438	-2.20008681115375	-0.265712476226953	0.0278007364344544	0.00158538491601634	0.00214149547224407	0.136242165483243	0.0487478395631878	5	5	5	6	PBOV1	138537128	138539627	1.55594369957891
X100144765_TGI_at	X100144765	2.19987173238146	0.150968757397389	0.0278159967942063	0.00458410374973048	0.0043458804701643	0.0336978801532684	0.0193067402880271	8	8	8	20	DEFB115	29845466	29847435	1.55570537237723
X100144779_TGI_at	X100144779	-2.1989858600501	-0.0958075662411746	0.0278789277447822	0.0103759564969992	0.00677870935485156	0.00795642837469355	0.00381882591674581	17	17	17	12	SUOX	56391042	56399307	1.55472393371174
X100149548_TGI_at	X100149548	-2.19889596018983	-0.0296044282380067	0.0278853209418879	0.118865715829294	0.154883945907938	8.70098935074638e-40	4.23838781565114e-39	28	28	28	13	GPR180	95254103	95281944	1.55462435269694
X100158951_TGI_at	X100158951	2.19858341219058	0.149547782776452	0.0279075575204103	0.00447700791112708	0.0113258712580194	0.000593942611686399	0.00027463893069915	9	9	9	2	X100158951_TGI_at	64681655	64688509	1.55427817145925
X100308697_TGI_at	X100308697	2.19787432583401	0.0812920877330872	0.0279580629560536	0.0157298599084496	0.0259281152922247	1.83193404338125e-07	2.46937837414477e-07	7	7	7	14	PCNX	71578535	71579231	1.55349292150429
X100161586_TGI_at	X100161586	-2.19631456954561	-0.0457790346774555	0.0280694356178877	0.0500059082898431	0.0927126745832023	1.04330829073615e-23	2.38487799342565e-23	12	12	12	4	S100P	6695565	6698896	1.55176631948174
X100133398_TGI_at	X100133398	2.19593246412635	0.0709980587696418	0.0280967776719068	0.0204763499976776	0.0209717976979241	2.802456564151e-06	2.12486702511921e-06	50	50	50	4	DCHS2	155155688	155312449	1.5513434850613
X100301676_TGI_at	X100301676	-2.19576854685391	-0.101550726129623	0.0281085140211019	0.0100741617849496	0.0189481527574834	8.55742564870237e-06	5.06704675284158e-06	11	11	11	2	NOL10	10710893	10830098	1.5511621131081
X100155270_TGI_at	X100155270	2.19538858340921	0.0785120553748904	0.0281357353577793	0.0154781982512006	0.00557942206290204	0.0160839662079275	0.00560266352783463	41	41	41	2	C2orf55	99438750	99439436	1.55074172960712
X100307503_TGI_at	X100307503	2.19507450965006	0.105992410645532	0.0281582533749446	0.00952934613930111	0.0137658237064836	0.000151494386047066	0.000101929485515344	20	20	20	5	X100307503_TGI_at	74966960	74967667	1.55039428749687
X100135147_TGI_at	X100135147	-2.19447049358127	-0.0601982048718314	0.028201602925701	0.0300468075573226	0.0537972539669345	3.81524138076979e-14	6.16079465475343e-14	16	16	16	11	INTS5	62414321	62420774	1.54972620650324
X100302571_TGI_at	X100302571	-2.19359822292404	-0.0772200437155915	0.0282643062928132	0.0177683610609477	0.0230860938150128	8.74684379273531e-07	9.04255745818789e-07	34	36	36	1	CD5L	157800705	157811551	1.54876166921325
X100302992_TGI_at	X100302992	2.19330861476249	0.120941642990365	0.0282851513853916	0.0071227303449005	0.0093284763897736	0.00183769412377897	0.0010852544777894	19	19	19	3	ATP1B3	141595469	141645382	1.54844149252321
X100135723_TGI_at	X100135723	-2.19316310875421	-0.0459431453166873	0.0282956294528376	0.047706735721151	0.0610540727955676	6.65131320780173e-16	1.37220900027423e-15	36	36	36	3	X100135723_TGI_at	71494855	71497787	1.54828064048627
X100302749_TGI_at	X100302749	-2.19312646152332	-0.0511974552828559	0.0282982689923986	0.0397523735918431	0.0594807697872395	1.60340711776445e-15	2.90490875728147e-15	25	25	25	11	MED17	93517404	93546496	1.54824012949485
X100307594_TGI_at	X100307594	-2.19264479994903	-0.189872208033699	0.0283329806897234	0.00404457483463876	0.00214871829974962	0.135582521133249	0.0462400585404783	9	9	9	11	CUGBP1	47487519	47488625	1.54770773437456
X100160802_TGI_at	X100160802	-2.19251947670517	-0.13221955479847	0.0283420183180209	0.00642134939493507	0.0117202508458287	0.000475848172621122	0.000338205722997402	5	5	5	17	X100160802_TGI_at	59470816	59477236	1.54756922560698
X100157652_TGI_at	X100157652	2.19049931738928	0.16675992842422	0.028488044251404	0.00368809911267944	0.00420435573917206	0.0367321123495501	0.010783556527267	11	11	11	7	FBXO24	100183955	100198740	1.54533736472956
X100141234_TGI_at	X100141234	2.19047752781181	0.0801603702813177	0.0284896228234031	0.0163571619977886	0.0241176851526317	4.95829009931663e-07	3.86371071021033e-07	66	67	67	10	BLOC1S2	102034462	102045949	1.54531330038492
X100150684_TGI_at	X100150684	2.1904678960164	0.0411248157797295	0.0284903206343551	0.0594299160033051	0.0886006967793491	1.11003598972774e-22	3.0177630483037e-22	36	36	36	8	TM2D2	38848045	38848718	1.54530266311758
X100303630_TGI_at	X100303630	-2.18975540950893	-0.11429592261154	0.0285419801895276	0.00767647891478138	0.00596970307216215	0.0127739143813661	0.00629951100013053	30	30	30	3	UMPS	124449212	124463628	1.5445158996323
X100142955_TGI_at	X100142955	2.18948235710994	0.131204301014538	0.0285617995041164	0.00593331017931583	0.00697096170096391	0.0071149774624608	0.00464942344192325	6	6	6	22	CSDC2	41957013	41972670	1.54421443379754
X100137965_TGI_at	X100137965	-2.18947243552688	-0.0668171745939971	0.0285625198783048	0.0225296921557037	0.00924923781439639	0.00192243687677497	0.00103300136814689	50	51	51	12	CSDA	10851688	10875904	1.54420348033539
X100161639_TGI_at	X100161639	2.18859879704809	0.0435028401678462	0.0286260133411649	0.0537277354044002	0.0625200661645272	2.9267751529266e-16	6.22113988806471e-16	67	67	67	13	ENOX1	43787703	44241655	1.54323913065427
X100132476_TGI_at	X100132476	2.18858911114796	0.174298403775155	0.0286267179645194	0.00340946262849904	0.00393366829467267	0.0433590741195764	0.0134015481706982	15	15	15	2	TCF7L1	85360733	85537504	1.54322844071764
X100154483_TGI_at	X100154483	2.18844371973003	0.125628585364393	0.0286372965967566	0.00590729833925332	0.00263810792357011	0.0981487023345304	0.0274437060925189	19	19	19	2	LASS6	169312834	169631152	1.54306798247195
X100306919_TGI_at	X100306919	2.18683939203684	0.0805774659156359	0.0287542506709999	0.0179833469561879	0.0142253216692905	0.000117268703115883	6.00222213026924e-05	40	40	40	2	CLIP4	29405285	29406087	1.5412979455307
X100304166_TGI_at	X100304166	2.1864707951233	0.0873117346967768	0.0287811790871462	0.0126874305603857	0.0139103744470153	0.000139763884924013	9.43917459740357e-05	30	30	30	5	PPP2R2B	145969072	146435306	1.54089141816341
X100313126_TGI_at	X100313126	-2.18593324401837	-0.974478977470376	0.0288204896356287	0.000117318592593986	0.00265382358778398	0.0971518252576466	0.0353126695368393	2	2	2	4	LSM6	147096897	147111079	1.54029864516515
X100128504_TGI_at	X100128504	2.18543813595251	0.0494067038690289	0.0288567372573639	0.0403287106902205	0.0664913011170552	3.15065093971514e-17	5.0782246443817e-17	10	10	10	10	C10orf88	124690418	124713919	1.53975277480965
X100125029_TGI_at	X100125029	2.18510402253805	0.123288268035265	0.0288812203876252	0.00691098668436024	0.0037239462369891	0.0493518359712461	0.0257630949921878	13	13	13	14	TTC9	71108503	71142077	1.53938445942603
X100143486_TGI_at	X100143486	2.18401920441864	0.103518454621196	0.028960836917324	0.00953470258395361	0.0147594435843512	8.71115547352419e-05	3.87431136601712e-05	24	24	24	7	GIMAP1	150413697	150418251	1.53818889194576
X100152407_TGI_at	X100152407	-2.18236320929701	-0.0685428936932648	0.0290827373448816	0.0217883812847262	0.0273288783091443	8.48109467918887e-08	9.25385299569158e-08	21	21	21	17	X100152407_TGI_at	8128138	8128798	1.53636471893308
X100122776_TGI_at	X100122776	-2.18191289748832	-0.0781290063310904	0.0291159617828362	0.0150999390470036	0.00740139693544973	0.00554460593904032	0.00276473206092509	33	33	33	6	C6orf182	109416360	109477999	1.53586885933993
X100141312_TGI_at	X100141312	-2.18143261641427	-0.144620778879129	0.0291514333757922	0.00477556727513376	0.00511364525398477	0.0212183737104225	0.00947005826268221	14	14	14	5	GRIA1	152870220	153193239	1.53534008612306
X100153972_TGI_at	X100153972	2.18109837157854	0.0817156818220545	0.0291761412713991	0.0153166788466055	0.0168817157979545	2.68284351198416e-05	2.75969899665335e-05	30	30	30	9	CD274	5450559	5468475	1.53497214682752
X100137399_TGI_at	X100137399	-2.18095351739525	-0.0875277859037167	0.0291868547129129	0.0132602838427622	0.0325992871168218	4.67770961014451e-09	6.14420888276439e-09	49	49	49	1	DNALI1	38022540	38030761	1.53481270372473
X100306247_TGI_at	X100306247	2.18061845825633	0.146582844835663	0.0292116487194703	0.00418650759722169	0.00190801356154872	0.159639702204933	0.0396684176553396	11	11	11	7	ABCB5	20760810	20768865	1.53444393054575
X100301600_TGI_at	X100301600	2.17927702375554	0.145901220915194	0.0293110950090552	0.00492224980573509	0.00754933867456016	0.00509050895603452	0.00324852413484515	14	14	14	1	MRPL9	151732124	151736040	1.53296795680867
X100127350_TGI_at	X100127350	2.17883606952676	0.145441392854734	0.029343848385078	0.00460693650647497	0.00353316920284171	0.0555641044087079	0.0285362961200268	17	18	18	14	SDCCAG1	50250532	50319539	1.53248292993367
X100137008_TGI_at	X100137008	-2.17864069835072	-0.0642984966395477	0.0293583703074676	0.0236660624774887	0.0457409435182814	3.33282233600969e-12	6.92801843078357e-12	15	15	15	9	CAMSAP1	138702335	138774710	1.53226805591257
X100125485_TGI_at	X100125485	-2.17842702525373	-0.0606626006190897	0.0293742596884586	0.0289179787111137	0.0514341352692426	1.41935058241652e-13	3.23705241408553e-13	16	16	16	9	X100125485_TGI_at	14097892	14099637	1.53203306998893
X100128254_TGI_at	X100128254	-2.17826623981463	-0.091840313058054	0.0293862210600727	0.0119925289932505	0.013470270038952	0.000178651931339751	0.000112235126949457	48	48	48	6	PTP4A1	64281919	64293488	1.53185625871395
X100124225_TGI_at	X100124225	2.17756449391773	0.0465012853994515	0.0294384753723901	0.0476351294190309	0.0315136444185043	8.4980396412791e-09	6.83634916424507e-09	78	78	78	2	KIF3C	26149454	26205443	1.53108468599567
X100124074_TGI_at	X100124074	-2.17748277198902	-0.101644720876203	0.0294445658495709	0.00992944215735408	0.0173048233166409	2.12258419131481e-05	1.00943540298676e-05	57	57	57	7	NFE2L3	26217676	26226744	1.53099484482625
X100301329_TGI_at	X100301329	2.17722782118249	0.09487957029838	0.0294635734937724	0.0111611457225587	0.0201343348886022	4.44688229879941e-06	3.74506702681364e-06	18	18	18	11	FDXACB1	111744779	111750153	1.53071458082983
X100310426_TGI_at	X100310426	-2.17666557771318	-0.12179170860607	0.0295055283926892	0.00711302282422375	0.00790800207896643	0.00414017652018846	0.00202457102302737	16	16	16	19	X100310426_TGI_at	37672481	37674920	1.53009660349662
X100151748_TGI_at	X100151748	2.17661349501692	0.0401963291374439	0.0295094174297319	0.0642012514224094	0.096094953304343	1.48105409169652e-24	3.0441276405026e-24	18	18	18	2	TTC32	20096514	20101744	1.53003936418863
X100123567_TGI_at	X100123567	-2.17541387460637	-0.130941134180085	0.0295991157061812	0.00574092355014134	0.00323198816310869	0.0671175199254296	0.0298328739666828	18	18	18	17	QRICH2	74270131	74303761	1.52872126359183
X100149549_TGI_at	X100149549	2.17427139913854	0.138881571737902	0.0296847590281429	0.00524218807039046	0.0118645538330209	0.000438814695840079	0.000357006300890172	5	5	5	20	NCRNA00153	21106645	21227256	1.5274664721943
X100130406_TGI_at	X100130406	2.17348195254459	0.0526731276825308	0.0297440626884424	0.0338181493991993	0.0294131473816465	2.69683029178463e-08	1.48766239454878e-08	43	43	43	18	POLI	51795848	51824604	1.52659971225427
X100144392_TGI_at	X100144392	2.17343760468718	0.0893989765670036	0.0297473971437494	0.0133670057060764	0.0128271053578638	0.000255899646977341	0.000189315137931114	20	20	20	17	NMT1	43138703	43183345	1.52655102844165
X100157724_TGI_at	X100157724	-2.17329453617972	-0.159866639116036	0.0297581564620865	0.00399008961338877	0.00663798734960354	0.00863620784575656	0.00560994013780659	6	6	6	14	MGAT2	50087488	50090198	1.5263939771296
X100143860_TGI_at	X100143860	-2.17166520928854	-0.0457808998977712	0.0298809245262893	0.0511872351166539	0.0811371590418787	7.9211202439069e-21	1.48178692345795e-20	14	14	14	19	UPK1A	36157714	36169365	1.52460596942511
X100159673_TGI_at	X100159673	-2.17144512484364	-0.137928780252644	0.0298975409908731	0.00548311290631209	0.00606549536294161	0.0120741497523348	0.00435265237584829	18	18	18	2	ARPC2	219081873	219119070	1.5243645300037
X100311111_TGI_at	X100311111	-2.17107757901321	-0.0312482403448134	0.0299253085599183	0.10017238463562	0.154496596501574	1.10456713232677e-39	5.61122281516196e-39	19	19	19	3	THUMPD3	9412938	9426373	1.52396136288717
X100142278_TGI_at	X100142278	2.1709097036315	0.146607927206499	0.0299379986817844	0.00492814088802693	0.00261442751139619	0.0996719078642363	0.0455115743256624	24	26	26	1	NEGR1	71869422	72058623	1.52377723507206
X100148930_TGI_at	X100148930	-2.17088572306624	-0.184452894128135	0.0299398118105054	0.00278347628449862	0.0073263886001164	0.00579038371392364	0.00308065259185395	18	18	18	3	X100148930_TGI_at	15907723	15907924	1.52375093378308
X100311198_TGI_at	X100311198	-2.17057515910583	-0.0691849204412481	0.0299633015382931	0.0208353893241258	0.0354780188417889	9.59723307087107e-10	5.92557012231567e-10	13	13	13	18	KATNAL2	44595956	44625320	1.52341033513596
X100140804_TGI_at	X100140804	-2.16951568264813	-0.14460011988016	0.0300435550414225	0.00459745165231258	0.0101572071320642	0.00114839920296623	0.000634651994931157	10	10	10	6	APOBEC2	41021012	41032255	1.52224867874102
X100303717_TGI_at	X100303717	-2.16809587878546	-0.0290810780213694	0.0301513923530279	0.122401788576336	0.175268613743358	2.63174004869418e-45	7.95643588218462e-45	51	51	51	7	X100303717_TGI_at	38295933	38295996	1.52069262789283
X100307163_TGI_at	X100307163	2.16752039733719	0.0463078723446474	0.0301951961117157	0.0497271309806871	0.0640006977110432	1.27604942310209e-16	2.07361406444175e-16	33	33	33	6	WDR27	170047749	170060788	1.52006214539134
X100307232_TGI_at	X100307232	-2.16663283642479	-0.0716353927643101	0.0302628615400442	0.0181343718635765	0.0305799677494382	1.41993585107778e-08	1.33675800618093e-08	22	22	22	16	C16orf5	4561815	4562840	1.51909000915175
X100162032_TGI_at	X100162032	-2.16655095243263	-0.0427211903821755	0.030269110730609	0.0551896318224646	0.0538337526036168	3.73853729366251e-14	6.82147853577174e-14	48	48	48	17	CCL23	34340096	34345005	1.51900033789584
X100310168_TGI_at	X100310168	2.16637482065838	0.156418785636204	0.0302825564442243	0.00398536755297564	0.00929444625573621	0.00187361505718957	0.00122906863292048	25	25	25	17	CALCOCO2	46908410	46941216	1.51880746461598
X100128281_TGI_at	X100128281	-2.16627942421842	-0.107860073353179	0.0302898410498919	0.0090964096119426	0.016943143910098	2.5931129332145e-05	1.77774581700312e-05	13	13	13	8	X100128281_TGI_at	144934005	144939422	1.51870300568121
X100129324_TGI_at	X100129324	-2.16563593411755	-0.0983824245675936	0.0303390181967447	0.0102768083445117	0.00390072611721459	0.0442472565038284	0.0181184737296681	24	24	24	11	CATSPER1	65784223	65793984	1.51799847755836
X100307638_TGI_at	X100307638	-2.16478710079164	-0.0584018841922672	0.0304039931037527	0.0285904073521857	0.0513952207660803	1.4503647719672e-13	1.98041441827278e-13	13	13	13	4	X100307638_TGI_at	25162262	25163309	1.51706937464647
X100158540_TGI_at	X100158540	-2.16454768180847	-1.85227110979548	0.0304223413002003	6.31218485871968e-05	0.0138220898675811	0.000146815030471674	9.33567291466879e-05	1	1	1	6	KIAA1949	30644165	30653984	1.51680736573899
X100141169_TGI_at	X100141169	2.16445811855444	0.124062803553424	0.0304292075451541	0.00657746331568132	0.0144919931153645	0.000101088385450101	7.90973682493931e-05	3	3	3	17	C17orf71	57287370	57292610	1.51670935764013
X100133519_TGI_at	X100133519	-2.16413752686087	-0.097465694467076	0.0304537961830295	0.0108105734717868	0.0146634681823403	9.18886576895999e-05	8.87993845195846e-05	20	20	20	9	FBXO10	37510888	37576250	1.5163585631762
X100310285_TGI_at	X100310285	2.16391136356718	0.0171630637627513	0.0304711526475579	0.334918844697276	0.396323426769712	1.12495365916423e-115	2.4392630384828e-114	38	38	38	12	STAT6	57489686	57496139	1.51611111719164
X100313431_TGI_at	X100313431	2.16374891102629	0.141021138958572	0.0304836249966689	0.00522357163531804	0.00278982181236508	0.0889707357123459	0.031950214150248	16	16	16	12	SMARCC2	56556766	56583351	1.51593338961457
X100122581_TGI_at	X100122581	-2.163176319106	-0.0763470568671411	0.0305276209093608	0.0172705528175973	0.027634736733948	7.16852208179091e-08	7.88109002497435e-08	27	27	27	17	X100122581_TGI_at	43102397	43104505	1.51530703999208
X100141174_TGI_at	X100141174	2.16297286789212	0.0337076884141892	0.0305432664987032	0.0890129331004335	0.11075564419424	2.89477255050256e-28	8.72494117242927e-28	73	73	73	21	X100141174_TGI_at	43945708	43954551	1.51508451847473
X100159872_TGI_at	X100159872	2.16251734389804	0.1090753155264	0.0305783216956288	0.00755187494353901	0.00343995252561266	0.0588956765014722	0.0224972287947248	50	50	50	12	CORO1C	109040340	109125293	1.51458635470949
X100311360_TGI_at	X100311360	-2.16223211545305	-0.0240034212019064	0.030600289256176	0.168297631169208	0.210872361835373	2.83707858414672e-55	1.36682657728495e-54	28	28	28	6	C6orf162	88046724	88051474	1.5142744682319
X100121671_TGI_at	X100121671	2.16109004401111	0.0961924857753522	0.030688384494419	0.0115892289885551	0.0116483936186693	0.000495448035416601	0.00039777776138865	25	25	25	20	ZNF217	52183611	52199636	1.51302597320474
X100307134_TGI_at	X100307134	2.16048944633479	0.0729249736635454	0.0307347997332172	0.0189768821471281	0.00452236441310771	0.0302763746006817	0.0139277759924484	34	34	34	3	SEMA3B	50313154	50314469	1.51236961238018
X100150122_TGI_at	X100150122	-2.15891096752328	-0.179033368080522	0.0308570748327695	0.00305042926828582	0.00399466773514998	0.041763486719907	0.0174027752210577	7	7	7	5	CCL28	43379296	43412493	1.51064524626378
X100302330_TGI_at	X100302330	2.15883500522013	0.0955491259280124	0.0308629696856011	0.0109605596780541	0.0130580394781528	0.000224903897928436	0.000122401849711493	26	26	26	15	NR2E3	72102893	72110595	1.51056228773437
X100309624_TGI_at	X100309624	2.15882110773634	0.154437807483304	0.030864048267541	0.00381129364825487	0.00233841714617204	0.119469109604029	0.0309588211453305	10	11	11	7	HOXA11	27221128	27224842	1.51054711051699
X100312707_TGI_at	X100312707	-2.15878867425565	-0.117924235187515	0.030866565551718	0.00759311060122492	0.0114927416121691	0.000540739390916529	0.000355310027230873	12	12	12	3	ZNF167	44613099	44613596	1.51051169072897
X100142108_TGI_at	X100142108	2.15805575246736	0.0177474904668737	0.0309234973766994	0.322186634135759	0.402686621975873	4.6112066886906e-118	2.03299043310805e-116	27	27	27	16	SPG7	89574804	89604128	1.50971139426513
X100301516_TGI_at	X100301516	2.15755276740769	0.106647948804263	0.0309626203380329	0.00867366030143026	0.0197159246916321	5.60137253238237e-06	3.88974460615547e-06	12	12	12	10	DYDC2	82116557	82127829	1.50916229249195
X100142925_TGI_at	X100142925	-2.15748812670864	-0.0234902608778911	0.0309676512719532	0.189916532003914	0.25857936590587	2.39974570313351e-69	2.55360959140541e-68	27	27	27	4	X100142925_TGI_at	3505343	3506074	1.50909173227032
X100123971_TGI_at	X100123971	-2.15740004418414	-0.20248407356898	0.0309745077939189	0.00702554265750877	0.00237942841294895	0.116271869799457	0.0424746705534672	17	17	17	6	BAT3	31606804	31620477	1.50899558613296
X100139986_TGI_at	X100139986	-2.15710415625583	-0.0604920210383709	0.0309975498509059	0.0303412720418768	0.0307732143995391	1.27681065137354e-08	1.25688094300584e-08	49	49	49	6	PDE10A	165740776	166075588	1.50867263288459
X100156467_TGI_at	X100156467	-2.15671282989841	-0.808761914291379	0.0310280467019076	0.000151755929164384	0.00242611930027568	0.112746209714695	0.0397663865049772	3	3	3	11	PNPLA2	818901	825216	1.50824556354842
X100124725_TGI_at	X100124725	2.1564909488619	0.13422230684614	0.0310453497757918	0.00539719299299504	0.0089328420377892	0.00230216522040249	0.00111730656008674	8	8	8	10	POLL	103338640	103347973	1.50800344276467
X100303981_TGI_at	X100303981	2.15596239684192	0.170616896586693	0.0310866015114069	0.00322620826843569	0.00842009236812042	0.00308597907558869	0.00162433033544779	3	3	3	6	CMAH	25081295	25218698	1.50742675384994
X100312034_TGI_at	X100312034	2.15578156203883	0.188081802057974	0.0311007258659637	0.00290653137000502	0.00507765233240364	0.0216797546254963	0.00942842262845528	10	10	10	11	USP47	11926943	11979062	1.50722947477046
X100303346_TGI_at	X100303346	-2.15544511122382	-0.020756966011565	0.0311270194829093	0.228720724134339	0.288982619469656	8.64268178217804e-79	7.48441829027765e-78	41	41	41	13	DHRS12	52344919	52378234	1.50686246248794
X100149269_TGI_at	X100149269	-2.15543937603104	-0.0787910089305194	0.0311274678533008	0.0162860896910449	0.0225978951642367	1.1443488297693e-06	1.12165614089376e-06	24	24	24	3	X100149269_TGI_at	171001225	171002397	1.50685620672084
X100304431_TGI_at	X100304431	-2.15489819829652	-0.188278415009205	0.0311698014151486	0.00243879595097196	0.00368273574473462	0.0506287297583263	0.0202624336082617	9	9	9	11	RIN1	66099746	66103875	1.50626596463301
X100158479_TGI_at	X100158479	-2.1542373932484	-0.211313525103067	0.0312215597967277	0.00217573159700551	0.00303165866659514	0.0762042922048765	0.0275009347241815	24	24	24	16	C16orf54	29753785	29757340	1.50554540382997
X100161948_TGI_at	X100161948	-2.15385682388971	-0.0622681667750677	0.0312514018218805	0.0241199086832909	0.0288918503956898	3.59176896920625e-08	3.03222830625688e-08	31	31	31	15	ANKDD1A	65204100	65251039	1.50513049704462
X100310851_TGI_at	X100310851	-2.15352262446991	-0.0970598405910319	0.0312776279673102	0.0117313292157226	0.0197902013373999	5.37646648594549e-06	3.7505731658116e-06	13	13	13	10	ACTR1A	104240622	104262406	1.50476619038744
X100139673_TGI_at	X100139673	2.15268654005834	0.0930196133592885	0.0313433220371962	0.0112274557799627	0.0103132987272553	0.00105134923380205	0.000713379763066394	12	12	12	17	CORO6	27941773	27948494	1.50385497513089
X100128622_TGI_at	X100128622	2.15254168720973	0.134693800803027	0.0313547156541176	0.00657452964922112	0.00502140856426872	0.0224215985656239	0.00865114173881993	32	32	32	8	X100128622_TGI_at	8175266	8239257	1.50369713334845
X100158469_TGI_at	X100158469	2.15163835510715	0.0398999327653812	0.0314258487921036	0.0553794377085474	0.0788380640696811	2.93135638161597e-20	5.95130638826595e-20	43	43	43	4	X100158469_TGI_at	38824838	38825809	1.50271298346703
X100141815_TGI_at	X100141815	2.15118908782357	0.0605310915660245	0.0314612779862765	0.0318746988014332	0.0264325514889852	1.38822086838753e-07	1.28399262320781e-07	68	68	68	5	NOP16	175811231	175815540	1.50222363990997
X100147252_TGI_at	X100147252	-2.150967739114	-0.0538309935070112	0.0314787461291313	0.0341250974192678	0.0258345381621449	1.92866057876964e-07	1.7611026140911e-07	43	43	43	5	STARD4	110834021	110848157	1.50198257491667
X100162461_TGI_at	X100162461	-2.15041662428152	-0.090534775750176	0.0315222745230047	0.0123357919547725	0.0147814622797328	8.60512449225755e-05	6.07594680989366e-05	18	19	19	11	X100162461_TGI_at	89921092	89923137	1.50138245307491
X100154498_TGI_at	X100154498	2.15025171331053	0.179452247303293	0.0315353096252497	0.00297932807503906	0.0055581416847045	0.0162880145706596	0.00732195778400963	11	11	11	12	KIF21A	39745623	39836912	1.50120290058703
X100160851_TGI_at	X100160851	2.15025059358621	0.0771289664932634	0.03153539814772	0.0168007694988658	0.0114633407993296	0.00054975185728108	0.000439929249876757	27	27	27	20	NNAT	36149606	36152088	1.5012016814848
X100123161_TGI_at	X100123161	2.14988812880002	0.127411018943887	0.0315640648676687	0.00425043319076776	0.0023868449045864	0.115703821942742	0.042174616491425	8	8	8	5	RAD50	131892630	131978168	1.5008070727655
X100301314_TGI_at	X100301314	-2.14983871322791	-0.045161760323554	0.0315679747914583	0.0453190219367703	0.0377227979719698	2.7878474399245e-10	3.02239466481489e-10	66	66	66	16	GNAO1	56225250	56382111	1.50075327889672
X100313313_TGI_at	X100313313	-2.14971560735532	-0.0895035173504015	0.031577717142495	0.013889974972149	0.0252367331651111	2.67929836929533e-07	3.38828351653978e-07	18	18	18	20	CSE1L	47662875	47713082	1.5006192697759
X100159615_TGI_at	X100159615	-2.14855102333205	-0.0234852540362344	0.0316700076312348	0.166420270686224	0.21897487060074	1.32724895592126e-57	1.1831093036888e-56	6	6	6	3	GPR128	100328444	100414265	1.49935183198007
X100309775_TGI_at	X100309775	2.14799988070198	0.0441315622872833	0.0317137649382635	0.0504944616969472	0.064921743938121	7.60977862486558e-17	1.67856997457418e-16	51	51	51	13	ENOX1	43787917	44203609	1.49875219711347
X100143836_TGI_at	X100143836	-2.14793666700791	-0.0459771473699809	0.031718787026101	0.0490797524984906	0.0600894784548222	1.1409168252629e-15	2.93778755337998e-15	37	37	37	9	X100143836_TGI_at	37561191	37563363	1.49868342910801
X100127299_TGI_at	X100127299	-2.14787651184441	-0.143547523086778	0.0317235667585499	0.00460576973325434	0.010964920817	0.000727794396761277	0.000424487155142735	5	5	5	12	C12orf72	31812621	31821307	1.49861798981367
X100133739_TGI_at	X100133739	2.14698597529323	0.18880203788366	0.0317943981611091	0.00277804818186911	0.00332984278005811	0.0631062761003955	0.0212316896559013	3	3	3	8	NUDT18	21964382	21966932	1.49764939140008
X100301264_TGI_at	X100301264	-2.14637279510498	-0.353325927094471	0.0318432480131749	0.000936405768919459	0.00229737713051609	0.12276613814129	0.0334921560409236	1	1	1	2	TET3	74273449	74335302	1.49698264061225
X100128967_TGI_at	X100128967	2.14637151287516	0.0474589560845579	0.031843350231179	0.0440450787908202	0.0275741321912452	7.41137106862566e-08	6.24040338158762e-08	76	76	76	19	PVR	45147225	45166849	1.49698124651314
X100159663_TGI_at	X100159663	-2.14629191805003	-0.0531871353871233	0.0318496959971335	0.0351528369516109	0.0584130309461636	2.91143508677243e-15	4.5606648822904e-15	15	15	15	4	MAEA	1283671	1333924	1.49689470861584
X100143574_TGI_at	X100143574	-2.14550459579503	-0.0420450074320463	0.0319125243665153	0.0526981760853991	0.0756609508860314	1.77976901991387e-19	3.12801406294207e-19	23	23	23	6	X100143574_TGI_at	168196210	168198927	1.496038840586
X100156477_TGI_at	X100156477	-2.1454103492918	-0.169073747208261	0.0319200523596482	0.00359918664751602	0.00385949333453032	0.0453859927465229	0.0232008980017645	10	10	10	1	TRIM62	33611003	33647267	1.49593640493134
X100313559_TGI_at	X100313559	2.14532953910178	0.0262268045083818	0.0319265083318251	0.143160648972143	0.172789901478407	1.25433757172856e-44	6.77158520234854e-44	38	38	38	16	CLUAP1	3551017	3586825	1.4958485758276
X100142092_TGI_at	X100142092	-2.14531481613713	-0.0349259889976375	0.031927684678409	0.0822970249462418	0.120378284727901	9.91229094617753e-31	3.80730155617079e-30	25	25	25	3	SRGAP3	9024175	9290593	1.49583257434653
X100153317_TGI_at	X100153317	2.14491608330416	0.167251863880394	0.0319595570686701	0.00360742872029047	0.00923741748752158	0.00193541295078533	0.000957520791776085	3	3	3	10	LZTS2	102756964	102767585	1.49539924825559
X100159702_TGI_at	X100159702	-2.14441479663211	-0.103719590895986	0.0319996657136851	0.00900945636465476	0.0141850893763414	0.000119926222895154	7.36052651909124e-05	12	12	12	16	ZNF720	31724595	31772885	1.49485455853823
X100135228_TGI_at	X100135228	2.1431160734879	0.0948503808211722	0.0321037791089037	0.0107088331739926	0.00393333901479491	0.0433678588496908	0.0244129266059718	33	33	33	9	X100135228_TGI_at	109213096	109367074	1.49344384144125
X100144148_TGI_at	X100144148	2.14282179719473	0.226137418771309	0.0321274103551571	0.00183756331900415	0.00415388211000011	0.0378821779659594	0.0159338346092065	10	10	10	5	LTC4S	179220985	179223512	1.49312427954625
X100155277_TGI_at	X100155277	-2.14251804555792	-0.0334322307027698	0.0321518181330711	0.0891870071504567	0.13573309727294	1.02044789299727e-34	3.45093881335764e-34	17	17	17	12	FAM66C	8332817	8353595	1.4927944633981
X100309448_TGI_at	X100309448	2.14230064578805	0.144989155826161	0.0321692969147252	0.0046655956824946	0.0124195679814604	0.000321463449470883	0.000192624554648561	4	4	4	4	C4orf44	3246095	3258014	1.49255843084164
X100306435_TGI_at	X100306435	2.14206661288281	0.102998507354207	0.0321881220889911	0.0100990792467141	0.00354604332316382	0.0551199150926442	0.0206551418998763	45	45	45	16	X100306435_TGI_at	12758479	12798906	1.49230436007049
X100307297_TGI_at	X100307297	-2.14196200816441	-0.221687768982667	0.0321965393514805	0.00188592023380743	0.00316498729538038	0.070020379048992	0.026509284117558	5	5	5	11	RAB6A	73387694	73388630	1.49219080598506
X100162751_TGI_at	X100162751	-2.14135834253767	-0.218598259880041	0.0322451515741725	0.00189553294831132	0.00276135735388756	0.0906190812073794	0.0339205829743052	10	10	10	6	COL12A1	75795855	75915570	1.49153557724201
X100311500_TGI_at	X100311500	-2.14131450653076	-1.87669521305537	0.0322486840654318	1.66542514258001e-05	0.0104702391665605	0.000962111673624948	0.000600451523953538	1	1	1	3	X100311500_TGI_at	25424598	25426409	1.49148800241729
X100146878_TGI_at	X100146878	-2.14129646022066	-0.0739041047106557	0.0322501384099531	0.0206569985396646	0.0249126176066228	3.20209415689003e-07	2.43484999147505e-07	34	34	34	15	ADAMTSL3	84322837	84708593	1.49146841713569
X100146517_TGI_at	X100146517	2.14032767005624	0.12724819424306	0.0323282953360176	0.00616549136316012	0.00430623400984648	0.0345205353441567	0.0201427851447759	18	18	18	9	OR1N1	125288636	125289572	1.49041719503828
X100304653_TGI_at	X100304653	-2.1403071890616	-0.0680284405270356	0.0323299493857485	0.0255687270860888	0.0355100443798134	9.42952542520753e-10	9.16736453948896e-10	18	18	18	10	ARL3	104449648	104474182	1.49039497529897
X100142810_TGI_at	X100142810	2.14011561921423	0.158990445309771	0.0323454241209338	0.00399158174398249	0.0101738078986035	0.00113766163169273	0.000636356699500977	11	11	11	12	ANKRD13A	110437234	110477233	1.49018714991309
X100301735_TGI_at	X100301735	-2.13995128748192	-0.0571680246493758	0.0323587036569301	0.0348900420484467	0.0225287644536697	1.18874052151907e-06	9.46910248752255e-07	71	71	71	21	TMPRSS3	43791999	43816200	1.49000888526493
X100131892_TGI_at	X100131892	-2.13956290177431	-0.0647852609003704	0.0323901074095347	0.0221250259991008	0.02630799072789	1.48662248026721e-07	8.52220218720602e-08	48	48	48	7	BAIAP2L1	97920967	97937214	1.48958761181412
X100155229_TGI_at	X100155229	-2.13894125864738	-0.115783847934108	0.0324404260276848	0.00757755100693594	0.00476291103157304	0.0261847328844039	0.0114300786973356	25	25	25	5	PCDHGA8	140769930	140770251	1.48891345100041
X100313350_TGI_at	X100313350	-2.138446334504	-0.111704957349848	0.0324805353029602	0.0069411248431673	0.0118938281268573	0.00043166353493394	0.000328699002518768	16	16	16	1	RGS5	163116607	163172701	1.48837682188142
X100303121_TGI_at	X100303121	2.13816496379826	0.0117526933947693	0.0325033568736583	0.714926755209159	0.792827156790674	0	0	33	33	33	7	IRF5	128577993	128590088	1.48807178374664
X100131395_TGI_at	X100131395	2.1373858048199	0.0433628749259504	0.0325666250238428	0.0544931253701206	0.0316034436465029	8.08861247515992e-09	1.25533521234527e-08	42	42	42	14	X100131395_TGI_at	106916882	106917646	1.48722724633129
X100152468_TGI_at	X100152468	-2.13621246335746	-0.0527694703393729	0.0326621000293037	0.036074378693027	0.0469342424007725	1.72162478169618e-12	2.0260194828649e-12	35	35	35	19	LASS4	8274256	8327302	1.48595589547755
X100160707_TGI_at	X100160707	2.13452189467488	0.067391553990367	0.0328000833518224	0.0211101703733691	0.0316911897483947	7.70760165846761e-09	9.93101685417896e-09	23	23	23	1	BCL2L15	114419435	114430169	1.48412505265446
X100156803_TGI_at	X100156803	-2.13404344330967	-0.0609929957706025	0.0328392248011775	0.023769262587042	0.0557489631219873	1.28684932724609e-14	2.11476352122331e-14	14	15	15	11	X100156803_TGI_at	77372822	77376003	1.48360710333532
X100159457_TGI_at	X100159457	2.13297513047151	0.112725312948533	0.0329267663718455	0.00770787333008873	0.00977609107714287	0.00142515697238402	0.00107867465139263	35	35	35	14	TTC6	38264513	38311495	1.4824509178098
X100153770_TGI_at	X100153770	-2.13263735728684	-0.150442557166046	0.0329544863128546	0.00433126019114218	0.00623377297096062	0.0109385201191627	0.00525864160223135	45	45	45	5	GRIA1	152870083	153193429	1.48208545365608
X100309064_TGI_at	X100309064	-2.13210944437539	-0.154940243061883	0.0329978504106022	0.00360553959014476	0.00898158388870651	0.00223905660032553	0.00150654020873396	8	8	8	1	BCL9	147083605	147096781	1.48151435058334
X100140298_TGI_at	X100140298	-2.13195157814623	-0.0674885685888526	0.0330108274244148	0.0229902657064225	0.00877445761010303	0.00251994933045757	0.00182582690797907	53	53	53	22	PRAMEL	22345497	22398332	1.48134358983649
X100146569_TGI_at	X100146569	2.13185733869863	0.184976732364427	0.033018576233747	0.00252671900811363	0.00806902070218729	0.00377422256133437	0.00247319044886376	5	5	5	1	CCNL2	1321091	1334690	1.48124165751654
X100310490_TGI_at	X100310490	2.13182700750359	0.102103176270569	0.0330210705380251	0.00894342417749606	0.0177575366329811	1.65230583711656e-05	1.30014259916141e-05	15	15	15	11	TPCN2	68856430	68856798	1.48120885108472
X100312150_TGI_at	X100312150	2.13170704013121	0.0910778855110914	0.0330309377085353	0.0110452223850664	0.00525099963285929	0.019548869236739	0.00665029848587492	28	28	28	2	LASS6	169628309	169631638	1.48107909703635
X100301765_TGI_at	X100301765	-2.13165640815565	-0.0930577622220211	0.0330351028842616	0.0108235249495089	0.0185966671067841	1.03909251423799e-05	8.11493678911514e-06	15	15	15	12	MPHOSPH9	123640947	123706441	1.48102433629028
X100138307_TGI_at	X100138307	-2.1313592619797	-0.0820247451159071	0.0330595563028953	0.0135315331114421	0.00891682556828895	0.00232329342150448	0.00110464252335052	22	23	23	15	X100138307_TGI_at	76833538	76833934	1.48070297945475
X100129715_TGI_at	X100129715	-2.1308499619341	-0.149242733936923	0.0331015047987039	0.00427225930283257	0.0100358182207656	0.00123008986967169	0.000676147652036501	5	5	5	6	SPATS1	44310485	44344903	1.480152262692
X100311256_TGI_at	X100311256	2.13040472357502	0.0770376366620294	0.0331382141680088	0.0163035280227754	0.0137376905055441	0.0001538900013881	0.000103347058371427	43	45	45	5	LMBRD2	36103657	36115189	1.47967089959433
X100157344_TGI_at	X100157344	2.13019542642181	0.435284514220299	0.0331554825029983	0.000504116517421062	0.0051434685359709	0.020843771507856	0.00909269280043053	4	4	4	12	ANAPC5	121746160	121790202	1.47944464753285
X100142741_TGI_at	X100142741	-2.12975480533425	-0.127475630181084	0.0331918616953705	0.00622088051281525	0.00364050176498559	0.0519735759091409	0.023708245006176	22	22	22	17	UBTF	42282401	42298250	1.47896838780377
X100163125_TGI_at	X100163125	2.12925806372744	0.022490041864761	0.0332329153492101	0.183275833841281	0.267776588389912	3.66878879104293e-72	3.13105130716422e-71	56	57	57	2	X100163125_TGI_at	186584604	186603441	1.478431558675
X100123287_TGI_at	X100123287	2.12903319539447	0.0738616943307971	0.0332515140763114	0.0175461789500008	0.015028585692973	7.50038738483407e-05	3.37124341239283e-05	33	33	33	7	EEPD1	36192876	36339334	1.47818857472129
X100305556_TGI_at	X100305556	2.12879390848717	2.35659895534248	0.0332713151364947	1.71759420306202e-05	0.00602182175601785	0.0123881759794053	0.0051882945663526	2	2	2	15	PARP16	65558914	65592956	1.4779300321569
X100149624_TGI_at	X100149624	-2.12850537136055	-0.0218580804755399	0.0332952050844053	0.201406206046204	0.250722083101438	5.73266932175669e-67	4.1877016783144e-66	41	41	41	5	SLC6A3	1392909	1445538	1.47761830569256
X100148226_TGI_at	X100148226	2.12765576926278	0.0884651362996933	0.0333656346693962	0.0126244817363872	0.0269135033121225	1.06567277149195e-07	1.09334657454741e-07	14	14	14	11	SC5DL	121163479	121179339	1.47670060973738
X100139751_TGI_at	X100139751	2.12741398632652	0.167266795850882	0.0333857010677772	0.00330363955701363	0.00897730485178838	0.00224452604398587	0.00109458688359141	8	8	8	8	X100139751_TGI_at	6473124	6474719	1.47643949956618
X100160239_TGI_at	X100160239	2.1271155509616	0.0820054169086922	0.0334104834830217	0.0147532637811768	0.033131898398125	3.48984187831905e-09	4.1409879054895e-09	8	8	8	11	EED	85955814	85989778	1.47611723964205
X100160466_TGI_at	X100160466	2.12664560497154	0.0993125534135553	0.0334495402423949	0.0105050100049846	0.020603759841952	3.4327464995148e-06	2.12223422022877e-06	22	22	22	2	ROCK2	11320705	11321105	1.47560984715066
X100135005_TGI_at	X100135005	2.12658428468217	0.0255424189510389	0.0334546393923945	0.151073745885161	0.206608835696227	4.67133597473854e-54	2.77220304644078e-53	25	25	25	4	CRMP1	5822491	5894785	1.47554364702016
X100134487_TGI_at	X100134487	2.12653216170145	0.0681259559308297	0.0334589742538481	0.0220155483730712	0.0507711690010193	2.05109145741673e-13	2.74488765789735e-13	10	11	11	6	WDR27	170047749	170060788	1.47548737726251
X100132683_TGI_at	X100132683	2.12648672861452	0.0743663768973678	0.0334627531353388	0.0173500621654521	0.0345641323916754	1.58704518489893e-09	1.56624837700773e-09	10	10	10	21	GRIK1	30909255	31312282	1.47543833048966
X100134666_TGI_at	X100134666	-2.12538539466429	-0.0711875503367997	0.0335544679720391	0.0191053460338054	0.0395585251705113	1.01353868779089e-10	1.61211600174413e-10	20	20	20	13	PSPC1	20248896	20357083	1.47424964281519
X100139048_TGI_at	X100139048	-2.12451755627947	-0.0743963278112523	0.0336268895922018	0.0175764028926902	0.0312587936916679	9.77635882132684e-09	8.62696586535228e-09	19	19	19	15	NARG2	60711808	60771344	1.47331330204058
X100135851_TGI_at	X100135851	-2.12431749158741	-0.13631911292506	0.0336436040573281	0.00538681881768677	0.00550381661635253	0.016821086644235	0.00579261283121698	14	14	14	2	X100135851_TGI_at	236776189	236778064	1.47309748676324
X100301250_TGI_at	X100301250	2.12363248658168	0.0665422337565548	0.0337008868333046	0.0163451959915568	0.0161891019183393	3.93807018703949e-05	3.40938653805456e-05	37	37	37	1	ENAH	225706747	225754974	1.47235867059029
X100134054_TGI_at	X100134054	-2.12275023762156	-0.0560628856100474	0.0337747867916994	0.0301485233109999	0.0521482248917857	9.54506841258598e-14	1.67083729408939e-13	19	19	19	1	PEX19	160246601	160254931	1.47140738384496
X100135511_TGI_at	X100135511	2.12242730011875	0.0223136566593562	0.0338018716797664	0.195659839886432	0.255567247986299	1.97145561060858e-68	2.08721766938654e-67	15	15	15	1	X100135511_TGI_at	207545490	207546192	1.47105925127
X100136576_TGI_at	X100136576	2.12187882174413	0.0569967559549843	0.0338479153241127	0.0293514966748359	0.0454918032499597	3.82541960629736e-12	4.38656625179758e-12	29	29	29	15	NRG4	76235843	76304785	1.4704680741314
X100156282_TGI_at	X100156282	2.12184692703255	0.0542152195291156	0.0338505944694335	0.0305457224009275	0.0359471697467113	7.41274912648599e-10	7.97048376765184e-10	28	28	28	4	HTT	3076236	3242384	1.47043370002086
X100133585_TGI_at	X100133585	2.12154830517481	0.0626590916373333	0.0338756874050364	0.0247365640798434	0.0321046753086047	6.14001400653485e-09	8.00512831028172e-09	29	29	29	1	FAAH	46859938	46879520	1.47011188332978
X100155095_TGI_at	X100155095	2.120633112163	0.0576132761643828	0.0339526893635802	0.0293826259989289	0.042821561202909	1.67399370897792e-11	1.30404051741338e-11	30	30	30	7	X100155095_TGI_at	29686400	29690903	1.46912581992533
X100156682_TGI_at	X100156682	2.11984938006562	0.863779273659298	0.0340187494359436	0.000158970612016908	0.00600626893793906	0.0125020174786896	0.00579147001068158	2	2	2	6	GJA10	90604187	90605817	1.46828165553978
X100163005_TGI_at	X100163005	-2.11866489946462	-0.032538465435579	0.0341187967370598	0.0899961240566301	0.111516538245324	1.85172376032762e-28	6.87296439675996e-28	37	37	37	17	X100163005_TGI_at	73975300	73996665	1.46700629343857
X100300930_TGI_at	X100300930	2.11865292860425	0.0741787436390605	0.0341198091395851	0.016626403795744	0.00735719893150216	0.00568811314511292	0.00281817666669719	40	42	42	12	ANKS1B	99137995	99548472	1.46699340686726
X100308991_TGI_at	X100308991	2.11748035604559	0.214489283238884	0.0342191007498332	0.00202803500611596	0.00422142071670828	0.0363515864628126	0.0115553130863827	8	8	8	2	UNC50	99234887	99234934	1.46573140755111
X100147477_TGI_at	X100147477	-2.1173877573105	-0.0662820058345374	0.0342269523757852	0.0219069394106418	0.0356928701194449	8.52669634062342e-10	1.18368438608788e-09	38	38	38	1	TMEM206	212537815	212588267	1.46563176943659
X100149544_TGI_at	X100149544	2.11715703191715	0.0442715514723741	0.0342465227262317	0.0507729303147058	0.0626175442869167	2.77120093460668e-16	4.08555206715221e-16	41	41	41	19	CARD8	48741590	48759150	1.46538351869638
X100300314_TGI_at	X100300314	-2.11682101554424	-0.0609112689671635	0.0342750410633522	0.0294143595238534	0.0234884543535342	7.00948200657875e-07	6.49208357964122e-07	45	45	45	11	B4GALNT4	372056	382116	1.46502201622987
X100154522_TGI_at	X100154522	-2.11636730890187	-0.107343762666242	0.0343135801930304	0.00801081154954748	0.0187277456429166	9.66513985924002e-06	7.04476479379081e-06	4	5	5	21	C21orf125	44869904	44873782	1.46453396638103
X100161440_TGI_at	X100161440	2.11548335448901	0.0298240629087381	0.0343887721483461	0.107250043409766	0.141679436969326	2.79545836630237e-36	1.36470679999374e-35	27	27	27	1	LRP8	53711211	53793821	1.46358333039251
X100306480_TGI_at	X100306480	2.11545302037677	0.0822399453282054	0.0343913549603189	0.014290414972172	0.0152525558803769	6.62263071548603e-05	5.07923344375598e-05	37	37	37	3	CD200	112068585	112081241	1.46355071338422
X100123691_TGI_at	X100123691	-2.11380023138256	-0.0521824351299873	0.0345323332068462	0.0369967511576523	0.0537564597021195	3.90283439355226e-14	5.43617924631087e-14	32	32	32	6	ZNF318	43299229	43316362	1.46177407717833
X100158405_TGI_at	X100158405	2.11275920182514	0.0738740792242215	0.0346213832669847	0.0209913142842866	0.0429233993885429	1.58242397629965e-11	1.91500516745348e-11	5	5	5	4	PPID	159630279	159644552	1.46065558425909
X100147358_TGI_at	X100147358	-2.11169624328613	-2.36680416670897	0.0347125114580419	1.51814411119803e-05	0.00368784101402062	0.0504686703899613	0.0197909633004311	1	1	1	12	IL22	68642024	68647281	1.45951396388804
X100148135_TGI_at	X100148135	2.11164568440445	0.11567593559831	0.0347168510058411	0.006907141174786	0.00374493039530291	0.0487147415393239	0.0247013490173544	21	21	21	1	RAP1GAP	21922714	21995799	1.45945967441745
X100144221_TGI_at	X100144221	2.11095893185598	0.0138092743397924	0.034775841955293	0.493507576698471	0.547005432989335	2.40427593160491e-180	1.04873824230019e-178	69	70	70	2	X100144221_TGI_at	113993117	114024581	1.4587223465376
X100145062_TGI_at	X100145062	2.11091492637017	0.0158742733636663	0.0347796248729998	0.395596574464272	0.475430238969202	2.58962017796837e-147	1.58610263034842e-145	20	20	20	10	C10orf26	104536005	104574621	1.45867510653298
X100311765_TGI_at	X100311765	-2.11029581983464	-0.126699794486685	0.0348328834333284	0.0059159391162405	0.00655841138225389	0.00904659314829238	0.0041717821432072	14	14	14	19	X100311765_TGI_at	37071156	37096164	1.45801057356497
X100130184_TGI_at	X100130184	2.1102158352977	0.0319599492137679	0.0348397691701656	0.090350148785795	0.149768009313153	2.01602982923764e-38	1.08021931307093e-37	50	50	50	1	SF3A3	38423198	38456593	1.45792473105977
X100145322_TGI_at	X100145322	2.11003480865158	0.097061891624657	0.0348553577479295	0.0105509637641153	0.0142905571505361	0.000113084770268267	6.97298649589389e-05	23	23	23	16	PRM2	11369492	11370337	1.45773045539902
X100307099_TGI_at	X100307099	2.10990047682751	0.106281155701361	0.0348669291875584	0.00835703453433335	0.00906609414966501	0.00213375843659551	0.00104551544588825	18	18	18	10	EPC1	32556989	32557660	1.45758630027601
X100305400_TGI_at	X100305400	-2.10979212880696	-0.132114991173443	0.0348762647534645	0.00550304742527117	0.00786041920391204	0.00425507436166936	0.00207054445003035	10	10	10	19	LTBP4	41120149	41129951	1.45747003417022
X100313546_TGI_at	X100313546	2.10941129872743	0.116883487361372	0.0349090950663844	0.00621824988730484	0.00884288343252189	0.00242341019358983	0.00101102667065016	12	12	12	2	EIF5B	99953867	100016241	1.45706140907094
X100152777_TGI_at	X100152777	-2.10765475473635	-0.0558533236055075	0.0350608636438679	0.0307179608068163	0.0536217313777692	4.20664288859753e-14	5.32998909661948e-14	19	19	19	19	APOE	45409054	45411971	1.45517739026314
X100312097_TGI_at	X100312097	2.10718161736233	0.0810259953050206	0.035101839734925	0.0135052124461546	0.0247648630699451	3.47317587802315e-07	2.36469655684615e-07	20	20	20	2	RANBP2	109392266	109401246	1.45467012097612
X100143050_TGI_at	X100143050	-2.10567158278694	-0.0835838580301617	0.0352328899132235	0.00982454910269138	0.00811510331777482	0.00367566223582778	0.00255857384745949	32	32	32	14	ANKRD9	102973197	102976128	1.45305173314881
X100160500_TGI_at	X100160500	-2.1055046734082	-0.0859183766004111	0.0352474009423774	0.0123089385133031	0.00972492760232534	0.00146712512366534	0.000741655985473282	20	20	20	8	AP3M2	42010603	42028701	1.45287290131084
X100139264_TGI_at	X100139264	-2.10547738637139	-0.0460714186172614	0.0352497737505962	0.0461289651344726	0.0745724510573332	3.29758463888583e-19	6.04362222737712e-19	22	22	22	15	RPP25	75247442	75249775	1.45284366616713
X100128222_TGI_at	X100128222	2.10518175206887	0.0498017919053043	0.0352754900649023	0.0390188294644515	0.054769045861038	2.22123722149176e-14	4.2486048046397e-14	36	36	36	3	C3orf31	11831919	11888352	1.45252694409369
X100301241_TGI_at	X100301241	2.10515696117668	0.121297260970468	0.0352776472754476	0.00659013208976974	0.00618625487560974	0.0112476419971114	0.00408849089207163	12	12	12	2	X100301241_TGI_at	84885430	84924964	1.45250038639061
X100129212_TGI_at	X100129212	-2.10506754594904	-0.119313771893538	0.0352854287888779	0.00692806370543318	0.00519981435363435	0.0201545599665884	0.00799295336552272	19	19	19	10	PRPF18	13628938	13672867	1.45240460064696
X100143227_TGI_at	X100143227	-2.10499883979879	-0.032577710780897	0.0352914090545573	0.206466624810876	0.243212817902481	1.01925188677962e-64	5.79708946440292e-64	75	76	76	6	HCG2P7	29866813	29870429	1.45233100153228
X100301196_TGI_at	X100301196	-2.10491884381702	-0.0625841869035677	0.0352983730905547	0.023861932814082	0.021319921280661	2.31327334272494e-06	2.01678639899507e-06	31	31	31	11	MS4A4A	60048138	60076444	1.45224531087498
X100150805_TGI_at	X100150805	-2.10482198935728	-0.136149704840319	0.0353068063078724	0.00516326139514846	0.00658629958951615	0.00890054803244282	0.00585543023465313	14	14	14	20	APCDD1L	57034425	57089949	1.45214156495169
X100144708_TGI_at	X100144708	-2.10425218279222	-0.0267919353249526	0.0353564547724002	0.128441547239446	0.167153948054228	4.29603316827852e-43	1.49089340468091e-42	34	34	34	6	C6orf162	88046724	88051474	1.45153128862428
X100159549_TGI_at	X100159549	2.10388063887603	0.12964922231573	0.0353888602673878	0.00477706562634785	0.00575639623110702	0.0144856435816125	0.00653703047646608	14	14	14	11	X100159549_TGI_at	58701115	58825925	1.45113342401281
X100140974_TGI_at	X100140974	2.10382561132623	0.0815847458201361	0.0353936618406497	0.0130110716286799	0.0039283081196253	0.04350230886137	0.012625806188573	42	42	42	7	NDUFA5	123182085	123241674	1.45107450277877
X100306059_TGI_at	X100306059	-2.10377280609054	-0.128369024358113	0.0353982700227416	0.00582234612390154	0.012038763882225	0.000397950100608946	0.000345189864624286	13	13	13	14	CDC42BPB	103431275	103436036	1.45101796220969
X100134288_TGI_at	X100134288	-2.10350141424275	-0.0851678028807222	0.0354219617949006	0.0130833646228965	0.0183531316950667	1.18875586117683e-05	5.8392489605859e-06	26	26	26	7	ABP1	150549572	150558379	1.45072738969856
X100148623_TGI_at	X100148623	-2.10249994996432	-0.097266946862358	0.0355095040281232	0.0101260563317274	0.00863730767112924	0.00272534816950654	0.00136987204111395	27	27	27	19	FBXL12	9920944	9929731	1.44965539357711
X100312969_TGI_at	X100312969	-2.10227386477786	-0.0308665891281612	0.0355292926112167	0.0914437378319652	0.115248920908923	2.05831814818535e-29	7.86399990012357e-29	49	49	49	1	FCRL3	157648026	157670647	1.44941343923466
X100122520_TGI_at	X100122520	-2.10142813866436	-0.0751145033547098	0.0356034000189545	0.0166337650107438	0.0246295682119124	3.74149138296207e-07	2.53683073666474e-07	25	25	25	2	UBE2F	238875659	238950201	1.44850852621358
X100301468_TGI_at	X100301468	-2.10132487002979	-0.0567532557338573	0.0356124580406292	0.0300845611068043	0.0525371831316115	7.68927426702668e-14	1.19991627689928e-13	16	16	16	11	SYTL2	85405266	85469044	1.44839804944735
X100124038_TGI_at	X100124038	2.10097568743663	0.0317467826496612	0.0356431005240374	0.0927650783641323	0.121773369617827	4.33143906418435e-31	1.27300522443629e-30	56	57	57	4	USP53	120133790	120215791	1.44802452455906
X100159168_TGI_at	X100159168	-2.10089270744272	-0.0646793131974329	0.0356503857316569	0.0234902995973511	0.026663207410899	1.22288313201499e-07	1.3847840905038e-07	39	39	39	1	DCLRE1B	114447996	114455095	1.4479357667876
X100312257_TGI_at	X100312257	-2.10015353985368	-0.068138382575696	0.0357153368331406	0.0230330357976332	0.0179390428380441	1.49451325327791e-05	9.82152832143862e-06	30	30	30	10	DNAJB12	74094289	74114683	1.44714524966699
X100131713_TGI_at	X100131713	-2.09995366895249	-0.0272925477785365	0.0357329169360571	0.129357673985874	0.163034443856721	5.60303165774689e-42	2.30541486425635e-41	33	33	33	4	ETFDH	159593276	159629841	1.44693153018641
X100306010_TGI_at	X100306010	-2.09977611525019	-0.146648794275483	0.0357485402687241	0.00544656058173803	0.00933591559961353	0.0018299348392686	0.000779166029939728	10	10	10	2	CCNT2	135675804	135714413	1.44674168718265
X100131361_TGI_at	X100131361	2.09974435222257	0.157612232235659	0.0357513357802031	0.00388967024983387	0.00603816303812496	0.0122697081337104	0.0043989134613298	22	22	22	2	X100131361_TGI_at	23724803	23727929	1.44670772697805
X100123611_TGI_at	X100123611	-2.09946684013008	-0.031200603240018	0.035775767965615	0.102914942420708	0.10383742363182	1.65502247491044e-26	5.5508748592376e-26	70	70	70	1	CDC42BPA	227181334	227288821	1.4464110348666
X100131662_TGI_at	X100131662	2.09920711280116	0.0715295708769573	0.035798647278443	0.0212090749717561	0.0259670705933953	1.79311248694922e-07	1.64572722215723e-07	102	102	102	5	X100131662_TGI_at	86614232	86621954	1.44613338370828
X100139024_TGI_at	X100139024	2.09906232641183	0.0951405934396781	0.0358114068901119	0.0107360146690748	0.00650108307220693	0.00935455331346816	0.00599901347695321	40	40	40	22	X100139024_TGI_at	38729314	38731344	1.44597861692135
X100311443_TGI_at	X100311443	2.09861106228414	0.0163477231032479	0.035851200397122	0.385727066977762	0.438362860717646	6.17757634126813e-132	1.20464699440326e-130	79	79	79	6	LRRC16A	25540273	25619974	1.44549629837503
X100307915_TGI_at	X100307915	2.0974881943381	0.040889434404114	0.0359503811589323	0.0520863325311021	0.0780875925927395	4.49056967015526e-20	8.03021053153155e-20	81	81	81	6	X100307915_TGI_at	170715087	170715889	1.44429650070965
X100132435_TGI_at	X100132435	2.09738834410906	0.0577688869734187	0.0359592120538206	0.0270718898052511	0.0396299532879861	9.74393767859079e-11	1.12618700643701e-10	24	24	24	4	C4orf38	184018173	184020352	1.44418983319095
X100136626_TGI_at	X100136626	2.09728091833004	0.0779128637453487	0.0359687150064436	0.0155424879072062	0.0161430458361044	4.03994094912973e-05	3.37384735954376e-05	28	28	28	17	SLC6A4	28522836	28523712	1.4440750772101
X100149220_TGI_at	X100149220	2.0955368469242	0.0356266105425013	0.0361232965154184	0.0774438571449053	0.110447093369262	3.46940444965509e-28	8.87683701071589e-28	19	19	19	19	X100149220_TGI_at	5894702	5895303	1.44221262399726
X100151505_TGI_at	X100151505	2.09391229411368	0.0719678838870784	0.0362677938945803	0.0196411858869557	0.040050587257484	7.72658400846052e-11	8.76478574193419e-11	11	11	11	6	RNASET2	167343003	167370077	1.44047886097731
X100126660_TGI_at	X100126660	2.09370913380383	0.12575053871792	0.0362858987900798	0.00593605202468554	0.00775341004030581	0.00452545295917829	0.00216104437037109	11	11	11	16	YPEL3	30103634	30107521	1.44026211511413
X100304324_TGI_at	X100304324	2.09342779049673	0.0685860800054617	0.0363109837851833	0.0202951016013183	0.027730885360522	6.79946732756809e-08	5.07474766653422e-08	27	27	27	2	TTC32	20096461	20096584	1.43996198444738
X100125402_TGI_at	X100125402	-2.0926508689449	-0.0404074343298047	0.0363803320618652	0.0592612002594611	0.0544855014099139	2.60110920158673e-14	3.55972204611851e-14	51	52	52	10	X100125402_TGI_at	89000905	89002769	1.43913334122697
X100125756_TGI_at	X100125756	-2.09155429990971	-0.127583900958615	0.0364784042410766	0.0062063416390821	0.0136471582606919	0.000161860580904357	9.62388164965774e-05	5	5	5	19	ZSCAN5A	56732680	56739659	1.43796416827271
X100156044_TGI_at	X100156044	2.09136639720296	0.0877811063536958	0.0364952319988115	0.0112385760576823	0.0161274591516387	4.07501242722724e-05	1.87815833788253e-05	17	17	17	7	KIAA1549	138521854	138604164	1.43776387121111
X100124594_TGI_at	X100124594	-2.08947801589966	-2.96534771429038	0.0366647148815703	1.45523278301788e-05	0.00452967094940957	0.0301427752312398	0.0176004157066615	1	1	1	20	CD93	23059993	23066977	1.4357516878903
X100126148_TGI_at	X100126148	-2.08941721804633	-0.162577764897738	0.0366701826329909	0.00296325598921533	0.00262710635869078	0.0988531820097407	0.0357265935620079	11	11	11	4	SDAD1	76892513	76912092	1.43568692706414
X100125608_TGI_at	X100125608	-2.08916625812765	-0.0850582785742017	0.0366927596380406	0.0128526009937771	0.00525944382665735	0.0194507665914808	0.0113739847276624	38	38	38	14	GNG2	52327049	52436518	1.43541962401666
X100309550_TGI_at	X100309550	2.0891134295846	0.0857569336744803	0.036697513739149	0.0118232959040753	0.0176196004773991	1.78330200079509e-05	1.01168219748149e-05	12	12	12	2	GTF3C3	197628670	197664362	1.43536335825321
X100304412_TGI_at	X100304412	-2.08830625305278	-0.174295324439204	0.0367702177631002	0.00300442726543667	0.00231476456914556	0.121357150129886	0.0331538452878919	10	10	10	2	GIGYF2	233568130	233626147	1.43450379811502
X100162837_TGI_at	X100162837	-2.08812818763438	-0.0460000952579534	0.0367862729838006	0.047469282465799	0.0728680207640831	8.65059430383106e-19	1.53301990826191e-18	39	39	39	15	TTC23	99676528	99789815	1.434314210662
X100141358_TGI_at	X100141358	-2.08680799305628	-0.109502796062319	0.0369054943266616	0.00769742698901391	0.00910371391246782	0.00208851125039513	0.00123232369911442	16	16	16	21	ETS2	40177754	40195380	1.43290897318723
X100307130_TGI_at	X100307130	-2.08651294635762	-0.0524666888987322	0.0369321837230086	0.0342573419759117	0.0549616366247363	1.99533722123649e-14	2.58600815639605e-14	21	21	21	19	APOE	45408955	45411992	1.43259501266274
X100301755_TGI_at	X100301755	2.08644691107953	0.122903969551054	0.0369381594067034	0.00609316771536087	0.00621656363165434	0.0110494550953438	0.00518153253454445	14	14	14	11	TMEM135	86749064	87034568	1.43252474883697
X100144064_TGI_at	X100144064	-2.08580561381712	-0.0789792192362936	0.0369962347047468	0.0150404194874745	0.0122449865227144	0.000354496887461608	0.000310956134977232	21	21	21	9	X100144064_TGI_at	15888034	15890761	1.43184247404549
X100302705_TGI_at	X100302705	2.08532665022689	0.0310991624986677	0.0370396599177122	0.101841512015952	0.129574297150107	4.13193502902802e-33	1.25339050881492e-32	29	29	29	5	ATG12	115165817	115177499	1.43133300947766
X100141273_TGI_at	X100141273	-2.08485452245165	-0.123299019300999	0.0370825078316529	0.00630494732469707	0.00242032093800402	0.113177577716788	0.0355863972415253	29	29	29	8	WISP1	134203311	134241569	1.43083090288193
X100145096_TGI_at	X100145096	-2.08401534621613	-0.0857350082090212	0.0371587713726395	0.0125470418543199	0.0192828712079324	7.11354650365342e-06	4.24409979037759e-06	23	23	23	2	TNS1	218664511	218808796	1.42993865406764
X100311673_TGI_at	X100311673	2.08389934723306	0.0609837414094324	0.0371693237477358	0.0260111534732274	0.042210368453734	2.34611542634155e-11	2.87595077723016e-11	18	18	18	5	CCDC127	205073	218268	1.42981534031128
X100310753_TGI_at	X100310753	2.08329350551969	0.0807079217423905	0.03722447836242	0.0149098264630137	0.0160371219889267	4.28438101803074e-05	2.81925285974138e-05	28	28	28	16	ZFP90	68573218	68609942	1.42917137942964
X100153773_TGI_at	X100153773	2.08309764469145	0.142866140464929	0.0372423240359153	0.00483730270215087	0.0119669516605425	0.00041430930333274	0.000255605823369065	10	10	10	11	C11orf83	62439125	62439852	1.42896322552955
X100311066_TGI_at	X100311066	-2.08304459325659	-0.0715131322920156	0.0372471590203828	0.0186548833560123	0.0249820038843059	3.08220140522387e-07	3.24089319677562e-07	32	32	32	17	CCDC40	78055241	78071698	1.42890684691096
X100127155_TGI_at	X100127155	-2.08303674981093	-0.0507924085835178	0.0372478738991285	0.04457599348198	0.0381802806164297	2.16667191982513e-10	3.11100396648429e-10	45	45	45	1	ZYG11B	53192180	53291325	1.42889851164665
X100157503_TGI_at	X100157503	2.0827802015561	0.04541296841998	0.037271263033523	0.0469678918730362	0.0591338109240035	1.94648095291809e-15	3.83166263045309e-15	47	47	47	3	LRRFIP2	37095177	37216055	1.42862588980062
X100125612_TGI_at	X100125612	2.08141358178523	0.0586845169284281	0.0373960665738046	0.0261554674981017	0.0414223373729524	3.62482275910597e-11	4.36862987797312e-11	16	16	16	5	REEP5	112214484	112257887	1.42717407574414
X100162583_TGI_at	X100162583	-2.08135078833264	-0.112369063652295	0.0374018095843478	0.00826386846834999	0.0034512577899077	0.0584805736247967	0.022814829377238	44	45	45	11	CTSC	88026759	88070941	1.4271073851395
X100303599_TGI_at	X100303599	2.08131257436007	0.138479811142309	0.0374053049538264	0.00423439584750298	0.00268076685315789	0.0954683036116799	0.041106379482902	18	18	18	21	AIRE	45710147	45717872	1.42706680023825
X100134061_TGI_at	X100134061	-2.08086324726399	-0.148612910403072	0.037446425024945	0.0040084485509824	0.00787462565565517	0.00422043493873746	0.00168721732909829	7	7	7	2	MGAT4A	99216942	99261939	1.4265896376721
X100126547_TGI_at	X100126547	-2.0802311310034	-0.14521054195235	0.0375043381320329	0.00468776976271577	0.00801939759242096	0.00388335927357456	0.00137159530579967	5	5	5	7	SRI	87834431	87856308	1.4259184944633
X100303283_TGI_at	X100303283	-2.0798029173706	-0.0666686043944968	0.0375436134183991	0.0217702280922808	0.0442269910545412	7.69952716243624e-12	9.21602783903972e-12	8	8	8	16	C16orf13	684428	686347	1.42546393064514
X100133324_TGI_at	X100133324	-2.07920726009979	-0.0774295091506745	0.0375983046524809	0.0158478004967151	0.041680637530729	3.14315616643589e-11	4.77030588042145e-11	5	5	5	1	WDR8	3547339	3566637	1.42483173743064
X100306157_TGI_at	X100306157	2.07834599401577	0.0997161179348266	0.0376775030539204	0.0111093942723727	0.00676436575459671	0.0080231420538936	0.00299971840694977	24	24	24	2	AAK1	69694918	69698187	1.42391788628882
X100306211_TGI_at	X100306211	2.07830722171093	0.0244119259739907	0.0376810717279343	0.162433886598322	0.221611070555964	2.2896404627671e-58	1.18686459626664e-57	41	41	41	6	ADAT2	143747077	143763114	1.42387675346651
X100308435_TGI_at	X100308435	-2.07826088108563	-0.0350070939121485	0.0376853373812972	0.0785700168955349	0.135529406650027	1.15378767574037e-34	5.0471996815975e-34	19	21	21	3	DCBLD2	98515907	98516525	1.42382759231524
X100151853_TGI_at	X100151853	-2.07780751704106	-0.0222845205043173	0.0377270912054133	0.185591434404906	0.25857886644316	2.40058555119994e-69	2.98457115937964e-68	53	53	53	3	X100151853_TGI_at	127041150	127109513	1.42334667802552
X100130571_TGI_at	X100130571	2.07775730631849	0.11335289708483	0.0377317179216181	0.00742694283730553	0.00959508578819458	0.00157932830399162	0.000886047447759048	14	14	14	11	TXNDC14	57480041	57508444	1.42329342096136
X100310678_TGI_at	X100310678	-2.07727974214842	-0.164611330764133	0.0377757476745358	0.00339330995068722	0.00377913629708529	0.0476947385355649	0.0194886291357855	10	10	10	5	RAI14	34832259	34833077	1.42278693115276
X100150473_TGI_at	X100150473	-2.0771739074228	-0.0812486784100454	0.0377855111818622	0.0145532700821498	0.00579584578723341	0.0141521818804848	0.00646088384739323	33	33	33	6	SFRS18	99848302	99848840	1.42267469804696
X100158279_TGI_at	X100158279	2.07668232455256	0.0995423491327827	0.0378308890279091	0.00883372669419929	0.00772214742683406	0.00460769361268266	0.00211238147368107	21	21	21	10	CWF19L1	101992054	102027437	1.42215345264385
X100126900_TGI_at	X100126900	-2.07655420685095	-0.0654195986301866	0.0378427231412777	0.0214926295824835	0.0183174611701142	1.21242158060834e-05	1.04908182264638e-05	35	35	35	3	C3orf70	184797314	184797708	1.42201761955676
X100302533_TGI_at	X100302533	-2.07605044204423	-0.0744742339259586	0.0378892859681847	0.0165784863835787	0.0235517298606904	6.76962335423912e-07	6.30135809163978e-07	26	26	26	11	THY1	119288887	119293854	1.42148357902163
X100124304_TGI_at	X100124304	2.07594793403386	0.128467058372105	0.0378987667167896	0.00529841839483842	0.00533130106465349	0.0186362239875967	0.00844395198862105	13	13	13	5	UBTD2	171637019	171637551	1.42137492240152
X100303282_TGI_at	X100303282	-2.07555332295722	-0.0559912608368364	0.037935282295982	0.0301795077104609	0.0486538281743706	6.63973200163393e-13	8.28488883776167e-13	18	18	18	16	C16orf13	684428	686347	1.42095667977888
X100311993_TGI_at	X100311993	-2.07548644299496	-0.0205551338398515	0.037941474039167	0.226690904263172	0.265224353909745	2.23542137041494e-71	2.44187276517659e-70	32	32	32	11	SNX32	65601449	65624362	1.42088580063131
X100158705_TGI_at	X100158705	-2.07518061885083	-0.190326658651866	0.037969798174288	0.00258448714375641	0.0077684337181866	0.00448646348835173	0.00205988759935317	6	6	6	10	ANXA11	81914879	81965328	1.42056171131493
X100129266_TGI_at	X100129266	-2.07510463451677	-0.0491343926631344	0.0379768383094971	0.0403594284162192	0.0704133057818678	3.46048631238671e-18	7.79498288498964e-18	14	14	14	8	X100129266_TGI_at	30239641	30242917	1.42048119446722
X100309765_TGI_at	X100309765	2.07468839473652	0.0827197927613236	0.0380154236485506	0.0137101431819472	0.0101328810904854	0.00116431874653009	0.000642582597634435	29	29	29	6	ME1	83921468	84140754	1.42004016531921
X100124320_TGI_at	X100124320	2.07424534567139	0.183945040587884	0.0380565308283406	0.00267304370339422	0.00664829540413565	0.00858445751023145	0.00566311760478967	8	9	9	9	EGFL7	139557376	139567129	1.41957080382561
X100136364_TGI_at	X100136364	-2.07407290663649	-0.0777365972852549	0.038072540361452	0.0145716253186063	0.014859356164732	8.24032190324748e-05	5.00456125160312e-05	19	19	19	19	X100136364_TGI_at	24226017	24228469	1.41938814424808
X100303859_TGI_at	X100303859	2.07323682021385	0.0649948206656885	0.0381502452741049	0.0246278367514151	0.0139151479868686	0.000139392478703274	8.49718247136871e-05	43	43	43	8	NECAB1	91969245	91969404	1.41850266555057
X100153793_TGI_at	X100153793	-2.07278822279903	-0.0615609996247185	0.0381919929622975	0.0247140783564062	0.0487597170793949	6.26115836525245e-13	7.50173481218988e-13	11	11	11	19	PCP2	7696507	7698570	1.41802767836548
X100311244_TGI_at	X100311244	2.07272527237652	0.163088690912988	0.0381978544054958	0.00351331035433531	0.0189120283721292	8.72984799809978e-06	7.84898154399843e-06	7	12	12	17	X100311244_TGI_at	81061204	81063775	1.41796103096325
X100306325_TGI_at	X100306325	2.0727085175719	0.0248453128146903	0.0381994146086571	0.150981122742092	0.219800035659886	7.66193677921055e-58	6.941057817562e-57	10	10	10	1	GSTM3	110278312	110279129	1.41794329243326
X100135029_TGI_at	X100135029	2.07261510871209	0.147229169355927	0.0382081138111345	0.0041635389099688	0.00466444506663324	0.0277853898704368	0.011981698817114	9	9	9	6	MAD2L1BP	43597278	43608686	1.41784440124473
X100153110_TGI_at	X100153110	2.07211507817991	0.0618925125817531	0.0382547104915246	0.0247131101270592	0.0507508671929143	2.07434151434312e-13	3.56015683419541e-13	34	35	35	1	ATP1B1	169076067	169100793	1.4173150803922
X100302031_TGI_at	X100302031	2.07190501768291	0.15118672720329	0.0382742999463877	0.0040550950289197	0.00459787120504925	0.0289249234286924	0.0123771671290309	18	18	18	6	AKIRIN2	88384974	88411926	1.41709274399224
X100162252_TGI_at	X100162252	-2.07024241859234	-0.160657406636169	0.0384296487954808	0.00358061861799189	0.00494632877906413	0.0234530266596587	0.00919629899131836	14	14	14	10	X100162252_TGI_at	43248352	43250651	1.41533358448912
X100302219_TGI_at	X100302219	2.07016677563699	0.20276587983603	0.0384367294009719	0.0022991234496613	0.00437839130666272	0.0330385575254226	0.0137716483038384	4	4	4	11	ZDHHC5	57435473	57468659	1.41525357374907
X100139453_TGI_at	X100139453	2.06984357782583	0.0869219850747728	0.03846699502355	0.0121530272338765	0.0110039584966877	0.000711959889826096	0.000281627696547167	35	36	36	7	X100139453_TGI_at	64533484	64541638	1.41491173871692
X100139703_TGI_at	X100139703	2.06972908068648	0.0747605674565651	0.0384777218823404	0.0161185603075157	0.0193263122244527	6.9450012046834e-06	5.26671163901618e-06	30	30	30	6	BACH2	90639974	90640693	1.41479064877603
X100310054_TGI_at	X100310054	-2.06964207539062	-0.0731456036019191	0.0384858748210585	0.017166644510609	0.0185881801713281	1.04397579315039e-05	9.59602495124439e-06	42	42	42	1	MRPS14	174983633	174992554	1.4146986370598
X100162879_TGI_at	X100162879	-2.06942190763764	-0.0962366044949539	0.0385065124713443	0.0104646630019534	0.0115042805589892	0.000537243082274273	0.000326566905948269	18	18	18	11	QSER1	32954161	32998548	1.41446581357768
X100310401_TGI_at	X100310401	2.06873806413053	0.0422441937884943	0.0385706732319278	0.0501647134617692	0.0637745677824168	1.44862993633035e-16	2.87923971160775e-16	68	68	68	8	CA8	61102102	61193954	1.41374278067351
X100125202_TGI_at	X100125202	-2.06654658027594	-0.392376833971834	0.0387768989048927	0.000580015423007191	0.00312880817820023	0.0716434071042882	0.0344396613126109	2	2	2	1	X100125202_TGI_at	196492116	196494377	1.41142692559111
X100306694_TGI_at	X100306694	-2.06650093146357	-0.031321501755218	0.0387812045458852	0.0951582520485535	0.121958357659581	3.88075761511714e-31	2.12173801730582e-30	33	34	34	9	NFIB	14082667	14083399	1.41137870584249
X100159232_TGI_at	X100159232	2.0657116777807	0.286209093942379	0.0388557119790861	0.001109635573324	0.00220398471523832	0.130651584957063	0.0352999730421476	4	4	4	2	X100159232_TGI_at	46686463	46715235	1.4105451287639
X100132073_TGI_at	X100132073	-2.06501968944138	-0.0461447333384614	0.0389211373497429	0.0416383842029695	0.0532879604029492	5.06492941932713e-14	6.63275605187737e-14	36	36	36	16	ACSF3	89212357	89217756	1.40981447730656
X100302247_TGI_at	X100302247	-2.06408516781908	-0.0551284477271717	0.0390096420061367	0.0321635480316253	0.0372088015033536	3.70035012623916e-10	3.91538800856339e-10	20	20	20	16	PDXDC1	15068985	15132186	1.40882803521686
X100162905_TGI_at	X100162905	2.06347812474113	0.0890683147746912	0.0390672240691267	0.0122956979277094	0.0169160932218195	2.63224999107885e-05	1.67589681587664e-05	12	12	12	10	TMEM180	104221169	104236800	1.40818744657635
X100302088_TGI_at	X100302088	2.06326906143226	0.141740047278906	0.0390870718157475	0.00477881974750149	0.00516553126414579	0.0205710493548469	0.00695583916966751	22	22	22	2	CCDC88A	55561432	55646749	1.40796686325657
X100160726_TGI_at	X100160726	2.06271648406982	2.6609712592886	0.0391395728329486	1.65644626949801e-05	0.00767352985368773	0.00473861922939679	0.00336522104975088	1	1	1	9	NFIL3	94171328	94186144	1.4073839185172
X100305854_TGI_at	X100305854	2.06271170862951	0.117704923787453	0.0391400268139666	0.00647053611566965	0.00826013850986742	0.00338218421916818	0.00173088104824466	9	9	9	4	C4orf10	2937367	2939754	1.40737888115237
X100308779_TGI_at	X100308779	-2.06266640222612	-0.108079106698127	0.0391443341255871	0.00772021727814635	0.011295938188724	0.000604030045830055	0.000241568154033805	13	13	13	7	X100308779_TGI_at	50519010	50519553	1.40733109021053
X100139034_TGI_at	X100139034	-2.06245268968833	-0.0558055863709143	0.0391646573551228	0.0319126206054825	0.0186654148477771	1.00037038779637e-05	1.10470136376814e-05	44	45	45	14	CRIP2	105941130	105946500	1.40710566867277
X100162145_TGI_at	X100162145	-2.06226312706383	-0.128632245027034	0.0391826915202833	0.00696004453649727	0.00843626112729948	0.00305754125670694	0.00161143310758643	22	22	22	6	HIST1H2AE	26217147	26217711	1.4069057349503
X100302170_TGI_at	X100302170	-2.06183412839598	-0.0632539592607838	0.0392235306308432	0.0233359063157775	0.0456263810770337	3.55092902142639e-12	3.721743576775e-12	17	17	17	2	TTC15	3383445	3483342	1.40645331672431
X100310101_TGI_at	X100310101	-2.06164662927945	-0.140943474720314	0.0392413912115774	0.00453444069057791	0.00376639659587026	0.0480719749464666	0.0261896637735393	20	20	20	20	CSRP2BP	18122963	18168678	1.40625560412591
X100301474_TGI_at	X100301474	-2.0612954970123	-0.0917029145901707	0.0392748575521235	0.0109897117855411	0.0180184137193923	1.4303472745722e-05	1.54971925599151e-05	19	19	19	14	JUB	23440409	23451848	1.40588538144875
X100163173_TGI_at	X100163173	-2.06117415428162	-1.14818981160966	0.0392864283346476	5.9210616895923e-05	0.00540052958511054	0.0178847257408996	0.00933496545446054	1	1	1	17	ARHGAP27	43472811	43474196	1.40575745260998
X100307459_TGI_at	X100307459	-2.06089529892873	-0.112902960840534	0.0393130298926258	0.00722065183883186	0.00574256798926509	0.0146044339005623	0.00657466045170008	14	14	14	11	ATG16L2	72529695	72530461	1.40546348340099
X100306807_TGI_at	X100306807	-2.06076111373777	-0.112757484328778	0.0393258360111921	0.00787606138901102	0.0152527002876868	6.62209941609422e-05	4.3665367477086e-05	6	6	6	4	SPATA5	124239666	124240451	1.40532203612519
X100149066_TGI_at	X100149066	2.06055538156931	0.0695780226520692	0.0393454771761363	0.0191211330093976	0.0216812695886473	1.89571381907558e-06	1.38200269218021e-06	36	36	36	19	C19orf44	16607204	16632163	1.40510518326269
X100143445_TGI_at	X100143445	2.05968557166842	0.0713906086396987	0.039428609636491	0.0177612714874002	0.0218401794507231	1.73683981708897e-06	1.43246810970847e-06	39	39	39	5	ZNF608	123972609	124080805	1.40418853709989
X100308283_TGI_at	X100308283	2.05904049307749	0.0283062751836335	0.0394903595645068	0.114102247285636	0.162276524936206	8.97529945087512e-42	5.17764678395272e-41	20	20	20	8	X100308283_TGI_at	92075708	92082343	1.4035089119416
X100130017_TGI_at	X100130017	-2.05842360425616	-0.0241846187793827	0.0395494878071957	0.160687319367711	0.226758006772806	7.28370673509063e-60	6.21530941396196e-59	20	20	20	16	X100130017_TGI_at	23765947	23770256	1.40285913653922
X100311782_TGI_at	X100311782	-2.05837938685108	-0.101691583985655	0.0395537288907025	0.0111631647630067	0.0212456707055856	2.40987510813941e-06	1.26970363097733e-06	11	11	11	7	X100311782_TGI_at	148984789	148994403	1.40281256753121
X100135974_TGI_at	X100135974	-2.05634957985718	-0.159745739028257	0.0397488325267437	0.00380706691290882	0.007024062305531	0.00689897673972806	0.00344413725116596	33	33	33	5	SLC38A9	54921677	55008095	1.40067562259591
X100155557_TGI_at	X100155557	-2.05587307300732	-0.0313305246467725	0.0397947522113157	0.0968362906585179	0.117083748938973	6.96808918380506e-30	2.50669671783439e-29	53	53	53	21	ICOSLG	45647366	45660849	1.40017419516084
X100313458_TGI_at	X100313458	-2.0557529027622	-0.0407882913535147	0.039806339799897	0.0561423749494935	0.0533508175735878	4.89090113860379e-14	7.41917362336536e-14	102	102	102	12	RAB21	72181410	72183784	1.40004775403578
X100304516_TGI_at	X100304516	2.05534897699067	0.184109242140624	0.0398453099107262	0.0027424833876598	0.00283525661541788	0.0864065168179811	0.0317736914847249	9	9	9	11	APBB1	6416765	6432580	1.39962279094954
X100301788_TGI_at	X100301788	-2.05478918328998	-0.024201177768541	0.0398993714250087	0.160030241858082	0.221000887531792	3.44066698499345e-58	2.67692201511051e-57	27	27	27	16	X100301788_TGI_at	23765947	23770256	1.39903394613783
X100129037_TGI_at	X100129037	2.05459211156872	0.0176185419392871	0.0399184182334956	0.394425921228405	0.473692473125789	1.43895257714296e-146	3.10137195603371e-145	60	61	61	6	TAP2	32789609	32806547	1.39882667595367
X100302223_TGI_at	X100302223	2.05433378916917	0.118318068369386	0.0399433965488972	0.00701658473954868	0.0131955822742937	0.000208267072026134	0.000135464984893795	15	15	15	11	PANX1	93862093	93915135	1.39855500807511
X100128293_TGI_at	X100128293	2.05400812077754	0.0867856152145511	0.039974905736257	0.0123206812463718	0.0211840814236805	2.49306223896549e-06	1.31081334436089e-06	40	42	42	7	PFTK1	90338711	90839904	1.39821255167858
X100308494_TGI_at	X100308494	-2.05358596236546	-0.100242537844379	0.0400157819431393	0.00841126054810293	0.015680612406448	5.22151999775872e-05	2.38923477084773e-05	8	8	8	7	GPR37	124385645	124386343	1.39776869219567
X100135045_TGI_at	X100135045	2.05156527238485	0.0655736105890296	0.0402119300788324	0.0205982745064824	0.0377632351391283	2.72642309325332e-10	4.61083253079762e-10	9	9	9	9	X100135045_TGI_at	95567668	95569795	1.39564508127486
X100310020_TGI_at	X100310020	-2.05139813435056	-0.081365352376462	0.040228190598851	0.0124724618582598	0.0132341481413209	0.000203828442771867	0.000112069491055484	20	20	20	15	SCAND2	85174708	85183983	1.39546950087658
X100156650_TGI_at	X100156650	-2.05067416101424	-0.0317835122476302	0.0402986889020384	0.0935295094089632	0.134101526759496	2.72690553365977e-34	8.79350549809201e-34	30	30	30	5	ANKRD32	94014573	94031571	1.39470908318575
X100313197_TGI_at	X100313197	2.05006774733101	0.0484016254125566	0.0403578202124041	0.0404164343945153	0.07519995015218	2.31115220208581e-19	5.4663303782328e-19	20	20	20	8	CLN8	1711940	1732450	1.39407229871089
X100305257_TGI_at	X100305257	-2.04990667632427	-0.0522986262980424	0.040373538583628	0.033987074312041	0.0313759179764776	9.1665978170143e-09	8.29281290168362e-09	26	27	27	10	VDAC2	76982054	76991026	1.3939031846993
X100133435_TGI_at	X100133435	2.04961886830055	0.0549633319470962	0.0404016377137845	0.0273145639142282	0.0175652976102639	1.83768534693218e-05	1.42487966564732e-05	45	45	45	11	X100133435_TGI_at	66240960	66247702	1.39360103004673
X100301064_TGI_at	X100301064	-2.04955673217773	-0.694172630271747	0.0404077063328655	0.000185732439732016	0.00167903523693678	0.18712583172994	0.0480453723728253	1	1	1	2	IL1F10	113825546	113833425	1.39353580076376
X100308209_TGI_at	X100308209	2.04930383585228	0.104260231829733	0.0404324138129517	0.00909432764955725	0.01275406567254	0.000266571300476979	0.000223581761779097	14	14	14	20	JAG1	10619171	10619720	1.39327033053492
X100152946_TGI_at	X100152946	2.04861004845319	0.143392228076231	0.0405002612769038	0.00436305613862198	0.00624277341600187	0.0108809563416172	0.0060080097478919	9	9	9	17	X100152946_TGI_at	33558468	33569346	1.39254217503838
X100312311_TGI_at	X100312311	-2.04814675809355	-0.0560499136030144	0.0405456215018533	0.0287622172394267	0.0519808282331275	1.04756275006633e-13	1.5371499684896e-13	36	36	36	21	BRWD1	40557818	40559624	1.39205603812988
X100154978_TGI_at	X100154978	2.04713685249621	0.0464002598712527	0.0406446494821174	0.0518001349176698	0.0554472932925193	1.52239864295304e-14	1.82213206153792e-14	36	36	36	2	D2HGDH	242674029	242708231	1.39099661743357
X100133394_TGI_at	X100133394	2.04713029066204	0.174029572810906	0.0406452935835124	0.00311421467618547	0.00453515131100598	0.03004296999686	0.0127754895788803	15	16	16	6	CDC2L6	110931180	111136412	1.39098973516324
X100309379_TGI_at	X100309379	-2.0469829928902	-0.0797322352943708	0.040659754424861	0.0137384373327684	0.0321282669586712	6.06086874869092e-09	5.43781212129154e-09	15	15	15	15	ATP10A	25923861	26108355	1.39083524872429
X100312786_TGI_at	X100312786	-2.04528548952468	-0.137367915146489	0.0408267204259675	0.00437016727269195	0.00815146878656193	0.00359973213342686	0.00260310144301486	7	7	7	9	NEK6	127113113	127114187	1.3890555051642
X100153458_TGI_at	X100153458	2.04502029831995	0.0362399749038449	0.0408528569721037	0.0700752306949165	0.116242322527791	1.14537012932466e-29	4.39025059525061e-29	8	8	8	13	ATP8A2	26595982	26596543	1.38877756645511
X100139479_TGI_at	X100139479	-2.04474611609984	-0.0674044546554514	0.0408798945565341	0.0186374356503304	0.0398086489140901	8.82952369195604e-11	1.42377894649291e-10	4	4	4	13	C13orf36	37248048	37271975	1.38849023306841
X100153037_TGI_at	X100153037	2.04453760994804	0.158166720739788	0.0409004658590938	0.00366984852667105	0.00342798455104388	0.0593385219729354	0.0315101848119631	20	20	20	20	BFSP1	17474550	17511974	1.38827174532074
X100135563_TGI_at	X100135563	-2.04422463549621	-0.118706934434577	0.0409313605123921	0.0065368767024852	0.00606982210496006	0.01204348688385	0.00706479009264629	25	25	25	1	OR10R2	158449667	158450674	1.38794381965464
X100139300_TGI_at	X100139300	2.04422021845126	0.0686128982122435	0.0409317966737109	0.0187006504125673	0.0338831049459547	2.30850625808531e-09	2.51616230381542e-09	23	23	23	8	TTC35	109455852	109499136	1.38793919187188
[truncated: 18,107 more rows]
