# Supplementary material for: Prioritization of candidate causal genes for asthma in susceptibility loci derived from UK Biobank
Source: Commun Biol. 2021 Jun 8;4:700. doi: 10.1038/s42003-021-02227-6 (PMC8187656; doi:10.1038/s42003-021-02227-6)
Supplement: Supplementary file 6 — Supplementary Data 22 [file 42003_2021_2227_MOESM6_ESM.csv]

gene_name	chr	start	end	gene	zscore	effect_size	pvalue	var_g	pred_perf_r2	pred_perf_pval	pred_perf_qval	n_snps_used	n_snps_in_cov	n_snps_in_model	logp
ORMDL3	17	39921041	39927601	ENSG00000172057.9	15.3029950486322	0.142471573686722	7.30176242928263e-53	0.242522705154492	0.303497207359589	2.26828430979638e-45	6.81866428624485e-45	45	45	45	52.1365723013959
GSDMB	17	39904595	39919854	ENSG00000073605.18	15.0956015841253	0.128962758013398	1.73101888364564e-51	0.284724855647696	0.387619898069491	7.01902151586464e-61	3.59544206162138e-60	30	30	30	50.7616981943901
HLA-DQB1	6	32659467	32668383	ENSG00000179344.16	-14.6358014358489	-0.14806728906377	1.6600794748323e-48	0.389964844264829	0.543208822305523	3.75135632042958e-96	6.73273328895914e-95	57	65	65	47.7798711199992
HLA-DQA1	6	32628179	32647062	ENSG00000196735.11	-14.2478390516731	-0.223714595406115	4.62368501426107e-46	0.161631430603693	0.285223856917919	3.01208544772948e-42	8.14509473722879e-42	36	45	45	45.3350117596281
IKZF3	17	39757715	39864188	ENSG00000161405.16	-13.6843705320014	-0.370083743899699	1.25892621900849e-42	0.0280625567985323	0.0572241519471253	1.15737135369529e-08	6.31293091154621e-09	13	13	13	41.8999997215335
HLA-DQB2	6	32756098	32763534	ENSG00000232629.8	12.9984871094744	0.15901400609485	1.24787514426803e-38	0.246259714290581	0.538126792904977	8.03185139828872e-95	1.40003123923557e-93	102	111	111	37.9038288656696
HLA-DQB1-AS1	6	32659880	32660729	ENSG00000223534.1	-10.6542761559408	-0.138052170972321	1.66535130468833e-26	0.222116502445259	0.319550011954359	3.50439750756793e-48	1.16153646269384e-47	131	141	141	25.7784941383773
SLC22A4	5	132294443	132344206	ENSG00000197208.5	9.95260362801269	0.31946551207146	2.45670147185536e-23	0.0211165806504224	0.0146590138596816	0.00428464166785736	0.00137101044505052	29	30	30	22.6096476139728
AAGAB	15	67201033	67255195	ENSG00000103591.12	-9.91029450091705	-0.619634769852394	3.75537573983825e-23	0.00567099921524366	0.00989163059269933	0.0190999482676014	0.00555436701311051	14	14	14	22.4253466036466
SLC22A5	5	132369752	132395614	ENSG00000197375.12	9.24728292814414	0.108158531447966	2.30271620232569e-20	0.145495735951086	0.196455487700165	4.12908101602912e-28	6.36411068448548e-28	40	40	40	19.637759583251
AC116366.1	5	132468890	132473043	ENSG00000234290.2	-8.90260679681385	-0.120701746275673	5.45501484071944e-19	0.119747848125131	0.180683059413399	9.28759905352612e-26	1.29197367629025e-25	28	28	28	18.2632040635479
PDCD1	2	241849881	241858908	ENSG00000188389.10	-8.41126968329274	-0.142418036082415	4.0559596392504e-17	0.070877162620763	0.0785897739033386	1.75883367685897e-11	1.16148584819988e-11	51	51	51	16.3919063753064
HLA-DQA2	6	32741342	32747215	ENSG00000237541.3	8.27272489590389	0.107854870483436	1.30931572711115e-16	0.273918961820289	0.584736535812933	1.29675037033893e-107	3.4526443923999e-106	159	198	198	15.8829556154748
MED24	17	40019097	40061215	ENSG00000008838.19	-7.90707267207565	-0.133574808698748	2.63511810888784e-15	0.0728053693263929	0.121777741953486	2.44767340590508e-17	2.24724768042626e-17	25	25	25	14.5791999144595
GPR18	13	99254714	99261744	ENSG00000125245.12	-7.5632172140163	-0.457341753717358	3.93220138253081e-14	0.00572028813829244	0.0129404756080451	0.0073054639664078	0.00226290776747659	12	13	13	13.4053642484487
RPS26	12	56041351	56044676	ENSG00000197728.9	7.369942946052	0.044131268730631	1.70701075323121e-13	0.563896398315784	0.681593178366546	1.54126491177085e-139	1.77825835758678e-137	35	37	37	12.7677637430597
PGAP3	17	39671122	39696797	ENSG00000161395.13	7.35854493630353	0.297973675765064	1.85925670745756e-13	0.0135511934295915	0.00395499773255716	0.13895709317415	0.0342363437636393	31	31	31	12.7306606430762
SUOX	12	55997180	56006641	ENSG00000139531.12	-6.92805847347942	-0.0892368595448671	4.26655403569308e-12	0.12388852895234	0.183230568149337	3.89911652358512e-26	5.531147111953e-26	34	35	35	11.3699227496787
KIF3A	5	132692628	132737638	ENSG00000131437.15	-6.88996369251534	-0.414275320005102	5.58066294331752e-12	0.00669573208768909	0.0112620105489639	0.0123663599636907	0.00370548456628969	10	10	10	11.2533142068827
TLR10	4	38772239	38782990	ENSG00000174123.10	6.66269119344065	0.516284531460434	2.68858206215971e-11	0.00417209522899039	0.0118431013609661	0.010299324715101	0.00312280223738951	18	18	18	10.5704767032452
NDFIP1	5	142108505	142154443	ENSG00000131507.10	-6.42716040323064	-0.156023443105802	1.30009615179303e-10	0.035277417589271	0.0410288474526771	1.50102510283745e-06	6.91941630496325e-07	30	31	31	9.88602452719398
FAM114A1	4	38867677	38945739	ENSG00000197712.11	-6.36436380210746	-0.285911864023138	1.96100840459467e-10	0.0130778560064607	0.0252524454140974	0.000170493038444397	6.43641146353944e-05	18	18	18	9.70752054500572
AC073072.1	7	22725395	22727620	ENSG00000179428.2	-5.87169969826703	-0.37335138219362	4.31349582146826e-09	0.00552351867895358	0.0154745627366174	0.00333121935947832	0.00108237050849563	8	8	8	8.36517061833183
RERE	1	8352397	8817643	ENSG00000142599.17	5.78606801097093	0.0730454737261446	7.2053051302694e-09	0.145293771335623	0.24984742586251	2.03278091976692e-36	4.40146599514358e-36	18	18	18	8.14234762295737
UNC13D	17	75827225	75844717	ENSG00000092929.11	-5.75531028997011	-0.0826210164388483	8.64827944388603e-09	0.100019169397578	0.161279271615083	6.35064589689015e-23	7.75165166185689e-23	25	25	25	8.06307028587054
FADS1	11	61799625	61829318	ENSG00000149485.18	-5.75073101964726	-0.196272723522822	8.88583912211344e-09	0.0172130841034502	0.0333097956367027	1.51607976343015e-05	6.38838480393195e-06	17	17	17	8.05130155391429
AL096855.1	1	8424645	8434838	ENSG00000232912.5	5.70745265794351	0.537020760329635	1.14679503538486e-08	0.0025828235574834	0.00786148338735152	0.0367785498768607	0.0101713308965208	4	4	4	7.9405141958351
ADAM19	5	157395534	157575775	ENSG00000135074.15	5.69525317299557	0.0875698532761198	1.23188983732631e-08	0.0986842954691207	0.122862575737244	1.73163429268541e-17	1.60627487785545e-17	92	92	92	7.90942812754532
MEI1	22	41699499	41799456	ENSG00000167077.12	5.57543755256323	0.0521486662438671	2.4690846939491e-08	0.250611233801911	0.317095139963238	9.52167525642136e-48	3.09251204473702e-47	45	45	45	7.60746401274774
EFEMP2	11	65866441	65873592	ENSG00000172638.12	-5.51877066605519	-0.0845727997091874	3.41379355619311e-08	0.0735763701508801	0.113561914448314	3.32385207681497e-16	2.88858918088262e-16	22	22	22	7.46676274570431
STARD3	17	39637065	39663484	ENSG00000131748.15	5.41632321301204	0.0840138834033622	6.08370845412833e-08	0.0886434681868862	0.091775475773576	3.03401405003311e-13	2.21353082291806e-13	110	110	110	7.21583160655151
UBAC2	13	99200774	99386434	ENSG00000134882.15	-5.39906742515369	-0.154827390281802	6.69881964574239e-08	0.027118451886307	0.0587718625886729	7.25602204472328e-09	4.00653403526538e-09	12	12	12	7.17400171468737
IL4R	16	27313668	27364778	ENSG00000077238.13	-5.39527760083938	-0.0862099191337705	6.84176898845245e-08	0.0822887649643192	0.10269279677225	1.01450030992201e-14	8.08565975485135e-15	32	32	32	7.16483159380692
CSDC2	22	41560763	41577741	ENSG00000172346.14	5.38216364451683	0.756943031789298	7.35958104492785e-08	0.00109076470234073	0.00322128016037784	0.181826565370418	0.0436316704824338	3	3	3	7.13314690781668
TGFBR1	9	99104038	99154192	ENSG00000106799.12	-5.37709157007527	-0.0786310982357894	7.56986791325619e-08	0.10457457579113	0.175500579999048	5.38608361650469e-25	7.20197749298024e-25	20	20	20	7.12091169844503
HLA-DRB1	6	32578769	32589848	ENSG00000196126.11	-5.35165105626329	-0.167565768638996	8.71553397351275e-08	0.0477398737619723	0.152886863461225	1.02273907575175e-21	1.17052542950391e-21	19	22	22	7.05970599987401
ADORA1	1	203090654	203167405	ENSG00000163485.16	-5.29016532040263	-0.0757971408024251	1.22205848688033e-07	0.100725267627994	0.142526388336609	3.05061684941768e-20	3.2661789273578e-20	46	46	46	6.91290800856028
AHI1	6	135283532	135497776	ENSG00000135541.20	-5.27748959631324	-0.059696779960331	1.30965637378355e-07	0.1665776243992	0.245216616064942	1.12487558515478e-35	2.35563497372764e-35	34	34	34	6.88284263911216
FCER1G	1	161215234	161220699	ENSG00000158869.10	5.26317238607974	0.0652358271817963	1.415907024164e-07	0.14117380241646	0.225982293922037	1.23119358092413e-32	2.3053078441007e-32	17	17	17	6.84896526374953
SLC25A46	5	110738136	110765161	ENSG00000164209.16	-5.23967510317472	-0.164924297674657	1.6085954949518e-07	0.0248855980078825	0.0642345944567009	1.39133656850915e-09	8.08800388808561e-10	11	11	11	6.79355315192113
CCDC85B	11	65890112	65891635	ENSG00000175602.3	-5.05570396848969	-0.333804945262148	4.28806051149776e-07	0.00531899995965712	0.00397497086834391	0.137961556501021	0.0340256627796091	12	14	14	6.3677390946716
D2HGDH	2	241734579	241768816	ENSG00000180902.17	5.05291545054222	0.046093765477217	4.3511654596602e-07	0.261140206410619	0.397362610565598	8.22456785058422e-63	4.5810042281869e-62	39	39	39	6.36139440168749
RSL1D1	16	11833850	11851585	ENSG00000171490.12	-4.98883578202948	-0.144030034357352	6.07442551057197e-07	0.0281368632552573	0.0213951264653473	0.000546732356101012	0.000196103924509242	31	31	31	6.21649478923356
CASC3	17	40140318	40172183	ENSG00000108349.16	4.98005265228686	0.128490167089452	6.35669765897857e-07	0.0309538193763474	0.0297030625480078	4.47221926951456e-05	1.79548869869412e-05	37	37	37	6.19676844424987
GLI1	12	57460135	57472262	ENSG00000111087.9	4.97639816163456	0.161400355331085	6.47783320800517e-07	0.0206893710201341	0.0241635090709627	0.000236751030502806	8.81145750844058e-05	34	35	35	6.18857023844618
NDST2	10	73801911	73811798	ENSG00000166507.17	4.96039647308823	0.0970043166850661	7.03494463840904e-07	0.0515243160416369	0.0956983870547896	8.98366330422249e-14	6.76821721922732e-14	24	24	24	6.15273931590202
TEF	22	41367333	41399326	ENSG00000167074.14	4.95183883161747	0.064098832690553	7.3515479882885e-07	0.12726378463291	0.206115864384768	1.42300523319299e-29	2.31552066527561e-29	25	25	25	6.13362120350264
LIME1	20	63736283	63739103	ENSG00000203896.9	-4.91206516327736	-0.144100222604378	9.01220889645096e-07	0.0232049146263032	0.0124034478019321	0.00863999991962295	0.00264885764041905	52	53	53	6.04516875020115
RTF1	15	41408408	41483563	ENSG00000137815.14	4.89040911745682	0.222184289731351	1.00626611182062e-06	0.0108074407814695	0.0126997369270111	0.00787558409395439	0.0024286302174177	20	20	20	5.99728715286629
ABTB1	3	127672935	127680920	ENSG00000114626.17	-4.86903312891668	-0.117872733975068	1.12145607361389e-06	0.0423823372486271	0.058614994382891	7.60780296031899e-09	4.19503960389773e-09	30	30	30	5.95021773265676
IL18R1	2	102311529	102398775	ENSG00000115604.10	4.85861927688801	0.11169806813755	1.18207188428671e-06	0.0430502841401945	0.0596584360092673	5.55212086622344e-09	3.0967486511059e-09	41	41	41	5.92735611228743
TRIM26	6	30184455	30213427	ENSG00000234127.8	4.85809680438435	0.351272410540088	1.1851946376966e-06	0.011075908360097	0.0317576677414901	2.41441053662079e-05	9.97254307547864e-06	9	9	9	5.92621032211271
AC109449.1	16	27213308	27214993	ENSG00000259940.2	-4.8495489555593	-0.127102115301754	1.2374252759006e-06	0.0315958662271031	0.0369136886381168	5.14957949393799e-06	2.26733691320011e-06	33	33	33	5.90748101723792
CCL20	2	227805739	227817564	ENSG00000115009.11	-4.75270061611161	-0.0701054989990376	2.00717447710629e-06	0.0957105274396171	0.154723762735271	5.57901105338183e-22	6.45839874853151e-22	15	15	15	5.69741487407406
ZNF76	6	35258909	35295985	ENSG00000065029.14	-4.73255143150382	-0.0862490814949281	2.21715100743965e-06	0.0736304677407787	0.115662133789934	1.70975274397192e-16	1.5124399449099e-16	50	50	50	5.6542047266129
RTP5	2	241869600	241873823	ENSG00000188011.5	-4.72459729543158	-0.272598193863629	2.30571805018318e-06	0.00653019128232642	0.0060664127306879	0.0667208998350146	0.0175372726040749	15	15	15	5.63719380056952
TMEM258	11	61768501	61792802	ENSG00000134825.15	-4.69522281757597	-0.139222175462826	2.66316268181388e-06	0.0223460188266222	0.0470387134438294	2.47652616423051e-07	1.22132998119654e-07	11	11	11	5.57460230346113
SIK2	11	111602391	111730853	ENSG00000170145.4	-4.69145539943065	-0.109828040567014	2.71268411511379e-06	0.0395048707793972	0.0652831605560054	1.01264514453901e-09	5.94798950562345e-10	37	37	37	5.5666007757372
NCR3	6	31588895	31592985	ENSG00000204475.9	4.66580814225662	0.106518638968768	3.0740643416648e-06	0.0727136096132876	0.0967970332513933	6.38384600997449e-14	4.85482402915188e-14	86	86	86	5.51228704674599
UNK	17	75784771	75825799	ENSG00000132478.9	-4.64141477427958	-0.155155593221316	3.46031740402106e-06	0.0190678591273153	0.0204938614660331	0.000718598513538692	0.00025424910022021	35	35	35	5.46088406291458
FADS2	11	61792980	61867354	ENSG00000134824.13	-4.59497444926393	-0.0285884206331434	4.3280229802374e-06	0.49688228812963	0.614489821758206	1.4946739100399e-116	5.48705584280319e-115	29	29	29	5.36371044194867
WDR36	5	111091716	111130502	ENSG00000134987.11	-4.58800380794246	-0.311898099272456	4.47504478171661e-06	0.00472494489970027	0.00368466434762055	0.153256159426781	0.0374314065279853	8	9	9	5.34920261434693
HOXB3	17	48548870	48604912	ENSG00000120093.11	4.58167618650356	0.0616838435330927	4.61263751459814e-06	0.118868807517685	0.177278453347824	2.95061994129692e-25	3.99836668824947e-25	39	39	39	5.33605067320342
HLA-A	6	29941260	29945884	ENSG00000206503.12	-4.50740791414851	-0.0798477179927506	6.56243964385158e-06	0.145889660996235	0.193669506281542	1.08272732058464e-27	1.63856858950066e-27	98	112	112	5.18293467786602
STMN3	20	63639705	63657682	ENSG00000197457.9	4.45995422449778	0.0588929313416383	8.19771599215441e-06	0.11577705651239	0.159262814252047	1.24121677694746e-22	1.49322424460011e-22	38	38	38	5.08630713178394
HLA-DPB1	6	33075926	33087201	ENSG00000223865.10	4.42107866407336	0.233327665614323	9.82094098169929e-06	0.00830720639223001	0.0162597222219861	0.00261641267763857	0.000862610736370716	7	7	7	5.00784689881375
DEF6	6	35297852	35321771	ENSG00000023892.10	-4.40346194237381	-0.0518931258648079	1.06536980279351e-05	0.175565154477707	0.277507317851454	5.94537948016974e-41	1.5131413283585e-40	44	44	44	4.97249961716824
ZNF322	6	26634383	26659752	ENSG00000181315.10	4.40236398216365	0.0773077163155371	1.07077719996707e-05	0.0828870651301984	0.136620357860561	2.07783030770457e-19	2.13412079499327e-19	29	29	29	4.97030088480852
DDX5	17	64499616	64508199	ENSG00000108654.13	4.39497916285839	0.0469595053066539	1.10783379914972e-05	0.184687996597657	0.246109707048217	8.09386042214167e-36	1.70527620555297e-35	45	51	51	4.9555253889995
AC131097.4	2	241844380	241845036	ENSG00000235151.1	-4.37506833354952	-0.0835423702551675	1.21394443945148e-05	0.0632346851376605	0.0977637143708401	4.72506497740126e-14	3.62176402955833e-14	21	22	22	4.91580118986028
OR2H2	6	29585121	29590500	ENSG00000204657.3	4.37191486643885	0.195907817116289	1.23161552560732e-05	0.0163600963540934	0.00866921464406429	0.0282847252308411	0.00799478269264644	33	39	39	4.90952484506675
CNKSR1	1	26177403	26189886	ENSG00000142675.17	-4.33234587898642	-0.239466989832203	1.47528932720894e-05	0.00681007358762393	0.0122760922605771	0.00899144380542315	0.00274964508556644	13	13	13	4.83112279942261
CCS	11	66592821	66606019	ENSG00000173992.8	4.29376199746596	0.0772499964103656	1.75670789932876e-05	0.0635422084954052	0.142020737154793	3.59693384269743e-20	3.83922402507136e-20	16	16	16	4.75530044582165
CSNK1D	17	82239023	82273731	ENSG00000141551.14	-4.2725022364482	-0.0776164245865206	1.93291614359779e-05	0.0783852810054776	0.115129522192342	2.0239821791218e-16	1.78130109426614e-16	56	58	58	4.71378698671781
ARFRP1	20	63698642	63708025	ENSG00000101246.19	-4.24494316839085	-0.110960017292851	2.18648830481462e-05	0.0279313853670703	0.0492284916589655	1.2833529656044e-07	6.44311173355664e-08	26	26	26	4.66025284128645
AP001266.2	11	65745729	65771585	ENSG00000255557.1	-4.1972649908618	-0.0772463812737579	2.70157762188231e-05	0.0668453697830362	0.080977410523647	8.46099204622274e-12	5.68029991291725e-12	57	57	57	4.5683825497717
AL353759.1	6	26160765	26172802	ENSG00000283064.1	-4.19640337608774	-0.121768007321597	2.71187077613264e-05	0.0292522124817391	0.0599958100895635	5.01428222900234e-09	2.80321707196287e-09	20	20	20	4.56673100896044
LPP	3	188153284	188890671	ENSG00000145012.13	-4.16161017361244	-0.0733957740186644	3.16011471961731e-05	0.0703993127215685	0.100842551159822	1.80894421116296e-14	1.42394567060941e-14	62	62	62	4.50029715118146
TAP2	6	32821833	32838780	ENSG00000204267.13	-4.14942302540307	-0.0490399648386449	3.33314345036721e-05	0.19362676181694	0.260267096438137	4.16576843599159e-38	9.71441022774644e-38	53	55	55	4.47714599496165
TPM3	1	154155304	154194648	ENSG00000143549.19	4.14603665372872	0.100807323003651	3.38279698054727e-05	0.0373356157680874	0.0831353009972448	4.36165082050931e-12	2.97770559461231e-12	29	29	29	4.47072406572777
CHP1	15	41230839	41281890	ENSG00000187446.11	-4.12632244907622	-0.148266763555519	3.68610344420423e-05	0.0158204159487951	0.0349308922767877	9.32708651364085e-06	4.01397323260279e-06	19	19	19	4.43343248121225
AC022217.3	5	172762980	172777774	ENSG00000253736.1	4.09623670229362	0.135128197029058	4.19920584174059e-05	0.0179937306858012	0.0462424136561177	3.14488972262894e-07	1.53810605140084e-07	18	18	18	4.37683283606914
PRKCQ	10	6427143	6580301	ENSG00000065675.14	-4.08489867748383	-0.258442184485017	4.40960541880303e-05	0.00516523364012107	0.0031948362781463	0.183633024712996	0.0440172003391529	15	15	15	4.35560027041953
MDH1	2	63588609	63607197	ENSG00000014641.17	4.08117659755275	0.12938963821085	4.48082926045438e-05	0.0264208512550969	0.0214099355710643	0.000544284424792833	0.000195283710729733	27	27	27	4.34864160432513
RPRD2	1	150363091	150476566	ENSG00000163125.15	4.05743676688146	0.18585308625358	4.96142442623025e-05	0.00987121509807826	0.0175831572134595	0.00174404334373168	0.00058869545356815	52	52	52	4.3043936195501
PIK3R3	1	46040140	46133036	ENSG00000117461.14	4.0520935391638	0.246270020670759	5.07613614291119e-05	0.00575695109851073	0.0118010892387791	0.010436156779425	0.00316191623544906	6	6	6	4.29446673856272
PGD	1	10398592	10420144	ENSG00000142657.20	4.02487055501415	0.20389701244903	5.7006664027903e-05	0.0097005002638383	0.00978780995635403	0.0197437558678131	0.00572696003862639	26	26	26	4.2440743727244
FAM117B	2	202635188	202769757	ENSG00000138439.11	4.02428125807053	0.0387477525867063	5.71495845573775e-05	0.224744544719647	0.304727332111776	1.38854156804487e-45	4.20013482214407e-45	24	24	24	4.24298692231322
PVALB	22	36800684	36819479	ENSG00000100362.12	-4.00128649790784	-0.0444644354111756	6.29990236293746e-05	0.176574066357056	0.273431943777548	2.83660207194996e-40	7.05628836786837e-40	36	36	36	4.20066618127119
LASP1	17	38869859	38921770	ENSG00000002834.17	-3.98600918156885	-0.174367256860112	6.71939127213811e-05	0.00894007465910688	0.0039287068975847	0.140279806319611	0.034525704151616	41	42	42	4.17267006907801
MHENCR	20	63627227	63628824	ENSG00000232442.1	3.98560225825547	0.1325856362079	6.73091813331307e-05	0.0183659008400254	0.0496757400973717	1.1220305271338e-07	5.66842441982685e-08	5	5	5	4.17192569164005
CRAT	9	129094810	129111189	ENSG00000095321.16	3.96502337155479	0.0378987320517977	7.33887561311887e-05	0.256086371698617	0.360514960819893	1.15516706602754e-55	4.86758804425727e-55	41	41	41	4.13437047311164
AC114730.3	2	241724615	241725693	ENSG00000235351.1	-3.95984291261813	-0.160590232465458	7.49990807937051e-05	0.0131361171105518	0.00955503827474173	0.021269820786351	0.00614167698410677	20	20	20	4.12494405939054
PTPN1	20	50510321	50585241	ENSG00000196396.9	-3.95416531525559	-0.0970192342998884	7.68022954252778e-05	0.0345230178015096	0.089007909524281	7.14142220877837e-13	5.09361393203825e-13	12	12	12	4.114625799817
LGSN	6	63275951	63319977	ENSG00000146166.16	3.95032979832694	0.0372613351971783	7.80435799258826e-05	0.232781398421321	0.302035520232051	4.05952866354293e-45	1.19949549620092e-44	45	45	45	4.10766281736059
AC087289.5	17	75876372	75879546	ENSG00000267801.1	3.88852251825847	0.185429060145508	0.000100856314257932	0.00895775061629296	0.0186260114259985	0.00126841320379683	0.000435612765327871	18	18	18	3.99629690695509
NTAN1	16	15037853	15056079	ENSG00000157045.8	-3.88335205977129	-0.0793553458690064	0.000103026226429056	0.0514219593732506	0.0583847816114958	8.15510694165779e-09	4.4866192154292e-09	43	44	44	3.98705220691062
PTPA	9	129110950	129148946	ENSG00000119383.19	3.88237897107912	0.0401070666878193	0.000103439503155178	0.22101818330218	0.317203173375241	9.11259470289917e-48	2.97159831085818e-47	34	34	34	3.98531357414354
AC005840.2	12	6393905	6396148	ENSG00000256433.2	3.84951845246932	0.0979539549963605	0.000118350268050842	0.0373568089000492	0.078005038393736	2.10358436463028e-11	1.38124408049466e-11	23	23	23	3.92683075410271
SCRN2	17	47837692	47841333	ENSG00000141295.13	-3.84950781119791	-0.0348660468331748	0.000118355409465262	0.296986939996433	0.365494566935408	1.32119097735385e-56	5.76779050608763e-56	52	52	52	3.92681188773723
HOXB2	17	48540894	48544989	ENSG00000173917.10	3.84200694496053	0.0335127014526975	0.000122032382468115	0.296910584901122	0.400281263295408	2.14067209097917e-63	1.23198356129456e-62	38	38	38	3.91352490980803
LTA	6	31572054	31574324	ENSG00000226979.8	-3.82193880984911	-0.307461683978913	0.00013240654877802	0.00522875053612411	0.00838052486977939	0.0310579645426401	0.00870653476745887	17	21	21	3.87809053432365
FAM89B	11	65572349	65574198	ENSG00000176973.7	3.81481103086311	0.119099635644149	0.000136287183934631	0.0228409018235034	0.0320694464052322	2.19891459603234e-05	9.11976549864332e-06	23	23	23	3.86554498208289
CD52	1	26317957	26320523	ENSG00000169442.8	-3.80909440241409	-0.0400118117874121	0.000139476701887779	0.200691478060988	0.262215700352664	2.00151481314391e-38	4.73120542393264e-38	47	47	47	3.8554983306456
HIST1H2BK	6	27146418	27146798	ENSG00000197903.7	3.79625319721214	0.0884906140878523	0.000146899466289073	0.0468845334919569	0.0496030966838993	1.14678342300695e-07	5.78864652626753e-08	46	48	48	3.83297978207313
AC008014.1	12	46383679	46876159	ENSG00000257261.5	-3.79513239793576	-0.0464302374689372	0.000147564687790938	0.150919490008322	0.211473925749978	2.16034189226806e-30	3.66035587771851e-30	44	45	45	3.83101755668867
TIAF1	17	29073521	29078857	ENSG00000221995.5	-3.78877812534437	-0.292222985135615	0.000151390043722593	0.00329415560208479	0.0135283204187281	0.00608341499260197	0.00190359715168688	3	3	3	3.81990268559235
CEP170B	14	104865280	104896770	ENSG00000099814.15	3.78767637596123	0.0500528268192953	0.000152062734862569	0.124787249514643	0.189196956847637	5.05513307837071e-27	7.40963135237579e-27	50	51	51	3.81797720295198
AC012645.4	16	30110895	30111955	ENSG00000275371.1	-3.76752862930711	-0.0633541257310596	0.000164871637942872	0.0963335089146586	0.15723081433166	2.4347565869823e-22	2.87905825730449e-22	31	32	32	3.78285404747436
SLC39A1	1	153959099	153968184	ENSG00000143570.17	3.76339146777442	0.100464810210979	0.000167624492981419	0.0307683841800999	0.0742798983401912	6.56631950235796e-11	4.16372305107308e-11	12	12	12	3.77566252276125
NFIL3	9	91409045	91423862	ENSG00000165030.3	-3.74328132158499	-0.099319407753449	0.000181632678997498	0.0271814564068494	0.0589379208954725	6.90130573735577e-09	3.81414837836957e-09	15	15	15	3.74080601136843
ZNRD1	6	30058899	30064909	ENSG00000066379.14	-3.73586931229785	-0.170100232664885	0.000187067808970209	0.0189808565403856	0.135830430182949	2.68320515998193e-19	2.73502663788813e-19	23	39	39	3.72800094039643
METTL14	4	118685368	118715433	ENSG00000145388.14	-3.72936933398149	-0.188880794244685	0.000191959617256075	0.00797513201777628	0.00806531180182172	0.0344111859497457	0.00957640992658127	13	13	13	3.71679012466866
MIEN1	17	39728496	39730787	ENSG00000141741.11	-3.72449901217078	-0.265357617546237	0.000195703478570639	0.00427091482148808	0.00333732302283049	0.174137862366419	0.0419737325414445	15	15	15	3.70840145481922
DESI1	22	41598028	41621096	ENSG00000100418.7	3.71608202582722	0.0408246952120649	0.000202335919527292	0.172865290205331	0.16000431437413	9.70299065087317e-23	1.17606054580632e-22	81	81	81	3.69392701259373
AP001107.1	11	66269832	66278525	ENSG00000245156.1	-3.71568292522784	-0.0977350011648734	0.000202655588576456	0.0361195809784687	0.0297206284456567	4.44869948711793e-05	1.78663816274482e-05	41	41	41	3.69324141533975
PPP2CA	5	134194334	134226142	ENSG00000113575.9	3.70935567340443	0.210083674997259	0.000207787362871712	0.00675054068138905	0.00831662223928502	0.031709163364163	0.00887778768243826	43	43	43	3.68238086872287
LINC01315	22	42364400	42369236	ENSG00000229891.1	3.7005664512929	0.287632040545293	0.000215118736264031	0.00381963857812285	0.00762665123791652	0.0397182613635924	0.0109108480096319	5	5	5	3.66732176208249
MARF1	16	15594386	15643166	ENSG00000166783.21	-3.6919207572937	-4.19825800052503	0.000222566816886714	1.55525807442917e-05	0.0076921636713624	0.0388742452437176	0.0106959693763752	1	2	2	3.6525395853618
TLR6	4	38823715	38856817	ENSG00000174130.12	3.68406202140527	0.320632916708279	0.000229546348945801	0.0026514777509193	0.00397632195215291	0.137894501993118	0.0340125872204494	6	6	6	3.63912961052289
C16orf45	16	15434295	15625028	ENSG00000166780.10	-3.67011200432876	-0.0952887022029061	0.000242444213139532	0.033139106133387	0.080805839831468	8.91823774271959e-12	5.9723787958346e-12	4	4	4	3.61538817752726
RBM6	3	49940007	50100045	ENSG00000004534.14	-3.66850807042944	-0.0242204551073622	0.000243969994255082	0.48006688199023	0.562472724925386	2.46969188851348e-101	5.43985034425193e-100	79	80	80	3.61266358403327
SPATA33	16	89657802	89671272	ENSG00000167523.13	3.66747314971713	0.0699316626273601	0.000244959263981299	0.0590686831543805	0.0775696987069594	2.40331236249329e-11	1.5716609762595e-11	42	43	43	3.61090613155005
GALK1	17	75751594	75765711	ENSG00000108479.11	-3.65437822312034	-0.0642048331900237	0.000257805989677384	0.0662035842170092	0.0690201918107258	3.25757091683011e-10	1.9751735501714e-10	55	56	56	3.58870699678239
TNFSF4	1	173183734	173207313	ENSG00000117586.10	-3.63796641522648	-0.125972031174639	0.000274799247708349	0.0191066759428895	0.026614198656803	0.000113147102422896	4.35012663347266e-05	39	39	39	3.56098446053738
POLI	18	54269404	54321266	ENSG00000101751.10	3.63393564201443	0.0400370499998154	0.000279130516312318	0.180932965889698	0.289930253042695	4.80914314362672e-43	1.34086418065374e-42	29	29	29	3.55419268109802
ING5	2	241687085	241729478	ENSG00000168395.15	-3.62903461343858	-0.0791816072556886	0.000284483098542171	0.0448714301056491	0.091848556196463	2.96611615148046e-13	2.16464624242329e-13	19	19	19	3.5459435304215
ACAP1	17	7336529	7351478	ENSG00000072818.11	3.61428656858647	0.0367081737095192	0.00030117579913429	0.207253678708749	0.290386220388105	4.02342200218828e-43	1.12438061853586e-42	36	36	36	3.52117992863568
TBX6	16	30085793	30091887	ENSG00000149922.10	3.60826182272138	0.0404178370816738	0.000308255323870543	0.155546436879672	0.216413133625536	3.75878189768856e-31	6.57083797118897e-31	39	39	39	3.51108941397754
CYB561D2	3	50365334	50368197	ENSG00000271858.5	-3.58552017882817	-0.361490659933255	0.000336406988694832	0.00206449995597712	0.00676845271314803	0.0527353250769201	0.0141576534895495	2	2	2	3.47313499051957
DCAKD	17	45023340	45061109	ENSG00000172992.11	-3.57571893340872	-0.0449765974044216	0.000349266741531924	0.137398111058531	0.217663298606843	2.41034545064984e-31	4.23498509076452e-31	37	37	37	3.45684276751679
ELP2	18	36129444	36180556	ENSG00000134759.13	-3.57145998009103	-0.0430266121013108	0.000354996798367115	0.153500974691574	0.243903056948508	1.82412007097398e-35	3.77749955642874e-35	30	32	32	3.44977556372734
AC008035.1	12	46537502	46652550	ENSG00000272369.1	-3.5700739357129	-0.135451265887449	0.000356880484285369	0.0153693553344309	0.0406011979124136	1.70621383220751e-06	7.82509663582978e-07	4	4	4	3.44747720043019
ADAM11	17	44759031	44781846	ENSG00000073670.13	-3.56282973491347	-0.100563542700296	0.000366878648168358	0.0282305367112255	0.0237588219514798	0.000267504995653335	9.90585207612406e-05	56	57	57	3.43547756284883
FDPS	1	155308748	155320666	ENSG00000160752.14	-3.56172560400133	-0.112024342280031	0.000368425330094624	0.0219912178825456	0.0176746333222723	0.00169593634245627	0.000572696466080968	39	40	40	3.43365051869737
CHMP1A	16	89644431	89657845	ENSG00000131165.14	3.56119745209687	0.0631840877661227	0.000369167326125855	0.0580450445385691	0.0653316185074163	9.9788056761718e-10	5.866955750167e-10	53	54	54	3.43277674402528
VARS	6	31777518	31795953	ENSG00000204394.12	-3.55300048884278	-0.243059416841562	0.000380863757183687	0.00549602133555463	0.00588223390836996	0.0710093419830591	0.0185778078141473	48	50	50	3.41923035263183
EIF4E3	3	71675416	71754773	ENSG00000163412.12	3.5488798770025	0.0873861110993997	0.00038687352253924	0.0363612594793508	0.0771935000828625	2.69640450278874e-11	1.75716490235853e-11	29	29	29	3.41243099219291
ARF4	3	57571363	57598220	ENSG00000168374.10	-3.54641752255221	-0.133243876555095	0.000390506960114569	0.014913567133633	0.0201160113625024	0.000805973563093969	0.000283466325244285	22	22	22	3.4083712211659
JAZF1-AS1	7	28180322	28243917	ENSG00000234336.6	-3.54149818299773	-0.0784734115069829	0.0003978615988579	0.045084090358106	0.0898712122056118	5.46910347278008e-13	3.93675955509489e-13	20	20	20	3.40026797643272
HLA-DPA1	6	33064569	33080775	ENSG00000231389.7	3.52839294483299	0.119889965309221	0.000418091021888931	0.0284811847204754	0.0356353496129667	7.55240200701507e-06	3.28052574861073e-06	94	95	95	3.37872915841457
RCOR1	14	102592661	102730576	ENSG00000089902.9	3.52252794743915	0.0602130378066892	0.000427451970810771	0.0694172856781518	0.0887615685596821	7.70603816560603e-13	5.48341229082765e-13	50	50	50	3.36911267621925
RTEL1	20	63657810	63696253	ENSG00000258366.7	3.51415109660995	0.169490450820679	0.000441161796056151	0.00857624337780272	0.0272561331988097	9.32793639996108e-05	3.62365375911875e-05	4	4	4	3.35540210384833
AL583810.2	14	104842663	104845916	ENSG00000258811.1	-3.50658919600945	-0.141022264515396	0.000453889285562042	0.0135642686877356	0.0386310060315902	3.07865570379496e-06	1.38050999173038e-06	7	8	8	3.3430500690223
EIF5A	17	7306999	7312463	ENSG00000132507.17	3.50616746593966	0.0871128556437379	0.000454609093896475	0.0360249838697855	0.0666923780596017	6.60492617177241e-10	3.91849318632565e-10	14	14	14	3.34236188099654
TMIGD3	1	111483348	111563962	ENSG00000121933.18	-3.50014336198569	-0.033966151232605	0.000465008001789161	0.21630472150174	0.277911757510764	5.0889518288946e-41	1.30338904175013e-40	47	47	47	3.33253957377031
SMAD3	15	67063763	67195195	ENSG00000166949.15	-3.49703072069039	-0.160289727519657	0.000470467650657003	0.0111128400242315	0.00442600842172358	0.117465054329517	0.02939851039808	41	41	41	3.327470233287
TNFRSF14-AS1	1	2549920	2557031	ENSG00000238164.6	3.49559486681667	0.0529580412904235	0.000473006276735874	0.0938088047509964	0.155977149918479	3.68682073111251e-22	4.32163820358484e-22	52	52	52	3.32513309618889
DDX6	11	118747766	118791149	ENSG00000110367.11	3.49223230749386	0.0846151577277661	0.000479001454956976	0.0395032735989612	0.0776680275368946	2.33209128883035e-11	1.5259092175444e-11	69	70	70	3.31966316742296
PPCDC	15	75023555	75117462	ENSG00000138621.11	-3.4773345816234	-0.136917270686656	0.00050642543248512	0.0147251544800109	0.0191229135194598	0.00109019238073988	0.000377352345344809	22	22	22	3.29548449234575
C4B	6	32014762	32035418	ENSG00000224389.8	3.4766728673151	0.157371497729029	0.00050767683546275	0.019003197060777	0.0293378480591376	4.99045955794975e-05	1.99462597457356e-05	34	35	35	3.29441265235316
FDXACB1	11	111874056	111881243	ENSG00000255561.6	3.46539143774238	0.347510571420995	0.000529460239208415	0.0025202567971959	0.00374050579942664	0.150171722579433	0.0367453257917404	22	22	22	3.27616664847575
LINC01271	20	50310711	50321342	ENSG00000233077.1	3.46015957382153	0.0637993722334672	0.000539855364398938	0.0629310995986565	0.110398192432782	9.0241611274468e-16	7.65035306608776e-16	15	15	15	3.2677225788014
FAM149B1	10	73168166	73244504	ENSG00000138286.14	3.45853782960983	0.0717882612505885	0.000543115995128781	0.046764281209196	0.0301771621177883	3.87903781761735e-05	1.56956419787113e-05	46	47	47	3.26510740675649
INPP5B	1	37860697	37947057	ENSG00000204084.12	3.43779946760805	0.0276319892132081	0.000586461836532641	0.33661184753631	0.463028044686946	1.06731660507531e-76	9.57781322679913e-76	33	34	34	3.23176024394495
SCAND1	20	35953617	35959472	ENSG00000171222.10	-3.43697150563206	-0.167108218013655	0.000588257485853352	0.010275544696225	0.025092812427615	0.000178894647709658	6.73993486426988e-05	24	24	24	3.23043253751511
ITPKA	15	41493393	41503551	ENSG00000137825.10	3.43305189851709	0.106134502562351	0.000596827844370279	0.0231923196383261	0.0304757436717216	3.54659791824043e-05	1.43961789919498e-05	21	21	21	3.22415092351415
UBE2F	2	237966827	238042782	ENSG00000184182.18	-3.42474441642848	-0.0364988150759207	0.000615378036340876	0.192371053248611	0.257855140673035	1.02941486625709e-37	2.34635668689455e-37	86	90	90	3.2108580083586
SDK1	7	3301448	4269000	ENSG00000146555.18	-3.42250237264957	-0.0418142399090508	0.000620475562979307	0.130246608387198	0.223869224591284	2.62853120752952e-32	4.85048619985634e-32	37	37	37	3.20727531823008
LINC01270	20	50292720	50314922	ENSG00000203999.8	3.419957052546	0.0280856939677362	0.00062631022804034	0.321462082667946	0.389624920325835	2.827183308261e-61	1.49563407765819e-60	74	74	74	3.20321049593847
AC017002.3	2	111491273	111570974	ENSG00000240350.2	3.41272440144165	0.134487434231611	0.000643169501422273	0.0112824282100561	0.0424622185183683	9.76901592172149e-07	4.58088319038838e-07	4	4	4	3.19167455766453
HTT	4	3074681	3243960	ENSG00000197386.10	3.41070367750575	0.0735907580816722	0.000647954688995162	0.0453653383922767	0.0902640904741577	4.84346568761902e-13	3.49680276651086e-13	17	18	18	3.18845536296799
CPNE1	20	35626031	35664956	ENSG00000214078.12	-3.40600947904772	-0.0221304518376427	0.000659198903919541	0.565354830276499	0.685688730286982	4.28535406614219e-141	5.46474587641014e-139	138	142	142	3.18098352343183
PPFIA4	1	203026498	203078740	ENSG00000143847.15	-3.4053439587453	-0.03300446091105	0.000660807659631568	0.215640632815103	0.259460529298762	5.63923810836443e-38	1.30375507377354e-37	99	100	100	3.17992493161315
HM13	20	31514428	31577923	ENSG00000101294.16	3.40015848200886	0.0361893657574063	0.000673468067425057	0.169472544196896	0.25450702538259	3.59676043702577e-37	7.98041977196241e-37	82	88	88	3.17168299158148
PANX1	11	94128928	94181972	ENSG00000110218.8	-3.395212742032	-0.0447051164634191	0.000685752926186282	0.130753615151773	0.216944819250759	3.11183052681725e-31	5.44381083038718e-31	24	25	25	3.16383233053518
PLCB1	20	8077251	8968360	ENSG00000182621.17	3.39224288589554	0.0612265172811106	0.000693229592903279	0.0676694366440788	0.139895298232462	7.18182805869601e-20	7.56561137832566e-20	3	3	3	3.15912290620008
CLIC4	1	24745357	24844324	ENSG00000169504.14	-3.38703361975722	-0.125676863710648	0.000706527292182641	0.0159890755941746	0.0456234705905817	3.78650372234696e-07	1.83744218890529e-07	9	9	9	3.15087105728975
PSMB4	1	151399534	151401944	ENSG00000159377.10	3.38279992494753	0.15810263724698	0.000717508836209121	0.00819147638111916	0.00580364858343639	0.0729278822606168	0.0190242812326684	18	18	18	3.14417274617135
POM121C	7	75416787	75486271	ENSG00000272391.5	3.37759894074597	0.0927293745907303	0.00073121642288311	0.029716703712906	0.127661589413722	3.72872224888599e-18	3.5921867494712e-18	12	18	18	3.13595406305183
CNTNAP1	17	42682613	42699814	ENSG00000108797.11	-3.37424006915724	-0.0957865177935317	0.000740197839682589	0.0292568484214485	0.0593843798011252	6.03111301123589e-09	3.35310460637035e-09	19	19	19	3.13065218675685
LPP-AS2	3	188151206	188154057	ENSG00000270959.1	-3.37049136225797	-0.149491221220156	0.000750342583221372	0.0105851407807265	0.0254134442203879	0.000162420572624355	6.14027225013691e-05	13	13	13	3.12474040589786
BOK	2	241551424	241574138	ENSG00000176720.4	-3.3698090371166	-0.0375913307385359	0.000752202922641787	0.17916576505175	0.254742135494398	3.29485846081012e-37	7.32397961667659e-37	60	60	60	3.12366498348377
ATP8B2	1	154325553	154351307	ENSG00000143515.16	-3.36887781105626	-0.0754837434185957	0.000754748795418585	0.0413914894285342	0.0785356130538437	1.78824293897098e-11	1.18026355306534e-11	16	16	16	3.12219757143965
HLA-B	6	31269491	31357188	ENSG00000234745.10	-3.36677444324137	-0.0475723246801819	0.000760528653927678	0.234412399657206	0.260151789065183	4.35017455705809e-38	1.01249483465212e-37	135	139	139	3.11888441868101
RPP25L	9	34610486	34612104	ENSG00000164967.9	-3.3626672203007	-0.0954859431734399	0.000771933577560501	0.0271455072948063	0.0393004855450826	2.51921040302241e-06	1.13919637298899e-06	63	63	63	3.11242006772127
DBNDD1	16	90004865	90020128	ENSG00000003249.13	-3.35548914351426	-0.0528699096730825	0.00079224766031613	0.0829565641349765	0.106920171084624	2.69591546578343e-15	2.22402254527271e-15	38	40	40	3.10113903470414
ADAMTSL4	1	150549369	150560937	ENSG00000143382.14	-3.35490194721939	-0.0333743020933721	0.000793931201442406	0.18601123096466	0.228532039090412	4.91702852260819e-33	9.32929212241594e-33	40	46	46	3.10021712997652
DPP3	11	66480013	66509657	ENSG00000254986.7	3.3512942262927	0.0420420094460695	0.00080434792284835	0.13671340021564	0.177677375257162	2.57747772258007e-25	3.50448400728684e-25	50	50	50	3.09455605536985
AC072022.1	3	187702313	187733849	ENSG00000228804.5	3.34775946842242	0.0316376197184792	0.000814676855968105	0.223684526474392	0.288840132908415	7.3635707695615e-43	2.03435028224497e-42	37	37	37	3.08901462132053
MLLT6	17	38705542	38729803	ENSG00000275023.4	3.34437750824681	0.0918587382715478	0.000824674376307722	0.0270620444339503	0.0348058965766082	9.68302260159934e-06	4.16050178600028e-06	40	40	40	3.0837174993147
AC135050.3	16	31043150	31049868	ENSG00000260911.2	3.34408536170039	0.0466450736686367	0.000825543319337631	0.112534298899628	0.1584567115213	1.62183270155327e-22	1.94147770031053e-22	41	41	41	3.08326013275166
LINC00638	14	104821201	104823718	ENSG00000258701.1	-3.33663630600605	-0.0708428857352822	0.000847988354378282	0.0490676570599087	0.0891231201001256	6.89170722688152e-13	4.92420235514041e-13	17	17	17	3.07161011196968
DNAJC9-AS1	10	73247360	73276984	ENSG00000236756.4	-3.32883408179302	-0.201499395740757	0.000872103412761053	0.00464945235121363	0.00464609414634618	0.108704798137581	0.0274098956591739	15	15	15	3.05943201400252
IRF5	7	128937612	128950035	ENSG00000128604.19	-3.31738055394532	-0.028948098940381	0.000908657590760309	0.284947824527642	0.406479873103278	1.20123678636437e-64	7.11610220892561e-64	21	21	21	3.04159974104463
INTS12	4	105682627	105895986	ENSG00000138785.14	3.31236962217379	0.160466975409744	0.000925092338069844	0.00971064691815332	0.0232037348646936	0.0003163242675819	0.000116265850870598	6	6	6	3.03381491600394
HOXB-AS1	17	48543551	48551250	ENSG00000230148.8	3.3112230165659	0.0390406635349343	0.000928891471417236	0.160351333374664	0.212810234915678	1.34741610936791e-30	2.30718360703306e-30	57	57	57	3.03203502456176
CDK4	12	57747727	57756013	ENSG00000135446.16	-3.31108495789497	-0.209539298441605	0.000929349885239019	0.00489102883485026	0.00490281363065667	0.099379769330494	0.0252716208776665	18	18	18	3.031820750354
AC004466.3	12	47788426	47788971	ENSG00000276691.1	-3.31058907115089	-0.0400017155556074	0.000930998170386911	0.131092692326282	0.179108756858871	1.58592250791406e-25	2.17461447788248e-25	31	31	31	3.03105117250056
IL6R	1	154405193	154469450	ENSG00000160712.12	-3.30911686294159	-0.0882092397711479	0.000935907635268628	0.0322143039944697	0.0643664286717377	1.33687352724872e-09	7.7751346640582e-10	19	19	19	3.02876700967268
JMY	5	79236189	79327215	ENSG00000152409.8	-3.30902577175652	-0.103070051924125	0.000936212189288546	0.0211067674877414	0.0575542017943914	1.04772319074714e-08	5.72516133897197e-09	13	13	13	3.02862570874768
ADO	10	62804857	62808483	ENSG00000181915.4	-3.29898647478583	-0.159896905132135	0.000970345864074469	0.0093845469968997	0.0150548454293874	0.00379150747342867	0.00122225551836038	22	22	22	3.01307344090237
NKD1	16	50548330	50649249	ENSG00000140807.6	-3.2957231869792	-0.0785075110883506	0.000981686916305234	0.034336801987956	0.025111528054674	0.000177888507123896	6.70515596445816e-05	70	70	70	3.00802699714263
RNF219	13	78614291	78659179	ENSG00000152193.7	-3.28818427773163	-0.144034579623039	0.00100835813527538	0.0101939941393316	0.0198288482916563	0.000879472418193091	0.000307841729725124	10	10	10	2.99638519353537
BOLA2	16	29443056	29454964	ENSG00000183336.8	-3.28794520092693	-0.0438290193447801	0.00100921481483871	0.126566278518281	0.206006175076885	1.47880368413467e-29	2.40470118418805e-29	39	45	45	2.99601638285177
SMARCD2	17	63832081	63843065	ENSG00000108604.15	-3.28581745475741	-0.0583779180138018	0.00101686886260078	0.067128212160826	0.0967715256030496	6.43470882116934e-14	4.89196901518819e-14	57	61	61	2.99273505093274
AQP11	11	77589391	77610355	ENSG00000178301.3	-3.2761973779265	-0.101187639532067	0.00105215001865903	0.0219346078562269	0.0198017927472673	0.000886736195337539	0.000310160230171002	28	28	28	2.9779223327766
UST	6	148747328	149076990	ENSG00000111962.7	-3.23915071150918	-0.0687394663006656	0.00119886206562001	0.0494751525413146	0.0472891758561606	2.29720771813344e-07	1.13567071253642e-07	91	91	91	2.92123078152674
FAM153C	5	178006405	178055559	ENSG00000204677.10	3.23899030909281	0.0472031526660809	0.00119953649084605	0.0986995231719942	0.166827414217633	9.96880288884296e-24	1.26458056630691e-23	35	40	40	2.92098653591455
KIAA0556	16	27550133	27780369	ENSG00000047578.12	-3.23557598867563	-0.128757885334398	0.00121397567902965	0.0144095682909581	0.00816052873388374	0.0333602718468411	0.00930350575315392	53	53	53	2.91579001389422
SMIM25	20	50267486	50279795	ENSG00000224397.5	-3.23188646369604	-0.0506948721660471	0.00122975907006133	0.0852080428363014	0.0892488156715075	6.62918810684635e-13	4.74082367211789e-13	72	72	72	2.91017996562729
MMEL1	1	2590639	2632990	ENSG00000142606.15	3.22722925328094	0.0467857639581355	0.00124995269814861	0.101485866474444	0.183984306395745	3.0145671170124e-26	4.27886217929482e-26	26	26	26	2.90310642164933
EXD3	9	137306896	137423262	ENSG00000187609.15	3.22402083492982	0.157152785372446	0.00126404202553401	0.0102491441446575	0.0735544852898425	8.19259395018623e-11	5.17059093113408e-11	24	110	110	2.89823848684943
LDB1	10	102107560	102120453	ENSG00000198728.10	-3.21342715137063	-0.0684238835083999	0.00131161065768428	0.0479934796478946	0.0890274331663324	7.09847928597205e-13	5.06447579234369e-13	6	6	6	2.88219506306499
RGS12	4	3293028	3439913	ENSG00000159788.18	-3.2090417875377	-0.0941247645657216	0.00133178134794988	0.0252810760788025	0.0308236531052808	3.19505829481467e-05	1.30332093776789e-05	30	30	30	2.87556707184261
PDLIM7	5	177483394	177497606	ENSG00000196923.13	-3.20609518984128	-0.215629178825715	0.00134549470963906	0.00484046162574645	0.0201428733131274	0.000799423003388415	0.000281277977468511	8	8	8	2.87111800550266
ARHGAP15	2	143091362	143768352	ENSG00000075884.13	3.20451604117885	0.0732774458159382	0.00135289751274154	0.045507334539524	0.0724680741812518	1.14088762970302e-10	7.13542945247384e-11	54	54	54	2.86873510165564
NDUFA2	5	140638740	140647785	ENSG00000131495.8	3.20314787512299	0.069279789687725	0.00135934162082937	0.044885221174626	0.0857883522713258	1.92805746329369e-12	1.34161550383882e-12	38	38	38	2.86667138550695
MST1R	3	49887002	49903873	ENSG00000164078.12	-3.20276678621046	-0.103640247214163	0.00136114159728835	0.0190817563189149	0.02174412510233	0.000491881948267828	0.000177269751170404	14	14	14	2.86609669351653
SLFN5	17	35243036	35273655	ENSG00000166750.9	-3.20107919632068	-0.0300107340357471	0.00136913895350089	0.240040667185852	0.321168500846032	1.809528133597e-48	6.06406578737247e-48	48	48	48	2.86355247321277
RHOT1	17	32142454	32253374	ENSG00000126858.16	3.19376179772248	0.0509700131917686	0.00140431940132039	0.0803774195694664	0.127520334473723	3.90154853427994e-18	3.75420643548126e-18	43	43	43	2.85253410413283
C6orf106	6	34587288	34696859	ENSG00000196821.9	-3.1896333613928	-0.0650135134211338	0.00142453394750709	0.0531184991985985	0.0892292422331879	6.6694025458777e-13	4.76676887116493e-13	19	19	19	2.84632719680054
COL17A1	10	104031286	104086002	ENSG00000065618.18	-3.18651848869713	-0.0474708010374864	0.00143996283960985	0.0935359849028606	0.15488725103271	5.28573170625842e-22	6.12767454827397e-22	23	23	23	2.84164871537741
C4A	6	31982024	32002681	ENSG00000244731.7	-3.18626269686905	-0.0843885602221539	0.00144123667215662	0.060277984629106	0.0746682992489581	5.83238185590339e-11	3.71485873746083e-11	94	99	99	2.84126469581908
IRF2BP1	19	45883607	45886170	ENSG00000170604.4	3.18576947387401	0.144412991667998	0.00144369583475872	0.0112288774308249	0.011319892888748	0.0121426744906209	0.00364116076216853	40	40	40	2.84052429651732
FCER1A	1	159289714	159308224	ENSG00000179639.10	-3.18238376345513	-0.138021421594005	0.00146068133564784	0.0109896285254674	0.0348227890076484	9.63413692426443e-06	4.14023130356334e-06	4	4	4	2.83544452004432
C2orf69	2	199911256	199955935	ENSG00000178074.5	3.17921030253649	0.0989154418730321	0.00147676904577607	0.0221766930910756	0.0402289791543669	1.90749688859566e-06	8.71030684238368e-07	33	33	33	2.83068741937175
APH1B	15	63276018	63309126	ENSG00000138613.13	-3.17530549674711	-0.105006132283822	0.00149678828700026	0.0193641693902198	0.0258786289032521	0.000141187277880624	5.37867509694739e-05	30	30	30	2.82483962403227
TDRKH	1	151770107	151791416	ENSG00000182134.15	-3.16811989814567	-0.073212110689431	0.00153428230979882	0.0409318345160198	0.0750256922466258	5.22956472610817e-11	3.34497159445823e-11	14	14	14	2.81409472232489
AC004846.1	14	73242651	73245979	ENSG00000258376.2	-3.1658956344516	-0.071005382117556	0.00154606253892766	0.0429103454241701	0.0680967860478047	4.31248257562245e-10	2.59209800010651e-10	44	45	45	2.81077294265453
MICA	6	31399784	31415315	ENSG00000204520.12	3.16241784209954	0.0345758321300519	0.00156464879239649	0.275038105371634	0.34815111163621	2.34244927256708e-53	9.2135361536337e-53	100	104	104	2.80558313073185
DDX39B	6	31530219	31542448	ENSG00000198563.13	3.1579528575084	0.0446668847559117	0.00158881249058563	0.177636259396272	0.274180993719398	2.12985513081441e-40	5.32553384672693e-40	12	14	14	2.79892735459197
CTRL	16	67927640	67932414	ENSG00000141086.17	-3.1499942465513	-0.110690942536539	0.00163273677919336	0.0196027683045744	0.0401128751735569	1.97501323282056e-06	9.00503326634061e-07	10	10	10	2.78708382417821
CFAP70	10	73253759	73358859	ENSG00000156042.17	-3.14982721576408	-0.0733034995724517	0.00163367049608616	0.0344296185678351	0.0435084789055587	7.13934551853765e-07	3.38512228932594e-07	14	14	14	2.78683553419409
UBA7	3	49805207	49813946	ENSG00000182179.12	-3.13893956734928	-0.0301318438230239	0.00169560412673736	0.232751666479661	0.301224505274909	5.60407591669109e-45	1.64384484622573e-44	64	64	64	2.77067553512276
CCZ1	7	5898725	5926550	ENSG00000122674.11	3.13774819951987	0.0270157016584231	0.00170251064311053	0.28320264511175	0.589864708600206	4.15735474162188e-109	1.18504548495827e-107	75	88	88	2.76891016444911
AL645929.2	6	29871895	29873783	ENSG00000281831.1	-3.13493197164667	-0.0504341982874644	0.00171893968533777	0.183493009678028	0.265768224580389	5.23440120246522e-39	1.26319429635355e-38	97	111	111	2.76473936169837
IK	5	140647058	140662479	ENSG00000113141.17	-3.13452784517762	-0.0817486507662718	0.00172130916594781	0.0350341195289779	0.0305689208247954	3.44881621514787e-05	1.40180560367241e-05	30	30	30	2.76414111862868
SLC44A4	6	31863192	31879046	ENSG00000204385.10	3.13138710895119	0.38143211187282	0.00173982661560903	0.00356405685111496	0.0043900289020425	0.118969709811063	0.0297351578755993	17	18	18	2.75949402966922
TAPBP	6	33299694	33314387	ENSG00000231925.11	-3.12788694930911	-0.093189349222281	0.00176067889004789	0.0284396884377401	0.0478658765097388	1.9320921483836e-07	9.60854034021122e-08	27	28	28	2.7543198427814
MFSD13A	10	102461395	102477045	ENSG00000138111.14	3.12757944760658	0.0833376096210095	0.00176252177421312	0.0288705068813597	0.056421482318352	1.4742224680329e-08	7.98012712440681e-09	15	15	15	2.75386550902468
TAC3	12	57010000	57028883	ENSG00000166863.11	-3.12710259148811	-0.0997216329554006	0.00176538312155148	0.0210405684312096	0.0189621317895754	0.0011449091575117	0.000395326943194403	24	24	24	2.75316102992501
RETSAT	2	85342088	85354620	ENSG00000042445.13	3.11846680146307	0.0280270679882612	0.00181794621296438	0.245482154547216	0.264848872760456	7.41095111568361e-39	1.77431325874873e-38	79	80	80	2.74041897026605
CLN6	15	68206992	68257211	ENSG00000128973.12	3.11678433951404	0.0349343641999179	0.00182835269123062	0.153678751786656	0.202737693783435	4.64119376439355e-29	7.42746624407003e-29	34	34	34	2.73794002464113
PHF19	9	120855652	120894896	ENSG00000119403.13	-3.11648979831809	-0.153627036451584	0.00183018012788004	0.00811889905629521	0.00553474434472739	0.0799241912232308	0.0206811456004812	27	28	28	2.73750616453484
NRROS	3	196639686	196662004	ENSG00000174004.5	-3.11635480063297	-0.06073191069156	0.00183101826154263	0.0526834677438835	0.0919685162736357	2.8579322076374e-13	2.08947067571301e-13	38	39	39	2.73730732426868
U91328.1	6	25992662	26001775	ENSG00000272462.2	-3.11557539155017	-0.109771202971722	0.00183586412610749	0.0194147789009875	0.0333252630480395	1.50906752331462e-05	6.36269274460986e-06	32	34	34	2.73615946445578
KDELR2	7	6445953	6484242	ENSG00000136240.9	3.10473814365637	0.0364178534213672	0.00190447547028063	0.141855752753656	0.197013379688941	3.40288811705585e-28	5.28857194554809e-28	29	31	31	2.72022461669711
LILRB3	19	54216278	54223506	ENSG00000204577.11	-3.10039070156459	-0.0274348665911878	0.00193265526912928	0.287062748490065	0.378288702120636	4.65034084553896e-59	2.23558460842008e-58	44	47	47	2.71384560487808
PNMT	17	39667981	39670475	ENSG00000141744.3	3.09482387314388	0.114982252656362	0.00196929799962412	0.016550611760484	0.00812618266361207	0.0337354418623785	0.00940164024447234	37	37	37	2.70568856024593
MRPL35	2	86199355	86213794	ENSG00000132313.14	3.09159972552843	0.0777075505259315	0.00199081098297434	0.0359108026034658	0.0225506310359172	0.000385358852121545	0.000140573458624237	44	46	46	2.70096997199071
SNN	16	11668414	11679159	ENSG00000184602.5	3.08772722262983	0.104732678699488	0.00201693513147694	0.0209158895843164	0.0123798876652213	0.00870394212577455	0.00266677389895089	38	38	38	2.69530806931061
MAP2K5	15	67542709	67807123	ENSG00000137764.19	3.08498004382716	0.0374214131516244	0.00203565811299989	0.141139264228263	0.196684466152902	3.81400542567661e-28	5.89348401574499e-28	30	30	30	2.6912951595894
C19orf54	19	40740856	40751553	ENSG00000188493.14	-3.08343520470969	-0.0474044712841066	0.00204625665253408	0.0897955408276393	0.157337669436609	2.35009262787314e-22	2.78438015389168e-22	16	17	17	2.68903989565373
HIST1H4H	6	26277609	26285638	ENSG00000158406.4	-3.08279008327931	-0.110966304421151	0.00205069754592471	0.0181795432909819	0.0343100789575541	1.12339475274583e-05	4.79626739105826e-06	22	22	22	2.68809838830158
EEFSEC	3	128153454	128408646	ENSG00000132394.10	3.08272838766647	0.0835408796147745	0.00205112270972174	0.0276610968321218	0.037727135837491	4.03596963851206e-06	1.79361366962385e-06	52	52	52	2.68800835691058
BSND	1	54998193	55011784	ENSG00000162399.6	-3.08183313651539	-0.0454389053098107	0.002057301273695	0.0993760243475851	0.122825781871156	1.75209032946623e-17	1.62462804019775e-17	56	56	56	2.68670210503716
SEPT1	16	30378133	30395991	ENSG00000180096.11	-3.079747962415	-0.137693610739531	0.00207175832988433	0.0108976610790561	0.0243132027657556	0.000226297409556207	8.44314329535396e-05	13	13	13	2.68366090632014
MRPS7	17	75261674	75266373	ENSG00000125445.10	3.07511215811288	0.0373304373913714	0.00210423406943669	0.166457785278988	0.219388757607962	1.30393359856242e-31	2.31451333020077e-31	43	43	43	2.67690595206079
SLC39A7	6	33200445	33204439	ENSG00000112473.17	-3.07322245807463	-0.0548175506466265	0.00211760564157444	0.0437481402764055	0.0277083148691352	8.14223465200501e-05	3.18911779108168e-05	72	73	73	2.67415491468868
CUL2	10	35008551	35090642	ENSG00000108094.14	-3.07088336841578	-0.187925466892786	0.00213426501652337	0.00562716455683326	0.0103782840128242	0.0163580628048839	0.00480937696490523	5	5	5	2.6707516542332
NUFIP2	17	29255836	29294118	ENSG00000108256.8	-3.0703244483017	-0.0841670053180149	0.0021382634838941	0.0332891648462388	0.0243731525602799	0.000222242058256389	8.29567068091172e-05	50	50	50	2.66993878062827
TNFSF13	17	7558292	7561608	ENSG00000161955.16	-3.06795453654253	-0.0955962852649102	0.00215529405461445	0.0183565037042254	0.0271762473353141	9.55473642973451e-05	3.70650996840783e-05	19	19	19	2.66649346908361
NPIPB12	16	29483642	29505999	ENSG00000169203.16	3.0625500374265	0.0811245611519234	0.00219459781227393	0.0306679110408363	0.0674157012947609	5.30318585972594e-10	3.1687126036784e-10	16	16	16	2.65864505807069
GDF9	5	132861181	132866884	ENSG00000164404.8	-3.06253117205947	-0.0946301748178289	0.00219473615225101	0.0203664337647254	0.0121153765055421	0.00945586521144045	0.00288221011348234	39	41	41	2.65861768248744
TMEM171	5	73120292	73131817	ENSG00000157111.12	3.06251161330138	0.0833099408911293	0.00219487958531256	0.0310395488601769	0.0246584540484663	0.000203920234625174	7.63765492648426e-05	49	49	49	2.65858930087461
MAIP1	2	199955317	200008540	ENSG00000162972.10	3.05912605998578	0.0618817391960166	0.0022198372081903	0.0564412747576824	0.0638205602936462	1.57719513971734e-09	9.11593076149536e-10	46	46	46	2.65367887337682
ZNF831	20	59123381	59259113	ENSG00000124203.6	-3.05806159973145	-0.352607761279669	0.00222773777164265	0.0016422709259524	0.00538469872763871	0.0841386438469467	0.0216895589040392	1	1	1	2.65213593155532
EXOC6	10	92834713	93059493	ENSG00000138190.16	-3.05421701202386	-0.234072385333102	0.00225648788480206	0.00342639054896618	0.00609984015681783	0.0659726248712267	0.0173613096261121	21	21	21	2.64656699388668
VDAC2	10	75210154	75231448	ENSG00000165637.13	-3.05145726687321	-0.0652770577752801	0.0022773346253065	0.0508753168721221	0.0987123377049087	3.51608588493381e-14	2.71051587695506e-14	23	23	23	2.64257315065552
LINC02569	6	30516266	30519217	ENSG00000235781.1	3.05020493898908	0.325478196607329	0.002286852612399	0.00311325966793158	0.00320746090841196	0.182768023065876	0.0438228641184548	12	17	17	2.64076182476119
LNPK	2	175923892	176002839	ENSG00000144320.13	-3.04990963671274	-0.0207916968302854	0.00228910228218845	0.399820783643767	0.469785697714061	3.19429671764204e-78	3.04704171850301e-77	107	107	107	2.64033480164716
AP002748.3	11	66473490	66480233	ENSG00000255517.6	3.04801861518116	0.0569361723866092	0.00230355657163118	0.0613519771265679	0.104480128935361	5.79692572324356e-15	4.68805597533811e-15	26	27	27	2.63760111770886
AL021453.1	22	41831215	41834665	ENSG00000184068.2	3.04473901494696	0.0833478736723127	0.00232882301660918	0.0276913482016172	0.0578381417807737	9.61728911968062e-09	5.26356526198732e-09	11	11	11	2.63286351525691
HDLBP	2	241227264	241317061	ENSG00000115677.16	-3.03944305021046	-0.109436021276629	0.0023701600920393	0.0171768280245164	0.0248082313086038	0.000194916794950914	7.31513931689758e-05	19	19	19	2.62522231865609
SLC35A1	6	87470623	87512336	ENSG00000164414.17	3.03596904594292	0.0318493320821279	0.00239763977534344	0.202504185553267	0.258798316029898	7.2293834823532e-38	1.66661546813487e-37	44	44	44	2.62021606532898
NPIPA2	16	14748066	14765413	ENSG00000254852.8	3.03033201153056	0.0738372194950765	0.0024428503870691	0.0372175587258549	0.0526196584950211	4.6312249100035e-08	2.40846324960783e-08	27	28	28	2.612103130677
CLEC4A	12	8123632	8138607	ENSG00000111729.13	3.02962376875895	0.0625857051372323	0.00244858553040592	0.0520817964047145	0.0617150405230362	2.98241365073512e-09	1.69428203060345e-09	44	44	44	2.61108472124161
HDGFL2	19	4472287	4502211	ENSG00000167674.14	3.02875170671202	0.139634978974655	0.0024556641598479	0.0105978544190197	0.0125348887732104	0.00829196013863702	0.00254795861548875	22	22	22	2.60983102820594
USP3	15	63504511	63594640	ENSG00000140455.16	-3.02862690879357	-0.054951033901102	0.00245667868935773	0.0703597028906084	0.119324617729381	5.34570419446696e-17	4.83830691317805e-17	23	23	23	2.60965164147027
SMIM8	6	87322583	87399749	ENSG00000111850.10	3.01618349683481	0.0699519787374351	0.00255978299238991	0.0419039559780498	0.0777825221870805	2.25180951379325e-11	1.4749733726375e-11	59	59	59	2.59179685078281
LANCL1	2	210431249	210477652	ENSG00000115365.11	3.01549664290439	0.129696087319724	0.00256558779025148	0.0113330210312711	0.0149978202167714	0.00385883697374505	0.00124214237247579	21	21	21	2.59081311990181
IGFBP4	17	40443461	40457731	ENSG00000141753.6	-3.01547924564019	-0.260492728515261	0.00256573497566661	0.00314930229783819	0.00465817471117838	0.108245155919571	0.0273053635336882	10	10	10	2.59078820554092
UFL1	6	96521595	96555276	ENSG00000014123.9	-3.01171438065049	-0.151814135011913	0.00259776897521203	0.00813732300835487	0.0143649514401417	0.00469273206846666	0.0014938307190852	18	18	18	2.58539947422214
SERPINH1	11	75562056	75572783	ENSG00000149257.13	-3.00995562695911	-0.112509713784356	0.00261285858908298	0.0160549795106493	0.00870728056275762	0.0279387262090716	0.00790990343110387	32	32	32	2.58288409415435
ZNF683	1	26361634	26374522	ENSG00000176083.17	-3.00653117390037	-0.111683805112371	0.00264246957532996	0.0161495529572152	0.0393438500233689	2.4866964165649e-06	1.12512339492783e-06	12	12	12	2.57799000433932
PDE6C	10	93612588	93666010	ENSG00000095464.9	2.99857564562752	0.226848700427129	0.00271244811657411	0.00391424124950172	0.00784263907321878	0.0370058361897686	0.0102260177613502	8	8	8	2.56663856020372
NDUFA4L2	12	57234903	57240715	ENSG00000185633.10	-2.99759418498521	-0.191640026066438	0.00272119759685093	0.00552475979351431	0.0147539970101255	0.00416067311258782	0.00133310324365989	4	4	4	2.56523992124625
SYMPK	19	45815410	45863290	ENSG00000125755.18	-2.99304701727836	-0.167746039698174	0.00276207194165134	0.00670929141580361	0.0297965890140006	4.34841078276629e-05	1.74809984511329e-05	19	19	19	2.55876501386191
PARD6A	16	67660946	67662778	ENSG00000102981.9	2.9924035794503	0.150173315454928	0.00276790086224279	0.00868837840003059	0.00413066242070964	0.130468671692479	0.0323191435637286	18	18	18	2.55784946903896
AF001548.2	16	15726674	15732993	ENSG00000263335.1	-2.99085402552156	-0.020928033743942	0.00278198445347572	0.431756215256132	0.567097570466298	1.30256187091655e-102	3.00570202505928e-101	7	7	7	2.55564530129889
LMAN2	5	177331562	177351852	ENSG00000169223.14	2.98827026702983	0.106593996646708	0.00280561334876104	0.0182876655149674	0.0472449116391466	2.32792730817453e-07	1.15038810768235e-07	7	8	8	2.55197218080225
LINC01127	2	101962056	101987167	ENSG00000281162.2	-2.98700400817563	-0.0257019384281725	0.00281726028768163	0.284647101374108	0.388906194741953	3.91802197112179e-61	2.04788616432756e-60	31	31	31	2.55017302653865
PAAF1	11	73876699	73931124	ENSG00000175575.12	-2.98585551643605	-0.116233271464271	0.00282786218046583	0.0131143499041283	0.11033501132828	9.2056725387336e-16	7.80150208132168e-16	15	16	16	2.54854176026471
VPS29	12	110491097	110502117	ENSG00000111237.18	2.98153307925294	0.0838247101765982	0.0028680905981169	0.0272754618046105	0.0555305770098827	1.92819091943436e-08	1.0324482953086e-08	20	20	20	2.54240713416156
UBALD2	17	76265202	76271299	ENSG00000185262.8	-2.97933482771088	-0.122437946064637	0.00288874925660529	0.0139666817854189	0.0268682782871043	0.000104820555007704	4.04347277473709e-05	15	15	15	2.53929015327476
NDE1	16	15643267	15726353	ENSG00000072864.14	2.97489454518788	0.0399894031040619	0.00293089284098388	0.117596972747176	0.208773106301754	5.59583286799028e-30	9.33116743567684e-30	6	6	6	2.53300005990348
NSMCE1	16	27224991	27268794	ENSG00000169189.16	2.97474465668266	0.0872798609106494	0.00293232520257548	0.0237836255447893	0.0162638027568165	0.00261313530109772	0.0008617647367475	49	49	49	2.53278786695992
P4HA2	5	132191838	132295315	ENSG00000072682.18	2.97346588825993	0.153447115678408	0.00294457134300071	0.00775974925070763	0.00822403153000812	0.0326780154955079	0.00912373978428771	14	14	14	2.53097791884604
CD200R1	3	112921209	112975122	ENSG00000163606.10	2.9702793215085	0.089107369171191	0.0029752908522723	0.0228817569758519	0.0571246045548304	1.19263813372222e-08	6.49944233502786e-09	25	25	25	2.52647057300681
HMGN4	6	26538405	26546254	ENSG00000182952.4	-2.97009542032991	-0.0297314088620144	0.00297707261057932	0.257402534742013	0.308309390589778	3.30966668743401e-46	1.02544971199495e-45	70	70	70	2.52621057281402
TMEM87A	15	42210452	42273663	ENSG00000103978.15	-2.96805200677965	-0.0967107779064445	0.00299693618545419	0.0230813979938279	0.0233477176031825	0.000302860993621094	0.000111588232879719	26	26	26	2.52332250450186
C15orf65	15	55408548	55418764	ENSG00000261652.2	-2.96665451845791	-0.0556501950282779	0.00301059040281903	0.0595494789821211	0.0927247511111378	2.2609338470448e-13	1.66152075288297e-13	103	103	103	2.52134832714942
AP001318.2	11	126294298	126304318	ENSG00000255062.1	-2.96386814324948	-0.0890596107931641	0.00303798430963851	0.0245805360452934	0.00798311559194747	0.0353461330782102	0.0098166456166717	62	64	64	2.51741447348015
NDUFS5	1	39026318	39034636	ENSG00000168653.10	-2.96208966191178	-0.0319718739344085	0.00305558789829296	0.183162363986361	0.289440232909059	5.82466589681045e-43	1.6165667332142e-42	44	44	44	2.51490521867152
EPS15L1	19	16355239	16472085	ENSG00000127527.13	-2.96038654864036	-0.0821963775503089	0.00307253263419844	0.0285064786777854	0.0468275058159404	2.63856179562691e-07	1.2996526873516e-07	40	41	41	2.5125034956581
ZNF438	10	30820207	31031937	ENSG00000183621.15	-2.95962344276972	-0.0688099580308059	0.00308015274435467	0.039550533053851	0.0582059244452539	8.60729765837986e-09	4.73109967631042e-09	52	52	52	2.51142774636139
HCAR2	12	122701293	122703343	ENSG00000182782.7	-2.95739830363236	-0.189135633729403	0.00310247070310824	0.00833380679941559	0.0172025497409465	0.00195946520245497	0.000657471712499991	4	4	4	2.50829231088918
GTSF1L	20	43726164	43726998	ENSG00000124196.5	-2.95609795279862	-0.635065957331518	0.00311558127376428	0.000484149115505076	0.00751177586062034	0.0412448462120166	0.0112867013279928	8	8	8	2.50646091515646
RAMMET	15	82986207	82991057	ENSG00000169612.3	-2.95523489491272	-0.0785463044720075	0.00312431077858725	0.0332464910071244	0.0353903990105815	8.12748080144167e-06	3.51497232419624e-06	33	36	36	2.50524577290212
HLA-DRB5	6	32517343	32530287	ENSG00000198502.5	2.95432890822071	0.0230194394326671	0.00313349847723696	0.452176008990184	0.552973917925223	9.45007332385838e-99	1.83173239866558e-97	70	85	85	2.50397051201483
ZBTB22	6	33314406	33317942	ENSG00000236104.2	-2.95332293341911	-0.132619840434975	0.00314372901852177	0.0117483648543693	0.0321826229160902	2.12554661381791e-05	8.82908136237265e-06	8	10	10	2.50255489610358
HCG9	6	29975112	29978410	ENSG00000204625.10	-2.95104473215379	-0.104230539495229	0.00316701047341811	0.0422804994550059	0.0704868509386181	2.08551580096164e-10	1.28118970482334e-10	91	93	93	2.49935050039816
ZNF623	8	143636013	143656418	ENSG00000183309.11	-2.94852913546532	-0.0480995479633496	0.00319290041420923	0.0787002708204429	0.103485706445588	7.91549309881884e-15	6.36948150482586e-15	39	39	39	2.49581462678905
ZNF589	3	48241100	48299253	ENSG00000164048.13	2.94673400862609	0.0243850427703977	0.00321149321958964	0.288635349336111	0.386826856161808	1.00490555151969e-60	5.13669483524794e-60	16	16	16	2.49329299057279
C1GALT1	7	7156934	7248651	ENSG00000106392.10	2.94152571995893	0.0324493459439177	0.00326599719242879	0.176942405451389	0.27475018185624	1.71277295169697e-40	4.29595309888268e-40	36	36	36	2.48598419293469
ZBTB38	3	141324213	141449792	ENSG00000177311.11	2.9320558784024	0.0645831731209781	0.00336726154941923	0.0453417456229285	0.0825034080156211	5.29630321113325e-12	3.60158674879701e-12	26	26	26	2.47272314881598
LRR1	14	49598697	49614672	ENSG00000165501.16	-2.92036285320785	-0.0413846059803597	0.00349624046044249	0.109176726190813	0.163136847588402	3.42084766557848e-23	4.23309396868227e-23	30	31	31	2.45639870559942
GDPD3	16	30104810	30113856	ENSG00000102886.14	-2.91813923397597	-0.0356393683588689	0.00352127079073732	0.24063472830771	0.363933788420937	2.61159632939211e-56	1.12391771484187e-55	23	23	23	2.45330057578158
RBPMS2	15	64739892	64775587	ENSG00000166831.8	-2.91739171065914	-0.0270670400961563	0.00352972189102474	0.231798522818986	0.274752848340474	1.71102444617846e-40	4.29595309888268e-40	92	92	92	2.45225951159558
FDX1	11	110429883	110464881	ENSG00000137714.2	-2.9153237247665	-0.112300855689066	0.00355319767051653	0.0149033989582936	0.036404338209065	5.99841760136189e-06	2.62576547709868e-06	19	19	19	2.44938063128731
MRFAP1L1	4	6707701	6709880	ENSG00000178988.10	-2.91515045268073	-0.110824638931036	0.00355517109060717	0.0149467441768174	0.021004499499596	0.000615461467199836	0.000219456409030962	17	17	17	2.44913949425386
AC093388.1	2	190454092	190454521	ENSG00000272979.1	-2.90257263683577	-0.151807801237532	0.00370111319256631	0.008098657171584	0.0171666332340606	0.00198113361623991	0.000664374228590038	17	17	17	2.43166763250683
CDK2AP1	12	123260971	123272334	ENSG00000111328.6	2.90182319219106	0.0320142061647492	0.003709978671046	0.188669549663807	0.260296353809716	4.1202307617316e-38	9.61747461188588e-38	68	70	70	2.43062858717031
SCML4	6	107704104	107824317	ENSG00000146285.13	2.89574295765141	0.0334808560347831	0.00378262093806626	0.167053983227731	0.245028583298626	1.20553567696328e-35	2.51368469740499e-35	40	40	40	2.42220717780704
RPS23	5	82273358	82278577	ENSG00000186468.12	2.89274842377291	0.0390903007551718	0.00381887046059671	0.101806214530168	0.215910260060874	4.49348542093526e-31	7.83259008464641e-31	10	11	11	2.41806507302291
CEP19	3	196706277	196712293	ENSG00000174007.7	2.89217935832479	0.024308169888188	0.00382579471595507	0.313816457858539	0.32851888580155	8.81784228270772e-50	3.03047057516051e-49	109	111	111	2.417278337006
FAM8A1	6	17600355	17611719	ENSG00000137414.5	2.88602585895485	0.0570345682874729	0.00390140100735955	0.0600887330593823	0.0736140600550868	8.045097075304e-11	5.08014784404266e-11	40	41	41	2.40877940822888
KAT8	16	31115754	31131393	ENSG00000103510.19	2.88600681956395	0.132965244831826	0.00390163703025377	0.00992689269433922	0.0211696430294645	0.000585403069476113	0.000209385529593455	8	8	8	2.4087531355284
RPL26	17	8377516	8383250	ENSG00000161970.12	2.88252472877502	0.345753654997713	0.00394502169408454	0.00154788879716867	0.00545622086676507	0.0821006591027877	0.0212025490625188	1	1	1	2.40395060421748
CCDC78	16	722582	726954	ENSG00000162004.16	2.88226167606546	0.150302435103888	0.00394831689720277	0.00927220673566504	0.019772513277149	0.000894665166328983	0.000312843278812925	16	16	16	2.40358799754665
CCNJL	5	160249106	160345396	ENSG00000135083.14	-2.88098521521158	-0.0753202765912821	0.00396434235982919	0.0357239958901149	0.0316415400791332	2.49997477429186e-05	1.03066326602045e-05	38	39	39	2.40182884698085
DPEP3	16	67975663	67980829	ENSG00000141096.4	2.87831248058945	0.0501250839652654	0.0039980889541966	0.0731062265523635	0.0709172318294078	1.8295280505161e-10	1.12850751426799e-10	53	54	54	2.39814754741476
TRPV3	17	3510502	3557995	ENSG00000167723.14	-2.87606308348989	-0.180720560300679	0.00402669227773645	0.00539278697574998	0.00999791559739268	0.018463234324304	0.005383886358683	8	8	8	2.39505155817191
TPSB2	16	1227272	1230184	ENSG00000197253.13	-2.87532603870391	-0.0768714331186839	0.00403610486501624	0.0376031265331293	0.0725514300424437	1.11227536283196e-10	6.96907289759515e-11	28	29	29	2.39403755856341
TAF11	6	34877778	34888089	ENSG00000064995.16	2.87461449214413	0.151142610766027	0.00404521076580204	0.00853717325804507	0.00305068101722839	0.193854452811612	0.0461658578139244	45	46	46	2.39305884561162
MAP3K3	17	63622415	63696303	ENSG00000198909.7	-2.87447648628373	-0.0878994278374118	0.0040469790309425	0.0229200203824713	0.0116286200467794	0.0110176458239353	0.00332810602060917	39	43	43	2.39286904586036
AL450992.2	1	151841877	151850385	ENSG00000234614.1	-2.87432314972578	-0.208120856515034	0.00404894455072018	0.0040614312870388	0.00831523678168066	0.0317234381149092	0.00888075805969459	4	4	4	2.39265817074484
CALML4	15	68190705	68206110	ENSG00000129007.14	2.87330488256013	0.0555012057393036	0.00406201904153338	0.0446629976148515	0.0535121272457284	3.54065636432597e-08	1.85605439286917e-08	38	38	38	2.39125804508348
ARHGEF18	19	7395113	7472477	ENSG00000104880.17	-2.87272947806863	-0.0903637158654729	0.00406942413555872	0.0268884562184144	0.0596878197790379	5.5030732106258e-09	3.07080566565318e-09	20	20	20	2.39046704346367
AL121985.1	1	160670778	160699761	ENSG00000228863.8	-2.87262240469984	-0.947353006959819	0.00407080345388117	0.00025670852265049	0.0127966693105414	0.00764076473252839	0.0023610339688418	5	5	5	2.39031986567647
NPIPA5	16	15363624	15381047	ENSG00000183793.13	2.87071499048115	0.0215225186237033	0.00409544596345619	0.407942003598443	0.483810803025105	1.90053733080677e-81	2.02855790517027e-80	91	106	106	2.38769879990536
PNKD	2	218270392	218346793	ENSG00000127838.13	-2.87045145411252	-0.0437163358495077	0.00409886129997677	0.0874128368382232	0.125913516415254	6.52927986432613e-18	6.2038596688929e-18	44	45	45	2.3873367773834
RRP1	21	43789513	43805293	ENSG00000160214.12	2.86927555921915	0.0824305780435236	0.0041141319935506	0.0245374255586839	0.0162683759974346	0.00260946713259185	0.000860672187222484	38	39	39	2.38572177896334
DCAF4	14	72926332	72959703	ENSG00000119599.16	2.86753645576197	0.0253107258726334	0.00413681141685909	0.277830652677202	0.374308869150807	2.72902443970834e-58	1.28142910887422e-57	55	56	56	2.38333427665929
CXCR2	2	218125289	218137253	ENSG00000180871.7	-2.86653233816622	-0.0551027306283758	0.00414995758413999	0.0563782971827867	0.0671604786061571	5.73033224194016e-10	3.41635478508466e-10	32	33	33	2.38195634209949
PPIB	15	64155812	64163205	ENSG00000166794.4	2.86272885189793	0.117005621267051	0.00420009823793987	0.0129269024616292	0.00413972744951181	0.130046583097178	0.0322409558486426	38	38	38	2.37674055157918
DTL	1	212035553	212107400	ENSG00000143476.17	2.85911024770898	1.22484193301785	0.00424831110223111	0.000129318217367887	0.00908485615653676	0.0247352307117775	0.0070665227926856	2	2	2	2.37178368753979
DAPK1	9	87497228	87708633	ENSG00000196730.12	2.85887584256396	0.0422221721948591	0.00425145146729299	0.112577219486527	0.170497959423873	2.90952142861661e-24	3.78801812878342e-24	71	71	71	2.37146277427464
FKRP	19	46746046	46776988	ENSG00000181027.10	2.85713439994456	0.0591671033698507	0.00427484786477791	0.0463546793256484	0.0927892523041883	2.21617935808973e-13	1.62912558508301e-13	16	17	17	2.36907933652952
KRTAP5-AS1	11	1571353	1599184	ENSG00000233930.3	-2.85233918409973	-0.0576316125286264	0.00433987654600426	0.0523513200241563	0.111296296942703	6.79844423489114e-16	5.81228037021572e-16	22	22	22	2.36252262443949
MRPL43	10	100969458	100987515	ENSG00000055950.16	-2.8519565228239	-0.0510620504956915	0.00434510431810335	0.0570484153372005	0.108021687759155	1.90699791818057e-15	1.58452669798736e-15	20	20	20	2.36199979246438
CREB3L4	1	153967534	153974363	ENSG00000143578.15	2.84783823390698	0.0951330235307065	0.0044017292392528	0.0199569028976724	0.0320671651486456	2.20041922785822e-05	9.12444392995752e-06	23	23	23	2.35637667543896
LCAT	16	67939750	67944131	ENSG00000213398.7	-2.8427642866724	-0.0861445192209354	0.00447241336154018	0.0505764516803313	0.0828116073495581	4.81782848643905e-12	3.28266409264764e-12	14	14	14	2.3494580637219
MCM6	2	135839626	135876426	ENSG00000076003.4	2.83651029873354	0.0675270828365733	0.00456095073758427	0.0526924771778019	0.0899457949464246	5.34443493885248e-13	3.84930806106865e-13	28	28	28	2.34094461850908
MAN2A1	5	109689366	109869625	ENSG00000112893.9	2.835125612797	0.0787507501039207	0.0045807670627854	0.027475043903262	0.0467371612983086	2.71106700468994e-07	1.33346833029763e-07	13	13	13	2.33906179203073
PCGF2	17	38733897	38749817	ENSG00000277258.4	2.83496236206378	0.0587298439603502	0.00458310848542303	0.0515556043951054	0.0778986859329694	2.17317407868456e-11	1.42423589608284e-11	19	19	19	2.33883986257564
PLCL1	2	197804702	198572581	ENSG00000115896.15	2.83141471189408	0.0316416727502774	0.00463425909596279	0.153609383337368	0.22156451666862	5.99762640723261e-32	1.08607585391852e-31	36	36	36	2.33401968897476
STIM2	4	26857678	27025381	ENSG00000109689.15	2.8306243808684	0.0336802190311047	0.00464572439354258	0.149857477066462	0.219124096421892	1.43291253779306e-31	2.53602246511125e-31	32	32	32	2.33294655818494
SEMA4G	10	100969518	100985871	ENSG00000095539.15	2.83045485750661	0.20376589738704	0.00464818700445304	0.00394061699782311	0.00423773339699395	0.125578786993479	0.0312323757066796	10	10	10	2.33271640786206
PHIP	6	78935867	79078236	ENSG00000146247.13	-2.82338302171948	-0.0696668918617224	0.00475197634303836	0.0344298570755072	0.0503781406378153	9.08568008334009e-08	4.61407751246138e-08	30	30	30	2.32312573008778
AL359711.2	6	109382795	109383666	ENSG00000260273.1	2.82208998135222	0.11510609720025	0.00477117883484774	0.0131589912996255	0.0191376137720301	0.00108532311139176	0.000375877311778763	13	13	13	2.32137430477162
LUZP1	1	23084023	23177808	ENSG00000169641.13	-2.82136007488365	-0.138579989646098	0.00478204940482347	0.00932350638909626	0.00620979171721253	0.0635737185263167	0.0167865354385677	26	26	26	2.32038594136718
NPIPA1	16	14922802	14952060	ENSG00000183426.16	-2.81915708272784	-0.0253826507791924	0.00481499483672257	0.266597547297759	0.391791420947601	1.05481206028519e-61	5.66676765844608e-61	85	96	96	2.31740417424746
AC131097.3	2	241808312	241812016	ENSG00000224272.2	-2.81741143955299	-0.0656530238353383	0.00484124638026377	0.0448581514071924	0.0703142160655492	2.19797045286767e-10	1.34788140536767e-10	27	27	27	2.31504281472201
DOCK9	13	98793429	99086625	ENSG00000088387.18	2.81615195094138	0.0533708791856596	0.00486026732259475	0.0595022400831857	0.102548298508735	1.06141185779167e-14	8.44843269990062e-15	45	45	45	2.31333984317907
GNGT2	17	49202791	49210574	ENSG00000167083.6	2.81525634791421	0.115225044709671	0.00487383392700856	0.0137377967872694	0.0137415258178475	0.00569345944958404	0.00178780799323164	30	30	30	2.31212927322527
CS	12	56271699	56300392	ENSG00000062485.18	-2.81358470344824	-0.11188662386338	0.00489924769658798	0.0157492300760092	0.00768900333425773	0.0389145271119691	0.0107058368996533	31	31	31	2.30987060289069
IL18RAP	2	102418689	102452565	ENSG00000115607.9	-2.80908356058902	-0.0776391711573792	0.00496827494191804	0.287415307964998	0.335259876074649	5.36291619458136e-51	1.94810355223213e-50	134	134	134	2.30379437852112
FAM213B	1	2586491	2591469	ENSG00000157870.14	2.80177322867876	0.0400544014974206	0.00508225843765259	0.101159906228634	0.167380245201971	8.28390868068735e-24	1.05637609179158e-23	21	25	25	2.2939432544386
AFF3	2	99545419	100142739	ENSG00000144218.18	2.80045175587056	0.082174109891415	0.00510311347890452	0.0265436579464879	0.0350108094818642	9.10640660948059e-06	3.92318319181566e-06	28	28	28	2.29216477407144
HOXB4	17	48575513	48580111	ENSG00000182742.5	2.78975043574119	0.0693687758803934	0.00527486838145525	0.0327518809795926	0.0330978025346522	1.61554059805185e-05	6.78742098092211e-06	42	42	42	2.27778837241337
MSH5	6	31739948	31762834	ENSG00000204410.14	2.78638278472796	0.153298695869995	0.00532998905730667	0.0215170357925368	0.0175660675113494	0.00175318241062591	0.000591450721364082	41	44	44	2.27327368259748
AMIGO1	1	109504175	109509738	ENSG00000181754.6	2.78133879450399	0.0416126310032671	0.00541352091711536	0.100188508643291	0.185363564651397	1.88145738553357e-26	2.69102567845578e-26	8	8	8	2.26652018082621
NFE2L3	7	26152240	26187125	ENSG00000050344.8	-2.7808647797875	-0.0687870349260176	0.00542143135788898	0.0333741018051637	0.0704935827082174	2.08124893910424e-10	1.27889271711189e-10	25	25	25	2.26588603656778
CHCHD5	2	112584240	112589275	ENSG00000125611.15	-2.7792987189546	-0.0649195440726966	0.00544764030355754	0.0419111091733704	0.0339024956077669	1.26933637080476e-05	5.39274909310395e-06	60	62	62	2.26379157571665
ZC3H3	8	143437655	143541453	ENSG00000014164.6	2.77764609660012	0.020198905819381	0.00547542189332417	0.433133489261109	0.513777180283997	1.21402369730864e-88	1.67128824309271e-87	47	47	47	2.26158241185159
PCNX1	14	70907405	71115382	ENSG00000100731.15	2.77745299696854	0.0652024825210726	0.00547867634627368	0.0394250709752932	0.077998362316681	2.10788659608471e-11	1.38369400339847e-11	18	18	18	2.26132435482704
TYW5	2	199929975	199955736	ENSG00000162971.10	2.77705608423465	0.0976901882052505	0.00548537129782391	0.0183303292321769	0.0125841077429876	0.00816534363936255	0.00251160005052259	35	35	35	2.26079397025181
AC067930.4	8	143541973	143549729	ENSG00000254859.1	2.77544123760996	0.0182844432741874	0.005512686033487	0.530677052425879	0.601441800643213	1.50049892825802e-112	4.84742711663075e-111	57	59	59	2.2586367413874
ARL6IP4	12	122980060	122982913	ENSG00000182196.13	2.77478481401574	0.137232526599336	0.00552382432567329	0.00892806957732251	0.0257363057889136	0.000147369634614886	5.59923185846782e-05	10	10	10	2.25776014175233
SAMD15	14	77376689	77391497	ENSG00000100583.4	2.77277957966386	0.0674122921441044	0.00555797533522088	0.0360771092821396	0.0539751664406939	3.0800744911321e-08	1.62303959507985e-08	45	45	45	2.25508338483487
GGPS1	1	235327350	235344532	ENSG00000152904.11	-2.77165090229028	-0.060917819246687	0.0055772814542029	0.0416187592573579	0.0586739978892099	7.47353227122008e-09	4.12287762733531e-09	30	30	30	2.2535774385418
PPP2R5A	1	212285537	212361863	ENSG00000066027.11	-2.77146313142113	-0.0250809158388026	0.0055804991546152	0.230888779627715	0.347812429331129	2.70554415185983e-53	1.06072550690201e-52	9	9	9	2.25332695332055
ANO10	3	43354859	43691594	ENSG00000160746.12	-2.76697560360954	-0.0558775714210272	0.00565789890227981	0.0521042415563081	0.0764354222304016	3.39972001743294e-11	2.20246193857909e-11	71	71	71	2.24734481696639
CORT	1	10449719	10451902	ENSG00000241563.3	2.7664132920775	0.0703817341973321	0.00566766547565174	0.0266434839576879	0.0284419229389684	6.53130946751323e-05	2.58321248723028e-05	28	28	28	2.2465957911638
S100P	4	6693069	6697170	ENSG00000163993.6	-2.76247570448691	-0.0209672914301364	0.00573648309273497	0.378864686027969	0.50685320423208	6.09685163223966e-87	7.89952325268887e-86	18	18	18	2.24135428208319
SMARCC1	3	47585272	47782106	ENSG00000173473.10	-2.75934115299371	-0.0883665810255066	0.00579180367660309	0.019565760294622	0.00924017053171098	0.0235301930934467	0.00674692129425498	46	46	46	2.23718616773857
SPATA32	17	45254393	45262112	ENSG00000184361.12	2.75224919703315	0.0298735743241944	0.00591874632550827	0.184554333199251	0.251770529065798	9.95883109994208e-37	2.17577349799947e-36	23	23	23	2.22777027327241
GRN	17	44345086	44353102	ENSG00000030582.17	-2.75094038793007	-0.0429863222593679	0.00594244561542767	0.0841251189905522	0.107502411106442	2.2451798744033e-15	1.85914678789053e-15	54	55	55	2.22603478419427
PARK7	1	7954291	7985505	ENSG00000116288.12	-2.74500395458961	-0.0407421789382184	0.006051016852943	0.0882240778645563	0.121701301194798	2.50805802171034e-17	2.29920279093389e-17	41	42	42	2.21817163749395
ZFP57	6	29672392	29681110	ENSG00000204644.9	-2.74381293162594	-0.0386334114525678	0.00607301345594178	0.287923050890106	0.454030252951702	1.06663240556024e-74	9.00471017071123e-74	99	104	104	2.21659575661253
BBS1	11	66510606	66533627	ENSG00000174483.19	2.74182078735064	0.056010883381408	0.00610996673647677	0.0477816195778151	0.0812713293943501	7.73135958143495e-12	5.21067324130171e-12	25	25	25	2.2139611541116
RFC4	3	186789880	186807058	ENSG00000163918.10	-2.74040052843996	-0.146779268675732	0.00613643535542991	0.00782574999442587	0.0233238753566809	0.000305049939831414	0.000112343492011446	11	11	11	2.21208383651772
TRAPPC12-AS1	2	3481242	3482409	ENSG00000225234.1	2.74035946081245	0.0357076168449537	0.00613720224501094	0.132274315040121	0.177474891107277	2.76059366348939e-25	3.74715042896797e-25	69	69	69	2.21202956476479
CPEB2	4	15002674	15070153	ENSG00000137449.15	-2.74026288551151	-0.0815907847802416	0.00613900601517785	0.0240560507317855	0.0692837757858285	3.00678018266074e-10	1.82676798325417e-10	7	7	7	2.21190194108504
TEX14	17	58556678	58692055	ENSG00000121101.15	2.73681843116268	0.232258180525245	0.00620365226998823	0.00318093850955651	0.00721633468095077	0.0454602164801967	0.0123412780328872	8	8	8	2.20735255345316
ZNF257	19	22052452	22091480	ENSG00000197134.11	2.73645679577596	0.0365242324300002	0.00621047495065466	0.127996537673991	0.163873067482224	2.67601837978858e-23	3.32499764796153e-23	81	82	82	2.20687518556238
SLC2A8	9	127397138	127408424	ENSG00000136856.17	2.73181370921561	0.0558939123888795	0.00629867445167184	0.0550369906564263	0.0629831099312777	2.03226073677714e-09	1.16543907531798e-09	35	35	35	2.2007508376727
ZNF292	6	87152833	87264196	ENSG00000188994.12	-2.72927405202204	-0.076591184617391	0.0063473930000654	0.0288647273604842	0.0409663012155575	1.52941956586499e-06	7.04093173413939e-07	36	36	36	2.19740461142672
CPSF3	2	9423568	9473101	ENSG00000119203.13	-2.72887659421579	-0.115365561519	0.00635504809484817	0.0114101915789136	0.00533739781585319	0.0855163678650466	0.0220166042085907	52	52	52	2.19688115836755
PBX2	6	32184741	32190186	ENSG00000204304.11	-2.7252645312193	-0.132516298318136	0.00642499871557037	0.0234956841477662	0.0323561397223799	2.01779306991898e-05	8.40310462780732e-06	52	58	58	2.19212695481702
LILRA6	19	54236592	54242791	ENSG00000244482.10	2.72447700122021	0.0202527374493522	0.0064403415711501	0.403478378317181	0.486104938279202	5.53320351825751e-82	6.12166262704651e-81	62	63	63	2.19109109870667
SLC22A18AS	11	2887780	2903740	ENSG00000254827.5	2.72185044059888	0.0344209043881036	0.00649175146734318	0.140830530605744	0.194841143167105	7.22138349656017e-28	1.1025044324695e-27	40	40	40	2.18763811522097
MRNIP	5	179835133	179862173	ENSG00000161010.14	-2.72036191244975	-0.151865707756187	0.00652105016065054	0.00677550688601705	0.0177301083950026	0.00166741718156359	0.000563694412017614	18	18	18	2.18568245913774
ATG10	5	81972025	82276857	ENSG00000152348.15	-2.71522657433432	-0.0213168584111924	0.00662304414714428	0.323736599424088	0.455912953242244	4.09562512726702e-75	3.53143112707188e-74	51	52	52	2.17894235007205
TMED4	7	44577894	44582287	ENSG00000158604.14	2.71230651133686	0.0877057962507077	0.00668167769099948	0.0190248577671543	0.0566954817090953	1.35735922080918e-08	7.36893579377838e-09	7	7	7	2.17511447757493
ZNF23	16	71447597	71463095	ENSG00000167377.17	2.71221938971049	0.107320960951253	0.00668343420056696	0.0178570482375925	0.0078480787664157	0.0369400764153801	0.0102090103651026	32	32	32	2.17500032328679
NCOA2	8	70109762	70403805	ENSG00000140396.12	-2.70647784160987	-0.106182303324851	0.00680011203124471	0.0147304288284834	0.0109369113447688	0.0137035521946903	0.00407692061564616	41	42	42	2.16748393227162
ARGLU1	13	106541673	106568164	ENSG00000134884.13	2.7026206554676	0.0428188980857316	0.00687952109071686	0.0861489668838454	0.170402199075345	3.00471287664311e-24	3.90985060453557e-24	11	11	11	2.16244179358109
CCZ1B	7	6794134	6826770	ENSG00000146574.15	-2.70163762240611	-0.0205445244600942	0.00689989185423824	0.377752451931712	0.624594309800515	9.58513930631333e-120	3.93625548914389e-118	115	127	127	2.16115771614327
SECTM1	17	82321024	82334074	ENSG00000141574.7	-2.70153414503763	-0.0945689512594694	0.00690203929852941	0.0185303862237234	0.0348660670222086	9.51001677508812e-06	4.08906697960722e-06	21	22	22	2.16102257227057
LSM2	6	31797396	31806984	ENSG00000204392.10	2.70064008963032	0.171232719969381	0.00692061846367561	0.00534020929096257	0.00436045726538136	0.120222317840163	0.030023456403495	9	10	10	2.15985509291901
AC004466.1	12	47784923	47786002	ENSG00000268069.2	-2.6999892493856	-0.0823192453913342	0.00693417167223694	0.0238543888779	0.0502633729135545	9.40446114277805e-08	4.77196667658294e-08	21	21	21	2.15900541053335
ARHGEF7	13	111114559	111305737	ENSG00000102606.17	-2.69981209709435	-0.0278369537583837	0.00693786484751914	0.197365464606792	0.271275507954149	6.46203501055851e-40	1.5976442943693e-39	51	54	54	2.15877416464795
CATSPER1	11	66016752	66026517	ENSG00000175294.5	2.69846639910565	0.472706741943301	0.00696597697003105	0.000794757286812366	0.00476000785590991	0.104454068280119	0.0264481723778904	8	8	8	2.15701796568096
SSR3	3	156540140	156555184	ENSG00000114850.6	2.69832731266298	0.142110472259998	0.00696888836252234	0.0077706282966915	0.0240387458378374	0.000245833357757406	9.13685418035004e-05	17	17	17	2.1568364925656
AC092802.1	1	95163219	95233982	ENSG00000226026.5	-2.69524789594455	-0.0706621012873997	0.00703362808199319	0.0294945401959908	0.00960131662928936	0.0209570094171549	0.00605640487990054	68	69	69	2.15282059965405
CD6	11	60971680	61020377	ENSG00000013725.14	2.69457176727394	0.273512206829421	0.0070479146910002	0.00224249491995795	0.00487431973800182	0.100370367463098	0.0255128127905498	5	5	5	2.15193936132871
RAD9B	12	110501655	110532086	ENSG00000151164.18	2.69417937729148	0.0392321473192546	0.00705621784152212	0.101298873524697	0.0965571837812113	6.8783889253909e-14	5.21944916118595e-14	60	64	64	2.15142802000909
TNFSF15	9	114784635	114806126	ENSG00000181634.7	-2.69308859917957	-0.057046213209638	0.00707934536754525	0.0457558575903013	0.0758402688193905	4.07779204336908e-11	2.62141511053559e-11	18	18	18	2.15000689999487
AC093726.1	7	154951226	154952188	ENSG00000272760.1	2.69300239470773	0.0626519096505881	0.00708117604058195	0.0407891757723027	0.0807144415675086	9.17179574967291e-12	6.13709310107833e-12	24	24	24	2.14989460876215
NUDT13	10	73110375	73131828	ENSG00000166321.13	-2.69288056449015	-0.0343235793364773	0.00708376400120488	0.106138279272632	0.1447676899852	1.46822527569521e-20	1.59452006170752e-20	67	68	68	2.14973591595765
GPBAR1	2	218259496	218263859	ENSG00000179921.14	2.68881441860424	0.15159250558448	0.00717062713526084	0.00649007172773939	0.0166491318433574	0.00232163688428535	0.000771937940960774	27	27	27	2.14444285974745
LINC01700	21	38974429	38977774	ENSG00000232837.1	-2.68804802263751	-0.0634145851927956	0.00718710596563948	0.0408607903171425	0.0519630397234876	5.64233085604403e-08	2.90869076918515e-08	46	46	46	2.14344595192171
SLC25A34	1	15736405	15741396	ENSG00000162461.7	2.68725050291202	0.0527227897349941	0.00720429009250287	0.0525454132719377	0.102345938135707	1.1307650233424e-14	8.98275157200979e-15	9	9	9	2.14240880792403
NPIPB11	16	29381354	29404029	ENSG00000254206.5	2.68615366279226	0.125880126932559	0.00722798389757395	0.0100627544744188	0.021159971203653	0.000587122029662861	0.000209969366680258	20	21	21	2.14098282362668
SEC16A	9	136440096	136483759	ENSG00000148396.18	-2.68571858368012	-0.0264236875315195	0.0072374017788801	0.222848192097927	0.288505817447639	8.39023689144945e-43	2.30484911334326e-42	65	77	77	2.14041731717537
LINC01993	17	78261349	78278492	ENSG00000204277.1	-2.68414781687272	-0.062434540368873	0.00727149488959788	0.0423814440963151	0.0713860899969691	1.58620352126204e-10	9.83424936491793e-11	24	24	24	2.13837629676619
RRBP1	20	17613678	17682295	ENSG00000125844.15	2.68367163391906	0.0512101912213309	0.00728185875355111	0.0621633171274787	0.0972722859600475	5.50621421023432e-14	4.20455359352584e-14	50	52	52	2.13775774934444
AGER	6	32180968	32184324	ENSG00000204305.13	2.68017871095686	0.0892390196723273	0.00735828641334399	0.0469426890716258	0.035664814558585	7.48602791881891e-06	3.25344472456689e-06	55	58	58	2.13322331173267
LZTS2	10	100996618	101007836	ENSG00000107816.17	2.67915821991425	0.150625876677551	0.00738075091991587	0.00603436004740307	0.012118206594946	0.00944747879484514	0.00288001619012534	12	12	12	2.13189945067215
TPPP	5	659862	693395	ENSG00000171368.11	-2.67853112595745	-0.0821589282776485	0.00739458590781333	0.0245917795616842	0.0614006484397821	3.27981108369398e-09	1.85843764663153e-09	37	43	43	2.13108614120556
CARMIL1	6	25279078	25620530	ENSG00000079691.17	-2.67843524484653	-0.0319345232702289	0.00739670329222418	0.147779858599224	0.23142636717134	1.72841954154704e-33	3.33689317595292e-33	30	30	30	2.13096180202734
PRMT7	16	68310974	68358563	ENSG00000132600.16	-2.67595469819825	-0.0402324999158169	0.00745167166659072	0.0963276520684275	0.170280686908269	3.12998360586311e-24	4.06848778661083e-24	14	14	14	2.12774628911252
LCE5A	1	152510844	152512177	ENSG00000186207.4	-2.6705374735247	-0.138456982424991	0.00757299179671482	0.00824406684044577	0.00935731443199334	0.0226615720329159	0.00651628200131714	13	13	13	2.12073251361556
FAM213A	10	80407829	80437115	ENSG00000122378.13	-2.66985170873608	-0.0482290279165536	0.00758847528037372	0.0646980145973184	0.10548329201284	4.23250134825707e-15	3.44820440837345e-15	32	33	33	2.11984547625734
FAM241B	10	69630251	69633599	ENSG00000171224.8	2.66842908269658	0.101556413743327	0.00762068646381451	0.0156891228070367	0.0142411097587522	0.00487620403156905	0.00154702004301855	24	24	24	2.11800590608576
PJA2	5	109334709	109409994	ENSG00000198961.9	-2.66828189005135	-0.0459228751197678	0.00762402619524146	0.0739590673694543	0.147070103854691	6.91402493136979e-21	7.60074588171334e-21	45	48	48	2.11781562018331
AP001056.1	21	44175489	44176453	ENSG00000237604.1	2.66705941562704	0.0325816775207164	0.00765181429804889	0.173747235699205	0.171221416259827	2.28109916105611e-24	2.98267275548306e-24	134	134	134	2.1162355784136
CUL9	6	43182175	43224587	ENSG00000112659.13	-2.66233113804266	-0.0909463032193204	0.00776014949965587	0.0170467477658273	0.0293143566160673	5.02578340369318e-05	2.00808197131773e-05	20	20	20	2.11012991195699
PABPC4	1	39560816	39576790	ENSG00000090621.13	-2.66024549039029	-0.0739730882029467	0.00780837156553993	0.0297281569800801	0.0428627093120608	8.66407848772812e-07	4.08489240692376e-07	31	31	31	2.10743952871429
IRF8	16	85898803	85922609	ENSG00000140968.10	2.65592132833384	0.23204078102778	0.00790920634432496	0.00240204824713249	0.0110377202678518	0.0132737562288186	0.00395731334546962	2	2	2	2.10186709394521
MYL6	12	56158161	56163496	ENSG00000092841.18	2.65403673040112	0.053332814261475	0.00795351688105347	0.0514765835024856	0.0256758907851148	0.000150075459829551	5.69667836810856e-05	76	77	77	2.09944079281507
INSIG2	2	118088452	118110997	ENSG00000125629.14	2.65390355411226	0.0297631833889035	0.00795665650686492	0.183231951245182	0.228215174707043	5.51201798487341e-33	1.0433680126758e-32	37	37	37	2.09926939026029
AC007216.4	16	11851649	11895611	ENSG00000263307.1	-2.65236952116297	-0.135801325380702	0.00799290138059137	0.00855026004205102	0.00616643989433767	0.064508289803928	0.0170110610672228	15	15	15	2.09729554548492
AC138150.2	17	45168800	45171584	ENSG00000267288.2	-2.65062972127098	-0.135286722821572	0.00803418681121221	0.00825263093710752	0.00957685067681926	0.0211217872959643	0.00610038623158839	8	8	8	2.09505807425541
AKAP9	7	91940867	92110673	ENSG00000127914.16	2.65050251244553	0.0934468865521868	0.00803721295252089	0.0187519243544694	0.00758419928167849	0.040275400212456	0.0110513675454105	33	34	34	2.09489452453271
ZNF554	19	2819874	2835773	ENSG00000172006.11	-2.64814986582313	-0.0301552278479457	0.00809336379038512	0.166627644352549	0.249097602352594	2.68351395859046e-36	5.78461433164778e-36	37	37	37	2.09187093797073
LYPD3	19	43460787	43465660	ENSG00000124466.8	2.64628821759321	0.120815716464049	0.0081380445380104	0.0111029610074118	0.00706654706975241	0.0477679543342753	0.0129099098887489	20	21	21	2.08947993766297
APOBEC3C	22	39014083	39020352	ENSG00000244509.3	-2.64454720071989	-0.0459806161354328	0.00818002971421283	0.0657455341027296	0.127655956851571	3.73546534869506e-18	3.59725261647709e-18	16	16	16	2.08724511873757
BTN3A2	6	26365159	26378320	ENSG00000186470.13	2.64364657567576	0.0253976998072477	0.0082018245638891	0.316058501023947	0.370909889594069	1.22612548626273e-57	5.58418952053027e-57	69	70	70	2.08608952445962
THRA	17	40058290	40093867	ENSG00000126351.12	2.64297928108613	0.188447930373008	0.00821800638974596	0.0049317964708024	0.00413335497188871	0.130343141460036	0.0322979540842593	12	12	12	2.08523352539706
AC073172.1	11	15571819	15622403	ENSG00000254789.2	-2.64196068192442	-0.04009687505766	0.00824276240984789	0.089555530665246	0.128517316172041	2.83331139673658e-18	2.73936626821382e-18	39	39	39	2.08392721812052
FOXN3	14	89124871	89619149	ENSG00000053254.15	-2.64088846669118	-0.132457187273226	0.00826889358734477	0.00884058819593939	0.0200925503370142	0.000811738990292667	0.000285364335056741	13	13	13	2.08255259698391
ZBTB20-AS1	3	114351811	114388978	ENSG00000241560.5	-2.63861054793563	-0.0435655777425984	0.00832465536718494	0.076822057524584	0.0794498763440475	1.35149454731728e-11	8.97874001226759e-12	63	63	63	2.079633736828
PRKD2	19	46674275	46717127	ENSG00000105287.12	2.63710882282945	0.0264509843263689	0.00836160024985374	0.211646206840117	0.301977907539457	4.1536338661837e-45	1.22580649020317e-44	44	44	44	2.07771059897558
UCP2	11	73974667	73983307	ENSG00000175567.8	2.63673243659852	0.0285327624876868	0.00837088292063289	0.181657087168336	0.257073839847642	1.37908786915317e-37	3.12865407597192e-37	19	19	19	2.07722873228918
RBBP8	18	22798261	23026488	ENSG00000101773.18	2.63623375150538	0.0724955350434324	0.00838319599897191	0.0318796692539799	0.0789990645875351	1.55164082773313e-11	1.02858616610949e-11	9	9	9	2.0765903799254
NXN	17	799313	979770	ENSG00000167693.16	2.62893667925959	0.0381021045080078	0.00856523079053784	0.114055104766417	0.138328883107045	1.19430210726741e-19	1.2451306869154e-19	60	61	61	2.06726093045601
GSTCD	4	105708778	105847728	ENSG00000138780.14	-2.62601585712999	-0.0872527939492735	0.00863907926731035	0.0206451851808783	0.0533630164874205	3.70314382968458e-08	1.93955372401002e-08	8	8	8	2.06353254113618
PPIH	1	42658425	42676758	ENSG00000171960.10	-2.62371606386968	-0.101570150677362	0.00869762591313981	0.0165820203177749	0.00506423156499873	0.0939650438603175	0.0240055487071544	45	45	45	2.06059927537302
KANK2	19	11164267	11197791	ENSG00000197256.10	2.62348783434372	0.0440215188147234	0.00870345532947801	0.0777895925415548	0.136734431875007	2.00247191264295e-19	2.05759309721477e-19	31	31	31	2.06030829535772
SLC39A6	18	36108532	36129385	ENSG00000141424.12	-2.62236022706824	-0.0762887415410092	0.00873230783786029	0.0272439938458709	0.0435230254071487	7.10828190733271e-07	3.37171312394658e-07	36	37	37	2.05887096261847
A3GALT2	1	33306766	33321098	ENSG00000184389.9	-2.62165455924321	-0.0245173843878765	0.00875040747713242	0.228115536541879	0.30720276485272	5.1584676839544e-46	1.58811827601348e-45	95	95	95	2.05797172286915
MTFP1	22	30425530	30429053	ENSG00000242114.5	-2.6206208597469	-0.175908897735122	0.00877698130596414	0.00473206839760401	0.0180820917632099	0.00149740920859159	0.000509562392141269	3	3	3	2.05665482664344
ARMC10	7	103074881	103099764	ENSG00000170632.13	2.61986729776223	0.08523010196592	0.00879639891908543	0.0187357958055312	0.0199356330304412	0.00085138365647279	0.000298700257371192	37	44	44	2.05569508349167
PYGB	20	25248069	25298014	ENSG00000100994.11	2.61961033272822	0.0196348087364519	0.0088030291057253	0.384633162115603	0.474509480006004	2.67662338864608e-79	2.62559161705114e-78	48	49	49	2.05536786222017
NMD3	3	161104696	161253532	ENSG00000169251.12	2.61795290261377	0.128848089580768	0.00884590133565263	0.00871648168010834	0.0170050152573047	0.00208167419234734	0.000695971344405906	11	11	11	2.05325790892081
GATA6	18	22169443	22202528	ENSG00000141448.8	2.61623416336493	0.166730785751597	0.00889055634057086	0.00557118295323082	0.00716382380115918	0.046255602680776	0.0125389408991338	33	33	33	2.05107106151797
BLOC1S3	19	45178745	45181801	ENSG00000189114.6	2.61446512523487	0.114908551821502	0.00893672835085179	0.0133586825922228	0.0217327699697663	0.000493576297383308	0.000177827477852545	13	13	13	2.04882144308567
AL831711.1	1	161433444	161440996	ENSG00000283317.1	-2.60112196089346	-0.0468161916479089	0.00929194134532395	0.0738328683685668	0.10627596913736	3.30038486016109e-15	2.70244262840883e-15	29	31	31	2.03189354031418
ZYG11B	1	52726467	52827342	ENSG00000162378.12	-2.59826102417538	-0.0847484489891019	0.00936972389097176	0.0216095418853233	0.043569792273993	7.00932480175284e-07	3.32607651951293e-07	15	15	15	2.02827320680637
NASP	1	45583846	45618904	ENSG00000132780.16	2.59812190148238	1.00665549659792	0.00937352109661968	0.000140377030921966	0.00699758399197114	0.0488715679513701	0.0131861131438858	2	2	2	2.0280972388261
SRP9	1	225777813	225790466	ENSG00000143742.12	2.59790650367089	0.0699705257666835	0.00937940285854728	0.0289544282679417	0.0137246456590365	0.00572338514210702	0.0017958085554556	48	48	48	2.02782481018095
SLX1B	16	29454501	29458219	ENSG00000181625.17	2.59606579067316	0.0763107325829932	0.00942980074346725	0.0285106220532475	0.0999197499173207	2.41285804754235e-14	1.88281231252996e-14	29	33	33	2.02549748403117
KMT5A	12	123383773	123409358	ENSG00000183955.12	-2.59488090655759	-0.0498398572367465	0.00946236998355199	0.0632102871976368	0.0787428124926489	1.67831533678952e-11	1.1098261666586e-11	35	35	35	2.02400007481698
MSL1	17	40122298	40136916	ENSG00000188895.11	-2.59483129555618	-0.0522828099766869	0.00946373584068415	0.050741647194583	0.0804168377771724	1.00482926728523e-11	6.70691052961985e-12	24	24	24	2.02393739058367
AF001548.1	16	15741151	15741791	ENSG00000263065.1	-2.59445180870022	-0.0386608125394108	0.00947418943895012	0.0964147614513724	0.157138679885297	2.51019322627455e-22	2.9668128682531e-22	22	25	25	2.023457935687
SERGEF	11	17788048	18013162	ENSG00000129158.10	2.59385944701702	0.157225210834739	0.00949052761437382	0.00689650699278451	0.00374939445495224	0.149687246596699	0.0366489870072018	18	18	18	2.02270964282649
YIF1A	11	66284580	66289170	ENSG00000174851.15	-2.59310259159581	-0.117286442052065	0.00951143932107348	0.010693668124697	0.015886651775632	0.00293433005011544	0.000960498613424799	13	13	13	2.0217537583621
RPS6KB1	17	59893046	59950564	ENSG00000108443.13	2.59100311385147	0.0827261588989403	0.00956966256188026	0.0270851012353338	0.0338289115606046	1.29763854373657e-05	5.50623180246368e-06	37	38	38	2.01910337571292
YPEL3	16	30092314	30096915	ENSG00000090238.11	2.58929211351006	0.0486317722965972	0.00961734725687797	0.0609962911426588	0.106587208701188	2.99311640461151e-15	2.45915383004587e-15	12	13	13	2.01694470244998
EPHX4	1	92029982	92063536	ENSG00000172031.6	-2.58597094405321	-0.126104703125733	0.00971051159838807	0.00940689260917741	0.00864881228554634	0.0284719990257459	0.0080430248749395	23	23	23	2.01275788868068
ZNF514	2	95147330	95165413	ENSG00000144026.11	-2.58214049695517	-0.0215933663153476	0.009818960265406	0.29931976941965	0.31615425241911	1.39535217226651e-47	4.49886417139057e-47	113	143	143	2.00793449743743
CHAF1A	19	4402662	4445018	ENSG00000167670.15	2.57581544850143	0.0392088627586485	0.010000400688002	0.0869376022645015	0.141027203865112	4.97043141197579e-20	5.27041413991137e-20	40	40	40	1.9999825986898
RYBP	3	72371825	72446621	ENSG00000163602.10	2.57415666787465	0.0227524801605016	0.0100484760942724	0.298668244515224	0.365429412811299	1.35935833402798e-56	5.92374048827609e-56	52	52	52	1.99789979635598
HIST1H3D	6	26196840	26197250	ENSG00000197409.7	-2.57256099025409	-0.146497739956917	0.0100949167454076	0.0076090409678757	0.00558942190062989	0.0784453406395489	0.020347480593478	14	14	14	1.9958972584102
C2orf88	2	189879609	190203484	ENSG00000187699.10	-2.57206801950877	-0.123450445624766	0.0101093027751715	0.0111901125139274	0.0215308702903848	0.000524702307191024	0.000188481132090001	19	19	19	1.99527879607441
CRK	17	1420689	1463162	ENSG00000167193.7	2.57139663062589	0.134358094541567	0.0101289248206443	0.00784483725733883	0.0162541250305599	0.00262091495858597	0.000863860007149291	6	6	6	1.99443665229454
RPL36AL	14	49618519	49620685	ENSG00000165502.6	-2.57112410632922	-0.0305412856145459	0.0101368993010664	0.159611477200946	0.198798861841975	1.83069614783036e-28	2.87466474916883e-28	65	67	67	1.99409486772152
DAXX	6	33318558	33323016	ENSG00000204209.11	2.56921073302549	0.0567545003685834	0.0101930451253221	0.0470431734380259	0.0514057310511151	6.67158465582987e-08	3.42398507183927e-08	78	80	80	1.99169605313176
SKIV2L	6	31959080	31969755	ENSG00000204351.11	-2.56851358382729	-0.0321624263657315	0.010213570908498	0.184354904361403	0.242156989586915	3.46401433461082e-35	7.06480374028462e-35	44	47	47	1.99082239163282
COQ2	4	83261536	83284914	ENSG00000173085.13	-2.56521979556925	-0.0521837342691555	0.0103110465484322	0.0463805856393016	0.0935487539538238	1.75115582060611e-13	1.2951431136652e-13	45	45	45	1.98669725254941
ALPL	1	21509372	21578412	ENSG00000162551.13	2.56392213015062	0.08685184802735	0.0103496761562394	0.0122134677429226	0.00305498265956439	0.193540014880096	0.0461136378530848	33	33	33	1.98507323916925
PSMD8	19	38374536	38383824	ENSG00000099341.11	2.56075462607421	0.0701508211934079	0.0104445095110321	0.0327366545654226	0.0459055538228919	3.47930022035799e-07	1.69549942337626e-07	19	20	20	1.98111195028912
SNX7	1	98661701	98760500	ENSG00000162627.16	2.55840038799289	0.0625558014497136	0.0105154941743337	0.0351533766077222	0.0696257198625404	2.70991783285292e-10	1.6493043601625e-10	46	47	47	1.9781703128832
DNPH1	6	43225629	43229484	ENSG00000112667.12	-2.55753621223729	-0.0587056646514049	0.0105416581653465	0.0375317201357949	0.0726874306190493	1.06712113954537e-10	6.69481091741911e-11	12	13	13	1.97709107077243
PARD6G	18	80157232	80247546	ENSG00000178184.15	2.55678179572018	0.0469704301734642	0.0105645463842161	0.0641422356479102	0.075625385246783	4.35444410241244e-11	2.79629365036972e-11	31	31	31	1.97614914575423
SRI	7	88205118	88226993	ENSG00000075142.13	-2.55611528751484	-0.153841476411088	0.0105848043204077	0.00554020118713466	0.00794318097131037	0.0358098974875176	0.00992837563755755	12	12	12	1.9753171663033
DHX38	16	72093562	72112912	ENSG00000140829.11	2.55449996374462	0.112932054470704	0.0106340440795702	0.0117394796904774	0.0192903113535155	0.0010360224414064	0.000359780235426374	5	5	5	1.97330154380796
C7orf43	7	100154420	100158715	ENSG00000146826.16	-2.55217170546912	-0.0411806026906851	0.0107053745575811	0.0798480267079327	0.127833068026625	3.52914066338851e-18	3.40397369582146e-18	20	20	20	1.97039813309211
DEF8	16	89947925	89968060	ENSG00000140995.16	-2.5500212558254	-0.201430850637424	0.0107716351486822	0.00323236619154605	0.00608869052480437	0.0662212116813066	0.0174229428398672	5	5	5	1.96771836521202
PPP2R3C	14	35085467	35122517	ENSG00000092020.10	-2.54866741112323	-0.020820802430209	0.0108135371903678	0.318408063080691	0.391497059603206	1.20625841584809e-61	6.4660459025667e-61	54	55	55	1.9660322217745
GOLGA7	8	41490396	41510980	ENSG00000147533.16	2.54835967080645	0.0992577294555718	0.0108230820651156	0.0150102670929035	0.0336311560659511	1.37686892100935e-05	5.82915646810666e-06	18	18	18	1.96564904853904
OTX1	2	63050057	63057836	ENSG00000115507.9	-2.54796049348054	-0.0321172045069577	0.0108354741075286	0.1208708581949	0.166699384349329	1.04053663513976e-23	1.31926958509479e-23	27	27	27	1.96515208131889
APOBEC3H	22	39097224	39104067	ENSG00000100298.15	-2.5465006753943	-0.0472490043350072	0.0108809000979742	0.0594801062961764	0.129659165374257	1.96329025412475e-18	1.91423379594708e-18	9	9	9	1.96333517711813
WDR33	2	127701022	127811187	ENSG00000136709.11	-2.54479816970233	-0.108693686810116	0.0109340916825559	0.0123006374882208	0.00862092158599634	0.0287300927794555	0.00811120504352851	24	24	24	1.96121728886213
ETF1	5	138506095	138543300	ENSG00000120705.12	-2.5442341338254	-0.10002286628194	0.0109517648116837	0.0134518300790903	0.022370836137488	0.000406895169572743	0.000148072907864934	26	26	26	1.96051589121489
ALDH8A1	6	134917390	134950122	ENSG00000118514.13	-2.54356240944287	-0.0310898006619441	0.0109728452950471	0.143638534355216	0.162513627687664	4.21056630521558e-23	5.19176250729551e-23	88	88	88	1.9596807438278
LRRC27	10	132332154	132379918	ENSG00000148814.17	-2.54051792088922	-0.0311752937580496	0.0110688420952308	0.140323411367056	0.243685940786088	1.97570094525109e-35	4.08442059850239e-35	28	28	28	1.95589780802403
ATP13A4	3	193402077	193593111	ENSG00000127249.14	-2.53975210698145	-0.0363551627215949	0.0110931063685823	0.116328781934284	0.140126044221936	6.66294521671544e-20	7.02816759294739e-20	105	105	105	1.95494682266714
ITPKB	1	226631690	226739323	ENSG00000143772.9	-2.5396401906226	-0.103815240456459	0.0110966563138378	0.0126854935877288	0.0287129875366088	6.02055588792758e-05	2.39174470236079e-05	16	16	16	1.9548078647458
MRPL2	6	43054029	43059806	ENSG00000112651.11	2.53617865644327	0.146733090420175	0.0112069543825828	0.00698274908064552	0.00288495503503412	0.206436544245547	0.0489218195454088	13	13	13	1.95051239583952
PLA2G15	16	68245304	68261062	ENSG00000103066.12	2.53553940946276	0.069261944809029	0.0112274294743775	0.0293295315212173	0.0161459638873534	0.00270947407616823	0.000891295116752281	70	70	70	1.94971966429775
RAB44	6	36697810	36733183	ENSG00000255587.7	2.53525400116751	0.0363904997786866	0.011236581829248	0.104514891846159	0.154002815899922	7.07823507595737e-22	8.1394921402059e-22	57	57	57	1.94936578115703
PHLPP2	16	71637835	71724701	ENSG00000040199.18	2.53206501689826	0.117353958932539	0.011339296342517	0.01022674105377	0.0131206832279526	0.00690634999554204	0.00214558895531971	18	18	18	1.94541389465331
AL450326.1	10	43420738	43422100	ENSG00000230555.2	2.53151948046328	0.0798133627981027	0.0113569508708658	0.0149488144017762	0.00871423631788627	0.0278759780599508	0.00789398323897076	38	38	38	1.94473825293009
DCN	12	91140484	91183123	ENSG00000011465.16	-2.53044689166453	-1.00648380810613	0.0113917329193603	0.000154277688666725	0.0035686697378797	0.159895096782459	0.0389123195826637	2	2	2	1.9434102056777
TEPSIN	17	81228277	81239091	ENSG00000167302.10	2.52816939353943	1.01158557307721	0.0114659016602544	0.000154986150727148	0.0127042115866888	0.00786458394103759	0.00242555506911977	1	1	1	1.94059178736442
AFF4	5	132875379	132963634	ENSG00000072364.12	2.52545408069489	0.123374753123163	0.0115548880984316	0.0174111775068528	0.0417713998794097	1.2015973455437e-06	5.58694953952359e-07	7	7	7	1.93723425602381
PPP2R5D	6	42984499	43012342	ENSG00000112640.14	-2.52522141618091	-0.0898031887689707	0.0115625414284485	0.017142003606574	0.0358188213127423	7.14848461881662e-06	3.11233029550196e-06	31	32	32	1.93694669817816
SPCS2	11	74949247	74979031	ENSG00000118363.11	-2.52398694632209	-0.0943462611928402	0.011603223713678	0.0161486542753998	0.0228550539755704	0.000351473835874173	0.000128502889237144	41	43	43	1.93542133434571
ZMAT3	3	179017223	179072279	ENSG00000172667.10	-2.52278710478875	-0.0399478876086706	0.0116428864732122	0.0800191952297405	0.115289884290092	1.92375246574205e-16	1.69555277295388e-16	31	31	31	1.93393933721333
LY75	2	159803355	159904749	ENSG00000054219.10	-2.52265841754808	-0.0211375605987439	0.0116471475783806	0.298743199367949	0.390266258805263	2.11232007724079e-61	1.12730318986098e-60	42	42	42	1.93378042164644
C5orf63	5	127042558	127073492	ENSG00000164241.13	-2.52214168019361	-0.13656803094007	0.0116642717743223	0.00802180240931542	0.00880665472025701	0.0270560026477056	0.00768153221122018	42	42	42	1.93314236996631
SEMA4A	1	156147366	156177752	ENSG00000196189.12	2.52150470572695	0.0291420029873277	0.0116854112504854	0.161327765713764	0.261917387239251	2.23947679123278e-38	5.28339382425005e-38	19	19	19	1.93235599866126
AC008537.4	19	40779780	40796943	ENSG00000282951.1	-2.52135958729782	-0.157367178528207	0.0116902320933405	0.00529447713216993	0.0111450653032365	0.0128312605077475	0.00383341051656839	6	6	6	1.93217686643812
UPK1A	19	35666516	35678483	ENSG00000105668.7	-2.51771432738804	-0.040721048411572	0.011811908037626	0.0823718731775664	0.146148098440445	9.34979198283718e-21	1.01997670214533e-20	14	14	14	1.92767994292157
DNASE1	16	3611728	3680143	ENSG00000213918.10	2.51643535453154	0.109265192708919	0.011854864569272	0.0112658152856751	0.0334293808215319	1.46270243528646e-05	6.1785092841241e-06	2	2	2	1.92610340306528
AC009088.2	16	31182511	31183285	ENSG00000260304.1	-2.51478337969588	-0.707779348142481	0.0119105540197807	0.000344236687514338	0.00493482757788179	0.0982794767535691	0.0250049455441134	4	4	4	1.92406803682641
ASPHD1	16	29900375	29919864	ENSG00000174939.10	-2.51448969408235	-0.0980637214453576	0.0119204786549149	0.0174240294393883	0.0107566567837519	0.0145079838357512	0.00429830093833884	24	24	24	1.92370630558448
USF3	3	113648385	113696646	ENSG00000176542.9	2.51421039490601	0.108039450154353	0.0119299239251829	0.0120354186828825	0.0193465779295615	0.00101843056623764	0.000353950764258854	17	17	17	1.92336232573273
AL158071.3	9	91104957	91107304	ENSG00000230537.1	2.51394542337847	0.0452318401154493	0.0119388907996575	0.0605725543950954	0.100118430956566	2.26780274965211e-14	1.77304828620656e-14	19	19	19	1.92303602010488
AP001107.4	11	66259567	66261834	ENSG00000254461.1	-2.5134076030698	-0.0665790485567785	0.0119571094973142	0.0330807570093537	0.00976968229277608	0.0198584418541714	0.00575746927806064	61	61	61	1.9223737936825
ZNF771	16	30407297	30431108	ENSG00000179965.11	-2.51261269065955	-0.230453463734646	0.0119840823450602	0.00260591922822542	0.0032387717581589	0.180642946163365	0.0433777182185762	9	9	9	1.92139521550889
MAMSTR	19	48712742	48719721	ENSG00000176909.11	2.51202540526629	0.161396987904422	0.0120040446574531	0.00591595169835314	0.00677037751794507	0.0527015586043733	0.0141501562165798	22	22	22	1.92067239758162
SPDEF	6	34537802	34556333	ENSG00000124664.10	-2.5112198711567	-0.866360790170625	0.0120314733653966	0.000189400452264338	0.00464500354894966	0.108746398386214	0.0274175318366083	5	5	5	1.91968118602003
POM121	7	72879365	72951440	ENSG00000196313.11	2.5086669771246	0.0385368536009368	0.0121187676506347	0.105223685681811	0.165432572137687	1.58962337351317e-23	2.00182465592688e-23	47	50	50	1.9165415410394
ELF1	13	40932028	41061440	ENSG00000120690.15	-2.5082815353812	-0.0983255091035391	0.0121319961982836	0.013819661985601	0.00433725014146474	0.121215536889682	0.0302434406408686	27	28	28	1.91606773445309
SPDYE5	7	75493625	75504304	ENSG00000170092.14	2.50817742668069	0.0506411031002901	0.0121355714537597	0.0696767911053161	0.158114260892863	1.81685821239249e-22	2.16637778951047e-22	28	32	32	1.91593976829199
GAS6	13	113820549	113864067	ENSG00000183087.14	-2.50568080478649	-0.274639421996924	0.0122215894969674	0.00190514595469851	0.00345266284180569	0.166863514393158	0.0404561473154889	6	6	6	1.91287230760653
PLEKHM3	2	207821288	208025560	ENSG00000178385.14	2.50506567955017	2.07768250468857	0.0122428656543201	3.27110944386817e-05	0.00801879837894538	0.0349370446550673	0.009708594206723	1	1	1	1.91211691616153
AL158210.1	10	6618716	6625346	ENSG00000225948.2	2.50234647487685	0.0408911215681446	0.0123373120967442	0.0602547192938376	0.0707053393824283	1.95138405445771e-10	1.20214171386476e-10	63	63	63	1.90877944878784
AC005288.1	17	39401793	39406233	ENSG00000266469.1	2.49912989242638	0.226893900028959	0.0124498668619194	0.00244419706457908	0.00805273806486511	0.0345525197571923	0.00960945415178631	5	5	5	1.90483529286085
IFNG-AS1	12	67989445	68234686	ENSG00000255733.5	-2.49791682736765	-0.0220252465743097	0.0124925500457301	0.280380878175152	0.392374351900184	8.08552594479624e-62	4.36313645766375e-61	17	17	17	1.90334890207822
PTCD3	2	86106182	86142157	ENSG00000132300.18	2.49667390655964	0.06724700869589	0.0125364180967794	0.0345043785647216	0.0240154605062206	0.00024756680671738	9.19986979707424e-05	28	28	28	1.9018265323263
SH3PXD2A	10	103594027	103855543	ENSG00000107957.16	-2.49302716548647	-0.0691514670464691	0.0126659155396437	0.0301954222480785	0.0196350114109621	0.000932867403328535	0.000325637742588252	56	56	56	1.89736341231288
AC009506.1	2	159615296	159617082	ENSG00000224152.1	2.49247265110459	0.0397694095237459	0.0126857099660733	0.092966561540161	0.163463012101691	3.06830371818571e-23	3.80072421386336e-23	24	24	24	1.89668522211827
RNASEK	17	7012417	7014532	ENSG00000219200.11	2.488875871974	0.0396012512290622	0.0128147698291622	0.07611681198946	0.148431106028786	4.42599680604193e-21	4.91869863674774e-21	22	22	22	1.89228918993408
EEF1G	11	62559601	62574086	ENSG00000254772.9	-2.48830305088479	-0.0821604196035068	0.0128354307368505	0.0223826409503254	0.0243639049899027	0.000222862823813949	8.31756071347003e-05	28	28	28	1.89158955250883
GSTM3	1	109733932	109741038	ENSG00000134202.10	2.4867809278712	0.0181973127507133	0.0128904750157654	0.393817404035709	0.469847809045233	3.09228153546222e-78	2.96138837917481e-77	77	78	78	1.88973107854073
CCNB2	15	59105078	59125045	ENSG00000157456.7	2.4864474957102	0.147341650706905	0.012902560716322	0.0058708090384451	0.0139535773289956	0.00533079762985595	0.00168177478868398	17	17	17	1.88932408856868
LGI2	4	24998847	25030879	ENSG00000153012.11	-2.48527310001466	-0.170438883913669	0.0129452081554131	0.00473216313773358	0.0197159432126869	0.000910187439265146	0.000318027746740164	6	6	6	1.88789096183626
AUH	9	91213815	91361913	ENSG00000148090.11	-2.48363679486579	-0.0691373042090253	0.0130048374547308	0.0258051571818741	0.0478925250367	1.91669863787041e-07	9.53590102528326e-08	14	14	14	1.88589507160764
FBXL12	19	9810267	9827816	ENSG00000127452.8	-2.48251656069751	-0.138330303482332	0.0130458003656202	0.00742349002967969	0.00934353150768542	0.0227620286472152	0.00654292246060839	11	11	11	1.88452927158794
PFN2	3	149964904	150050788	ENSG00000070087.13	-2.48239795060627	-0.0916040076930359	0.0130501441815427	0.01577714802866	0.03220175811215	2.11338649783383e-05	8.78520152300363e-06	14	14	14	1.88438469009562
PAQR9	3	142949164	142963682	ENSG00000188582.8	-2.47841425728216	-0.175784921066187	0.0131967825493655	0.00523690215600206	0.015013478211175	0.00384022978483224	0.00123648134713577	4	4	4	1.87953193935324
CCDC134	22	41800679	41826299	ENSG00000100147.13	2.47629063456194	0.0415290456103754	0.0132755461352187	0.0743530649373219	0.136003942454436	2.53670791421394e-19	2.59115051444336e-19	18	19	19	1.87694760368279
SLC26A8	6	35943514	36024868	ENSG00000112053.13	2.47605450112947	0.0365484084787786	0.0132843297708543	0.0993074072137335	0.180492382730544	9.90994939821483e-26	1.37567556291529e-25	19	19	19	1.8766603519923
TNFRSF6B	20	63696651	63698684	ENSG00000243509.4	-2.4738815124465	-0.128920213228996	0.013365401565089	0.00797176303823264	0.0169783619566974	0.0020987435065854	0.000701484577875355	5	5	5	1.87401798828175
ABO	9	133250401	133275219	ENSG00000175164.13	-2.47233041417869	-0.02330884330326	0.0134235384971863	0.276202521327336	0.562392823967708	2.59777063256891e-101	5.67041292604561e-100	51	53	53	1.87213298735348
S100A9	1	153357854	153361027	ENSG00000163220.10	-2.47148740390198	-0.0491647928916203	0.0134552291292893	0.0565371758846655	0.123310158152812	1.50105799630816e-17	1.39720511245894e-17	26	26	26	1.87110890223031
TIMP2	17	78852977	78925387	ENSG00000035862.12	-2.47028169786684	-0.0752192923622607	0.013500669199535	0.02688302802699	0.0660174317077904	8.10548634695298e-10	4.78645988449048e-10	14	14	14	1.86964470391519
FBRSL1	12	132489551	132585188	ENSG00000112787.12	-2.4673524568691	-0.034448130732851	0.0136116303574627	0.10711190301717	0.152614587169051	1.11875115556423e-21	1.27739431539778e-21	38	41	41	1.86608985327987
SLC35A4	5	140564456	140569103	ENSG00000176087.14	2.46343654240091	0.0573191941223085	0.0137612252664803	0.038889565536577	0.0688550171716212	3.42525524633774e-10	2.07269659136746e-10	43	43	43	1.86134289584027
LIN7B	19	49114324	49118460	ENSG00000104863.11	2.4625459827713	0.179455801212673	0.0137954481968283	0.00400169438078366	0.00824929984689532	0.0324105944373509	0.00905429232324573	3	3	3	1.86026418527197
RABGAP1L	1	174159410	174995308	ENSG00000152061.23	-2.4610182365792	-0.0771453482996957	0.0138543323738404	0.0223482759714092	0.0680471600524576	4.3779686853804e-10	2.62819966178529e-10	22	23	23	1.85841439758605
MED18	1	28329002	28335967	ENSG00000130772.13	-2.46098923683166	-1.00656862123701	0.0138554522589235	0.000133847338731139	0.00707459017361824	0.0476409590221668	0.012878720410308	1	1	1	1.85837929374683
TOX	8	58805418	59119208	ENSG00000198846.5	-2.46076627168183	-0.0860273631582315	0.0138640651881921	0.0174197335138607	0.0265778014718907	0.000114393034823124	4.39663324222414e-05	37	37	37	1.85810940825681
ZNF668	16	31060843	31074320	ENSG00000167394.12	-2.46023873983455	-0.0498381691962366	0.0138844620621765	0.0502792902539702	0.0979759160434601	4.42289759541031e-14	3.39659982090147e-14	36	36	36	1.85747094183767
GPR84	12	54362445	54364487	ENSG00000139572.3	2.45884519463788	0.0470222052619774	0.0139384705919007	0.0517571947902746	0.0727957292775111	1.03247586370085e-10	6.48249202462554e-11	28	28	28	1.85578487687914
AC012645.2	16	30107675	30110541	ENSG00000261367.1	2.45828515244436	0.0507821070870708	0.0139602278951659	0.0468342999506948	0.0939627716811387	1.54006920438971e-13	1.14391338515237e-13	10	10	10	1.85510749197037
IL17C	16	88638591	88640473	ENSG00000124391.4	2.45827632361343	0.146850231548131	0.0139605711298561	0.00546140470192833	0.0138251192372116	0.00554758989496493	0.00174449033296088	8	8	8	1.85509681427223
RALB	2	120240064	120294713	ENSG00000144118.13	2.45825383150318	0.0691169006518701	0.0139614455796859	0.0269565099905769	0.0322882402895081	2.05929135044267e-05	8.57003224656438e-06	31	31	31	1.8550696121729
GON7	14	93202894	93207094	ENSG00000170270.4	-2.45806929551943	-0.164834153111739	0.0139686218084026	0.00481356262294942	0.0129637971066986	0.00725251704525802	0.00224708172080746	11	11	11	1.85484644073849
QSOX1	1	180154834	180204030	ENSG00000116260.16	2.45682669141325	0.0193848080602862	0.0140170289905107	0.313618718336339	0.432264546262915	5.40577465267313e-70	3.96899781197568e-69	19	19	19	1.85334402843503
LINC00539	13	21303515	21348721	ENSG00000224429.7	-2.45635422281707	-0.0356081123891933	0.0140354734059568	0.0954017964844813	0.138827429242927	1.01590897963474e-19	1.06142890991943e-19	83	83	83	1.85277293435641
CLP1	11	57648992	57661868	ENSG00000172409.5	2.45602155681493	0.101413658389404	0.0140484730007285	0.0136325264540379	0.0137502708311094	0.00567801860994451	0.00178319050515035	14	14	14	1.8523708788477
KIAA2026	9	5881596	6007901	ENSG00000183354.11	-2.45579613560002	-0.150451380889766	0.0140572878282212	0.00686796942383857	0.0121823047386844	0.00925955681780312	0.00282735363360607	12	12	12	1.85209846273431
CD302	2	159768630	159798255	ENSG00000241399.6	-2.45477587256209	-0.039746535514554	0.0140972450704415	0.0815535579000015	0.146514886703736	8.29231220649764e-21	9.07065765735569e-21	36	36	36	1.85086575029532
AP4M1	7	100101549	100110345	ENSG00000221838.9	2.45381993940822	0.0262374535725535	0.0141347738360136	0.198597918127268	0.258527779044585	8.00105242715791e-38	1.83926102110996e-37	42	42	42	1.84971113606425
NMT2	10	15102584	15168693	ENSG00000152465.17	2.45310649398723	0.0400251288108187	0.0141628402552071	0.0771032320715645	0.143462433318415	2.24824127799378e-20	2.41779005750456e-20	35	35	35	1.84884964329386
BHLHE41	12	26120026	26125127	ENSG00000123095.5	-2.45273847107902	-0.122287267654252	0.0141773372229998	0.009360428948816	0.00658507138944989	0.0560595444617885	0.0149655243866217	18	18	18	1.84840533036246
HIST1H2BN	6	27837760	27865798	ENSG00000233822.4	-2.45092428087761	-0.174084325872648	0.0142489923898199	0.00587527948353663	0.00381236544874618	0.146305022999963	0.0358752717320717	11	11	11	1.84621584548095
HDDC3	15	90929964	90935196	ENSG00000184508.10	2.4504708478281	0.101753742902266	0.0142669514914728	0.0130564381784284	0.00761042824803281	0.0399302135197729	0.0109616156748649	26	26	26	1.84566881538358
AC079630.1	12	40186009	40224915	ENSG00000225342.2	-2.4498503605335	-0.0917350117172591	0.0142915594611935	0.0160560107321764	0.0226329973793703	0.000375879203855882	0.000137239391176312	16	17	17	1.84492037943584
KIFC1	6	33391536	33409924	ENSG00000237649.7	-2.44817270497453	-0.24918312906521	0.0143582813513158	0.00210008741274318	0.00647676903519356	0.0581262603937847	0.0154491620428257	8	9	9	1.84289754089519
DGKE	17	56834099	56869567	ENSG00000153933.9	-2.44685913790006	-0.126341354176762	0.0144107147404995	0.00876351579955624	0.00360968027394119	0.157511294291707	0.0383668764919595	25	25	25	1.84131447857831
POMGNT1	1	46188682	46220305	ENSG00000085998.13	-2.4466878985826	-0.0925074945866445	0.0144175624925051	0.0143145479284149	0.017197945379313	0.00196222957450597	0.000658216953365937	19	19	19	1.84110815747619
RSPH9	6	43645046	43672599	ENSG00000172426.15	-2.44440108011209	-0.187667040333585	0.0145092863600818	0.00325064533871382	0.00958170125405886	0.0210890127975353	0.00609164646086182	8	8	8	1.83835394783107
AC012645.1	16	30096430	30104116	ENSG00000250616.2	2.44417436093396	0.0672039634267569	0.0145184079997725	0.0303793920065104	0.0593637681137536	6.06876261560018e-09	3.37248885071805e-09	12	12	12	1.83808100311387
EGLN2	19	40798996	40808433	ENSG00000269858.5	2.44238000424941	0.0292802270894688	0.0145907792744627	0.146118496117776	0.226095888852909	1.1819369245544e-32	2.21479042579896e-32	45	46	46	1.83592151238611
CYTH2	19	48469032	48482314	ENSG00000105443.13	-2.43807582273649	-0.0360935379501508	0.01476567651615	0.104228316788275	0.185149833194378	2.02414406054113e-26	2.88999065188247e-26	18	18	18	1.83074665025663
SLC25A19	17	75272981	75289510	ENSG00000125454.11	2.43690903719835	0.161969486352331	0.0148134051781546	0.00556921226751608	0.0197598351481819	0.000898120568878877	0.00031400623379208	4	4	4	1.82934509812317
FMC1	7	139339457	139346319	ENSG00000164898.12	2.43687677063072	0.14456607184805	0.0148147270076669	0.00760785610142536	0.00540190726799886	0.0836433662324747	0.0215756576404035	14	14	14	1.82930634689444
SLC44A3	1	94820342	94895246	ENSG00000143036.16	2.43576324225897	0.118407521642193	0.0148604074515082	0.00943913795648536	0.014537742473394	0.00444838579377213	0.00142021715454356	16	16	16	1.82796928266725
ZSCAN18	19	58083838	58118427	ENSG00000121413.12	-2.43322272155432	-0.0518281994925455	0.0149650924967857	0.0492405338362405	0.044693383976802	5.00468548416444e-07	2.40784169248805e-07	63	65	65	1.82492059451243
SLC25A37	8	23528805	23575463	ENSG00000147454.13	2.43312182815886	0.0795271492374244	0.0149692633034378	0.0210673802176689	0.0230995264472558	0.000326442111796528	0.000119748537641846	28	28	28	1.82479957247756
CSNK1G2	19	1941149	1981338	ENSG00000133275.15	2.43222592729742	0.0554962754890338	0.0150063436643974	0.0440903450043036	0.0605985033296458	4.17961320846396e-09	2.35015475326387e-09	51	51	51	1.82372511187477
BRWD1-AS2	21	39313935	39314962	ENSG00000255568.3	2.43202400555274	0.0572335283577515	0.0150147121501071	0.0374755126725688	0.0571188948972026	1.19469311738955e-08	6.50917719318407e-09	33	33	33	1.82348298932703
FTSJ3	17	63819433	63830012	ENSG00000108592.16	-2.43156410493999	-0.0276285938642876	0.0150337877100966	0.175767234769413	0.227073724017643	8.31477393907293e-33	1.5677766081566e-32	48	49	49	1.82293158665508
RAB6A	11	73675638	73761137	ENSG00000175582.19	-2.42946195414904	-0.0793160232097866	0.0151212518643105	0.0195504683745792	0.0519036777698516	5.74394976382716e-08	2.95918771945289e-08	14	14	14	1.82041225279933
ATP6AP1L	5	82279462	82386977	ENSG00000205464.11	-2.42933930460022	-0.0185563928491886	0.0151263687502217	0.307309570276874	0.417290524979292	7.35488762134228e-67	4.68952987079232e-66	15	15	15	1.82026531659134
IL20RB	3	136946230	137011085	ENSG00000174564.12	2.4283428166504	0.131672893728742	0.015167998350036	0.00734552738138072	0.0169414159048754	0.00212263875280057	0.000708982310443547	19	19	19	1.81907172724825
LCP2	5	170246237	170298227	ENSG00000043462.11	2.4265082612738	0.05851548748997	0.0152449032343305	0.0408014350332269	0.0575234083061969	1.05749881222154e-08	5.77727613481184e-09	84	86	86	1.81687532793551
THOC5	22	29505879	29555216	ENSG00000100296.13	2.42546252451578	0.038831169082891	0.0152888941545627	0.0894521842465824	0.141938176316769	3.69496477077665e-20	3.94212171855712e-20	31	31	31	1.81562392596371
FBXO42	1	16246839	16352454	ENSG00000037637.10	2.42343429235124	0.111966806776181	0.0153745343099889	0.0102183494916319	0.0300597140270083	4.01820325585002e-05	1.62316362491844e-05	4	4	4	1.81319803000231
MGRN1	16	4616493	4690974	ENSG00000102858.12	2.42183939294238	0.0196227845159784	0.0154421736978772	0.333801854438526	0.424479639293787	2.35602381654453e-68	1.62171253895888e-67	41	41	41	1.81129156678862
ZNFX1	20	49237946	49278426	ENSG00000124201.14	-2.42183143136449	-0.0699173929647826	0.0154425120028426	0.0245461538004414	0.0678061986232575	4.71031897608014e-10	2.82282164184347e-10	13	13	13	1.81128205243053
SPOUT1	9	128819651	128829821	ENSG00000198917.12	2.4213625968152	0.0790126442800291	0.0154624453202916	0.0193778258573401	0.0384066644898862	3.29265694677404e-06	1.47327861809234e-06	11	11	11	1.81072182315184
TGM3	20	2296001	2341078	ENSG00000125780.11	2.42083591054009	0.101373351085319	0.0154848653103306	0.0121128943912994	0.0416333098828834	1.25236126362107e-06	5.81739971372965e-07	15	15	15	1.81009256784898
MFSD9	2	102715840	102736888	ENSG00000135953.10	-2.41904199525744	-0.0149018031911223	0.0155614435416191	0.564535836702761	0.67739961804011	5.7600384533049e-138	6.06784402324292e-136	45	45	45	1.80795011858793
EML3	11	62602218	62612765	ENSG00000149499.11	-2.41805794217525	-0.0218636189205948	0.0156035919409568	0.253731574761336	0.282956952811608	7.25798188020812e-42	1.91353861231126e-41	60	60	60	1.80677541571144
ZNF330	4	141220887	141234697	ENSG00000109445.10	2.41682808096817	0.0394624774147871	0.0156564098435637	0.084261163132617	0.161732934440562	5.46073341466521e-23	6.68900545226589e-23	13	13	13	1.80530781851584
BLZF1	1	169367970	169396540	ENSG00000117475.13	2.41266365973193	0.0433843439214735	0.0158364258758357	0.0639842088868187	0.131779048430286	9.92462242375357e-19	9.8188826580065e-19	12	12	12	1.80034282764233
LINC00304	16	89159146	89164245	ENSG00000180422.3	2.41150254836516	0.102354329719647	0.015886940827642	0.0132465788676826	0.00822439806156363	0.0326741200257339	0.00912370352478034	25	25	25	1.79895972202366
BAG4	8	38176533	38213301	ENSG00000156735.10	2.41044902478501	0.10942132024377	0.0159328976524168	0.0100688186914972	0.0325508599251644	1.90337038388541e-05	7.94297394199752e-06	41	41	41	1.79770523361413
OTUD6B-AS1	8	91059909	91070189	ENSG00000253738.1	-2.41027249230312	-0.070326212514509	0.0159406097796342	0.024111930527851	0.072799875400957	1.03117203350695e-10	6.47598396098295e-11	64	67	67	1.79749506946029
RCBTB2	13	48488959	48533256	ENSG00000136161.12	2.40798847726327	0.09080279438557	0.0160406872911421	0.014336220067658	0.0115390987455892	0.0113324310778796	0.00341637849848496	51	52	52	1.79477702755087
RRM1	11	4094707	4138876	ENSG00000167325.14	-2.40744695748992	-0.0474093978564859	0.0160644956322106	0.0598825088137402	0.0620768844726453	2.67328899455733e-09	1.52224027383281e-09	64	65	65	1.79413290519409
IGSF9B	11	133908564	133956985	ENSG00000080854.14	2.40654090134955	0.0563802188584527	0.0161044005748704	0.04192786686638	0.0785470084267094	1.78201480282768e-11	1.17647337999283e-11	33	33	33	1.79305543550563
NDUFA11	19	5891276	5904006	ENSG00000174886.12	2.40532934417143	0.113172777800313	0.0161578966756189	0.00931162825315374	0.0239903023954118	0.000249453473569206	9.26429690871084e-05	10	10	10	1.79161517336489
CTSF	11	66563463	66568841	ENSG00000174080.10	-2.40526969888692	-0.025823281111885	0.0161605343321538	0.185053228735481	0.228264760420241	5.41438155082601e-33	1.02568776379421e-32	62	62	62	1.79154428380466
NME4	16	396725	410367	ENSG00000103202.12	2.40483858268527	0.0306127549121154	0.0161796105732203	0.150264534057915	0.179652711103198	1.31837382886571e-25	1.8190763327138e-25	61	62	62	1.79103193562467
CDKN2D	19	10566462	10569059	ENSG00000129355.6	2.40416951960644	0.0537590677156153	0.0162092547946729	0.0424022897836914	0.0329501275348394	1.68865999625634e-05	7.08601875516626e-06	63	63	63	1.7902369509751
POLR1E	9	37485935	37503697	ENSG00000137054.15	-2.40390020792094	-0.0543001853087056	0.016221200672172	0.0374515509718336	0.0521621995868061	5.31433142059153e-08	2.74896120252789e-08	39	39	39	1.78991700302252
LEAP2	5	132872322	132875046	ENSG00000164406.7	-2.40347064980942	-0.463498799685219	0.0162402706240523	0.000567767920188657	0.0039005943355266	0.141709797049264	0.0348458701075829	2	2	2	1.78940673805338
TNFSF12	17	7548891	7557890	ENSG00000239697.10	-2.40253832424433	-0.0302342922344305	0.0162817284061421	0.145397928441698	0.186554930681511	1.25137057776391e-26	1.80473532758082e-26	46	46	46	1.78829949395504
MRGPRF	11	69004395	69013409	ENSG00000172935.8	2.4025273900524	0.661988148247111	0.0162822151687836	0.000253610295130328	0.00416413314627662	0.128917724222065	0.0319807249616519	3	3	3	1.78828651037221
AL662797.1	6	30723105	30723877	ENSG00000272540.1	2.40245138644197	0.308290228383269	0.016285599011165	0.00242297133540101	0.00369963533209417	0.152422264221223	0.0372471074693312	2	2	2	1.7881962627387
PIP4K2A	10	22534849	22714555	ENSG00000150867.13	-2.39808539265661	-0.121726294334402	0.0164810225841048	0.00867954831451224	0.0065279924227985	0.0571388975733422	0.0152084227450163	14	14	14	1.78301584549957
SETD3	14	99397746	99480889	ENSG00000183576.12	-2.39710283093942	-0.0674497906691112	0.0165252853238627	0.0272478780507788	0.0552316919795176	2.10984402729573e-08	1.12647801710143e-08	26	26	26	1.7818510332941
TAX1BP1	7	27739331	27844564	ENSG00000106052.13	2.39593921290129	0.120937107624465	0.0165778393568035	0.0079725183040019	0.0117268705189248	0.0106824431702283	0.00323289699177334	8	8	8	1.78047207309602
TTC19	17	15999380	16045015	ENSG00000011295.15	2.39155348604842	0.0343835822546261	0.0167772392447081	0.0906971046203565	0.145105031188355	1.31499500403042e-20	1.42939051578819e-20	40	40	40	1.77527950235309
PSMB3	17	38752736	38764231	ENSG00000277791.4	-2.38445912162135	-0.0338111753704558	0.0171042481685643	0.115487032872476	0.17101289169276	2.44688149368054e-24	3.19427149701244e-24	33	34	34	1.76689601083407
GBGT1	9	133152948	133163945	ENSG00000148288.11	-2.38307043405294	-0.0874173102454883	0.0171689090335897	0.0198931490595531	0.0583943742856315	8.13153584917696e-09	4.47466737323984e-09	3	3	3	1.76525730039791
AP001189.1	11	76657056	76663866	ENSG00000236304.1	2.38208321672517	0.0172139302352143	0.01721500672534	0.394176456633008	0.4824832991519	3.87162121657986e-81	4.09632343992795e-80	60	60	60	1.76409280329463
AL035071.1	20	32856621	32858751	ENSG00000260257.2	-2.3801548517661	-0.0336249246392652	0.0173053641503921	0.10709005143814	0.169043856713809	4.74200194149478e-24	6.10166372669388e-24	32	32	32	1.76181925757517
ZFP91	11	58579111	58621042	ENSG00000186660.14	2.37819073761255	0.135527566783159	0.017397823992714	0.00696203233450334	0.00903098945213812	0.0251679306578108	0.00717998019730563	13	13	13	1.7595050670653
GTSF1	12	54455950	54473602	ENSG00000170627.10	2.37508713449497	0.0903579302316969	0.0175448079149608	0.0144408769932189	0.0101689771425311	0.0174839829085529	0.00511681072645118	57	57	57	1.75585138218948
KPNA3	13	49699307	49792921	ENSG00000102753.9	2.3750824106553	0.169970657389419	0.017545032459043	0.00490871648119195	0.0234995613059372	0.000289285841774052	0.000106748839492575	2	2	2	1.7558458239849
LIPE	19	42401507	42427426	ENSG00000079435.9	2.37403230616661	0.104850022770982	0.0175950109377809	0.0141213059526388	0.0326421790970622	1.85196926043664e-05	7.7391350384906e-06	3	3	3	1.75461045885343
GABBR1	6	29555629	29633976	ENSG00000204681.10	-2.37371407577006	-0.128045820849545	0.0176101813556907	0.0200024326711055	0.0301508038693159	3.9098436997434e-05	1.58176493979479e-05	24	28	28	1.75423617149609
SLC43A2	17	1569267	1628886	ENSG00000167703.14	2.37259110399341	0.0848786326925551	0.0176638063947497	0.0172980204392216	0.0263785162421037	0.000121462938636041	4.65875389660027e-05	11	11	11	1.75291570403653
MAST2	1	45786987	46036124	ENSG00000086015.20	2.37211076428467	0.0519995778156167	0.0176867876247228	0.0441369460119704	0.0879468323739568	9.91005344158031e-13	7.00033362421148e-13	28	29	29	1.7523510389695
BRI3	7	98252379	98310441	ENSG00000164713.9	-2.37125068763782	-0.103947147057089	0.01772800234853	0.0117854020171303	0.0219402359027386	0.000463525267316405	0.00016764874127648	12	12	12	1.75134019941818
ZSCAN9	6	28224886	28233482	ENSG00000137185.11	2.37050655393114	0.0372893351007482	0.0177637289935211	0.0943389804039407	0.151022192366311	1.88975301536677e-21	2.12665910093742e-21	19	19	19	1.7504658611185
ACTR8	3	53867066	53882202	ENSG00000113812.13	-2.36850675548506	-0.150481174126484	0.0178600542160256	0.00600751493746878	0.0101488584691222	0.0175963246162958	0.00514720144727713	9	9	9	1.74811722710005
DOLK	9	128945530	128947619	ENSG00000175283.7	2.36762879820368	0.0742647380127956	0.0179024875501469	0.0263441974764801	0.016252284669968	0.00262239702369101	0.000864113398536727	35	35	35	1.74708661962106
ITGAL	16	30472658	30523185	ENSG00000005844.17	-2.36688691223995	-0.0592942150642471	0.0179384131245233	0.0358830855495069	0.037575046771375	4.2240930564616e-06	1.87480992781788e-06	34	34	34	1.74621597833457
ZDHHC18	1	26826710	26857602	ENSG00000204160.11	2.36421818556338	0.0435478367734021	0.0180681680286231	0.064732088089257	0.102892412574669	9.53076193078701e-15	7.6262074064083e-15	47	49	49	1.74308587928153
RHOF	12	121777754	121803403	ENSG00000139725.7	-2.36303351202892	-0.0949257347374604	0.0181260304331462	0.0131981341765565	0.0073035551217499	0.0441706658862185	0.0120284021242624	30	31	31	1.74169729517302
NACC2	9	136006537	136095285	ENSG00000148411.7	-2.36109489349267	-0.0868658003255913	0.0182210674644787	0.017723539223703	0.0184257808102064	0.00134828778022526	0.000461669980489467	34	38	38	1.73942618387494
FLII	17	18244836	18258916	ENSG00000177731.15	2.3600432641924	0.0520221825454385	0.0182728038660005	0.0484282560400439	0.0666116523631331	6.76868412928886e-10	4.01073528529129e-10	38	38	38	1.73819480732168
OTOF	2	26457203	26558698	ENSG00000115155.16	2.35972754086796	0.44724962134641	0.0182883614056229	0.000621960532050109	0.00335210657363719	0.173185468091118	0.0417940633593368	2	2	2	1.73782520454958
GALNS	16	88813734	88856970	ENSG00000141012.12	2.35968761141588	0.0360846207817194	0.0182903297896671	0.0946567846670137	0.147205980677045	6.61307908423888e-21	7.27651222841416e-21	27	27	27	1.73777846376681
NCOA4	10	46005088	46030714	ENSG00000266412.5	2.3588707447052	1.4539384912745	0.0183306392258913	5.39172201411447e-05	0.101154229287914	1.64113930661429e-14	1.29353577963423e-14	1	36	36	1.73682239006033
RAB38	11	88113242	88175467	ENSG00000123892.11	2.35864716988285	0.0364631538968684	0.018341685386167	0.0793163371987766	0.131001798217815	1.27472804510888e-18	1.25245269129533e-18	42	43	43	1.73656076025367
RPH3AL	17	212389	386254	ENSG00000181031.15	2.35831193702388	0.0259698969643889	0.0183582591534035	0.18672749326269	0.246494119674148	7.02385200921163e-36	1.48500390844416e-35	128	132	132	1.73616850374021
NBPF12	1	146938744	146996202	ENSG00000268043.7	2.35547598080368	0.124855101652011	0.0184989929385768	0.0104200473323344	0.0688635457541228	3.41638996922688e-10	2.06836516843384e-10	21	35	35	1.73285191338745
CALM3	19	46601074	46610793	ENSG00000160014.16	2.35492213426604	0.122142754131282	0.0185265873990658	0.00723479435600479	0.00781380939054203	0.0373564012943311	0.0103146564793667	10	10	10	1.7322045704407
AL109955.1	20	57384160	57393062	ENSG00000218018.2	-2.35458884860868	-0.0837819096693627	0.0185432101435685	0.0182790615126829	0.00367286160059251	0.153917218537406	0.037578315881989	43	44	44	1.73181507995659
CACYBP	1	174999163	175011715	ENSG00000116161.17	2.35049105367893	0.0559029401462165	0.0187486583561089	0.0364468114103981	0.0580260174148623	9.0873874272496e-09	4.98706694192048e-09	43	44	44	1.7270298047035
POLL	10	101578882	101588270	ENSG00000166169.16	-2.34841553403262	-0.0734078755775096	0.0188534748246283	0.0234378865910908	0.00558636001960733	0.0785273729610599	0.0203643982621543	39	39	39	1.72460859463142
IKZF1	7	50304068	50405101	ENSG00000185811.16	2.3479404260118	0.0577666026703904	0.0188775403652441	0.0359636864910217	0.0584245441483162	8.05784484432296e-09	4.4351235676315e-09	15	15	15	1.72405459242087
NIFK-AS1	2	121649650	121728481	ENSG00000236859.6	-2.34787395945082	-0.0957831962191863	0.0188809092222996	0.0123042158359656	0.0342223425829031	1.15332129731019e-05	4.91537554669466e-06	15	15	15	1.72397709580491
TMEM185B	2	120221278	120223408	ENSG00000226479.3	-2.34726316697164	-0.0688065424167156	0.0189118918576697	0.0251761779650224	0.0561422012630402	1.6036771979697e-08	8.64803417948184e-09	14	14	14	1.72326502418249
USE1	19	17215346	17219829	ENSG00000053501.12	-2.34603845813699	-0.0497311900142376	0.0189741495637232	0.0492752388568096	0.0929009474062455	2.14075838389477e-13	1.57655315283154e-13	13	13	13	1.72183768041584
EXOSC10	1	11066618	11099881	ENSG00000171824.13	2.34592407176245	0.070331441403238	0.0189799735011699	0.0221353725309218	0.00309606451515228	0.190566797715234	0.0454902219412318	62	62	62	1.72170439824717
NFKB1	4	102501329	102617302	ENSG00000109320.11	-2.3456129546723	-0.0668858753560881	0.0189958218139224	0.0244378100127623	0.0215748476606548	0.000517758439552581	0.000186124760519345	42	42	42	1.72134191287362
LMF2	22	50502949	50507691	ENSG00000100258.17	-2.34517132895252	-0.161762690863889	0.0190183381089381	0.00462876882055564	0.00843854428128813	0.0304787609452192	0.00855604485760303	9	9	9	1.72082743596072
AL592295.4	1	161399409	161422424	ENSG00000283696.1	-2.34400373936586	-0.0494204539883803	0.0190779801236468	0.0499585844377885	0.100461438471578	2.03754336918579e-14	1.59807020044109e-14	10	10	10	1.71946760801717
SERPINC1	1	173903804	173917378	ENSG00000117601.13	-2.34369467601039	-0.130043919214573	0.0190937948317684	0.00865672321061525	0.0125807430349938	0.00817393627612405	0.0025139239354329	22	22	22	1.71910774836322
KMT2B	19	35718019	35738878	ENSG00000272333.5	-2.3428166744192	-0.0407060568857372	0.0191387845337092	0.073076803884958	0.0617207846254452	2.97723815924898e-09	1.69173853719299e-09	76	78	78	1.71808564686559
MARCO	2	118942166	118994660	ENSG00000019169.10	-2.3424135016055	-0.0231021560845471	0.0191594745492025	0.203423419450922	0.290469361450869	3.89461057203799e-43	1.08963992641172e-42	26	26	26	1.71761640567037
SLC12A4	16	67943474	67969601	ENSG00000124067.16	-2.34238425242071	-0.114447555419971	0.0191609763187348	0.0356351813567846	0.0652632840681881	1.0187641326831e-09	5.98103080755073e-10	18	18	18	1.71758236587143
TIPRL	1	168178933	168202114	ENSG00000143155.12	2.3422368566452	0.0461886639351167	0.0191685457702047	0.0644726383397244	0.0685597301971736	3.74677066651935e-10	2.26273163612638e-10	76	76	76	1.71741083380592
PMM1	22	41576894	41589890	ENSG00000100417.11	-2.34203345306737	-0.0362421814224759	0.0191789957723832	0.0891970025106153	0.170057733376374	3.37352360450391e-24	4.38270035437189e-24	14	14	14	1.71717413657779
MPV17L	16	15395754	15413268	ENSG00000156968.8	-2.33909719252485	-0.0305859553654874	0.0193304039521994	0.134039816667823	0.200865996596336	8.91642465071453e-29	1.41200480580613e-28	17	17	17	1.71375907031816
DISP3	1	11479166	11537584	ENSG00000204624.7	-2.33795038474376	-0.181670459691782	0.0193898220975058	0.003411350618982	0.00393601098949471	0.139910922823439	0.0344468291564992	12	12	12	1.71242617557452
RGS16	1	182598623	182604408	ENSG00000143333.6	2.33794888611762	0.626545139970105	0.0193898998482764	0.000346700005972081	0.00335478102222235	0.173013812671792	0.0417567975792885	4	4	4	1.71242443411125
AL121983.2	1	174115300	174160004	ENSG00000227373.5	-2.33782532545663	-0.0650109892614286	0.0193963112813096	0.025601524196892	0.0361384106153809	6.49582106509248e-06	2.83632628850854e-06	18	18	18	1.71228085473437
PTK6	20	63528001	63537370	ENSG00000101213.6	2.33742614830964	0.0902243907465671	0.0194170368249105	0.0138148021357696	0.0222408647824233	0.000423213438055819	0.000153711149477685	13	14	14	1.71181704573489
DDI2	1	15617500	15669044	ENSG00000197312.11	2.33717921612216	0.0739061565392503	0.0194298673935517	0.0228878110073974	0.0301185621216842	3.94785930780451e-05	1.59607851362555e-05	39	39	39	1.71153016339637
LINC00885	3	196142636	196160890	ENSG00000224652.1	2.33577723075301	0.0853584830904399	0.0195028549086222	0.0162037427557701	0.0142477153615117	0.00486623634854473	0.00154405988646471	21	25	25	1.70990181016016
ANKRD44	2	196967017	197311173	ENSG00000065413.18	2.33528697837438	0.0746819800701002	0.0195284339649173	0.0228511688971675	0.0435680449545629	7.01299719640743e-07	3.32716753118242e-07	7	7	7	1.70933258250142
FBXO46	19	45710629	45730904	ENSG00000177051.5	2.33521129890926	0.147732014405982	0.0195323851724462	0.0057710621398183	0.0101165372037232	0.0177783625244236	0.00519605918318963	9	9	9	1.70924472015391
F2R	5	76716043	76735781	ENSG00000181104.6	-2.33407863038349	-0.0574024990274932	0.0195916050339919	0.0367076967638192	0.0563514281596492	1.50567992618935e-08	8.13949892238754e-09	29	31	31	1.70792998315523
HTATIP2	11	20363685	20383783	ENSG00000109854.13	2.33399258427719	0.0431243405794825	0.019596110227359	0.0617520224435619	0.133773722272408	5.21600007047552e-19	5.24393630367518e-19	10	10	10	1.70783012631924
USP38	4	143184917	143223830	ENSG00000170185.9	-2.3325241202321	-0.0438938901077371	0.0196731355354001	0.0565066906300797	0.109146544702754	1.33857019876069e-15	1.12300276296351e-15	36	36	36	1.70612641602384
CEP95	17	64506588	64542461	ENSG00000258890.6	-2.33038790657296	-0.0605057364533827	0.0197856583662918	0.0349270481441473	0.063433802907388	1.77311746973987e-09	1.02093628520407e-09	24	26	26	1.70364949404135
RPAP1	15	41517176	41544269	ENSG00000103932.11	-2.32814813949446	-0.0449896738463327	0.0199042388559301	0.0552922039881196	0.10080242201047	1.83175700144299e-14	1.44143490039132e-14	13	13	13	1.70105442531373
ZNF426	19	9523224	9538645	ENSG00000130818.11	-2.32779961506281	-0.123514427404632	0.0199227465365761	0.00917304673786122	0.00340874476457112	0.169591566586531	0.0410194062372745	20	21	21	1.70065079023683
LAMC1	1	183023460	183145592	ENSG00000135862.5	2.3274603047169	0.0278971336848805	0.0199407793527122	0.131661392504039	0.215659591527925	4.91150921636926e-31	8.53056148458521e-31	25	25	25	1.7002578720039
DDX42	17	63773603	63819317	ENSG00000198231.12	2.32726814944845	0.0328411369291318	0.0199509978574485	0.116209464709227	0.175382858548191	5.60479824546941e-25	7.49029705777712e-25	35	35	35	1.70003537801503
AUTS2	7	69598296	70793495	ENSG00000158321.15	2.32623493209722	0.100078735939107	0.0200060210804331	0.011210609758373	0.0146460158400834	0.00430189531248569	0.0013759861488508	62	62	62	1.69883927791253
AC090152.1	8	59119040	59121346	ENSG00000167912.5	-2.32591998204987	-0.0925028267898951	0.0200228198315241	0.0138974367450588	0.0181220485218216	0.00147925057827494	0.000503666040988336	35	35	35	1.69847476047142
ZNF253	19	19865886	19894674	ENSG00000256771.3	2.32573716458354	0.0371080003914719	0.0200325765642294	0.0796388984114303	0.115736547230733	1.66990918460305e-16	1.47935493388201e-16	43	43	43	1.69826318871628
GNAI3	1	109548611	109618321	ENSG00000065135.10	2.32532268433189	0.0829881197841323	0.0200547122111918	0.017139414646228	0.0164320698958385	0.00248154323852266	0.000821611110319716	37	38	38	1.6977835658433
ITPK1	14	92936914	93116320	ENSG00000100605.16	-2.32355114653532	-0.153366313025465	0.0201495633778357	0.00482333535517735	0.00947835801801722	0.0217987785842926	0.00628692149395266	20	20	20	1.69573436017553
FCRL3	1	157674321	157700857	ENSG00000160856.20	-2.32349547911789	-0.0247178632334136	0.0201525502399189	0.188248982009272	0.24839864503109	3.47559305624767e-36	7.43908217025688e-36	26	26	26	1.69566998748602
PSMG3-AS1	7	1570073	1589626	ENSG00000230487.7	2.32180188949046	0.0459639607258415	0.0202436054760155	0.06338600702129	0.111733716838507	5.92194547162291e-16	5.07366584416924e-16	28	28	28	1.69371213516779
CA6	1	8945867	8975092	ENSG00000131686.14	2.32145357423034	0.0278998025044657	0.0202623769616416	0.153516565430729	0.207120841892416	1.00013712330656e-29	1.64176144355986e-29	41	41	41	1.69330960928309
RPL23	17	38847865	38853843	ENSG00000125691.12	-2.32143926620483	-0.867914685228904	0.0202631483776436	0.000159709642161421	0.00316262233676272	0.185861783459671	0.0444854230616884	1	1	1	1.69329307542152
BUD13	11	116748170	116772988	ENSG00000137656.11	2.31934362893567	0.0569973725427316	0.0203764115632173	0.0364628567938713	0.0471017245228301	2.43013829385248e-07	1.19918547279963e-07	45	45	45	1.69087229606618
LOR	1	153259700	153262122	ENSG00000203782.5	-2.31818068922391	-0.135071966718909	0.0204395030744324	0.0059293281197684	0.0081159207647837	0.0338483856877114	0.00942877819547791	9	10	10	1.68952966698426
PFKL	21	44300051	44327376	ENSG00000141959.16	2.31783972661564	0.0397441145826525	0.0204580331630861	0.0706731204077749	0.133327559447441	6.02391499830893e-19	6.0311527908887e-19	61	62	62	1.68913612172249
NDUFV2	18	9102630	9134345	ENSG00000178127.12	2.31541167604954	0.0595622006818955	0.0205904131370716	0.0323754020599105	0.0457167802672911	3.68199727599269e-07	1.7888789613963e-07	28	28	28	1.68633493937758
SMARCA4	19	10960825	11079426	ENSG00000127616.17	-2.31434216045871	-0.0956179852820237	0.0206489608711023	0.0115445522850299	0.00778605142718931	0.0376972130096323	0.0104028321093255	23	23	23	1.68510179869529
AL357078.3	1	65003470	65004087	ENSG00000272506.1	2.31150119485296	0.0795221090050318	0.0208051872406076	0.0195815508546644	0.0195381394042769	0.000960764541562107	0.00033489336225641	23	23	23	1.68182837132997
CLN8	8	1755778	1801711	ENSG00000182372.9	2.308117310818	0.0331635590731445	0.0209926126172601	0.0994332337726069	0.179767151388683	1.26808983844676e-25	1.75169017959324e-25	23	23	23	1.6779335083137
DSTYK	1	205142505	205211566	ENSG00000133059.16	2.30623720589366	0.1033277605468	0.0210973816981223	0.0109794950688922	0.0338638597429894	1.28411874834162e-05	5.45268339198989e-06	7	7	7	1.67577143970778
PKD2L1	10	100288154	100330486	ENSG00000107593.16	-2.30595499205825	-0.0235694205124806	0.0211131473575079	0.160675400994757	0.244172509965795	1.65201987720191e-35	3.42989854699892e-35	33	33	33	1.67544702116358
HELLS	10	94501434	94613905	ENSG00000119969.14	2.30495824953367	0.118615106197273	0.0211689117867439	0.00862632034983585	0.0162840698171244	0.00259691878515118	0.000857350374748947	12	12	12	1.6743014668346
WNT11	11	76186325	76210736	ENSG00000085741.12	-2.30447407615889	-0.053612783439244	0.0211960459466912	0.0408460811185872	0.0462676340136749	3.12118484808703e-07	1.52712896944364e-07	67	67	67	1.67374514773608
MMP15	16	58025566	58046901	ENSG00000102996.4	2.30233226842147	0.0814683034251421	0.021316441412385	0.0217123794820633	0.0150053952573653	0.00384982378073226	0.00123940572725104	39	39	39	1.67128529514072
ZGPAT	20	63707465	63736142	ENSG00000197114.11	2.30210718960532	0.0776822765387725	0.0213291280775012	0.016896067253633	0.0139246493877479	0.00537885456125834	0.00169539064446411	22	22	22	1.67102689789655
PEF1	1	31629862	31644896	ENSG00000162517.12	-2.30101530523957	-0.143504585299726	0.0213907659830761	0.00579140082465854	0.0159363895833646	0.00288978297820304	0.000946940396955503	8	8	8	1.66977366347583
TOGARAM2	2	28956611	29061373	ENSG00000189350.12	2.30078365661038	0.0431289608859525	0.0214038626942145	0.0616217702103448	0.0964818975360545	7.04136116131418e-14	5.33977084488488e-14	24	24	24	1.66950784368808
ZNF599	19	34758076	34773229	ENSG00000153896.17	2.30058062318141	0.0891824839164696	0.0214153473301959	0.0140128092304132	0.00748419906566941	0.0416203800695511	0.0113830384259678	34	34	34	1.66927487749603
CNNM4	2	96760902	96811891	ENSG00000158158.11	2.30050559025711	0.104349075494211	0.0214195929438273	0.0109869338049508	0.0290346613813995	5.46611598146477e-05	2.17612458870794e-05	4	4	4	1.66918878672215
TMX2	11	57712600	57740973	ENSG00000213593.9	2.30004635087396	0.0470132892743277	0.021445594217409	0.0509689202671541	0.0391446691676658	2.63958618595411e-06	1.19140714833207e-06	57	58	58	1.66866191576828
FOXD2-AS1	1	47432133	47434641	ENSG00000237424.1	-2.29995392439527	-0.093260519805748	0.0214508305524593	0.0147234030938642	0.00658343055309378	0.0560902693360781	0.014972076993065	28	28	28	1.6685558877512
ZBTB37	1	173868082	173903549	ENSG00000185278.15	2.29838677473195	0.0974149090964064	0.0215397855579016	0.0137085527666619	0.0223088316452453	0.000414599556654705	0.00015067293220216	24	25	25	1.66675862469094
EDN3	20	59300427	59325992	ENSG00000124205.15	-2.29831862288166	-0.0830030434424959	0.0215436612892967	0.0164589887658542	0.055341260952195	2.04134877217809e-08	1.09062834922767e-08	5	5	5	1.66668048754613
AP003774.3	11	64394342	64395831	ENSG00000231680.1	-2.29791795356411	-0.0274622589295806	0.0215664592544713	0.150980591985836	0.206938303847472	1.06632646933842e-29	1.74251223680588e-29	29	29	29	1.66622115079308
AP001816.1	4	101347780	101348883	ENSG00000254531.1	-2.29493406551155	-0.020836846689439	0.0217369031985367	0.260192592388008	0.312438855654224	6.27877418428997e-47	1.98601697470635e-46	54	55	55	1.66280232867596
PELI3	11	66466327	66477337	ENSG00000174516.14	2.29267978657904	0.0429827600515888	0.0218664471062868	0.0555939610558638	0.0725502243460306	1.11268407789981e-10	6.96983135565169e-11	58	58	58	1.66022177606078
CEP85	1	26234153	26279038	ENSG00000130695.14	2.28918423901727	0.0487561720743315	0.0220686499517648	0.0477239723876124	0.0865164916351887	1.54054799087181e-12	1.0766096099795e-12	33	33	33	1.65622423396261
AL157871.2	14	100339832	100340554	ENSG00000258521.1	-2.28819932464913	-1.69745911919786	0.0221259160322042	4.02992918606999e-05	0.0198424971315069	0.000875830805410603	0.000306655659201622	2	2	2	1.65509874008793
AP003774.1	11	64449074	64451657	ENSG00000181908.5	-2.28814783098851	-0.0483712143615721	0.0221289135909081	0.0504203358987049	0.0312041747584854	2.85039344999388e-05	1.16876630660347e-05	90	90	90	1.65503990704226
AC093690.1	2	28307691	28310459	ENSG00000223522.1	2.28780284996222	0.0493373687112601	0.0221490048029637	0.0429895489748292	0.0781056097812708	2.03982329462999e-11	1.34155903162888e-11	21	21	21	1.65464578268204
STN1	10	103882542	103918205	ENSG00000107960.10	-2.28672093985665	-0.0426712138780395	0.0222121166650149	0.0582797011712872	0.0685092495309534	3.80467332893862e-10	2.29541138647352e-10	53	53	53	1.65341005414242
RWDD1	6	116571367	116597675	ENSG00000111832.12	-2.28445069969193	-0.0593101917083571	0.0223450568365556	0.0343528123505214	0.0560481301062511	1.64978840463576e-08	8.88088192043645e-09	75	75	75	1.6508185363372
RAB1A	2	65070701	65130106	ENSG00000138069.16	-2.28285619889863	-0.123110453342995	0.0224388402995355	0.00811825985184018	0.00491031236421887	0.0991208469118027	0.02521107060807	17	17	17	1.64899959235916
KMT2A	11	118436490	118526832	ENSG00000118058.20	-2.28070275133448	-0.104421622359863	0.0225660422556041	0.00948617387769238	0.00790685533680106	0.0362372649490814	0.0100307947663809	24	24	24	1.6465446029635
SPATA2L	16	89696343	89701705	ENSG00000158792.15	-2.27999562837008	-0.0288933061184615	0.0226079477561386	0.134282517442098	0.226479560396635	1.02963871193718e-32	1.9353914007606e-32	15	15	15	1.64573885908924
AC097641.2	17	73202968	73203431	ENSG00000277728.1	-2.27965846095011	-0.121128676586987	0.0226279527631461	0.0079488015054036	0.00471659908788007	0.106052048895566	0.0268135574399959	18	18	18	1.64535473653965
AC058791.1	7	130936464	130939661	ENSG00000273319.1	2.27795348110352	0.0894340437820295	0.0227293493467066	0.0138171844095183	0.0306827596211216	3.33300911422227e-05	1.35723920879312e-05	23	23	23	1.64341299626709
CCDC81	11	86374736	86423109	ENSG00000149201.9	-2.27775321597427	-0.0925673048398306	0.0227412851534298	0.0117613668028133	0.00312500756676994	0.188503999130493	0.0450510734094229	24	27	27	1.64318499614468
PCGF5	10	91163012	91284331	ENSG00000180628.14	-2.27765544088853	-0.0673007490171287	0.0227471145293167	0.0298119541707073	0.0158712566672657	0.00294825891190487	0.000964406518483287	60	61	61	1.64307368575292
TACC3	4	1721490	1745176	ENSG00000013810.18	-2.27585381963431	-0.0482030314533049	0.022854760266615	0.0489790965735441	0.0986598669335679	3.57405907282669e-14	2.75433049679331e-14	19	19	19	1.64102332985189
C7orf71	7	26637871	26647305	ENSG00000222004.7	-2.27579117972945	-0.0971008298463751	0.0228585109091049	0.0118228617991621	0.0216206456575136	0.00051062534466108	0.000183696815990203	20	21	21	1.64095206462415
IL15	4	141636599	141733987	ENSG00000164136.16	2.27516651455872	0.0389060941484979	0.0228959427799332	0.0776806374030097	0.127389184197485	4.06915103770731e-18	3.9077198544812e-18	21	21	21	1.64024146894376
UVSSA	4	1347266	1395992	ENSG00000163945.15	2.27506015678421	0.0190569804085967	0.0229023213691458	0.299848587317274	0.403687637726307	4.41285197974897e-64	2.58259247243317e-63	56	59	59	1.6401204955328
AC007220.1	16	11196177	11224969	ENSG00000263033.2	2.27482765155785	0.137966151281849	0.0229162707688716	0.00480759510219702	0.00598989076094582	0.0684681123671951	0.0179595012970686	15	15	15	1.63985605495393
CNTLN	9	17134982	17503923	ENSG00000044459.14	2.27449955512985	0.092271041294785	0.0229359678205757	0.0139255647502719	0.0385021355949948	3.19982588638655e-06	1.43333012206816e-06	13	13	13	1.63948292938125
DAPP1	4	99816833	99870154	ENSG00000070190.12	2.27297198458328	0.0340905874810946	0.0230278682545445	0.101453057679229	0.147267452990276	6.4812519331718e-21	7.13794314258963e-21	51	51	51	1.6377462638655
AC114341.1	18	79900555	79900903	ENSG00000278075.1	2.27270961689141	0.144025471971692	0.0230436847423915	0.00583591754067937	0.00472609940748273	0.105700048333371	0.02673292861078	18	18	18	1.63744807493034
MTMR12	5	32226994	32313009	ENSG00000150712.10	-2.27235793549722	-0.135621050476111	0.0230649001867181	0.00576003656375152	0.0183226086334701	0.00139140661881283	0.000475694898542543	7	7	7	1.63704842045963
ANKRD26	10	26991914	27100498	ENSG00000107890.16	-2.26960004803807	-0.0733592765286582	0.023231860714958	0.0228919363772095	0.047378385359704	2.23652070863198e-07	1.10702413531087e-07	40	40	40	1.63391600475525
TCF12	15	56918623	57299281	ENSG00000140262.17	-2.26788666881722	-0.0726453401030348	0.0233361150865415	0.0236478069588588	0.0112198379436725	0.0125319892877368	0.0037518661509833	51	51	51	1.63197144207425
EED	11	86244544	86278813	ENSG00000074266.19	2.26735428407597	0.0542990790857939	0.0233685918157808	0.0370874892717062	0.0667186716691406	6.55244576439472e-10	3.89021587656341e-10	29	29	29	1.63136745727238
JMJD7	15	41828085	41837581	ENSG00000243789.10	2.26701789269097	0.0539311123918006	0.0233891327072582	0.0390970287464427	0.055668014371792	1.84998518462235e-08	9.91668863460423e-09	14	14	14	1.63098588197175
UPB1	22	24494107	24528390	ENSG00000100024.14	2.26387356538381	0.0385438784452613	0.0235818922322431	0.082271743010424	0.113763252390276	3.11882402522006e-16	2.71332947967387e-16	74	74	74	1.62742134966288
OAZ3	1	151762899	151771334	ENSG00000143450.16	-2.26107144842547	-0.131527684695182	0.0237548330668748	0.00700559465230877	0.0152782173488752	0.00353904145834852	0.00114467636307418	21	21	21	1.62424801716605
WDFY4	10	48684876	48982956	ENSG00000128815.19	-2.26098413620167	-0.0332928515115929	0.0237602394254971	0.0984510517857552	0.17616300179848	4.30482361630515e-25	5.7752990516506e-25	23	25	25	1.62414918740093
DEGS2	14	100143957	100160163	ENSG00000168350.7	2.25875029993162	0.0808650236948168	0.0238989216646026	0.0158425487532667	0.0165696640162349	0.002378933585952	0.000789372399584705	27	28	28	1.62162169426851
AC116407.1	17	32141226	32143135	ENSG00000214708.4	2.25845907663248	0.167011048050085	0.0239170531765627	0.00505328791734428	0.0114227434800486	0.0117553753526304	0.00353333195790318	8	9	9	1.62129233087076
OGFRP1	22	42269753	42275196	ENSG00000182057.4	2.25759422319518	0.0708795762478063	0.0239709691428807	0.0217946932343761	0.0397973317159358	2.1708215520294e-06	9.86995712700355e-07	13	13	13	1.62031440714712
AC008763.1	19	7633766	7636990	ENSG00000268204.1	-2.25723890540485	-0.0216659394160803	0.0239931505954447	0.232972094225924	0.331223094571565	2.87756649347721e-50	1.00752570531024e-49	17	17	17	1.61991272008653
SPTSSA	14	34432789	34462356	ENSG00000165389.6	2.25627161379274	0.048926837282838	0.0240536259953831	0.0462308939956063	0.0642319130482821	1.39246697667658e-09	8.09263347362587e-10	51	51	51	1.6188194460641
DDR1	6	30876421	30900156	ENSG00000204580.13	2.25587056176565	0.0358207979778667	0.0240787386392862	0.142360335249883	0.15969661480075	1.07471681339587e-22	1.2987229888348e-22	74	82	82	1.61836626726246
CDK12	17	39461511	39564907	ENSG00000167258.13	2.25302219204874	0.135263414928866	0.0242577497499599	0.00655887661447639	0.00431027953886832	0.12238123547416	0.0305091503329129	17	17	17	1.61514948856845
B4GALT7	5	177600100	177610347	ENSG00000027847.13	2.25265619588304	0.0207753536597645	0.0242808348943416	0.243603077203609	0.35370655414709	2.18005614170075e-54	8.83290085446928e-54	45	48	48	1.61473638416302
AC099850.1	17	59106598	59118267	ENSG00000224738.1	2.25203956139763	0.0876829625161216	0.0243197720779507	0.0147234060386782	0.0237522046653343	0.000268039888493373	9.9241426848529e-05	11	11	11	1.61404049953714
AC093281.2	5	91226475	91227071	ENSG00000251093.1	2.25198504273262	0.172146398330995	0.0243232172438632	0.00375540013251724	0.0168197578397925	0.00220328375596183	0.000734804277404037	5	5	5	1.61397898125595
C19orf44	19	16496311	16521352	ENSG00000105072.8	2.25193996086036	0.0940531422616844	0.0243260663955984	0.0125977121398819	0.0373345766700554	4.53959215071968e-06	2.01042086750776e-06	7	7	7	1.61392811222826
USP45	6	99432379	99521728	ENSG00000123552.17	-2.25183945070816	-0.202390234799826	0.0243324196282663	0.00285367199061421	0.00371687522909463	0.151468333673487	0.0370364098227188	12	12	12	1.61381470245615
VPS26A	10	69123512	69172861	ENSG00000122958.14	2.25026336015279	0.0963603194410864	0.0244322323433786	0.0136473180120834	0.0175515374738759	0.00176099068079861	0.000593754216309426	19	19	19	1.61203685025461
AC104561.3	8	23493009	23494198	ENSG00000253986.1	-2.25022159151048	-0.0878954521628767	0.024434882341475	0.0148713884212231	0.0370597826867063	4.92907845825725e-06	2.17575185309427e-06	14	14	14	1.61198974783987
AL590491.2	9	60943311	60964185	ENSG00000276422.1	-2.25010034080923	-0.616117858372827	0.0244425764643641	0.000843448612658506	0.0326750026789581	1.8338352258139e-05	7.67261855299435e-06	4	29	29	1.61185301752602
PLGRKT	9	5357973	5437878	ENSG00000107020.9	2.24990723833046	0.0406709347368468	0.0244548343708135	0.0610374263908403	0.120971757294559	3.16453385955976e-17	2.89007663338014e-17	18	18	18	1.61163527424876
RNPS1	16	2253116	2268412	ENSG00000205937.11	-2.24830426644621	-0.0460640407905196	0.0245567948574337	0.0452588575852798	0.104031888679166	6.67101466704211e-15	5.38595551281468e-15	36	37	37	1.60982831776566
RNF182	6	13924446	13980302	ENSG00000180537.12	2.24796871679751	0.0162878025850693	0.0245781847768035	0.415349326454867	0.558984997426323	2.22546588173357e-100	4.56957484546227e-99	33	34	34	1.60945019510817
CBWD1	9	121038	179147	ENSG00000172785.18	-2.24742603302002	-0.0600585717802379	0.024612812816194	0.0305441142113764	0.225644610011546	1.39002774670737e-32	2.59069912784105e-32	1	7	7	1.60883875115922
RPSA	3	39406689	39412542	ENSG00000168028.13	-2.24639562559496	-0.028713518139524	0.024678678281049	0.134598980150413	0.191879681787458	2.00794739528305e-27	3.00313031606679e-27	94	95	95	1.60767810357794
AL669831.5	1	778770	810060	ENSG00000237491.8	-2.24610276806009	-0.0924730681913394	0.0246974260957505	0.0197388934435378	0.121748784823658	2.47037576069895e-17	2.26637347134773e-17	16	22	22	1.60734830547148
ICAM5	19	10289981	10296778	ENSG00000105376.4	-2.24246309087439	-0.105561426850475	0.0249314581788549	0.00998246511013652	0.0173512255293809	0.00187228657996716	0.000629527821857853	11	11	11	1.60325231995148
COPS6	7	100088954	100092200	ENSG00000168090.9	2.24173381466985	0.0464961927377594	0.0249785810534016	0.0539336880548148	0.0951152830546315	1.07681193543249e-13	8.07494856029557e-14	38	38	38	1.60243223602516
STAG3	7	100177563	100221488	ENSG00000066923.17	2.24067875743538	0.413589410499706	0.0250468910637849	0.000667780303096734	0.00376492145695382	0.14884517013306	0.0364501821219541	5	6	6	1.60124617309556
PSMD4	1	151254703	151267479	ENSG00000159352.15	2.24011957800277	0.0474435834809217	0.0250831608440361	0.0339888221472296	0.0831826422323422	4.29864610727191e-12	2.93551932169229e-12	11	11	11	1.60061773695508
PTOV1-AS2	19	49856970	49859289	ENSG00000269352.1	2.23903567856909	0.0584001788635719	0.0251535947856166	0.0420071913802137	0.0865559153848023	1.52193989228335e-12	1.063912236962e-12	19	19	19	1.59939993967391
PCP2	19	7631611	7633748	ENSG00000174788.9	-2.23775611787403	-0.0226341585242412	0.025236963483467	0.210363689232456	0.317129791300311	9.38850916018322e-48	3.05745842741461e-47	18	18	18	1.59796290068412
PROK2	3	71771656	71785206	ENSG00000163421.8	-2.23678293315308	-0.0416301358905647	0.0253005305332868	0.0662387493601379	0.158736204462853	1.4782345371306e-22	1.77571927308281e-22	7	7	7	1.59687037189678
TCF7L1	2	85133410	85310388	ENSG00000152284.4	2.23607065521365	0.0400686585056363	0.0253471433028561	0.0605370382706737	0.101451690729761	1.49548677501326e-14	1.18103857660215e-14	32	33	33	1.59607097983028
TP53I3	2	24077433	24085861	ENSG00000115129.13	-2.2315802106081	-0.0192950552072383	0.0256427207716912	0.323698142031117	0.420459928696146	1.62190827926745e-67	1.07959724814578e-66	48	48	48	1.59103589672564
EAF1	3	15427355	15450635	ENSG00000144597.13	-2.2314499594897	-0.0723869822911814	0.0256513386862933	0.0211505428135649	0.0409526059780752	1.53570816580953e-06	7.06853926408344e-07	14	14	14	1.590889965098
AL121820.1	14	68683411	68685565	ENSG00000258623.1	-2.23089925993191	-0.0746178191845862	0.0256878027792357	0.0238501494009506	0.0160585759584375	0.00278323245968407	0.000914250979972327	37	37	37	1.59027304176958
DYRK4	12	4562204	4615302	ENSG00000010219.13	-2.22810570434173	-0.0269072641643608	0.0258734669945297	0.150594964521666	0.250715876975533	1.47315278972168e-36	3.19544598846675e-36	31	31	31	1.58714537276362
APOBEC3G	22	39077005	39087743	ENSG00000239713.8	-2.22651232362433	-0.0392870324330123	0.0259798844501254	0.0640796823834882	0.122570481892723	1.90081789670662e-17	1.75946240875745e-17	14	14	14	1.58536278485593
RELL2	5	141636950	141641077	ENSG00000164620.8	2.22613712325368	0.0716116195330902	0.0260049980113603	0.0202335764925876	0.0316423663727781	2.49935535085143e-05	1.0305832553791e-05	26	26	26	1.58494317510027
CGAS	6	73413515	73452276	ENSG00000164430.15	2.22441619379019	0.0980266421828232	0.0261204553201927	0.0113107357523677	0.0260856857023929	0.000132654631093849	5.06955711294694e-05	60	60	60	1.58301925690218
SLK	10	103967201	104029233	ENSG00000065613.13	-2.22357290064019	-0.0614211111029941	0.0261771935105317	0.0281165878771108	0.034159077203006	1.17539471962612e-05	5.00504896689983e-06	23	23	23	1.58207691654096
HSPD1	2	197486581	197516737	ENSG00000144381.16	2.22346178328322	0.116057436489059	0.0261846776113329	0.00892107456452215	0.00938974683646552	0.0224269919041444	0.00645657442151254	16	16	16	1.58195276881161
TNIP3	4	121131408	121227466	ENSG00000050730.15	-2.22337110741324	-0.0759440471686472	0.0261907862844483	0.0195908174538297	0.0250593408039727	0.000180708327390927	6.80297684123827e-05	56	57	57	1.58185146324444
CORO6	17	29614756	29622907	ENSG00000167549.18	-2.22299488567134	-0.165109644470789	0.0262161448372361	0.00406996309575676	0.00798364943497916	0.0353399761179185	0.00981606082925947	6	6	6	1.58143117225741
ODF2L	1	86346824	86396342	ENSG00000122417.15	-2.22249893476364	-0.0609335587740469	0.0262496059422426	0.0296454665417971	0.0393264733850051	2.49967445945754e-06	1.13078423810524e-06	31	31	31	1.5808772118159
MEAF6	1	37492575	37514774	ENSG00000163875.15	-2.22086603329488	-0.0248693848185078	0.0263600364361122	0.164659761430819	0.225545605849341	1.44035413421873e-32	2.6824327868347e-32	105	105	105	1.57905399377486
POLE	12	132623753	132687365	ENSG00000177084.16	-2.22072019409452	-0.0752003392507144	0.0263699188052203	0.0209395959164951	0.0258929254273008	0.000140580821385573	5.35641371414418e-05	19	21	21	1.57889120742686
TSPOAP1-AS1	17	58325450	58415766	ENSG00000265148.5	-2.22037323873068	-0.058490415918542	0.026393442094049	0.031044610390747	0.050209080996248	9.55913097794039e-08	4.84638870225511e-08	31	31	31	1.5785039676818
CATSPER3	5	134967906	135011707	ENSG00000152705.7	-2.21975481689507	-0.117705124638759	0.0264354155481251	0.00992568313438957	0.00719757733276707	0.0457426729541427	0.0124110047475976	26	26	26	1.57781385836879
SKAP1	17	48133440	48430275	ENSG00000141293.15	2.21974155505742	0.0743396951056082	0.0264363162852749	0.01832710456087	0.0103844378264151	0.0163261113399589	0.00480173101710051	48	48	48	1.57779906085185
FPR1	19	51745172	51804110	ENSG00000171051.8	-2.21963729563572	-0.0386742116724789	0.0264433984549303	0.0713084272141307	0.131011888034314	1.27059453527497e-18	1.24889785968419e-18	14	14	14	1.57768273090435
PRKD3	2	37250502	37324808	ENSG00000115825.9	-2.21955540491603	-0.0286281923035131	0.026448962305077	0.112454570614247	0.154506685741397	5.99363026247686e-22	6.91853865446228e-22	45	45	45	1.57759136234409
SCAPER	15	76347904	76905444	ENSG00000140386.12	2.21920053401221	0.0188103362438115	0.0264730847674339	0.274088861206309	0.37558451370748	1.54954600444905e-58	7.3471758782041e-58	42	42	42	1.57719544972935
EPX	17	58192737	58205174	ENSG00000121053.5	2.21803229155084	0.138538692044589	0.0265526307463406	0.00770109622901392	0.00870475380087713	0.0279615564951191	0.00791544213555146	16	16	16	1.57589244399801
SRP19	5	112861188	112898371	ENSG00000153037.13	2.21788772729201	0.0757483919281308	0.0265624885112027	0.0200609511193978	0.0272145053922886	9.44543796153281e-05	3.66636077034028e-05	30	30	30	1.57573124044645
GGA2	16	23463542	23521995	ENSG00000103365.15	2.21687723732407	0.0667422555469431	0.0266314816378998	0.0239167029991211	0.0111053405369476	0.0129932240392312	0.00387749500793241	82	84	84	1.57460467099012
MRPL44	2	223957404	223967714	ENSG00000135900.3	2.21590511198207	0.221677260909388	0.0266980013702483	0.00225236769535107	0.00310917807211744	0.189628947971484	0.0452931219816106	5	5	5	1.57352124898602
RAB4A	1	229271062	229305894	ENSG00000168118.11	-2.21580129101401	-0.172240189273621	0.0267051140132052	0.00468361800917623	0.00368443194765366	0.153269144870053	0.0374314065279853	21	21	21	1.57340556354018
CCM2	7	44999475	45076469	ENSG00000136280.15	2.21475852902183	0.0237486149872342	0.0267766431245182	0.185712054775793	0.269691569618861	1.18127071519579e-39	2.89394323236015e-39	48	48	48	1.57224386958981
HDAC7	12	47782722	47833132	ENSG00000061273.17	-2.21467673654973	-0.0677556293565394	0.0267822607370835	0.0233194036106166	0.0457976222659195	3.59378708825869e-07	1.74672301735174e-07	17	17	17	1.57215276622616
GPR162	12	6821545	6829972	ENSG00000250510.7	2.2144725216305	0.112463863695045	0.0267962909241192	0.00825665633328784	0.0252510272876751	0.000170565903814546	6.4381591181333e-05	8	8	8	1.5719253157722
GPR180	13	94601903	94634645	ENSG00000152749.7	-2.21434198439206	-0.0255595641431421	0.0268052625547535	0.168644152287587	0.277352439129638	6.31012901024461e-41	1.60260585681688e-40	19	19	19	1.57177993454865
BCKDHB	6	80106647	80346270	ENSG00000083123.14	2.21414847328451	0.0843436134666705	0.0268185670584393	0.0173787832728836	0.0276727219588122	8.2298180592438e-05	3.22185961598921e-05	37	37	37	1.57156443063199
BNC2	9	16409503	16870843	ENSG00000173068.17	-2.21313315630628	-0.0793848640610119	0.0268884668119527	0.0173296093465531	0.028185919747882	7.05350998715307e-05	2.78112340643032e-05	27	27	27	1.57043396066595
KRI1	19	10553078	10566037	ENSG00000129347.19	-2.21297735468361	-0.0506273655134946	0.0268992069228846	0.0456893397871278	0.0740564475958087	7.02958297543355e-11	4.449328733723e-11	23	23	23	1.57026052423894
NFKBIL1	6	31546870	31558829	ENSG00000204498.10	-2.2125529540003	-0.128804227596211	0.0269284815707018	0.00524882889569853	0.00478981582333841	0.10337200897479	0.0262015725192508	21	22	22	1.56978813467082
AC124319.2	17	80351828	80415168	ENSG00000263069.5	2.21222310671246	0.0541805819338187	0.0269512530318934	0.0318664530967941	0.0460826129887202	3.2993245095436e-07	1.61103559166367e-07	30	31	31	1.56942103855938
EHMT2	6	31879759	31897687	ENSG00000204371.11	2.21081984675581	1.50989631499168	0.0270483149101005	0.000160664810679638	0.00344077866407789	0.167596738800561	0.0405990223111212	3	3	3	1.56785978593784
LBHD1	11	62662817	62672255	ENSG00000162194.12	-2.2100722355021	-0.0378527797952494	0.0271001494134871	0.0694990626814884	0.139268860072495	8.80264552396266e-20	9.23289922589112e-20	18	18	18	1.56702831468744
AC119396.1	19	7348943	7383385	ENSG00000263264.1	-2.20954088028953	-0.069883923668058	0.0271370422326392	0.0249766251883448	0.0542745223525111	2.81465734076989e-08	1.48705948826248e-08	11	12	12	1.56643748947085
WBP2	17	75845699	75856507	ENSG00000132471.11	-2.20950929584084	-0.0384158320733007	0.0271392365542984	0.064209826206723	0.0654420098185304	9.65042639463608e-10	5.68216086802586e-10	62	62	62	1.56640237351191
TMEM255B	13	113759240	113816995	ENSG00000184497.12	-2.20812924552701	-0.0931030499829137	0.027235264851128	0.0119195006988125	0.0302813488919755	3.75963238965016e-05	1.52277534128234e-05	13	13	13	1.564868397045
NFIC	19	3314403	3469217	ENSG00000141905.17	2.2078624118951	0.0509731295354503	0.0272538657746608	0.0394558574245406	0.0715835011205952	1.49367387671839e-10	9.28195400836517e-11	23	24	24	1.56457188731289
TLDC2	20	36876121	36894235	ENSG00000101342.9	2.20744594499901	0.069045120530938	0.0272829195131574	0.022926505628831	0.0321031219834591	2.17682290615818e-05	9.03432833133041e-06	34	34	34	1.56410915818668
ZMAT5	22	29730956	29767011	ENSG00000100319.12	2.20659982297899	0.0529099648727068	0.0273420293490488	0.0382151913967653	0.0230269528902431	0.000333679982492482	0.000122311011108817	45	46	46	1.56316925486014
UBE2Q1	1	154548577	154559028	ENSG00000160714.9	-2.20497849649405	-0.0913184754955294	0.0274556035155852	0.0139143909706579	0.0171491495296267	0.00199176899191093	0.000667571217965845	35	35	35	1.56136900540179
C1orf43	1	154206706	154220637	ENSG00000143612.19	-2.20301611885523	-0.0647629575118522	0.0275936125704932	0.0235766336161591	0.0114831653481181	0.0115337667410209	0.00347275403398638	27	28	28	1.55919143773305
FTCDNL1	2	199760544	199851173	ENSG00000226124.6	-2.20292462522678	-0.0304513851997412	0.0276000616586776	0.106426533523939	0.126946088962763	4.69029653447688e-18	4.48467062784892e-18	77	77	77	1.55908994771763
CLUAP1	16	3500924	3539048	ENSG00000103351.12	-2.20162889570692	-0.0290685164837558	0.0276915330813657	0.113493153228429	0.217697087526153	2.3815498909567e-31	4.18742776356639e-31	8	8	8	1.55765299982154
LINC02363	4	184340756	184353977	ENSG00000180712.3	-2.20079234493594	-0.026619490333197	0.0277507277733301	0.14807444381341	0.246252441715739	7.67881399327348e-36	1.61923909440914e-35	12	12	12	1.55672562285493
SKOR1	15	67819704	67834561	ENSG00000188779.10	2.1991559941271	0.0573904690645572	0.0278668321781042	0.0338835072936608	0.0274897801355465	8.69511293377078e-05	3.39195873064285e-05	60	60	60	1.55491239783721
AC009404.1	2	117833937	117841658	ENSG00000236255.1	-2.19888817546198	-0.146544331907661	0.0278858746095448	0.00626935304411982	0.00405702640223032	0.133954397587306	0.0331318022811052	16	16	16	1.55461572979381
NARS2	11	78435961	78574874	ENSG00000137513.9	-2.19865761165558	-0.0388273064698601	0.0279022771327768	0.0751572227310868	0.086406001393397	1.59391735268932e-12	1.11326450072458e-12	57	57	57	1.5543603520725
TPRA1	3	127573069	127598251	ENSG00000163870.14	-2.19780467565212	-0.056868765960915	0.0279630281120903	0.0296387969025872	0.0485953121377085	1.5521121013174e-07	7.75386451444219e-08	23	23	23	1.55341580069591
ZBTB5	9	37438114	37465399	ENSG00000168795.4	-2.19378712374886	-0.142337497723199	0.0282507169343372	0.00419156301364116	0.00420063064414462	0.127249830205169	0.0316122821205319	21	21	21	1.5489705263693
TFB1M	6	155257509	155314493	ENSG00000029639.10	-2.19342859129789	-0.071960975760275	0.0282765142418411	0.0210751057280815	0.0100100897411121	0.0183917121870445	0.00536496751992899	52	52	52	1.54857412878033
WDR5	9	134135365	134159968	ENSG00000196363.9	2.19326830288279	0.0882234902623577	0.0282880539587922	0.0132210046375698	0.0382543128858137	3.44640506709884e-06	1.54008137484864e-06	10	10	10	1.5483969282598
ZFP90	16	68530090	68576072	ENSG00000184939.15	2.19298761661046	0.0154480717027953	0.0283082713081121	0.419635451537979	0.521075732704459	1.84075796552983e-90	2.71950400187838e-89	82	82	82	1.54808665074336
HIST1H2BD	6	26158146	26171349	ENSG00000158373.8	-2.19161568734082	-0.039369796644089	0.0284072682474064	0.0755966719217543	0.126752891745498	4.98990343804911e-18	4.7598721380714e-18	13	13	13	1.54657052770329
DOK6	18	69401055	69849087	ENSG00000206052.10	2.18838808549646	0.0350136190369511	0.0286413454159841	0.0863657598218473	0.132197864271684	8.67167391705472e-19	8.6144588368302e-19	46	46	46	1.5430065850718
AC116552.1	16	88512960	88531053	ENSG00000261744.1	2.18676337175714	0.072007318253148	0.0287598026733652	0.0230064124688563	0.0556992404730151	1.83266276594773e-08	9.83253463697025e-09	6	6	6	1.54121409805837
ZNF443	19	12429707	12441112	ENSG00000180855.15	2.18651958819253	0.0569218574626073	0.0287776131877218	0.032617017775848	0.038630568580097	3.07905915616359e-06	1.38050999173038e-06	39	40	40	1.5409452292454
AL356481.1	9	128528901	128552410	ENSG00000228395.1	-2.185250417446	-0.111003423044034	0.0288704906754874	0.00875227903727707	0.00312827534277466	0.188272735827882	0.0450002419452342	24	24	24	1.53954583489844
CFL1	11	65823022	65862026	ENSG00000172757.12	2.18422371335439	0.0928155459452509	0.0289458132459255	0.0108642135520008	0.021445755741738	0.000538408881513983	0.000193204235749199	24	24	24	1.53841424422271
CSTB	21	43772511	43776445	ENSG00000160213.6	2.18387246196403	0.0174295623569158	0.0289716210730049	0.345906367866377	0.427218570122848	6.27989163706846e-69	4.44900512021643e-68	41	42	42	1.53802720367908
AL513550.1	6	99424922	99431373	ENSG00000228506.1	-2.18310280785296	-0.0198108035216032	0.0290282398580822	0.24619956336841	0.341304397415629	4.25255711163579e-52	1.59745010435526e-51	19	19	19	1.53717929703423
ZNF558	19	8806170	8832328	ENSG00000167785.8	2.18307010927048	0.10045463892359	0.0290306474020627	0.0106731963571418	0.0134549578191508	0.00622379034708362	0.00194551274238936	19	19	19	1.53714327901475
CENPX	17	82018702	82024107	ENSG00000169689.14	2.18293663680465	0.0594698109454883	0.0290404765474868	0.0268433158359467	0.0558215552085026	1.76635479227962e-08	9.49149377946676e-09	20	20	20	1.53699626124172
MAP4	3	47850690	48089272	ENSG00000047849.21	-2.18239996476502	-0.0448682648235698	0.0290800269320604	0.0482875622317235	0.0487412760586327	1.48555545523716e-07	7.42749418555443e-08	41	41	41	1.53640519559705
KLRD1	12	10226058	10329600	ENSG00000134539.16	-2.1814627513177	-0.096113885260445	0.0291492066422529	0.0100541814538781	0.0265946777523756	0.000113813631309626	4.37505820057815e-05	17	17	17	1.53537326099349
ALS2	2	201700554	201781189	ENSG00000003393.14	2.18130993782402	0.0275588568293179	0.0291604998746244	0.14099264021914	0.205936817835595	1.51520513416796e-29	2.46224152671191e-29	24	24	24	1.53520503553478
ACAD11	3	132558138	132660723	ENSG00000240303.7	-2.18084645086461	-0.0671924946344347	0.0291947755484838	0.0325162407323191	0.0355945628149399	7.6452528654116e-06	3.31788315980683e-06	12	12	12	1.5346948592868
SSH2	17	29625938	29930276	ENSG00000141298.17	2.18066699781604	0.0375511251423243	0.0292080557233674	0.0742361915239785	0.108073332320012	1.8762763981803e-15	1.56114163646728e-15	39	39	39	1.53449735150698
MIA2	14	39230231	39388513	ENSG00000150527.16	-2.18064403533936	-0.273597294102212	0.029209755404801	0.00161498858912843	0.00511214416599929	0.0924201279272246	0.023645769303085	1	1	1	1.53447207968479
AC015849.1	17	35868967	35885863	ENSG00000270240.2	-2.1798957543042	-0.0536521730583448	0.0292651897278011	0.0360398232139099	0.0529381285089637	4.20813612886519e-08	2.19503234315538e-08	28	29	29	1.53364865598616
MED19	11	57703714	57712323	ENSG00000156603.15	-2.17922924741532	-0.0306390692892324	0.0293146422392626	0.10014767424776	0.127023410426485	4.5754743445896e-18	4.37833799695491e-18	81	81	81	1.53291540164846
NOXRED1	14	77394021	77423517	ENSG00000165555.9	-2.17673161734644	-0.225968163108817	0.0295005978191318	0.00201255175497186	0.0102870271479779	0.0168394985352238	0.0049437234803749	7	7	7	1.53016918310931
FOXK1	7	4682309	4771443	ENSG00000164916.10	-2.17661874849307	-0.0621063087709431	0.0295090251304444	0.0269603991407393	0.0410293097749678	1.50081719372703e-06	6.91941630496325e-07	34	34	34	1.53004513775392
ENDOG	9	128818474	128822677	ENSG00000167136.6	2.17626270699585	0.0773484119015173	0.029535622407273	0.0161567160478681	0.0462741220612864	3.11511558267642e-07	1.52477522971109e-07	14	14	14	1.52965387277654
MTX2	2	176269395	176338025	ENSG00000128654.13	-2.17386447491748	-0.108981795957932	0.0297153146886388	0.0062784318521751	0.0101285093842824	0.0177107086167061	0.00517815994423052	28	28	28	1.52701966615234
BIRC5	17	78214186	78225636	ENSG00000089685.14	2.17351509269676	0.130903969229652	0.0297415711351272	0.00625414451564561	0.0153165506437087	0.00349746004315336	0.00113213396214635	7	7	7	1.52663609306715
COPA	1	160289273	160343400	ENSG00000122218.14	-2.17296262926526	-0.021628400669349	0.0297831300628472	0.230090296404857	0.328669502325171	8.28563437174763e-50	2.85160893950535e-49	33	33	33	1.52602966193681
PAXX	9	136992418	136993984	ENSG00000148362.10	-2.17157044848246	-0.211861375685396	0.0298880780319386	0.00236399508628747	0.0234286173178881	0.00029555057629301	0.000108977591435385	8	35	35	1.52450201159039
UBE2Z	17	48908369	48929056	ENSG00000159202.17	2.17043221111755	0.023115959785609	0.0299741188347051	0.18066517643431	0.256826777187704	1.51260336010145e-37	3.42513855890543e-37	43	43	43	1.52325357522995
CYP21A2	6	32038265	32041670	ENSG00000231852.6	2.16940722073828	0.116686522118889	0.0300517812580502	0.0199547471940651	0.0323112313985791	2.04514499988497e-05	8.51262235511635e-06	55	58	58	1.52212978097854
RPS3A	4	151099573	151104652	ENSG00000145425.9	2.16824133139947	0.135060418906674	0.0301403296268324	0.0047096701656193	0.00967933217973791	0.0204403770287144	0.0059176898010567	11	11	11	1.52085200237535
FAM30A	14	105917979	105932642	ENSG00000226777.7	-2.16795240583096	-0.0659825828746589	0.030162307930084	0.0292421514951198	0.016613399487375	0.00234722537436177	0.00077948332294833	48	52	52	1.5205354306089
EIF2D	1	206571292	206612463	ENSG00000143486.15	-2.16756471902635	-0.0358034206975567	0.0301918205476816	0.0393063498083419	0.0175684535093155	0.00175190355017841	0.000591101590317605	63	75	75	1.52011069850477
PLEKHF2	8	95133804	95156684	ENSG00000175895.3	-2.16477324509906	-0.0346155030024276	0.0304050546942087	0.0860802486339117	0.084743234072156	2.65997370627477e-12	1.84033999179586e-12	125	125	125	1.51705421101889
PHACTR1	6	12716805	13290484	ENSG00000112137.17	2.16470300353773	0.0305663196006729	0.0304104369267159	0.11425465004869	0.15501648619982	5.06481449521098e-22	5.8771924350752e-22	64	64	64	1.51697734001705
PRKAG1	12	49002274	49019197	ENSG00000181929.11	-2.16021971092911	-0.0749547911141342	0.0307556649646375	0.0176707316359468	0.0335242532410137	1.42169706283789e-05	6.0126386710243e-06	21	22	22	1.51207487870849
BSPRY	9	113349541	113371233	ENSG00000119411.10	2.1577928225577	0.0438635934383948	0.0309439431777956	0.0515493693892522	0.110323618929615	9.2387866448515e-16	7.82409188103928e-16	10	10	10	1.50942434508909
SYNE2	14	63852983	64226433	ENSG00000054654.16	2.15778484873775	0.108614597133218	0.0309445634145494	0.00847054893801943	0.0126581391685159	0.00797859843976907	0.00245884090875109	9	9	9	1.50941564022887
CCDC9	19	47255980	47273701	ENSG00000105321.12	2.15777661873453	0.0467013531747654	0.0309452035894902	0.0459361778846512	0.0930030987228232	2.07402468601635e-13	1.52880142545607e-13	21	21	21	1.5094066557244
LINC00565	13	113926514	113928844	ENSG00000260910.1	-2.15717947313103	-0.0230707311262582	0.0309916832086068	0.171172627672998	0.237302916201055	2.0445682556573e-34	4.07204288728881e-34	78	86	86	1.5087548358821
MUC1	1	155185824	155192916	ENSG00000185499.16	2.15702737326839	0.0511528425150808	0.0310035316740158	0.0393695000884377	0.108022667561202	1.90641042784587e-15	1.58452669798736e-15	20	21	21	1.50858883199878
AC243756.1	1	146344131	146344790	ENSG00000270339.3	-2.15576456294331	-0.27502514191837	0.0311020538871927	0.00300290565835796	0.103709367027049	7.38010730495014e-15	5.94261165617989e-15	11	30	30	1.50721093050945
NUP43	6	149724315	149749665	ENSG00000120253.13	-2.15507261620455	-0.0222901050214705	0.0311561522031751	0.193770513607377	0.283381137912407	6.15794495353709e-42	1.63752722404731e-41	38	38	38	1.50645618322391
CENPM	22	41938721	41947164	ENSG00000100162.14	2.15474432299422	0.0984428792673842	0.0311818473092977	0.0105747304545187	0.0187126219759667	0.00123535855432837	0.000425104345434515	10	11	11	1.5060981594336
TRIB3	20	362835	397559	ENSG00000101255.10	-2.15454876595017	-0.0224103447186902	0.0311971619596502	0.218905331994581	0.270418467468132	8.95759478349839e-40	2.20563261774949e-39	85	87	87	1.50588491243427
AC009121.1	16	11348143	11349321	ENSG00000262703.1	-2.1540606477917	-0.040981139083086	0.0312354161001601	0.0626090137042551	0.0790733346614804	1.51674192997115e-11	1.0060020888697e-11	63	63	63	1.50535270425935
PRR33	11	1888577	1891895	ENSG00000283787.1	2.15273935601735	0.0377498218117268	0.0313391686029198	0.0667952370662984	0.0345375646239642	1.04936988879298e-05	4.49606778956425e-06	80	82	82	1.50391252911675
COA5	2	98599310	98608515	ENSG00000183513.8	-2.15265283928415	-0.129727661513593	0.0313459725047538	0.00540674418613547	0.0116511024195354	0.0109400051864185	0.00330671435833801	8	9	9	1.50381825168572
HPS5	11	18278668	18322198	ENSG00000110756.17	2.15251803681803	0.0433021561887474	0.031356576248358	0.0668955371523806	0.0938502930165423	1.59476850050333e-13	1.18236744356378e-13	72	72	72	1.50367136300351
NCSTN	1	160343272	160358952	ENSG00000162736.15	-2.15207060756885	-0.0176025004258355	0.0313917936975622	0.335590695625588	0.418048202641932	5.1279610298384e-67	3.29564350835098e-66	39	39	39	1.50318386841281
SARS2	19	38915266	38930896	ENSG00000104835.14	-2.15184913432496	-0.0175343042722698	0.0314092385531909	0.291984802810353	0.388978851970762	3.7909528465675e-61	1.98812308795017e-60	36	36	36	1.50294259197322
RABEPK	9	125200542	125234158	ENSG00000136933.16	-2.14970618285611	-0.0279512047286716	0.0315784630846503	0.119565083624168	0.188046364010202	7.50444115161019e-27	1.09139063037921e-26	30	30	30	1.50060901080962
RHOG	11	3826978	3840983	ENSG00000177105.9	-2.14923228993147	-0.0370944708305666	0.031615990850473	0.0722766896533848	0.143619559858917	2.13589789210143e-20	2.30208334076935e-20	4	4	4	1.50009320277534
HOXA2	7	27100354	27102811	ENSG00000105996.6	-2.14859400520979	-0.038210165944163	0.0316665973140532	0.0672951710419507	0.138000729477644	1.32843389361124e-19	1.37844653024109e-19	14	14	14	1.49939860057261
PLCL2	3	16802651	17090594	ENSG00000154822.17	-2.14727567501024	-0.043930864685118	0.0317713411890822	0.0508652292632036	0.104470796573889	5.81390461471312e-15	4.70021821428227e-15	28	28	28	1.49796445156494
POLR3K	16	46407	53628	ENSG00000161980.5	2.1465887754458	0.0204289088158045	0.031826034303122	0.241518825888237	0.314814536656034	2.40224794539584e-47	7.67866086109421e-47	63	65	65	1.49721747346097
LRMDA	10	75431453	76560167	ENSG00000148655.14	-2.14634294218664	-0.0251651962809057	0.0318456279291896	0.150484681731591	0.245159390059237	1.14883718868722e-35	2.40166213735445e-35	23	23	23	1.49695018331487
TEK	9	27109141	27230175	ENSG00000120156.20	2.1454216740266	0.0255815265466828	0.0319191477095395	0.150081347416862	0.204552114087626	2.46111219957757e-29	3.98067261995255e-29	57	57	57	1.4959487134988
FAM76B	11	95768942	95790409	ENSG00000077458.12	2.14444893152256	0.0292213484976509	0.0319969331652148	0.118009665626288	0.158693556193903	1.49929782152986e-22	1.79923732877099e-22	79	80	80	1.49489164584423
PSMB8-AS1	6	32844086	32846495	ENSG00000204261.8	-2.14341096628342	-0.0496873616275613	0.0320801133013344	0.0407969710127447	0.0809986474572143	8.40604550244647e-12	5.65280932119478e-12	12	15	15	1.49376410653322
RNGTT	6	88610272	88963721	ENSG00000111880.15	-2.14137006635105	-0.0724977140495686	0.0322442068757911	0.020252770944505	0.0507696980277663	8.07710835232122e-08	4.12262221311939e-08	21	21	21	1.49154830111782
WRAP73	1	3630767	3652761	ENSG00000116213.15	-2.14071787351549	-0.0297727199066685	0.032296796263696	0.109607155615701	0.195428033360752	5.89409970437784e-28	9.03851853464087e-28	16	16	16	1.49084055612108
QRSL1	6	106629578	106668417	ENSG00000130348.11	2.14054011671431	0.0481885539235334	0.0323111423724047	0.0446934740576307	0.0390884844176937	2.68438820893694e-06	1.21027628147148e-06	53	56	56	1.49064768706867
SLC25A26	3	66133610	66388116	ENSG00000144741.17	-2.13996313591284	-0.17847576638909	0.0323577460370262	0.00296313623960936	0.00394507809688797	0.139454510827295	0.0343414373016021	7	7	7	1.49002173791806
ZFC3H1	12	71609472	71667725	ENSG00000133858.15	2.1389850775527	0.125120589075152	0.0324368769339562	0.00757008435458453	0.0119160400390854	0.0100661048532149	0.00305514749976796	10	10	10	1.48896096690361
RNF40	16	30761745	30776307	ENSG00000103549.21	2.13886346063176	0.0498787584220041	0.0324467280647252	0.0446873572799103	0.0679882086510424	4.4570508996242e-10	2.67501182489948e-10	29	30	30	1.48882909100779
TAX1BP3	17	3662896	3668682	ENSG00000213977.7	-2.13856068489538	-0.0548640097737692	0.0324712644317035	0.042547162408885	0.0140158930443543	0.00522875155893481	0.00165259355215755	90	91	91	1.48850079960868
PRUNE1	1	151008420	151035713	ENSG00000143363.15	-2.13799495339157	-0.0597634506859955	0.0325171528274824	0.0327697826401178	0.0405027420314643	1.75729239841617e-06	8.05173449642587e-07	25	25	25	1.48788748784567
CAMK2G	10	73812501	73874591	ENSG00000148660.20	2.13734863624283	0.150731094714855	0.0325696457674597	0.00378750965574092	0.0100687246989014	0.0180512105092363	0.00527008267252802	7	7	7	1.48718696486387
PHF11	13	49495610	49528987	ENSG00000136147.17	2.13716513731562	0.0272128716368824	0.032584562505987	0.132494705309456	0.192390491341792	1.68367341639811e-27	2.52593511252587e-27	42	42	42	1.48698810564924
RCE1	11	66842835	66846546	ENSG00000173653.7	2.13555323122268	0.0653065586239385	0.0327158469657341	0.0244747100861427	0.0292327016044927	5.15052777736856e-05	2.05555150251862e-05	25	25	25	1.48524183196708
RRAGA	9	19049395	19050983	ENSG00000155876.5	2.13534884466027	0.0888358086889373	0.0327325258949691	0.0127113050589476	0.00345826898687712	0.166518901558777	0.0403782947411326	26	27	27	1.48502047987623
CAMK1	3	9757342	9769992	ENSG00000134072.10	-2.13478899318866	-0.0731274273481153	0.0327782497689846	0.0229315981584227	0.00632902345400482	0.061076786503943	0.0161733003696927	41	41	41	1.48441423978216
CMSS1	3	99817834	100181732	ENSG00000184220.11	2.13388570046577	0.0533494004560123	0.0328521382897502	0.0315656278081663	0.056108368088237	1.62011128934461e-08	8.7269454037643e-09	24	24	24	1.48343635769578
LRFN4	11	66856647	66860475	ENSG00000173621.8	2.13043629936256	0.0303595879497709	0.033135609634772	0.109029796627879	0.160438436907024	8.39950001754515e-23	1.02113461509287e-22	18	18	18	1.47970503477314
PNKP	19	49859882	49878351	ENSG00000039650.11	2.1300001937352	0.0274408552995967	0.033171597372617	0.127113110599836	0.226176442871473	1.14820219431425e-32	2.15657975540121e-32	18	18	18	1.47923361460022
SCYL1	11	65525077	65538704	ENSG00000142186.16	-2.12868281671845	-0.0932721155381358	0.0332805114412466	0.0120907403177726	0.00906198951259062	0.024917965422665	0.00711369496104061	24	24	24	1.4778100082706
FN3K	17	82735575	82751197	ENSG00000167363.13	-2.12744989312327	-0.0304696962370716	0.0333827203864116	0.102351441732516	0.181318171454832	7.48230483588238e-26	1.04610119176679e-25	12	12	12	1.47647827518621
STAT5B	17	42199168	42276707	ENSG00000173757.9	2.12697947323781	0.212850783636098	0.0334217887566735	0.00201033804067573	0.00327541461799645	0.178192105646208	0.0428486519034039	4	4	4	1.47597031008704
EOGT	3	68975214	69013961	ENSG00000163378.13	2.12615570066019	0.0678650983453084	0.0334902972953559	0.0213896919422232	0.0257704964856136	0.000145860074610596	5.5462255355705e-05	25	25	25	1.47508099718514
SULT1A4	16	29459889	29464976	ENSG00000213648.10	-2.12522724698591	-0.160293126375541	0.0335676555383848	0.00429490129898007	0.00870210497940065	0.0279855104167869	0.00792037231378662	4	4	4	1.47407899006859
AL627309.2	1	139790	140339	ENSG00000239906.1	2.12494137064294	0.165337165632442	0.0335915053507402	0.0103532750738341	0.0477865359913705	1.97865809293334e-07	9.83406325578852e-08	3	6	6	1.47377053349472
MTRF1L	6	152987362	153002685	ENSG00000112031.15	2.12489802452535	0.0216122069217477	0.0335951228534433	0.222257014343899	0.325674089720361	2.85034141550903e-49	9.68599443333563e-49	24	24	24	1.47372376640711
ZC3H13	13	45954465	46052759	ENSG00000123200.16	-2.12464287599855	-0.0896389978496211	0.033616423336632	0.0113003473875527	0.0204433807470689	0.000729695834244501	0.000257874215516393	14	14	14	1.47344849576851
BLVRB	19	40447765	40465840	ENSG00000090013.9	-2.12354321728561	-0.154257297745951	0.0337083580178912	0.00403971078919033	0.00582464308672307	0.0724099675480103	0.0189115731990886	16	16	16	1.47226240206631
SLX4	16	3581181	3611598	ENSG00000188827.10	2.12336691688661	0.0842177600324734	0.0337231172278739	0.0158474154094094	0.009901575287205	0.0190394258096338	0.00554058735542143	32	32	32	1.47207228777526
TRIM8	10	102642310	102660680	ENSG00000171206.13	-2.12086482234722	-0.0793131134289976	0.03393317973828	0.0150865122551311	0.0258443563312748	0.000142651827489644	5.4310528696198e-05	42	42	42	1.46937544250385
KIAA0408	6	127440343	127459391	ENSG00000189367.14	2.12079656777615	0.0711325700869458	0.0339389256674673	0.0177224528060017	0.0443938077895769	5.47504816437878e-07	2.62527926008749e-07	24	24	24	1.46930190933936
AP1S3	2	223751686	223838027	ENSG00000152056.16	2.11950996898158	0.0556321627871511	0.0340473921674918	0.0306433394414305	0.0375705852155266	4.2297421280432e-06	1.87697336533489e-06	47	48	48	1.46791614691246
PHACTR4	1	28369582	28500369	ENSG00000204138.12	-2.1193190322505	-0.0288530896014404	0.0340635142813683	0.122131931229317	0.184604505488767	2.43897085899416e-26	3.46795842789245e-26	75	75	75	1.46771054855563
RAD50	5	132556019	132646344	ENSG00000113522.13	-2.11824090201082	-0.0816611353835476	0.0341546708080208	0.0152801929206396	0.00914981558036329	0.0242236456694682	0.00693017552134793	31	32	32	1.46654989615699
RNF169	11	74748868	74842413	ENSG00000166439.5	2.1180488608889	0.540929197001756	0.034170929852041	0.000313761454365873	0.00504596325858718	0.0945614524927486	0.0241426414097823	3	3	3	1.46634320311181
NAGLU	17	42536172	42544449	ENSG00000108784.9	2.11742754197786	0.0404497014225864	0.0342235787682196	0.0626045843626954	0.0993377686462835	2.89318683762823e-14	2.24102446679732e-14	42	42	42	1.46567457813731
AC022762.2	11	6201901	6203253	ENSG00000267940.1	2.11739484300195	0.0473007299146265	0.0342263515118992	0.0420503864104923	0.0900831908820296	5.1221426697261e-13	3.69359484441541e-13	10	10	10	1.46563939366669
GAPVD1	9	125261794	125367207	ENSG00000165219.21	-2.11710653332197	-0.0692428723561011	0.0342508073411171	0.0205173954511575	0.051124751330698	7.25956666041318e-08	3.71787352002295e-08	10	10	10	1.4653291871012
AC092171.1	7	5419846	5423122	ENSG00000188365.3	-2.11693444658865	-0.144005736461754	0.034265411690502	0.00471803739462832	0.0110712266360153	0.0131339827274679	0.00391757075864097	4	4	4	1.46514404587375
TINAGL1	1	31576485	31587686	ENSG00000142910.15	-2.11567083300287	-0.0512660301424857	0.0343728128811057	0.0461328255473209	0.0166128423882159	0.00234762657163155	0.000779509714700091	79	79	79	1.46378492614745
EPC2	2	148644440	148787568	ENSG00000135999.11	2.11563253713754	0.0706651935521246	0.0343760723346492	0.0191727197825863	0.0265121209669866	0.000116676311934213	4.48083577710451e-05	25	26	26	1.4637437454742
DDX56	7	44565417	44575051	ENSG00000136271.10	2.11554694947702	0.0545179745431214	0.0343833578617216	0.0258001368439177	0.0363023841216794	6.18444738014382e-06	2.70329151913164e-06	17	17	17	1.46365171259353
TCP10L	21	32574841	32587373	ENSG00000242220.6	2.1135732301117	0.140388515929394	0.0345517342817685	0.00500100617848804	0.00902192862580615	0.0252414806805088	0.0071967259035812	12	12	12	1.46153014886579
CBR1	21	36069941	36073166	ENSG00000159228.12	-2.11293288619803	-0.0235276652229816	0.0346065126217387	0.216504026907696	0.2552607573038	2.71523403900886e-37	6.06896802065516e-37	92	92	92	1.46084216335958
CENPV	17	16342534	16353656	ENSG00000166582.9	-2.11237659102537	-0.0516423781420935	0.0346541611960283	0.0354529650834479	0.072248436972121	1.2198439331816e-10	7.60960144666692e-11	19	19	19	1.4602446087876
GLDC	9	6532464	6645783	ENSG00000178445.9	2.11137943589027	0.0587121873398104	0.0347397111770592	0.0370489185454189	0.0291089528557275	5.34551866005892e-05	2.12916292517514e-05	59	62	62	1.45917379656051
TSPAN15	10	69451473	69507669	ENSG00000099282.9	-2.10964089060358	-0.0554968363537637	0.0348892994253416	0.0319389700410758	0.0639240167019018	1.5285526754218e-09	8.8474485814332e-10	20	20	20	1.45730775106674
RTKN2	10	62183035	62268707	ENSG00000182010.10	2.10860795273291	0.0354081446639791	0.0349784358636331	0.0806309246409218	0.093499999249625	1.77783965561021e-13	1.31407605504138e-13	105	106	106	1.45619961483965
CSF3R	1	36466043	36483278	ENSG00000119535.17	2.10729049005128	0.104340159751696	0.0350924071897293	0.00842933252039389	0.0131789123975129	0.00678219083322168	0.00210863878838568	15	15	15	1.45478684001031
ADD1	4	2843857	2930076	ENSG00000087274.16	-2.10516173907835	-0.0446493932750154	0.035277231511589	0.0477533180886393	0.0526502475333012	4.58880805271425e-08	2.38742927888248e-08	40	41	41	1.45250550478788
ADORA2B	17	15944917	15975746	ENSG00000170425.3	-2.10487062166012	-0.0377645319210536	0.0353025716283974	0.0630286015620061	0.114510774824818	2.46195983433034e-16	2.15268903840449e-16	33	35	35	1.45219365712371
TSEN54	17	75516060	75524739	ENSG00000182173.12	2.10428746273176	0.100610884482433	0.0353533790265604	0.0132507779887789	0.0172159863740685	0.00195142057798235	0.000654863137639543	27	27	27	1.45156907062361
AL157838.1	20	53552770	53575863	ENSG00000197670.6	2.10397480262172	0.0272011691736902	0.0353806450520516	0.113911549789547	0.130437229112588	1.52869393874779e-18	1.49894141812288e-18	71	75	75	1.45123425339371
KAT6B	10	74825582	75032622	ENSG00000156650.12	2.10385325923612	0.140528198387298	0.0353912492802353	0.00436435209504103	0.00642516740525078	0.0591392086846529	0.0156994457487707	15	15	15	1.45110410687544
CCDC77	12	389273	442645	ENSG00000120647.9	-2.10340306770017	-0.0297400896479284	0.0354305505205629	0.103100000599522	0.142647909500462	2.93216060448421e-20	3.14074021668719e-20	42	44	44	1.45062209953854
ZNF74	22	20394115	20408461	ENSG00000185252.18	2.10252104822856	0.0430398785583839	0.0355076578378176	0.0518690883497866	0.0822421192974309	5.73887643287704e-12	3.89489289417331e-12	32	32	32	1.4496779737603
CDC42EP3	2	37641882	37738468	ENSG00000163171.7	2.10240093852674	0.0399576154944207	0.0355181690555469	0.0590923441866697	0.0846536700549153	2.73431360844907e-12	1.88961476589104e-12	40	40	40	1.44954942998712
MVD	16	88651935	88663161	ENSG00000167508.11	-2.10205532706211	-0.140406159888109	0.0355484295277382	0.00483974167902841	0.0118084128137697	0.0104121711053754	0.00315543828163289	4	4	4	1.44917958093992
HES4	1	998962	1000172	ENSG00000188290.10	2.10121395420309	0.0405537435059934	0.0356221890115122	0.0582251497186586	0.109262476284775	1.29059428823656e-15	1.08350338830283e-15	13	13	13	1.4482793963155
AP003392.6	11	119067374	119067698	ENSG00000272186.1	2.101132150547	0.0644108574789963	0.0356293673395228	0.0228720373673649	0.0170388543911683	0.00206020491758352	0.000689269022751645	31	31	31	1.44819188922332
NRF1	7	129611714	129757082	ENSG00000106459.14	2.10049572847975	0.0667147625712663	0.0356852559757366	0.0236408022730699	0.0087693160045632	0.0273842344063618	0.0077674398420453	47	47	47	1.4475111836359
TOM1L2	17	17843511	17972422	ENSG00000175662.17	-2.0996580438187	-0.0506422734681495	0.0357589328533513	0.0409385574236716	0.0471119356202201	2.42270317498146e-07	1.19582898413763e-07	40	43	43	1.4466154502457
CLEC10A	17	7074537	7080307	ENSG00000132514.13	2.09749023934263	0.0574884971460964	0.0359502003151778	0.0317481526854491	0.0191299663326273	0.00108785348466808	0.000376699804770881	54	54	54	1.44429868537751
AL359715.3	6	80355424	80356859	ENSG00000272129.1	-2.095987983334	-0.139859495145344	0.0360832569388044	0.00494329739150061	0.00857104044599865	0.0291977539553108	0.00822885442896664	8	8	8	1.44269426917022
SPATA41	15	100344457	100349655	ENSG00000189419.6	-2.09485129432119	-0.0547505086460547	0.0361842136718414	0.0338552685514033	0.0419442251190569	1.14095186835005e-06	5.3161942580729e-07	50	51	51	1.44148086069693
LRRC37B	17	32007872	32053504	ENSG00000185158.12	2.09436319972249	0.0650490068158757	0.0362276383611839	0.0254292046788992	0.0216760894931003	0.000502122044167817	0.000180718262603707	49	52	52	1.44095997620934
ARL3	10	102673731	102714407	ENSG00000138175.8	-2.09423624340771	-0.109762209860685	0.0362389406588335	0.00765844817741835	0.00340230044007033	0.169996144505433	0.0411021813793259	16	16	16	1.44082450615933
EXOC4	7	133253073	134066589	ENSG00000131558.14	2.09352700062184	0.047025023741433	0.036302136373752	0.0400976025006294	0.0664878529689288	7.02772344490719e-10	4.16015756705284e-10	68	70	70	1.44006781606498
FNIP2	4	158769138	158908049	ENSG00000052795.12	-2.09341169073713	-0.103811933345299	0.0363124197111051	0.00785257881956905	0.0137313612936854	0.00571146033882092	0.0017927634367248	7	7	7	1.43994481051517
COL4A4	2	227002711	227164453	ENSG00000081052.11	2.09042246955881	0.110946459072142	0.0365798662057169	0.00673434260809975	0.00362732305431982	0.156498204459586	0.0381546284320291	17	17	17	1.4367578873294
CLPP	19	6361452	6368910	ENSG00000125656.8	-2.08955440955569	-0.0441459115906031	0.036657845532837	0.0531604130913478	0.0781876904325206	1.98921640347436e-11	1.30863091192389e-11	47	47	47	1.43583306312436
LINC02019	3	50669989	50672048	ENSG00000273356.1	-2.08874339534668	-0.0571163664962965	0.0367308282561056	0.0303307652184352	0.0400419711588738	2.01741463150747e-06	9.19144293180639e-07	30	32	32	1.43496927848834
METTL26	16	634427	636366	ENSG00000130731.15	-2.0886900189784	-0.0185334184322139	0.0367356359042475	0.28432162872334	0.428388736540592	3.56278214316209e-69	2.54639885626102e-68	9	9	9	1.43491243799422
ZNF8	19	58278951	58302805	ENSG00000278129.1	2.08864383851863	0.0727977948200107	0.0367397958441929	0.0175466398607995	0.0408845989081801	1.5673206592383e-06	7.20446446763614e-07	10	10	10	1.43486326131238
BICD2	9	92711363	92764812	ENSG00000185963.13	2.08790060091522	0.0367134350597526	0.0368068019720485	0.071983924331122	0.113698441973255	3.1834075254454e-16	2.76752868958847e-16	64	64	64	1.43407191540388
ATPAF2	17	17977409	18039209	ENSG00000171953.15	2.08780735113522	0.0542390647018348	0.0368152161929188	0.0327113609085831	0.0718829738032732	1.36348341170523e-10	8.49471430639586e-11	18	18	18	1.4339726448378
PHF14	7	10973336	11169630	ENSG00000106443.15	2.08765568394079	0.127629835038753	0.0368289051001812	0.00669467453924932	0.00457602729317522	0.111413262016997	0.0280257522063848	19	19	19	1.43381119225065
USP20	9	129834698	129881838	ENSG00000136878.12	-2.08731731815405	-0.186253885433351	0.0368594603415236	0.00290522386623883	0.00807529230672203	0.0342994301248498	0.00954783453160806	2	3	3	1.43345102756551
AL356215.1	11	35132655	35138032	ENSG00000255521.1	-2.08710203385673	-0.109811159896342	0.0368789122659188	0.0084223391487792	0.018797476559725	0.00120381662192666	0.000414662568492954	11	11	11	1.43322189683413
B3GNT2	2	62196113	62224731	ENSG00000170340.10	2.08533508880851	0.0182968174152418	0.0370388944586395	0.274479918018679	0.375125067648709	1.90016857842702e-58	8.9920566245573e-58	18	18	18	1.43134198467039
AP003392.5	11	119065263	119065677	ENSG00000271751.1	2.08466144420398	0.040022879032433	0.0371000427857036	0.0624994080319035	0.103177658581652	8.71682460674688e-15	6.99803215859796e-15	55	55	55	1.43062558953363
PIP4K2B	17	38765689	38800126	ENSG00000276293.4	2.08416022263368	0.0411765467278772	0.0371455956124796	0.0563945641549925	0.100606124020033	1.94755006662254e-14	1.53006937813247e-14	23	23	23	1.4300926735479
AFAP1	4	7758714	7939926	ENSG00000196526.10	-2.08355227254008	-0.0140451839420315	0.0372009122135809	0.480809775787582	0.614005971450071	2.11512656428432e-116	7.64889006105417e-115	21	21	21	1.42944641053565
PLAA	9	26904083	26947463	ENSG00000137055.14	2.08300308101597	0.121904916816949	0.0372509427221472	0.00669714474505575	0.0103831728497612	0.0163326740348387	0.00480307815542255	18	18	18	1.42886273193996
DNLZ	9	136359480	136363789	ENSG00000213221.4	-2.08284379593909	-0.0161050535096511	0.037265464060218	0.413765945922761	0.575943540010783	4.28810535230821e-105	1.07110136881321e-103	77	77	77	1.42869346620786
PCSK9	1	55039548	55064852	ENSG00000169174.10	-2.07997653305192	-0.0277947639104866	0.0375276853613995	0.122287426544845	0.138677263138575	1.06664879451549e-19	1.11396186548243e-19	85	85	85	1.42564822124564
DHRS11	17	36591798	36600806	ENSG00000278535.4	-2.07810491318605	-0.0911759348172926	0.0376996972409193	0.0111807146236759	0.0335147588127655	1.42574835585982e-05	6.02661654483527e-06	7	7	7	1.42366213751638
SLC2A3	12	7919230	7936275	ENSG00000059804.15	2.07700157165527	0.475990234172824	0.0378014141636149	0.00034891950887139	0.00594349056181738	0.0695512740347213	0.0182199496351327	1	1	1	1.42249195275626
HOTAIRM1	7	27095647	27100265	ENSG00000233429.9	-2.07653322619868	-0.0138059493818601	0.0378446614047149	0.499368175495051	0.597011392031723	3.20120840778029e-111	1.00730290284842e-109	37	37	37	1.42199537603176
POLR2I	19	36113710	36115346	ENSG00000105258.8	2.07647927498219	0.0732804277085668	0.0378496459878853	0.0179155942523185	0.0451668182204952	4.34229066908257e-07	2.09581061677543e-07	17	17	17	1.42193817815141
ANKRD54	22	37830855	37849327	ENSG00000100124.14	2.0757985568548	0.0269586340191555	0.037912585908024	0.122380343803784	0.367933500345823	4.54013851723632e-57	2.02958235456638e-56	3	4	4	1.42121659259058
PPP1R3G	6	5084581	5089487	ENSG00000219607.3	2.07552235423723	0.0395987165934317	0.0379381492715078	0.0623418776842185	0.123178338667493	1.5655885099281e-17	1.45447714074777e-17	14	15	15	1.42092385902396
DPH7	9	137554904	137578935	ENSG00000148399.12	2.07485722264646	0.298423523483072	0.0379997693200666	0.00217328399065034	0.0379896011415373	3.73081109113446e-06	1.66287909249283e-06	6	22	22	1.42021903978651
CBL	11	119206276	119313926	ENSG00000110395.6	2.07438759492175	0.0723031668565165	0.0380433284757038	0.0153404030931162	0.01126316968364	0.0123618393508805	0.00370458814788394	24	25	25	1.41972149290725
PHYH	10	13277796	13302412	ENSG00000107537.13	2.0742565764441	0.0459877317251035	0.0380554883429127	0.0418305028425999	0.0834997484696936	3.8993941899669e-12	2.67493545504453e-12	21	21	21	1.41958270065015
NCR1	19	54906150	54916140	ENSG00000189430.12	-2.07421208245287	-0.0406539194759386	0.0380596185963593	0.0599240908635287	0.148708721243157	4.04074018753554e-21	4.49510575139119e-21	15	16	16	1.4195355681858
ACSF3	16	89088375	89155846	ENSG00000176715.15	-2.07380711167884	-0.0371129631967335	0.0380972284344371	0.0682425751129627	0.109712614832648	1.12001758566183e-15	9.43239200712653e-16	23	24	24	1.41910661800975
ARHGEF25	12	57610180	57619379	ENSG00000240771.6	-2.0737190246582	-1.57386775751669	0.0381054133035019	3.43352794653192e-05	0.0111161252781442	0.0129490470475849	0.00386621629060148	1	1	1	1.4190133235149
P2RX7	12	121132819	121188032	ENSG00000089041.16	-2.07205124952981	-0.0360630288836139	0.0382606620105166	0.066910132558971	0.0333153232671926	1.51357004308162e-05	6.37891884087677e-06	76	76	76	1.41724751980201
GRK4	4	2963608	3040747	ENSG00000125388.19	2.06876321867081	0.0283253282602666	0.0385683115301592	0.124821387768314	0.138441243237263	1.15154979336946e-19	1.20211064534234e-19	57	57	57	1.41376937355775
UTF1	10	133230274	133231558	ENSG00000171794.3	2.06667392834715	0.165218552347855	0.0387648894561685	0.00308392388059767	0.00530391522646351	0.0865063096349789	0.0222501910507452	4	4	4	1.41156145014783
TEX264	3	51662693	51704323	ENSG00000164081.12	2.06660953674512	0.0632622813118274	0.0387709614549768	0.0259176703327333	0.0389850275134652	2.76888364517105e-06	1.2458216110998e-06	21	21	21	1.41149342908271
OSBPL1A	18	24162044	24397880	ENSG00000141447.17	-2.06599014416035	-0.0519268439162961	0.0388294102153953	0.0426117807234128	0.00856054536678807	0.0292971531076355	0.00825494784192972	82	83	83	1.41083920595523
ATOX1	5	151742316	151772532	ENSG00000177556.11	2.06427983188662	0.103179702277129	0.0389911920997137	0.00783158386711906	0.0151210811586422	0.0037147965273818	0.00119832365034028	22	22	22	1.40903348667882
PROZ	13	113158654	113172383	ENSG00000126231.13	2.0642630456092	0.0378263521908297	0.0389927827805022	0.0662716216635114	0.115615827065054	1.73502387095606e-16	1.53311546903458e-16	24	25	25	1.40901576960579
HBM	16	153892	166768	ENSG00000206177.6	-2.06395115777675	-0.0818060898613225	0.0390223475433756	0.01753126837763	0.024466633376278	0.000216063596077743	8.07499831247803e-05	26	26	26	1.40868660745645
SENP7	3	101324205	101513241	ENSG00000138468.15	-2.06295389631757	-0.0257966305265739	0.039117008686278	0.134159845047344	0.200892842923849	8.8334036557092e-29	1.39977248689517e-28	55	55	55	1.40763436351414
GSAP	7	77310751	77416400	ENSG00000186088.15	2.06250179149399	0.0232237440677288	0.0391599871720493	0.169769614554609	0.206323909491321	1.32287324163829e-29	2.15693115874075e-29	66	66	66	1.4071574591342
ALOX15	17	4630902	4642294	ENSG00000161905.12	-2.06074748402558	-0.0453750773535025	0.0393271369766344	0.0445442644506292	0.0603112640502635	4.55853496818632e-09	2.55550885320578e-09	51	51	51	1.40530766916381
SMYD5	2	73214222	73227237	ENSG00000135632.11	-2.05980212742792	-0.135491567108732	0.0394174611241446	0.00499368800011364	0.00742640205965705	0.0424191142423846	0.0115857960270756	5	5	5	1.40431135203231
ELP1	9	108867517	108934116	ENSG00000070061.14	-2.05924545939379	-0.0405816077408338	0.0394707303418129	0.056968335431308	0.0699399930432649	2.46293957381687e-10	1.50503786726842e-10	50	50	50	1.40372483761551
HOXA1	7	27092993	27095996	ENSG00000105991.7	-2.05909399889936	-0.0425424286893796	0.0394852346176584	0.0507185712978846	0.0991898125962579	3.0298012533462e-14	2.34384694941736e-14	11	11	11	1.4035652771051
SERPING1	11	57597387	57614853	ENSG00000149131.15	2.05904776323069	0.0940503332189104	0.0394896631744501	0.0101580757822893	0.0166831600589478	0.0022975310029648	0.000764027649112432	26	27	27	1.40351657054559
REEP5	5	112876379	112922539	ENSG00000129625.12	2.05691651323222	0.0287076107479762	0.0396942572627863	0.120667590876787	0.168053680268104	6.61024589378567e-24	8.46960093502635e-24	32	32	32	1.40127231992419
FCGR2B	1	161663147	161678654	ENSG00000072694.20	2.05605739744611	0.0189978746796448	0.0397769840247448	0.284487662933027	0.360117851599607	1.3722326281492e-55	5.75223691564415e-55	59	60	60	1.40036814909158
TTC32	2	19896643	19901986	ENSG00000183891.5	2.0552672484619	0.0391365191276145	0.0398531988844974	0.0547246196169312	0.0871091222282302	1.28327416522538e-12	9.00450274130612e-13	25	25	25	1.39953681348673
AL121761.1	20	19757708	19809675	ENSG00000233895.1	2.05447150871547	0.0581049197854529	0.0399300781977193	0.0279689162284818	0.044981937207494	4.58984426663967e-07	2.21220783815524e-07	34	34	34	1.39869983929715
SCAMP3	1	155255979	155262430	ENSG00000116521.10	2.05341415120522	0.0965591697677945	0.040032428000243	0.00993272785452447	0.0138188172210414	0.00555845321745889	0.00174767957989587	24	24	24	1.39758806877249
CYB5D1	17	7857746	7862282	ENSG00000182224.11	2.05222033350746	0.147736933912494	0.0401482542386516	0.00513943996598825	0.00535939270355739	0.0848727253165623	0.0218625107112642	7	7	7	1.39633333434555
ANKK1	11	113387791	113400418	ENSG00000170209.4	-2.05180641209197	-0.0233027893502527	0.0401884799093874	0.157500060335882	0.202624928932846	4.82760473916719e-29	7.71559397824102e-29	61	61	61	1.39589842026853
DUSP2	2	96143166	96145440	ENSG00000158050.4	2.0510931640459	1.03472690909102	0.0402578749115174	0.00013262587892549	0.00802237662180147	0.0348962948459615	0.00970060806150221	2	2	2	1.39514915390241
CCT6A	7	56051630	56063989	ENSG00000146731.10	2.05107230221144	0.217051017660139	0.0402599061787396	0.00193757309453437	0.00850660853504817	0.0298135629480779	0.0083906969273491	2	2	2	1.39512724152146
AC002464.1	6	110477907	110479436	ENSG00000260188.1	2.0510143597584	0.0404157962569752	0.0402655483535963	0.0539017043310911	0.119524270649652	5.01678973532844e-17	4.54910862505839e-17	18	18	18	1.3950663821218
SIRPD	20	1534251	1558843	ENSG00000125900.12	2.04954633170385	0.0425989067109411	0.0404087221864992	0.0476828197596622	0.104791274141715	5.2582746068571e-15	4.25954991294145e-15	33	35	35	1.39352488269585
KLRK1	12	10372353	10391874	ENSG00000213809.8	-2.0479445918373	-0.0367995723806728	0.0405654288605316	0.0597914578118911	0.0726037423703198	1.09468563814207e-10	6.86063686219465e-11	59	59	59	1.39184392827043
BRPF1	3	9731729	9748018	ENSG00000156983.15	2.04780143114664	0.0532254382847926	0.040579460074609	0.0377081579373704	0.0452295930587375	4.26130622591175e-07	2.05959534590719e-07	55	55	55	1.39169373572007
UBQLN4	1	156035301	156053794	ENSG00000160803.7	-2.0476209949605	-0.0563780200582031	0.0405971505294841	0.0284445654829896	0.0115351469729045	0.0113465369412947	0.00342020542383087	47	48	48	1.39150444801764
SMG7	1	183472216	183598246	ENSG00000116698.21	-2.04753414710396	-0.0312593733499384	0.0406056676601344	0.0939341729989155	0.164264964235771	2.34792870932742e-23	2.92333732780181e-23	26	26	26	1.39141334421264
SMC6	2	17663812	17800242	ENSG00000163029.15	2.04695411760907	0.0689224189415545	0.0406625897437656	0.0210302964851603	0.0277776429304495	7.97431307706635e-05	3.12739141898839e-05	17	17	17	1.39080496520584
AC244034.2	1	206503948	206504456	ENSG00000261000.1	-2.04686087723744	-0.0174568073886098	0.0406717463379615	0.286675173320729	0.30578639705144	9.09412255004461e-46	2.77159989045871e-45	74	83	83	1.39070717973071
TRIM37	17	58982638	59106921	ENSG00000108395.13	2.04532791865903	0.0161339400782032	0.0408225400376213	0.325279703360979	0.445600763060179	7.44552789068423e-73	5.97345248719287e-72	30	31	31	1.38909997634697
METTL18	1	169792529	169794966	ENSG00000171806.11	2.04513656751068	0.0374336744140751	0.0408413960420653	0.0648764315418541	0.124465956191477	1.03755250763681e-17	9.73245804006954e-18	47	47	47	1.38889942126184
DPF2	11	65333754	65353249	ENSG00000133884.9	2.04465118414397	0.103573635565413	0.0408892594948068	0.00885681048784937	0.00431923600524811	0.121992758409283	0.0304185641691724	38	38	38	1.38839075445499
AC020978.3	16	68212401	68221671	ENSG00000260891.1	-2.04413328288416	-0.132005015871263	0.0409403819320903	0.00526845242964741	0.0133180508498986	0.00649463225993602	0.00202495099856154	6	6	6	1.38784811012917
DARS-AS1	2	135985176	136022593	ENSG00000231890.7	-2.04339516345913	-0.0328857925062813	0.0410133358699351	0.110108727915714	0.123674882612079	1.33599903167114e-17	1.24788060100952e-17	41	41	41	1.38707490540197
ZMYND10	3	50341110	50346852	ENSG00000004838.13	2.04292492131742	0.161022780948779	0.041059870880951	0.00263452842791548	0.00324333233577622	0.180335805273402	0.0433168437406973	5	7	7	1.38658242066876
RBBP5	1	205086142	205122015	ENSG00000117222.13	2.0428828420409	0.100190638130261	0.0410640372123494	0.00868041773787314	0.0208336274676427	0.000648199204802254	0.00023058681755445	18	18	18	1.3865383551882
ABHD18	4	127965306	128039927	ENSG00000164074.14	2.04216747615208	0.112293830717472	0.0411349214681369	0.0122146560961467	0.0112397072651029	0.0124536730002892	0.00373026327452722	9	9	9	1.3857893274811
FBLN5	14	91869412	91947987	ENSG00000140092.14	-2.04192749537328	-0.0260278830444976	0.041158723918212	0.127596643739715	0.177368102312161	2.86233181299422e-25	3.88307147637441e-25	45	45	45	1.3855380985323
CERK	22	46684411	46738261	ENSG00000100422.13	2.04086652082163	0.0249823010462366	0.0412640963534502	0.143217069089513	0.21577002502827	4.72277275824784e-31	8.20863863852466e-31	37	37	37	1.38442766110855
GPRC5D-AS1	12	12927726	12984645	ENSG00000247498.9	2.04013439951833	0.107746571735789	0.0413369413514867	0.00735765998793205	0.0174295451564528	0.00182794908743076	0.000615303116740825	7	7	7	1.38366166131576
LRRK1	15	100919215	101078254	ENSG00000154237.12	2.04007334978005	0.131168296286241	0.0413430206277411	0.00519978796323284	0.0169222727914185	0.00213512773309326	0.00071285893976769	13	13	13	1.3835977958743
ZKSCAN3	6	28349914	28369177	ENSG00000189298.13	-2.03924026337268	-0.089432494615995	0.0414260542955296	0.0154581640718338	0.0123853037434385	0.00868920028084716	0.002663267534978	46	46	46	1.38272642994775
ADAT2	6	143422832	143450673	ENSG00000189007.15	2.03917521009358	0.109129656650628	0.0414325440919611	0.00727010781759682	0.0210359399270542	0.000609621529488827	0.000217566161377069	9	9	9	1.38265839879976
AP4E1	15	50908672	51005900	ENSG00000081014.10	-2.03887894868262	-0.0372196805440468	0.0414621103906064	0.068183137079875	0.0855699715203196	2.06221140490944e-12	1.43249650122311e-12	41	41	41	1.38234859641318
OAT	10	124397303	124418976	ENSG00000065154.11	-2.03851977653076	-0.0439341695522553	0.0414979790143879	0.0470957503260147	0.0843677812082774	2.98575093469656e-12	2.05985159207747e-12	42	44	44	1.38197305327035
KCTD2	17	75032575	75065889	ENSG00000180901.10	-2.03786231438326	-0.107437054477352	0.0415637043533132	0.00723353312664402	0.023745052544452	0.000268619221741217	9.94407285342936e-05	3	3	3	1.3812857530179
AC090921.1	8	124192671	124247398	ENSG00000214803.3	2.03772783542236	0.124682611988759	0.0415771588318635	0.00600747807409113	0.00590919109474334	0.0703637085932289	0.0184148593740752	11	11	11	1.38114519143077
SIRPB1	20	1563521	1620061	ENSG00000101307.15	-2.03644312164582	-0.0134817885401169	0.0417058790852332	0.515215358573209	0.65535596261973	5.06698574415218e-130	3.50766815431842e-128	58	60	60	1.37980272022272
COL5A1	9	134641774	134844843	ENSG00000130635.15	2.03610472553711	0.0966479468270344	0.04173984033103	0.0105029322625907	0.00323250245534214	0.181066150592125	0.043470725532591	31	31	31	1.37944921659029
LINC02012	3	197505262	197506986	ENSG00000272989.1	2.03470615698468	0.0780054439752267	0.0418804483171889	0.0153175712697494	0.0231690810463654	0.000319653425377695	0.000117400444268972	25	25	25	1.3779886779808
FAM228B	2	24076526	24169640	ENSG00000219626.8	-2.03370890968151	-0.0366345052878493	0.041980953311366	0.0699157408302716	0.134937638168606	3.58133906732218e-19	3.6291316755748e-19	43	43	43	1.37694770360105
HOXA-AS2	7	27107777	27134302	ENSG00000253552.7	-2.03259267433491	-0.0253717433253317	0.0420936922359014	0.139009055619116	0.216394037348763	3.78435956009633e-31	6.61078135694053e-31	15	15	15	1.37578297856773
GSDME	7	24698351	24758113	ENSG00000105928.13	-2.03199432259349	-0.0256917635839927	0.0421542307064317	0.133433383589904	0.229691852684786	3.23559591299455e-33	6.18749021428901e-33	29	29	29	1.37515883194664
CUEDC1	17	57861243	57955323	ENSG00000180891.12	-2.03199014349711	-0.100288676651502	0.0421546537870532	0.0514759147794349	0.0472677443505575	2.31203039742409e-07	1.1427654315057e-07	93	93	93	1.37515447317519
FBXO38	5	148383935	148442836	ENSG00000145868.16	2.03144615722578	0.0297038506288539	0.0422097561926906	0.101919245332742	0.153795710151522	7.5788629636837e-22	8.70278913752808e-22	84	84	84	1.37458715636194
NLRC5	16	56989485	57083531	ENSG00000140853.15	-2.03130920756199	-0.0228428100099197	0.0422236379346169	0.180894965446538	0.242239476561639	3.36074672528011e-35	6.85996542750066e-35	45	45	45	1.37444435115946
RASGRP3	2	33436324	33564750	ENSG00000152689.17	-2.03003832958849	-0.0396033805994025	0.0423526433184591	0.0534835137198824	0.0859062086453174	1.85930996155247e-12	1.29452193569916e-12	47	47	47	1.373119479246
AC091132.2	17	45452844	45464065	ENSG00000236234.1	2.02845981860703	0.123181079842743	0.042513340274961	0.00721222585655026	0.00401347291848879	0.136064889576039	0.0335886563767742	12	13	13	1.37147477115631
C6orf48	6	31834608	31839766	ENSG00000204387.12	-2.02769126787088	-0.0423315275516863	0.0425917674195893	0.0648929515337592	0.106289719985013	3.28616810229434e-15	2.69171123935673e-15	21	23	23	1.3706743377462
DOCK6	19	11199295	11262481	ENSG00000130158.13	2.02727515764297	0.0332784953776546	0.0426342806264319	0.0826753914856421	0.0798277644141154	1.20371061429736e-11	8.00790680967345e-12	80	81	81	1.37024106052416
MAK	6	10762723	10838555	ENSG00000111837.11	-2.02652290905914	-0.0602562774238489	0.0427112275367657	0.0220850107971318	0.0563310897412697	1.51493765195375e-08	8.18589213118522e-09	12	12	12	1.36945794660683
PSEN2	1	226870184	226896105	ENSG00000143801.16	2.02629409721147	0.0523617309878181	0.0427346557967027	0.0315669883018223	0.0326055611436041	1.87241149653494e-05	7.82051395555218e-06	47	47	47	1.3692197896853
FAM53B	10	124619292	124744269	ENSG00000189319.13	2.02628687974806	0.0771883033744959	0.0427353949762985	0.0144561108368912	0.0213859347495356	0.000548257306654664	0.000196592692678365	33	36	36	1.36921227777635
OGDH	7	44606572	44709066	ENSG00000105953.14	-2.02564239199188	-0.0888670835568395	0.042801444060986	0.0108538911303662	0.0287069485241971	6.03148680544621e-05	2.39569435137952e-05	9	9	9	1.36854157824996
ANAPC11	17	81890790	81900991	ENSG00000141552.17	-2.02534593574983	-0.13737945228602	0.0428318547749907	0.00654433762658302	0.0126825914975594	0.00791787845937154	0.00244074915004712	24	24	24	1.36823311866665
THBS3	1	155195588	155209051	ENSG00000169231.13	2.02368205181012	0.0194748971043618	0.0430028764701055	0.238385322297224	0.356080758569334	7.85391164376165e-55	3.22530553089045e-54	22	23	23	1.36650249341315
RAPGEF1	9	131576770	131740074	ENSG00000107263.18	2.02324984853187	0.0192633579005956	0.043047394642524	0.239686297562686	0.358523052915023	2.73712684440924e-55	1.13364197951337e-54	11	11	11	1.36605312821997
TNNT3	11	1919562	1938706	ENSG00000130595.17	2.02276882418735	0.0520152150218811	0.0430969873189836	0.0324369296885332	0.0356269827467305	7.57135669315697e-06	3.28816957875518e-06	32	32	32	1.36555308799406
ZNF217	20	53567065	53609907	ENSG00000171940.13	2.02028653857434	0.039483796188136	0.0433536743050103	0.0610662587555457	0.136243294984155	2.34761685277123e-19	2.40306668367787e-19	10	12	12	1.36297408935805
AC234582.1	1	155195004	155205495	ENSG00000231064.7	2.02016166356442	0.0473533109424888	0.0433666213717581	0.0396159662322089	0.0879208157627168	9.98994661495864e-13	7.05471236149605e-13	5	5	5	1.36284441176313
NFX1	9	33290511	33371157	ENSG00000086102.18	-2.0201157949188	-0.0358718739918371	0.0433713778626398	0.0728949695174539	0.114245740174333	2.67735290537065e-16	2.33512557443185e-16	42	42	42	1.36279678055735
PLA2G4A	1	186828953	186988981	ENSG00000116711.9	2.01979625877933	0.0770982636912241	0.0434045253814094	0.014330000570757	0.0199037119021388	0.000859684186291114	0.000301350606862136	25	25	25	1.36246498832811
ZDHHC7	16	84974181	85011535	ENSG00000153786.12	-2.01853033364323	-0.0474240270901981	0.0435360582946617	0.0386923230723814	0.0906441660191854	4.30623700995023e-13	3.11358239616866e-13	18	18	18	1.36115089404482
ARG2	14	67619798	67651720	ENSG00000081181.7	-2.01744108144765	-0.172552183715313	0.0436495037693172	0.00385206311954048	0.00391295048906045	0.141079278898541	0.0347097953498767	7	7	7	1.36002068922009
AP1B1	22	29327680	29423179	ENSG00000100280.16	-2.01699181739116	-0.0701381187786954	0.0436963672348431	0.0170391547756323	0.0273345549111969	9.11054491715295e-05	3.5409061610689e-05	35	35	35	1.3595546672731
ENTPD3-AS1	3	40313802	40453329	ENSG00000223797.5	2.01682941737787	0.0350310628109361	0.0437133178977229	0.0743156374032867	0.112204807415276	5.10359130116616e-16	4.38960966431218e-16	19	19	19	1.35938622874287
CAMK4	5	111223653	111494886	ENSG00000152495.10	2.01547695386802	0.0384345124416932	0.0438546984316924	0.0573134941435515	0.0997669540684089	2.53067389895197e-14	1.97093833445823e-14	32	32	32	1.35798387108591
NCOR1	17	16029157	16218185	ENSG00000141027.20	-2.01448034569574	-0.0263438783617602	0.0439591263420633	0.123854250898641	0.183191109749382	3.95196580042325e-26	5.60283685462451e-26	32	32	32	1.35695094747219
CNEP1R1	16	50024410	50037088	ENSG00000205423.11	-2.01364650389641	-0.092491599811787	0.0440466602897474	0.0133902540778739	0.00524690274665489	0.0882205184765023	0.0226502245862022	25	25	25	1.35608701512297
TUBB3	16	89921392	89938761	ENSG00000258947.6	-2.01303843620294	-0.718635344589275	0.0441105859568779	0.000166733199004346	0.00444689083118697	0.116601386657776	0.0292095111819476	2	2	2	1.35545717309558
TRIB2	2	12716889	12742734	ENSG00000071575.11	-2.01301467343925	-0.0590496422468319	0.0441130857063025	0.0246614729877498	0.0557588504707676	1.80004289174533e-08	9.66822810727505e-09	9	9	9	1.35543256229983
AC016737.1	2	173968351	173969418	ENSG00000271151.1	-2.01257123572902	-0.0946628125127844	0.044159755552984	0.00960493739764472	0.0141668883665175	0.00498963796652047	0.00158135147386564	20	20	20	1.35497333931609
SPRED3	19	38388421	38399587	ENSG00000188766.12	2.0121261804625	0.0636832187481329	0.0442066375376743	0.0244597705625972	0.0489394581701144	1.39972730530667e-07	7.00704545652896e-08	10	10	10	1.35451251731238
P2RX5	17	3672199	3696404	ENSG00000083454.21	2.0115913340952	0.122636952569034	0.0442630336595913	0.00565348828636983	0.00421699764628489	0.12650966783781	0.0314380761494131	14	15	15	1.35395882410802
AQP10	1	154321090	154325325	ENSG00000143595.12	-2.01112844292191	-0.0825901091720422	0.0443118915727146	0.0121526622668888	0.0318743577264059	2.3313854179569e-05	9.64935355761052e-06	18	18	18	1.35347971054032
ARID2	12	45729665	45908040	ENSG00000189079.15	2.01086873710364	0.0584395549664517	0.0443393233065832	0.0277191572858217	0.0164847600589855	0.00244173132551449	0.00080909320522269	41	41	41	1.35321093924272
KIZ	20	21125983	21246622	ENSG00000088970.15	2.0103814569864	0.0203029540892566	0.0443908315151263	0.204332682386513	0.242689158231709	2.84942090195981e-35	5.84084916382798e-35	81	82	82	1.35270671983048
AC095055.1	4	151139991	151141103	ENSG00000270681.1	2.01009406334064	0.0425525254971397	0.0444212342812631	0.045719336370785	0.0470474259916556	2.47005979626256e-07	1.21838900349719e-07	58	59	59	1.35240937838335
TMED8	14	77335021	77377109	ENSG00000100580.7	2.00908808514979	0.0355863767761335	0.0445277930129073	0.0681434874773282	0.123246263168881	1.5319989247758e-17	1.42436374525092e-17	23	23	23	1.35136882981979
ZNF879	5	179023752	179035064	ENSG00000234284.6	-2.00879502903355	-0.0630494589395257	0.0445588756596837	0.0226226359277069	0.047289887794173	2.2967169524769e-07	1.13565981270931e-07	33	33	33	1.3510657761143
AC106900.1	2	173880865	173899428	ENSG00000224638.1	-2.00846247409618	-0.0563570932941347	0.0445941698723076	0.027166134504607	0.05628666131096	1.53535885772135e-08	8.29038256596127e-09	16	16	16	1.35072191612623
SKAP2	7	26667062	26995239	ENSG00000005020.12	-2.00819594420232	-0.0147155528187526	0.0446224738389691	0.414138212841128	0.529551329909551	1.3102992370039e-92	2.13069399317039e-91	30	30	30	1.3504463564002
ARFIP1	4	152779937	152918463	ENSG00000164144.15	-2.00652635226029	-0.016207558158935	0.0448001200757618	0.31494818793487	0.419123482667501	3.07120300880998e-67	2.01659655169654e-66	28	28	28	1.34872082198018
ARHGAP24	4	85475114	86002670	ENSG00000138639.17	-2.00628352933816	-0.0478677282328227	0.0448260062942846	0.0394203622523178	0.0427660124965953	8.91885235982018e-07	4.20174132681443e-07	62	62	62	1.34846995222536
KIAA1614	1	180913154	180951614	ENSG00000135835.11	-2.00610279122772	-0.158850800047316	0.0448452821291741	0.00333648807751858	0.00522070507911883	0.0890204868392922	0.0228410906373844	8	8	8	1.34828323942123
MANEAL	1	37793802	37801137	ENSG00000185090.14	-2.00596898741143	-0.0918613887367218	0.0448595568946248	0.0109305628550154	0.0207716296311934	0.000660506173918732	0.000234551584937434	21	21	21	1.348145020525
IGSF8	1	160091340	160098943	ENSG00000162729.13	2.00515799556218	0.0432496348286434	0.0449461590128209	0.047096797916063	0.100053306289878	2.31436543977485e-14	1.80828562954661e-14	31	31	31	1.34730741607339
GK5	3	142157527	142225607	ENSG00000175066.15	2.00490380908962	0.150566753266902	0.0449733314287221	0.00379252793747368	0.0101979889671889	0.0173232799878298	0.00507652487514705	8	8	8	1.34704494059478
FAM160A2	11	6211335	6234711	ENSG00000051009.10	2.00442807553454	0.0216630757782701	0.0450242243501138	0.177270462682975	0.288829191046588	7.39510180895141e-43	2.04073448427696e-42	10	10	10	1.34655376020453
DNAAF1	16	84145287	84178767	ENSG00000154099.17	2.00262229691405	0.0186345427941362	0.0452178447648708	0.235470306981917	0.337246769107723	2.3370624417169e-51	8.56654535089695e-51	39	39	39	1.34469014143847
BTN3A1	6	26402237	26415216	ENSG00000026950.16	2.0004448355564	0.0447370267871164	0.0454522510556691	0.0475570513399383	0.0698294151435131	2.54716797493777e-10	1.55493897239717e-10	54	54	54	1.34244460316046
AP000355.1	22	24516508	24518386	ENSG00000228923.1	1.9995939075249	0.136610546779382	0.0455441323578423	0.00485072486074647	0.0135458129029256	0.00605042224240493	0.00189449655706207	32	32	32	1.34156756707204
VKORC1	16	31090842	31095980	ENSG00000167397.14	-1.99953691038683	-0.0309715974461249	0.0455502923702555	0.0806583849220779	0.0506618206432851	8.34325859221577e-08	4.24931582696777e-08	75	77	77	1.34150883110852
ZNF614	19	52012765	52030240	ENSG00000142556.18	1.99929801125294	0.187886971692989	0.0455761192291304	0.00320193549565561	0.00326926851926424	0.178600495658874	0.0429340716207991	14	14	14	1.34126265741644
WDR83OS	19	12668071	12671356	ENSG00000105583.9	1.99828280605524	0.0660739648989414	0.0456860085036308	0.0296754847404359	0.0705317182701135	2.05724099344468e-10	1.26510277875299e-10	11	11	11	1.34021678373836
LINC01772	1	16460948	16468481	ENSG00000226029.1	-1.99824918011898	-0.0345434903047571	0.0456896521059468	0.0873300912822424	0.146384138370569	8.65484721058916e-21	9.45441638735294e-21	28	33	33	1.34018214877386
SLC33A1	3	155821024	155854456	ENSG00000169359.13	-1.99733200907402	-0.0675465069756303	0.0457891283740112	0.015091477965066	0.00508991384370833	0.0931334801826916	0.0238106807997983	42	42	42	1.33923762347296
ITIH2	10	7703269	7749520	ENSG00000151655.18	-1.99260695582126	-0.234993305725986	0.0463045029208603	0.00156612094766283	0.00476305545909201	0.104342871455992	0.0264234331692486	5	5	5	1.33437677359128
ALOX5AP	13	30713478	30764426	ENSG00000132965.9	-1.99251681137783	-0.0324902960819695	0.0463143825060814	0.0879678258221479	0.164715352262215	2.02009339338957e-23	2.52423916647804e-23	11	11	11	1.3342841218747
MYRF	11	61752642	61788518	ENSG00000124920.13	-1.99223746022464	-0.0325300169201188	0.0463450099030876	0.083080994977657	0.150942426960145	1.93998749179063e-21	2.18015331248585e-21	8	8	8	1.33399702070442
MAST1	19	12833951	12874951	ENSG00000105613.9	-1.99216686406691	-0.10280294345889	0.046352752596712	0.00963719198563898	0.0130323227590692	0.00709919318377535	0.00220239302167102	13	13	13	1.33392447075212
HEXB	5	74640023	74722647	ENSG00000049860.13	-1.99174608991549	-0.0301365297532543	0.0463989239523716	0.0974593916963418	0.173572878016795	1.03288545495161e-24	1.37429218785245e-24	22	22	22	1.33349209114697
TTBK2	15	42738734	42920809	ENSG00000128881.16	-1.98968397437532	-0.0499410206726278	0.0466257591378904	0.03594751762688	0.0205442297538948	0.000707695261279301	0.000250610971201366	51	51	51	1.33137408415456
TEN1	17	75979220	76000586	ENSG00000257949.6	-1.98885969049756	-0.0199864947260699	0.0467166920951719	0.243257233081197	0.316503577447406	1.21084909604268e-47	3.91170072285172e-47	49	49	49	1.33052791623114
TOR1AIP1	1	179882042	179925000	ENSG00000143337.18	1.98853957653046	0.81808030721187	0.0467520464870127	0.000120532425903415	0.00366879369334068	0.154145804540948	0.0376303324524276	1	1	1	1.33019937391308
GPCPD1	20	5544404	5611026	ENSG00000125772.12	1.9868541900097	0.02979111416993	0.0469385574000633	0.088935402424862	0.110470641333523	8.82041165856486e-16	7.49072657389092e-16	63	63	63	1.3284702620493
ARID1A	1	26693236	26782110	ENSG00000117713.18	-1.98680374619112	-0.088558517274309	0.0469441493283857	0.0106004354965203	0.0153839185769507	0.00342557954965232	0.00111094403812318	11	11	11	1.32841852635269
COQ8A	1	226897536	226987545	ENSG00000163050.16	1.98560624231874	0.0171791411222835	0.0470770627893129	0.296036576100068	0.376680761528016	9.51855382917784e-59	4.53095813826713e-58	35	35	35	1.32719064128711
MED17	11	93784227	93814963	ENSG00000042429.11	-1.98429569726789	-0.117563158820945	0.0472228855739393	0.0055563969853856	0.02038279758914	0.000743242090899767	0.000262393552456341	8	8	8	1.32584747870266
FARP2	2	241356243	241494841	ENSG00000006607.13	1.98408304521071	0.0286385264369655	0.0472465829000182	0.10449371754624	0.151891583496641	1.41956107467991e-21	1.61035707736536e-21	35	35	35	1.32562959628341
JAM3	11	134068925	134152001	ENSG00000166086.12	1.98403305289363	0.0474852651883409	0.0472521553500084	0.0403345584206151	0.0109029767494642	0.0138514201477941	0.0041199007966017	75	75	75	1.32557837688453
LTBP3	11	65538805	65558930	ENSG00000168056.15	1.98378625660651	0.0337703965405604	0.0472796728769106	0.0699791284734496	0.0881586223728749	9.28293828413505e-13	6.5669203551509e-13	40	41	41	1.3253255369543
AL359853.2	1	179829609	179836124	ENSG00000231966.1	-1.98372109546269	-0.118782067728322	0.0472869405245038	0.00652756412922315	0.00303930383722186	0.194688969319473	0.0463509279584167	15	15	15	1.32525878402451
ZNF483	9	111525159	111577844	ENSG00000173258.12	-1.98324869300105	-0.0941486570621044	0.0473396573042983	0.010181104027396	0.00372707265595209	0.150907256521035	0.0369066666807704	28	28	28	1.3247748902893
SACM1L	3	45689056	45745424	ENSG00000211456.10	1.98299220544051	0.0324096833978705	0.0473683002005718	0.0816611183458594	0.117516631041127	9.49503594553879e-17	8.51428396133032e-17	92	92	92	1.32451219953966
AL691447.2	9	94332476	94360948	ENSG00000232063.1	1.98223801253356	0.0272824331679905	0.0474526080995706	0.123650474027104	0.168188264427034	6.31858774067839e-24	8.10876832454482e-24	59	61	61	1.32373991280205
AC093110.1	2	54661011	54680045	ENSG00000238018.2	1.98214638900877	0.106192950074539	0.0474628588790304	0.00630003499585702	0.0129073461053172	0.00738135585043679	0.00228495510206474	7	7	7	1.32364610602611
PACS1	11	66070363	66244747	ENSG00000175115.11	-1.98067685660408	-0.0461319669137081	0.0476275237689106	0.0472291991132521	0.0746744718104376	5.82140417604058e-11	3.70981713117906e-11	73	75	75	1.32214199756575
TMEM177	2	119679167	119686507	ENSG00000144120.12	-1.97945643493093	-0.0729891706599674	0.0477646399466974	0.0164777622288206	0.0132002361794599	0.00673729372391783	0.00209575562050757	35	35	35	1.32089349164903
FAM216A	12	110468364	110490385	ENSG00000204856.11	-1.97929032934639	-0.0350670318588516	0.0477833277820327	0.0694890292917675	0.127728664409809	3.64934896224688e-18	3.51851791931235e-18	17	17	17	1.32072360789198
DPAGT1	11	119096503	119108331	ENSG00000172269.18	1.97764778775945	0.053163227697945	0.0479684542378402	0.0363427992759012	0.0611809019440455	3.50507631719571e-09	1.98098349319675e-09	37	37	37	1.31904427625565
FBH1	10	5890203	5937594	ENSG00000134452.19	-1.97638980488531	-0.0617561396630143	0.0481106453484676	0.0198767320696936	0.0426953232852888	9.10982662306016e-07	4.28504535970658e-07	14	14	14	1.31775881750195
ZC2HC1A	8	78666047	78719765	ENSG00000104427.11	1.97628139391745	0.0321091068640439	0.0481229157098579	0.0848053290482785	0.137863932975805	1.38868950484905e-19	1.43973745389495e-19	18	18	18	1.31764806715222
MXI1	10	110207605	110287365	ENSG00000119950.20	1.97627322738738	0.168991196545823	0.0481238401349521	0.00305246602117215	0.0102117048859355	0.0172478342414243	0.00505625040427338	3	3	3	1.3176397245808
GMPPB	3	49716844	49723951	ENSG00000173540.12	1.97626813079198	0.0487651678205732	0.0481244170608186	0.0386974129937191	0.0687726519515099	3.51206198427652e-10	2.12347965330879e-10	21	21	21	1.3176345181339
FFAR1	19	35351552	35353862	ENSG00000126266.3	1.97585675987854	0.151992182958603	0.0481710027105117	0.00400840465710607	0.00999940789351809	0.0184544518230161	0.00538197310600734	8	8	8	1.31721431347154
GGNBP2	17	36544888	36589848	ENSG00000278311.4	1.97553552945168	0.0339451199283228	0.048207406749806	0.0738794646912074	0.133301655321368	6.07447935748537e-19	6.07926581032544e-19	30	30	30	1.31688623015443
ELP3	8	28089673	28191156	ENSG00000134014.16	1.97537324647374	0.0161986506551873	0.0482258065576234	0.319558840920275	0.427765370116668	4.81932805022825e-69	3.42427765924835e-68	24	24	24	1.31672050021915
SAMHD1	20	36889773	36951901	ENSG00000101347.8	1.97530987719755	0.0346633787939852	0.0482329930316099	0.0705609771465328	0.125360830909175	7.79289648737473e-18	7.36981598081932e-18	27	27	27	1.31665578769908
C18orf25	18	46173553	46266991	ENSG00000152242.10	1.97530027554951	0.0603270972482839	0.0482340819972913	0.0223067086789724	0.0512910482805449	6.90559853643906e-08	3.54108519503204e-08	80	80	80	1.31664598265863
RAC2	22	37225261	37244448	ENSG00000128340.14	1.97514720545966	0.0468252004176735	0.0482514451475231	0.0395404960587548	0.045525265817082	3.89969452792161e-07	1.89047613412293e-07	54	54	54	1.31648967485499
AC234582.2	1	155211151	155213819	ENSG00000236263.1	1.97474272958111	0.038345704182022	0.0482973511993621	0.0586756227808721	0.0836129654952965	3.76599359914136e-12	2.58488802116523e-12	30	30	30	1.31607668686847
SEPSECS-AS1	4	25160641	25201440	ENSG00000281501.1	-1.97460582551094	-0.0160064037023033	0.0483128974557249	0.287960980537736	0.414716426330129	2.49574309152547e-66	1.56656866265284e-65	9	9	9	1.31593691591239
GAL3ST1	22	30554635	30574587	ENSG00000128242.12	1.97446081821116	0.0961639711968802	0.0483293684648829	0.00985018845427588	0.0124667716367318	0.00847050349022891	0.00259919550863698	10	10	10	1.31578887988716
UBXN11	1	26281328	26318363	ENSG00000158062.20	1.97410679508934	0.0381003906677889	0.0483696008638209	0.0535518188262289	0.0893644923249714	6.39641433535284e-13	4.58020439751112e-13	62	62	62	1.31542749630713
CYB5D2	17	4143168	4187310	ENSG00000167740.9	-1.97329220203756	-0.105411051689588	0.0484622808488159	0.00800384937944689	0.0183226993921288	0.00139136808286689	0.000475694898542543	6	6	6	1.31459614990251
MRVI1	11	10573091	10693988	ENSG00000072952.18	-1.97310931135268	-0.0441819108664522	0.0484831096491878	0.0508164309084975	0.059090337581756	6.59098300059244e-09	3.65013557869412e-09	54	54	54	1.31440953281512
NID1	1	235975830	236065162	ENSG00000116962.14	1.97232697714514	0.0477776417744077	0.0485722919240373	0.038834982397674	0.0564363574494861	1.46762777127853e-08	7.94798068762908e-09	36	36	36	1.31361140349673
AC005332.3	17	68189884	68192802	ENSG00000267731.1	-1.97200247830177	-0.0323586524644394	0.048609323604507	0.0826592938426871	0.109956388020692	1.03722483592963e-15	8.75949806017e-16	54	54	54	1.31328042206214
MEIKIN	5	131806993	131945698	ENSG00000239642.5	1.97162517270761	0.0221931424674589	0.0486524113761788	0.165993058997021	0.234494982191954	5.68106566474958e-34	1.11274838153945e-33	36	37	37	1.31289562977558
ZNF891	12	133106817	133130473	ENSG00000214029.4	1.97058770835092	0.27510392596375	0.0487710537105017	0.00702185120416654	0.0102710453622472	0.0169252998363369	0.00496710737799038	20	29	29	1.31183786126894
MOG	6	29656981	29672372	ENSG00000204655.11	1.9700785276272	0.14689887565844	0.0488293713954078	0.00914174777204226	0.00812551094592425	0.0337428228540753	0.00940261572705184	20	21	21	1.31131886656705
PLRG1	4	154535006	154550435	ENSG00000171566.11	-1.96940644484414	-0.15064992080385	0.0489064362621573	0.00275880298545053	0.00615946894556123	0.0646599271749578	0.0170454828019237	2	2	2	1.31063398240604
P2RY1	3	152834693	152841439	ENSG00000169860.6	1.969383062412	0.0594010340257229	0.0489091192627091	0.0251133813189723	0.0332094621332261	1.56236527685779e-05	6.57541564529239e-06	30	31	31	1.31061015772236
AC136475.2	11	310139	311141	ENSG00000254910.1	1.96602549935462	0.0167000973477626	0.0492956651696761	0.325848427648552	0.411466498789728	1.15833880070487e-65	7.12321813622532e-65	57	59	59	1.30719126887004
PIF1	15	64815632	64825668	ENSG00000140451.12	-1.96570876670481	-0.0459234468960281	0.0493322615709244	0.0485503429454022	0.0540521507061712	3.00952129448645e-08	1.58655182289806e-08	43	43	43	1.30686897443733
PEX14	1	10472288	10630758	ENSG00000142655.12	1.96558112350806	0.0378171078432898	0.0493470163564163	0.053850220805031	0.0779544568118731	2.13639986050368e-11	1.401272217957e-11	39	39	39	1.3067391007272
AP002360.3	11	76389648	76390128	ENSG00000272301.1	1.96550224957756	0.0619032165181952	0.0493561355588575	0.026237571305514	0.0129066063133391	0.00738305967709495	0.00228519057211436	67	67	67	1.30665885163213
AL359921.1	1	236540094	236550280	ENSG00000230325.1	-1.96511909913375	-0.187518554472741	0.0494004545534612	0.00239531192188194	0.00315112044112827	0.186665136855296	0.0446600561611795	10	10	10	1.30626905493968
BCL10	1	85266248	85277090	ENSG00000142867.12	1.9640721042404	0.0415749110551129	0.0495217307029349	0.0472551574984219	0.0546420733663166	2.51980009092524e-08	1.33623176314467e-08	52	52	52	1.30520418584577
SLC27A1	19	17468769	17506168	ENSG00000130304.16	1.96367054759749	0.0401432140854532	0.0495683102702726	0.053251399426925	0.0535945350543481	3.45393002962628e-08	1.81176737469799e-08	63	64	64	1.30479588546855
TOX4	14	21476597	21499175	ENSG00000092203.13	-1.96301288951963	-0.0805439942345995	0.0496446763415763	0.0139281361573686	0.0145943426574245	0.00437118674190819	0.00139704284556397	31	31	31	1.30412731634158
RPP14	3	58306247	58324695	ENSG00000163684.11	1.96281605626212	0.0487114269273081	0.0496675514419658	0.033896772070844	0.0527192336450021	4.49456547890649e-08	2.33940216936269e-08	19	19	19	1.30392724973811
TMEM170B	6	11538278	11583524	ENSG00000205269.5	1.96192571692276	0.0237650480455319	0.0497711332445314	0.128478363549802	0.18597112148362	1.52829103855771e-26	2.19757154553559e-26	105	105	105	1.30302247064349
LINC02044	3	113142350	113167819	ENSG00000243795.1	-1.96144824245627	-0.0552005780502442	0.0498267570606185	0.0281905166436965	0.0477179214319549	2.01983168196529e-07	1.00284131991557e-07	21	21	21	1.30253737765956
ZNF703	8	37695751	37700021	ENSG00000183779.6	-1.96112750059569	-0.131380069874115	0.0498641514332615	0.00533395356479931	0.00494718544127024	0.0978582995184628	0.0249056326544262	15	15	15	1.302211567198
ELMOD3	2	85354394	85391752	ENSG00000115459.17	1.96083893983536	0.120530648902679	0.049897814009865	0.00589096879184607	0.00954927462169244	0.0213091153297587	0.00615155708609634	9	9	9	1.30191848011305
ZFP37	9	113038380	113056759	ENSG00000136866.13	-1.96076718636946	-0.0979113289722339	0.0499061874974996	0.00548626776808866	0.00418404410916131	0.128004826898009	0.0317672718208606	17	17	17	1.30184560609142
USP47	11	11841423	11959323	ENSG00000170242.17	1.96059212310678	0.0475351163258941	0.0499266219782397	0.0387901657850291	0.0724792126728466	1.1370222043362e-10	7.11309011407884e-11	25	25	25	1.30166781719823
IQCB1	3	121769763	121835079	ENSG00000173226.16	-1.96047951686127	-0.0145500263504652	0.0499397697918395	0.400456064954847	0.501502745271423	1.2112290720204e-85	1.48216979234514e-84	108	108	108	1.30155346395432
KLHL5	4	39045039	39126857	ENSG00000109790.16	-1.95889797594852	-0.026364754286779	0.0501247361320995	0.111565336770935	0.0999210786675286	2.41185785473642e-14	1.88263816224258e-14	96	97	97	1.29994790058971
TRIM14	9	98069275	98119212	ENSG00000106785.14	1.9587373178617	0.0225742658813655	0.0501435577064923	0.164802444373685	0.266800000103426	3.5413824966375e-39	8.58044275537641e-39	22	22	22	1.29978485590864
ITGA3	17	50055968	50090481	ENSG00000005884.17	1.95820734648301	0.0697709894401187	0.0502056874443745	0.0191832932516526	0.0178857624937712	0.00158995559845525	0.00053901155566786	34	34	34	1.29924708194269
AC092794.1	12	25210652	25211233	ENSG00000274987.1	1.95759710700235	0.0287665420590867	0.0502773071029896	0.11074456818718	0.0317399342231517	2.42728455211563e-05	1.00205934890963e-05	178	178	178	1.2986279915595
ZNF512	2	27582969	27623215	ENSG00000243943.9	1.95595210874958	0.0839616038102962	0.0504707960006442	0.0123569798364008	0.005990447664105	0.0684552218998245	0.0179580642127515	25	25	25	1.2969598457327
SSH3	11	67303448	67312607	ENSG00000172830.12	1.95479291117329	0.0230226366328794	0.0506075182210547	0.121936265971397	0.176039068883598	4.48919295046808e-25	6.01598449010552e-25	25	25	25	1.29578495985242
AC093462.1	18	54268346	54270028	ENSG00000277324.1	1.95473724437264	0.0519210016786052	0.0506140916744393	0.0309182447874593	0.0447643869955319	4.89925695269858e-07	2.35805466181465e-07	78	78	78	1.29572855263782
YRDC	1	37802944	37808185	ENSG00000196449.3	-1.95448545767175	-0.0669361818471627	0.0506438330202359	0.0203151573345218	0.0292243829700599	5.16340902887427e-05	2.06035297342745e-05	36	36	36	1.295473431811
AC012557.1	3	64008082	64008692	ENSG00000271843.1	1.95447794890936	0.0508296956515942	0.0506447201889919	0.0373425731851898	0.0497521914201958	1.09655611717549e-07	5.54088469007382e-08	42	42	42	1.29546582399189
TRAF3	14	102777476	102911500	ENSG00000131323.14	-1.95370263517132	-0.180040475464701	0.0507363944867619	0.00259841674840922	0.00896560334690034	0.0257037127283911	0.00731990153916074	2	2	2	1.29468039856758
GPLD1	6	24424565	24495205	ENSG00000112293.14	1.95366802555195	0.108936732300084	0.0507404900208058	0.00745410166649676	0.0220308353611161	0.000450986025006245	0.000163455122161211	12	12	12	1.29464534294195
AL158151.1	9	129176771	129210548	ENSG00000204055.4	-1.95213684671229	-0.102456149444526	0.0509219596234005	0.00902944679865282	0.00840939427595766	0.0307683465213157	0.0086323369933608	15	15	15	1.29309489179659
TMEM106B	7	12211241	12243367	ENSG00000106460.18	1.95196575282025	0.0241484705891047	0.0509422707530497	0.13359105261347	0.167484584836965	7.99933189820599e-24	1.0211613529891e-23	108	108	108	1.29292170025306
SLC48A1	12	47753916	47782753	ENSG00000211584.13	-1.95182231658561	-0.0464467754050847	0.0509593037773739	0.0322926400177781	0.0519708056053553	5.62917026890511e-08	2.90252388335085e-08	23	24	24	1.29277651410501
DGKQ	4	958887	986895	ENSG00000145214.13	1.9515541988583	0.0121533878543954	0.0509911554944903	0.515064865576628	0.626286726908538	2.74429273788446e-120	1.16652068040335e-118	20	21	21	1.29250514651076
COX5B	2	97646040	97648383	ENSG00000135940.6	-1.95114555041146	-0.132527847394161	0.0510397339797869	0.00541448561969652	0.0117806356476154	0.0105034445717768	0.00318110953024602	10	10	10	1.29209159783336
KCNQ1	11	2444684	2849110	ENSG00000053918.15	1.95048674642619	0.168525817905042	0.0511181315490989	0.00292874078737517	0.00421770509947637	0.12647778265765	0.0314333765114096	7	7	7	1.29142502872966
MX2	21	41361943	41409390	ENSG00000183486.12	-1.95047874292331	-0.0379386084019177	0.0511190845842271	0.059888770751103	0.114631218335693	2.36987145772591e-16	2.07516432704652e-16	42	42	42	1.29141693191496
SLC12A7	5	1050376	1112035	ENSG00000113504.20	1.94848194599524	0.0115809391964543	0.0513573230062972	0.587481186250443	0.706623562136829	2.23120373397159e-149	4.91454600340737e-147	31	32	32	1.28939762189195
ARPC1A	7	99325910	99366262	ENSG00000241685.9	1.94804670108206	0.103780118849738	0.0514093753917326	0.00888216106724289	0.00512074313769254	0.0921457844872415	0.0235830491686669	21	21	21	1.28895767264671
GPN3	12	110452484	110469268	ENSG00000111231.8	-1.9466640444996	-0.0145205199013567	0.0515750249369253	0.391834664833461	0.475079394995764	1.98163573519109e-79	1.95972260792361e-78	26	26	26	1.28756055337
ZMIZ1-AS1	10	78943328	79067895	ENSG00000224596.7	-1.94656080488332	-0.0460739417494508	0.0515874114885873	0.0390957268935533	0.0885507401061539	8.22446941167771e-13	5.83688631641272e-13	22	22	22	1.28745626325727
ABCB9	12	122920951	122981649	ENSG00000150967.17	-1.94646768664371	-0.089969780140875	0.0515985858262948	0.0097742161995336	0.0133150467033751	0.00650070797873087	0.00202658454907241	24	24	24	1.28736220101335
KCNE1	21	34446688	34512275	ENSG00000180509.11	-1.94604262105522	-0.0282772259211369	0.0516496201075959	0.10452397480097	0.126087166360193	6.17611828420137e-18	5.87751934809124e-18	56	56	56	1.28693286844797
AC007292.1	19	4363789	4364640	ENSG00000267980.1	1.9451718844158	0.0395500294266786	0.051754294500258	0.0450363223884098	0.0800935861463145	1.10951985092602e-11	7.39143288043332e-12	51	51	51	1.28605360721633
AL132780.1	14	22929609	22955562	ENSG00000257285.5	-1.94514137270345	-0.0335520101269052	0.0517579656397938	0.0664939066345623	0.133972730474402	4.89138578636226e-19	4.92166779834552e-19	8	8	8	1.28602280206066
CFD	19	859643	863630	ENSG00000197766.7	1.94493608367387	0.0134489204529438	0.0517826714812466	0.435494630102854	0.56012200048005	1.08891050272457e-100	2.29419964445295e-99	43	44	44	1.28581554795994
OXNAD1	3	16265160	16350299	ENSG00000154814.13	1.94348007712449	0.0501379706303618	0.0519581802647157	0.0332006186543741	0.0439109728298757	6.32785677460399e-07	3.01747935642202e-07	41	42	42	1.28434606766121
SCLY	2	238060889	238099413	ENSG00000132330.16	-1.94285710827382	-0.181499141336068	0.0520334255404738	0.00254012985710191	0.00725211359931557	0.0449265092111483	0.0122128108399604	2	2	2	1.2837175820541
UBTD2	5	172209640	172284071	ENSG00000168246.5	1.94123350817004	0.0938393045215338	0.052229960477301	0.00957079359901342	0.0101753018878967	0.0174488184967107	0.00510837069619418	25	25	25	1.28208030279591
DENND1A	9	123379654	123930152	ENSG00000119522.16	-1.94086611927249	-0.0569064300748018	0.0522745185091729	0.0289432363180562	0.0207976306471245	0.000655316421248546	0.000232845163889618	45	45	45	1.28170995869723
SCRN3	2	174395730	174429575	ENSG00000144306.14	-1.94055758024809	-0.182715544526496	0.0523119636050061	0.00238910441517324	0.00305458251753315	0.193569239030387	0.0461160659533361	7	7	7	1.28139897779682
GPATCH1	19	33080880	33130542	ENSG00000076650.6	1.93996557097087	0.0351974273363508	0.0523838741921874	0.0740196560014218	0.0825536267949419	5.21522598722156e-12	3.54844452671066e-12	79	80	80	1.28080238529092
TGM1	14	24249114	24264432	ENSG00000092295.11	1.93922908108092	0.0537803996201447	0.0524734500038903	0.029651855534007	0.0626209402538029	2.26763124421197e-09	1.2961219856359e-09	24	24	24	1.28006038103902
MAP1A	15	43510958	43531620	ENSG00000166963.12	1.93921446800232	0.547161900539815	0.0524752286189842	0.000276221379393082	0.00413398359264502	0.13031385369048	0.0322941272010903	1	1	1	1.28004566064938
PIGBOS1	15	55317184	55319161	ENSG00000225973.3	-1.93907167731565	-0.0342924429564812	0.0524926108860076	0.0689262115175803	0.0960216293112115	8.12485464884645e-14	6.13263941213678e-14	39	41	41	1.27990182568515
AC005332.1	17	68246629	68247938	ENSG00000265100.1	-1.93877220153809	-0.77618528696646	0.0525290824559759	0.000133655410143107	0.00809977339662366	0.0340269041160008	0.00947469178344872	1	1	1	1.27960018510564
PLPP3	1	56494747	56645301	ENSG00000162407.8	1.93871398951124	0.0419535019711106	0.0525361742492083	0.0430093319219664	0.0743607174049257	6.40637103159542e-11	4.06442665728212e-11	22	22	22	1.27954155627307
AC245452.1	22	21938293	21977632	ENSG00000224086.5	1.93725285255545	0.0216974686766597	0.0527144424515279	0.186943601535752	0.226612149979944	9.81690468524172e-33	1.84669670003033e-32	138	145	145	1.27807038255404
PLEK2	14	67386983	67412200	ENSG00000100558.8	-1.93671567597008	-0.319226647037304	0.0527801084679434	0.00095335688642902	0.00521223958945429	0.0892806617291502	0.0228957497855608	22	22	22	1.27752972160023
PHGDH	1	119648411	119744226	ENSG00000092621.11	-1.93601754008286	-0.0721935013366329	0.0528655527633156	0.0145413702376481	0.0424867692757811	9.69740160513873e-07	4.54818206910222e-07	4	5	5	1.27682722244127
LINC02081	17	78617389	78632057	ENSG00000267123.5	1.93537987076237	0.0281269135266103	0.0529436975853056	0.111415695110404	0.199963612261152	1.22087835097797e-28	1.92959915243396e-28	23	23	23	1.27618573086963
ST20	15	79898840	79923702	ENSG00000180953.11	-1.93399640518267	-0.0178112054671516	0.0531135698363767	0.254834728108996	0.370810667287023	1.28094590561223e-57	5.82291489406523e-57	32	34	34	1.27479450806801
RFT1	3	53088483	53130462	ENSG00000163933.9	-1.93387423680421	-0.0469354936293964	0.0531285924400837	0.0370892790026447	0.0410014498139804	1.51339752609003e-06	6.9720689025385e-07	52	52	52	1.2746716898987
ZNF419	19	57487711	57496097	ENSG00000105136.20	-1.93122174592985	-0.0538146412462731	0.0534556358812511	0.0255510470402909	0.0202662720752441	0.000770013120744523	0.000271409759035946	38	40	40	1.27200649993892
ATXN7L2	1	109483479	109492804	ENSG00000162650.16	-1.93033943560875	-0.0846249910497233	0.0535647938102058	0.0116259013549945	0.00501965045470657	0.0954277239129173	0.0243356028452629	54	54	54	1.27112056250104
CFAP99	4	2418974	2462942	ENSG00000206113.10	-1.92902776250141	-0.114812026704459	0.0537274157678482	0.00568720188106015	0.0170127091204932	0.00207677303433359	0.00069462027604178	5	6	6	1.26980404803645
TOLLIP-AS1	11	1309769	1310707	ENSG00000255153.1	-1.92601200256615	-0.0468279212041476	0.0541028751729505	0.0386334083736112	0.0401803992958324	1.93546150534372e-06	8.83467312456149e-07	47	47	47	1.2667796546981
CPT1B	22	50568861	50578465	ENSG00000205560.12	-1.92498300088158	-0.0153240685635501	0.0542314849486407	0.345570350284224	0.441740038124374	5.09449992852671e-72	3.98177511871539e-71	52	53	53	1.26574850369342
TNNT1	19	55132794	55149354	ENSG00000105048.16	-1.92296311240176	-0.0252997537048703	0.0544846826282971	0.129470161711011	0.151169836063423	1.80016627505505e-21	2.02961221291634e-21	66	69	69	1.26372557451234
ZNRF1	16	74999030	75110994	ENSG00000186187.11	-1.92042267339238	-0.093311253810477	0.054804531870803	0.00909517792949739	0.0157645170042955	0.00304669166301389	0.00099422055525745	4	4	4	1.26118352755386
KRBA2	17	8368637	8376711	ENSG00000184619.3	-1.92041357190352	-0.167035301919753	0.0548056805856296	0.00282595412014916	0.0143689385784813	0.00468694298885852	0.00149264327545003	3	3	3	1.26117442474311
LINC01238	2	241970683	241977276	ENSG00000237940.3	-1.9200460789684	-0.0359155192211041	0.0548520792867401	0.114173513188511	0.144571728183962	1.56527821388896e-20	1.69839881971431e-20	55	56	56	1.26080690490528
NFAM1	22	42380410	42432395	ENSG00000235568.6	-1.91944855059078	-0.0939620410910871	0.0549275915890589	0.00735269111729641	0.00370729071011556	0.151997836083814	0.0371546328062847	30	30	30	1.26020944307791
OR2A1-AS1	7	144300395	144356181	ENSG00000244479.6	-1.9179830012074	-0.0817112290110524	0.0551131666107448	0.0166559446153732	0.0394367790120465	2.41842567781236e-06	1.09484717570984e-06	42	48	48	1.25874463520818
NECAP2	1	16440672	16460078	ENSG00000157191.19	1.91738937737069	0.0256202384521831	0.0551884827446543	0.119995542752346	0.202994688025082	4.24272632691864e-29	6.79876593224834e-29	19	20	20	1.25815154550136
ZNF860	3	31981771	31991628	ENSG00000197385.5	1.91709601850597	0.133031205606511	0.0552257343682154	0.00478986074902084	0.00413397253423519	0.130314368844322	0.0322941272010903	10	10	10	1.2578585003557
PTH2R	2	208359714	208854503	ENSG00000144407.9	1.91644558335367	0.067239164120097	0.0553084034065662	0.0171813297179242	0.0200257904989443	0.000828373202653908	0.000290879967063074	23	24	24	1.25720887817387
NDUFA9	12	4649095	4694317	ENSG00000139180.10	-1.91579851870639	-0.0277656648484102	0.0553907463731994	0.0995925387622975	0.155497579392962	4.32032997524729e-22	5.03742086768101e-22	31	31	31	1.25656278282988
AF064858.1	21	38988707	39006153	ENSG00000235888.1	-1.915009310824	-0.0340461279692161	0.0554913162120602	0.0708851271823218	0.12665498240548	5.14894728474111e-18	4.90965123341482e-18	28	28	28	1.25577497392695
ENTPD7	10	99659506	99706240	ENSG00000198018.6	-1.91498193100207	-0.151082803303568	0.055494807989318	0.00442558708848697	0.00318160143899942	0.184544926012605	0.0442097455245187	8	8	8	1.25574764691456
CTF1	16	30896607	30903560	ENSG00000150281.6	-1.91471629579814	-0.0864222279199746	0.0555286942297625	0.0114098122773884	0.0116610248671757	0.0109059171889669	0.00329723361948048	16	16	16	1.25548253894372
CD8A	2	86784610	86808396	ENSG00000153563.15	1.9144760538383	0.0946688230640157	0.0555593559806667	0.00840392276054308	0.00795109679957676	0.0357174684040974	0.00990615013312531	40	44	44	1.25524279705364
HIST1H1C	6	26055787	26056428	ENSG00000187837.3	1.91417809815578	0.0959595443665599	0.0555974032508676	0.00944600632293277	0.0122565500561708	0.0090466484279547	0.00276513103511894	16	17	17	1.25494549223368
EML6	2	54723499	54972025	ENSG00000214595.11	-1.91383889757196	-0.0696915031862487	0.0556407436853166	0.0160090056156761	0.0318234852579458	2.3672238728922e-05	9.78431395322519e-06	13	13	13	1.25460707393034
XRCC3	14	103697609	103715504	ENSG00000126215.13	1.91317650263319	0.0279569902592464	0.055725460559024	0.102725283465356	0.180491353934511	9.91341758030162e-26	1.37567556291529e-25	21	21	21	1.2539463334818
ZNF396	18	35366697	35377337	ENSG00000186496.10	1.91316248039435	0.0325438412858397	0.0557272550913642	0.0916612731330113	0.123582712371655	1.37591933146079e-17	1.2846726315655e-17	33	33	33	1.25393234808022
LINC02256	15	32536047	32587613	ENSG00000261064.1	-1.91230477499688	-0.13676440399647	0.055837113730934	0.00397877506810703	0.0101844455845698	0.017398109820759	0.00509572780605365	11	11	11	1.25307703886493
KCNS1	20	45092310	45101112	ENSG00000124134.8	1.91201250460734	0.050758713465644	0.0558745901792326	0.0330989000599741	0.0167827943760823	0.0022283945295825	0.000742361358577382	59	60	60	1.25278564924794
LBX2	2	74497517	74503316	ENSG00000179528.15	1.91157551477501	0.0333235338126701	0.0559306623950755	0.0738631732550553	0.138001819983953	1.32796417504144e-19	1.37844653024109e-19	18	18	18	1.25235003722776
CDK5RAP3	17	47967810	47981774	ENSG00000108465.14	-1.91122016297623	-0.0327376697264131	0.0559762937958648	0.0807176794139165	0.135419815388588	3.06435459807684e-19	3.11567276919011e-19	49	49	49	1.25199585966209
RPS20	8	56067295	56074581	ENSG00000008988.9	-1.9109466243492	-0.051516254628324	0.0560114405275157	0.0321908675370746	0.0555078687714754	1.94142654091736e-08	1.03930561751271e-08	40	40	40	1.25172325780607
CEP72	5	612272	667168	ENSG00000112877.7	-1.91062837844199	-0.127879499262033	0.0560523547850732	0.00481772120356227	0.0090749326621427	0.0248143616152845	0.00708745805452185	6	6	6	1.25140613777585
TM2D1	1	61681046	61725423	ENSG00000162604.12	1.91020043540738	1.35124997468499	0.0561074111322271	0.000162795300356033	0.00381120914512436	0.146366348231151	0.0358866773281323	3	4	4	1.25097976973758
FAM20B	1	179025804	179076562	ENSG00000116199.11	1.9100306543441	0.0935975699049342	0.0561292665249393	0.00942329239214772	0.0219045601898003	0.000468558592497057	0.000169393345257285	9	9	9	1.25081063293181
APOBEC3D	22	39021113	39033276	ENSG00000243811.8	-1.90985133697057	-0.0777269192472058	0.0561523571944772	0.0127366153386623	0.0200494385712915	0.000822442018622519	0.000288922873938051	16	16	16	1.25063200796767
SLC35C1	11	45804072	45813015	ENSG00000181830.8	-1.90946556813725	-0.0824520950671728	0.0562020593982543	0.0146336123406693	0.0276612399950025	8.25827273705572e-05	3.23247693376544e-05	18	18	18	1.25024777039337
PIGQ	16	566995	584136	ENSG00000007541.16	-1.90892412815381	-0.181216966713514	0.056271879951251	0.00239554990572062	0.00940896458119762	0.0222891769238095	0.00641918665883958	4	4	4	1.24970857553703
VPS35	16	46656132	46689518	ENSG00000069329.16	-1.90826833253596	-0.0703944021859243	0.0563565437488976	0.0178466602187403	0.0189885831033917	0.00113572061125765	0.000392210114217626	18	18	18	1.24905564928888
AC090587.1	11	3854318	3855509	ENSG00000228661.1	-1.9076490204497	-0.0561650866250239	0.0564365948230367	0.0229138684819184	0.0114045355626208	0.0118230072162038	0.0035518976655345	43	48	48	1.24843919786203
PTGDR	14	52267713	52276724	ENSG00000168229.3	-1.90725858966204	-0.027233858422078	0.0564871097748595	0.111133784001045	0.136251267465869	2.34156632485959e-19	2.39788629327141e-19	161	162	162	1.24805064585035
ST6GALNAC6	9	127885321	127905408	ENSG00000160408.14	1.9065323037756	0.063969228581374	0.0565811786570548	0.0201058206004382	0.0263705665028068	0.000121753883825612	4.66815322782452e-05	16	16	16	1.24732800988498
C19orf47	19	40319536	40348527	ENSG00000160392.13	1.9064386043586	0.0334555034040092	0.0565933241387339	0.0719127128274922	0.133812723884847	5.15073374594619e-19	5.18046999362129e-19	46	47	47	1.24723479603268
ATG9B	7	151012209	151024499	ENSG00000181652.19	-1.90629438087545	-0.197997775522986	0.0566120228781445	0.00198758556025295	0.00508131182449056	0.0934111116470765	0.0238766217258807	7	7	7	1.24709132649467
EAF2	3	121835183	121886526	ENSG00000145088.8	-1.90523573737958	-0.759168121110304	0.0567494346685124	0.000138072053335791	0.0051013954449533	0.0927643029376854	0.0237238061607804	2	2	2	1.24603846050609
FGD5-AS1	3	14920347	14948424	ENSG00000225733.5	1.90381188224104	0.0272611523570325	0.0569346884647472	0.1012254604183	0.147015501888696	7.03876974677782e-21	7.73086540856456e-21	46	46	46	1.24462305138029
KHDC4	1	155913043	155934400	ENSG00000132680.10	1.90371406078339	1.66717731973777	0.0569474341892079	3.10818734270003e-05	0.014030962066663	0.00520437446838522	0.00164596250248989	1	1	1	1.24452583861862
GINM1	6	149566294	149591748	ENSG00000055211.12	-1.90346868642134	-0.0214787139239055	0.0569794158822857	0.161717448149584	0.228704998593461	4.6197239541642e-33	8.77895256940886e-33	21	21	21	1.24428200719202
HSD3B7	16	30985207	30989152	ENSG00000099377.13	-1.90333596326942	-0.0354510131966812	0.0569967210269791	0.0629474044500507	0.0783517133233701	1.89180864875523e-11	1.24691992768991e-11	32	32	32	1.24415012820208
CD300LF	17	74694311	74712978	ENSG00000186074.18	-1.90271904621256	-0.0403760971614272	0.0570772153316244	0.0446637324177987	0.0605691747977366	4.21681605049523e-09	2.36887453802613e-09	49	49	49	1.24353722328707
IL11RA	9	34650702	34661892	ENSG00000137070.17	-1.90131075525028	-0.0237879508021595	0.0572613211490643	0.139442010855922	0.210578747187785	2.96261566503587e-30	4.98136305999129e-30	28	28	28	1.24213863603623
CRLF3	17	30769388	30824776	ENSG00000176390.11	1.89935326178467	0.0856588451521548	0.0575180443031179	0.00982669574097084	0.050661277539333	8.34462042942238e-08	4.24931582696777e-08	20	21	21	1.24019588901606
TTC34	1	2635976	2801717	ENSG00000215912.12	-1.89862956255069	-0.0508956403137425	0.0576131986612905	0.0283635875388922	0.0638831911274841	1.54756637373604e-09	8.95322447792854e-10	24	26	26	1.23947801225161
COLEC12	18	316740	500722	ENSG00000158270.11	-1.89696304624781	-0.0662818023560011	0.0578328154641203	0.0186924031048687	0.0110133975769176	0.0133761739194798	0.00398392552737519	34	34	34	1.23782566450485
SUPT20H	13	37009312	37059713	ENSG00000102710.19	1.89671672922245	0.0182926159468066	0.0578653345541133	0.208050817058097	0.319081444930855	4.24219271720173e-48	1.40224300170428e-47	57	57	57	1.2375815316175
KATNB1	16	57735730	57757250	ENSG00000140854.12	-1.89579417301808	-0.0600316297455477	0.0579872666954774	0.0201099821098876	0.0181681291170887	0.00145858467957871	0.000497258475243236	74	76	76	1.23666736179926
PLD3	19	40348456	40380439	ENSG00000105223.19	1.89567836637318	0.0826331915848104	0.0580025876672321	0.0146969638022768	0.0274132019819284	8.8976308432392e-05	3.46315467772881e-05	17	17	17	1.2365526308417
FAM96A	15	64072559	64094018	ENSG00000166797.10	1.89556166346494	0.0291421855138839	0.0580180306156799	0.089027522591315	0.0221918538686814	0.000429536376553574	0.000155914153444944	131	132	132	1.23643701712693
SLA	8	133036724	133103054	ENSG00000155926.13	1.89502254849845	0.081305087994644	0.058089414450405	0.0108183170126426	0.024728771389445	0.000199642449008999	7.48553416410459e-05	10	10	10	1.23590300125212
TANGO6	16	68843604	69085180	ENSG00000103047.7	1.89493501253223	0.068222362278719	0.0581010119104245	0.0155832785957087	0.0219485444845022	0.000462360875527053	0.000167252568532838	24	24	24	1.23581630369768
INKA2	1	111680630	111739424	ENSG00000197852.9	-1.89476956396437	-0.0389565310237162	0.0581229371054087	0.0529557391943608	0.0650751031877769	1.07855500633105e-09	6.32592394009287e-10	47	48	48	1.23565244777315
DDB1	11	61299451	61342596	ENSG00000167986.13	1.8946767951944	0.114884199229303	0.0581352338029942	0.00609513662412755	0.00284379355313388	0.209708833637096	0.0496681464363431	35	35	35	1.23556057658878
POLR1B	2	112541915	112577150	ENSG00000125630.15	1.89457505013125	0.0211626877907763	0.0581487228127106	0.163778610303116	0.233972688864475	6.86766936424988e-34	1.33827787281125e-33	37	39	39	1.23545981974007
SLC9A8	20	49812713	49892242	ENSG00000197818.11	-1.89320110276833	-0.0476295146823979	0.058331130822581	0.0369344475392501	0.0494305229753958	1.20779558230726e-07	6.08141554517645e-08	47	48	48	1.23409960414179
ZNF345	19	36850361	36913029	ENSG00000251247.10	-1.8926509457648	-0.0874642835750282	0.0584043039258462	0.00992058145643549	0.0112167118275422	0.0125443569366777	0.00375510482223667	11	11	11	1.23355514770999
AC004951.1	7	44004046	44007866	ENSG00000228434.1	-1.89242347462993	-0.0842819367453171	0.0584345807777685	0.0111093859230186	0.0121939735692392	0.00922575910224001	0.00281845446210473	22	23	23	1.23333006733462
CASC8	8	127289817	127482139	ENSG00000246228.6	-1.89226214317022	-0.0193680507035297	0.0584560622112179	0.202191514826805	0.312110061334951	7.16986619760907e-47	2.26196922986593e-46	14	14	14	1.23317044346949
KRT77	12	52689626	52703463	ENSG00000189182.9	1.89202077276776	0.0194434928396586	0.0584882131515467	0.2182989925007	0.256462535214294	1.73328137304596e-37	3.91022411971144e-37	83	83	83	1.23293164637949
FAM118A	22	45308968	45341955	ENSG00000100376.11	-1.89138792522849	-0.0111603224550767	0.058572579242698	0.622303780588377	0.700409337497948	7.36951165788811e-147	1.19037641327227e-144	66	67	67	1.2323056513996
AC093525.6	16	2554060	2556060	ENSG00000261613.2	1.89133788655426	0.0175829681791397	0.0585792543015286	0.291430917449946	0.430814686569722	1.09610504624325e-69	7.97525917620529e-69	49	51	51	1.23225616107355
PCDH9	13	66302834	67230445	ENSG00000184226.14	-1.8909083452902	-0.0682286845561481	0.0586365802376585	0.0186237672493999	0.00825467312625635	0.0323540219220181	0.00904161561004935	43	44	44	1.23183136625271
ZNF619	3	40477113	40490236	ENSG00000177873.12	1.89066461238826	0.148413118021476	0.0586691291795512	0.00368446614797453	0.00785194095751492	0.0368934609457901	0.0101996176281161	6	6	6	1.23159035792859
PIMREG	17	6444415	6451469	ENSG00000129195.15	1.89038561683989	0.0827232798775263	0.0587064056339224	0.0114182957131933	0.031746211355135	2.42271969750557e-05	1.00034527906925e-05	18	18	18	1.23131450897917
MAPK3	16	30114105	30123506	ENSG00000102882.11	-1.88959557681304	-0.0220040025196998	0.0588120691953101	0.163602155586017	0.256340217302107	1.81436284971425e-37	4.08933361391041e-37	26	27	27	1.23053354047049
MFSD4A	1	205568885	205602918	ENSG00000174514.12	-1.88955845579799	-0.067103104887071	0.0588170378109092	0.0154650100656751	0.0162870961665755	0.002594506030079	0.000856670552950656	17	25	25	1.23049685155236
TMC8	17	78130770	78142968	ENSG00000167895.14	1.88918362648916	0.0274672820527991	0.058867227918269	0.102469918822795	0.153621250820591	8.02785420855849e-22	9.20963513436753e-22	54	55	55	1.2301264148103
CC2D2A	4	15469865	15601557	ENSG00000048342.15	-1.88825644139149	-0.0500386230648157	0.0589915319303635	0.0311597333271094	0.0616047084545857	3.08358467046463e-09	1.74929545739813e-09	25	25	25	1.22921032564362
GPS2	17	7311324	7315564	ENSG00000132522.15	1.88747692117252	0.116380787273378	0.0590962076341758	0.00554906366735292	0.0247549290061783	0.000198074232312685	7.42788381749666e-05	7	7	7	1.2284403880933
PLAGL1	6	143940300	144064599	ENSG00000118495.18	-1.88745805872333	-0.0165057985890447	0.0590987424348773	0.258005956102849	0.354041585202604	1.88798557441204e-54	7.66233617772493e-54	44	44	44	1.22842176039462
AC064805.2	17	74672712	74677600	ENSG00000264659.1	1.88745685750776	0.218473170253933	0.0590989038614072	0.00334692378168167	0.00501881621613707	0.0954553292971505	0.0243400808176786	10	10	10	1.22842057413324
SETD1A	16	30957294	30984664	ENSG00000099381.17	1.8858848943177	0.0848956892382728	0.0593104675265903	0.010594012565998	0.0132009641880334	0.0067357662581858	0.00209554951460205	23	23	23	1.22686865254029
ANXA2R	5	43039081	43043170	ENSG00000177721.4	-1.88434685517828	-0.0964494832840554	0.0595180734256591	0.00855906851386107	0.0231961291390389	0.000317051944928773	0.000116497965415842	7	7	7	1.22535113515954
CACNA1D	3	53328963	53813733	ENSG00000157388.15	1.88320149007659	0.167637164731603	0.0596730672000975	0.00270533315759429	0.00457837739346111	0.111321227284557	0.0280086224036394	3	3	3	1.22422163881348
PTPN12	7	77537275	77640071	ENSG00000127947.15	-1.88309056938644	-0.0471764614755855	0.0596880950419901	0.0353108265444131	0.0712020646748053	1.67760049455389e-10	1.0379650352179e-10	19	20	20	1.22411228148617
AC011472.1	19	11203628	11216168	ENSG00000267082.1	1.88189133848933	0.028853373428494	0.0598507707040462	0.0920089757775703	0.14113334693962	4.80170195205498e-20	5.09596163375822e-20	45	45	45	1.22293025277036
SCAMP1-AS1	5	78342365	78360507	ENSG00000245556.2	-1.88127147222323	-0.155683599393876	0.0599349996089073	0.00277940601872927	0.00908901964849818	0.024702108433019	0.00705872480033712	6	6	6	1.2223194931696
TXN2	22	36467036	36482030	ENSG00000100348.9	-1.88076634202227	-0.0394910940999346	0.0600037105763888	0.0499366309299725	0.0530564417126121	4.06098359573497e-08	2.12238745366503e-08	63	63	63	1.22182189239931
DPYSL2	8	26514022	26658178	ENSG00000092964.17	1.88042151927948	1.23131842319743	0.060050653026696	3.86441321941937e-05	0.00805673694199419	0.0345075052877624	0.00959803681183085	1	1	1	1.2214822654576
ZNF544	19	58228594	58277495	ENSG00000198131.13	-1.87994738525569	-0.0467973203221829	0.0601152489896691	0.0350296005611066	0.0638986945490598	1.54031833000274e-09	8.91342027877129e-10	31	31	31	1.22101534976016
RSPH3	6	158972871	159000187	ENSG00000130363.11	-1.87972527453012	-0.0299912754774543	0.0601455291390038	0.0737041132522707	0.16470132875334	2.02957723989169e-23	2.53478259179192e-23	158	168	168	1.2207966499937
EIF4H	7	74174245	74197101	ENSG00000106682.14	1.87832444217802	0.038248365304363	0.0603367948314354	0.0542692556323704	0.0716012305087065	1.4856321395956e-10	9.23434961887801e-11	37	38	38	1.21941776383277
MCHR1	22	40678750	40682814	ENSG00000128285.4	-1.87825411548146	-0.0651583255238642	0.0603464103164282	0.0181598091157318	0.0329005285701976	1.71395416284038e-05	7.19091369530828e-06	19	19	19	1.21934855864258
KDM3B	5	138352596	138437028	ENSG00000120733.13	1.87819119314821	0.0352441751124011	0.0603550145093926	0.0593354568207691	0.0307915213535501	3.2260068302579e-05	1.31521397266543e-05	84	84	84	1.21928664133651
ADH1A	4	99276367	99291028	ENSG00000187758.7	-1.8779673744009	-1.49572226297988	0.0603856284143179	3.45068311251775e-05	0.00878017831243348	0.0272883239593625	0.00774476853398823	2	2	2	1.21906640977336
KDM5A	12	280129	389454	ENSG00000073614.12	-1.87716834754014	-0.020795355948456	0.0604950242409459	0.169095887183261	0.267471259226244	2.74565635373687e-39	6.66580340038525e-39	20	20	20	1.21828034491063
CAPG	2	85394748	85418432	ENSG00000042493.15	-1.87709744256992	-0.01845715570903	0.0605047398641359	0.222253478795948	0.258209462525968	9.01470946260819e-38	2.05860589555158e-37	110	111	111	1.21821060193915
NPEPPS	17	47522942	47623276	ENSG00000141279.15	-1.87497259269631	-0.0762833881067024	0.0607964941201073	0.0140316906512772	0.0157916327610368	0.0030213751674148	0.00098632619475643	14	14	14	1.2161214639541
SP140	2	230203110	230313215	ENSG00000079263.18	1.87490668642253	0.0776247128501872	0.0608055620405602	0.0127931020150656	0.00584528771585103	0.0719045179095995	0.0187957715795164	25	25	25	1.21605669288119
SKP2	5	36151989	36184319	ENSG00000145604.15	1.87477875901069	0.0599466007279474	0.0608231665315546	0.0229053004769867	0.0483982309406904	1.64672634819057e-07	8.21805534993138e-08	19	19	19	1.21593097367918
BTBD3	20	11890723	11926609	ENSG00000132640.14	-1.87408393553899	-0.0635499472274814	0.0609188571321124	0.0177405444563053	0.0368253100197207	5.28773165023275e-06	2.32516977957436e-06	8	9	9	1.21524825283883
CHMP7	8	23243637	23262000	ENSG00000147457.13	1.87340912738223	0.0542726284949652	0.0610119105860152	0.0231913893420288	0.0400085048834628	2.03774277379676e-06	9.28231352259924e-07	22	22	22	1.21458537487695
AC073073.2	7	105571083	105573660	ENSG00000272604.1	-1.87324489189436	-0.0627630348718327	0.0610345758358484	0.0186654186580693	0.0110119362094771	0.0133823531638988	0.00398527604520567	39	39	39	1.21442406924112
ISCA1	9	86264546	86283102	ENSG00000135070.14	-1.87263775286179	-0.0517793406483216	0.061118424361159	0.0257089593211441	0.0242323533452987	0.000231884485020995	8.63962315093158e-05	52	52	52	1.21382785044144
STRIP1	1	110031577	110074641	ENSG00000143093.14	1.87216054190499	0.0631205724726203	0.0611843962047094	0.0184008768813299	0.0282524795360849	6.91384299070548e-05	2.72827412017397e-05	21	21	21	1.21335932142042
AC084036.1	3	156523740	156524247	ENSG00000272990.1	1.87111996664343	0.152786308441396	0.0613284546539763	0.00339291162554326	0.00922896811444013	0.0236150422976155	0.00676884735864614	3	3	3	1.21233797846767
GSTA1	6	52791664	52803910	ENSG00000243955.5	-1.8710059387024	-0.152395609051178	0.0613442578765151	0.00317837306377444	0.00665921406078497	0.0546896198614921	0.0146369047314797	7	7	7	1.21222608312858
AL136162.1	6	15243923	15245000	ENSG00000271888.1	1.87089855410848	0.0560178425655721	0.061359143475289	0.0226213844333961	0.052113665656126	5.3924646430952e-08	2.78759203231152e-08	19	19	19	1.21212071142139
DNAH1	3	52316319	52400491	ENSG00000114841.17	-1.87000378231557	-0.0601870873197156	0.0614832926233984	0.0163221565689999	0.0206703950834651	0.000681109632653524	0.000241620167186965	18	18	18	1.21124288271617
ATP1A4	1	160151570	160186977	ENSG00000132681.16	1.86832447078813	0.0135453332614776	0.0617168577277414	0.420808588457884	0.507519842124512	4.19164490283322e-87	5.51954810662331e-86	73	73	73	1.20959619385715
MIR22HG	17	1711493	1717174	ENSG00000186594.14	1.8678195359844	0.0370013483968374	0.0617872294484721	0.051806889398597	0.108927058292953	1.43432232228949e-15	1.20083985224036e-15	7	7	7	1.20910127819886
MRFAP1	4	6640091	6642745	ENSG00000179010.14	-1.86771642954373	-0.0908727318476324	0.0618016073424831	0.00921947344777069	0.0158928965620171	0.00292869903470221	0.00095904410139589	23	23	23	1.20900022958929
GTPBP3	19	17334920	17342735	ENSG00000130299.16	-1.86709210108344	-0.0338084969252123	0.061888727296537	0.0604374558030081	0.0948916405247221	1.15427120788554e-13	8.63976689496185e-14	41	41	41	1.20838844821322
CR786580.1	9	63802144	63814159	ENSG00000225411.2	-1.8669809455103	-0.132597210453301	0.0619042488055285	0.0137458995694481	0.136214921338605	2.36927705780062e-19	2.42319101596009e-19	21	84	84	1.20827954210314
GLYCTK	3	52287089	52293476	ENSG00000168237.17	1.86655790470521	0.0258642778176436	0.061963350716768	0.109556004560716	0.152387717020381	1.20557594898144e-21	1.37329534262606e-21	27	27	27	1.20786510546324
AC104389.1	11	5205041	5207308	ENSG00000224091.1	-1.86619520214202	-0.0724129718741172	0.0620140601044384	0.0253416853157529	0.0323140134311129	2.04343983687999e-05	8.50698628937775e-06	45	50	50	1.20750983415489
ZNF80	3	114234631	114237578	ENSG00000174255.6	-1.86472999735098	-0.162965768303788	0.0622192598379153	0.00274819981014089	0.00285336607828047	0.208942398427807	0.0494962980357085	6	6	6	1.2060751595761
FAM69A	1	92832737	92961522	ENSG00000154511.11	1.86428979871065	0.0611448201012901	0.0622810186189109	0.0245268683053167	0.0373010763227411	4.58537643468368e-06	2.02921345354617e-06	40	40	40	1.20564429306997
ITM2C	2	230864639	230879248	ENSG00000135916.15	-1.86422581788282	-0.0792974225434346	0.0622899991905131	0.0118696799391417	0.0303577144005586	3.67445695028241e-05	1.48952147692979e-05	12	12	12	1.20558167476971
SLC25A39	17	44319625	44324870	ENSG00000013306.15	1.86396864519114	0.0544134550003442	0.06232610765175	0.0237323826982966	0.0274677190427089	8.75297682481469e-05	3.41288293216917e-05	22	22	22	1.20532999452867
FAM167A	8	11421463	11474715	ENSG00000154319.14	-1.86388540518028	-0.0245158640387941	0.062337798715904	0.174205846448019	0.269907929549977	1.08791981585313e-39	2.66794458331759e-39	18	18	18	1.205248537677
UQCRFS1	19	29205321	29213541	ENSG00000169021.5	1.86324071884155	1.3560549070306	0.0624284063933158	4.06511226878907e-05	0.00788898288619713	0.036449482895745	0.0100837783828878	1	1	1	1.20461775113987
ZFYVE19	15	40807086	40815084	ENSG00000166140.17	-1.86311066127846	-0.0321789048567433	0.0624466985792141	0.0681434583261101	0.116851855919073	1.17251123900939e-16	1.04713839104709e-16	13	13	13	1.2044905168852
AL121772.1	20	25239007	25245229	ENSG00000274414.1	-1.86182357085558	-0.0571176692059043	0.0626279629182131	0.0209085367536566	0.0189224053325063	0.00115885020579694	0.000399855743802967	45	47	47	1.20323171424101
SCYL3	1	169849631	169894267	ENSG00000000457.13	1.86111408353051	0.0315152157909757	0.0627280677779134	0.0838550652133785	0.0990330674036154	3.18155234005591e-14	2.46045563836707e-14	37	38	38	1.20253808989474
RAD51D	17	35092208	35121522	ENSG00000185379.20	1.86108484958283	0.0800392664609067	0.0627321953677459	0.0103377336026324	0.0260552298328921	0.000133876463505562	5.1130250325122e-05	11	11	11	1.20250951368354
AC007773.1	19	32390050	32405560	ENSG00000267213.4	1.86024978015998	0.144844202144538	0.0628501950761265	0.00377341969220249	0.00936795519006119	0.022584330437276	0.00649723902488458	12	12	12	1.20169337000103
C3orf18	3	50558025	50571027	ENSG00000088543.14	1.85956499522891	0.157873175701953	0.0629470956818332	0.00316925471231225	0.00321609582091705	0.18217909797912	0.0437032802789006	8	8	8	1.20102430302159
MC1R	16	89912119	89920977	ENSG00000258839.3	-1.85930477519626	-0.0255072563508748	0.0629839505294763	0.112733288178502	0.165151249574463	1.74633521980692e-23	2.19120091651784e-23	27	27	27	1.20077010268098
NOXA1	9	137423350	137434406	ENSG00000188747.8	-1.85904109522623	-2.99592656229419	0.0630213135995723	1.36933853944423e-05	0.166331555590849	1.17685027808203e-23	1.488204355892e-23	3	23	23	1.2005125487485
RPL12	9	127447674	127451405	ENSG00000197958.12	-1.85834417111688	-0.0190587916015952	0.0631201549523646	0.204053439277762	0.286161590517196	2.09180221834631e-42	5.68188744912356e-42	40	40	40	1.19983194365677
STAP2	19	4324043	4342786	ENSG00000178078.11	1.85788173984778	0.102673804435709	0.0631858100161028	0.00655844917896448	0.0119934081690735	0.00982461372367101	0.00298671666055242	12	12	12	1.1993804426613
CD36	7	80369575	80679277	ENSG00000135218.17	1.85775028219288	0.0389678600486622	0.0632044844098563	0.063249885508145	0.0765289386656604	3.30391829096293e-11	2.14211638051777e-11	69	69	69	1.19925210707579
AL355574.1	9	135907812	135913513	ENSG00000238058.1	1.85771648944629	0.0341078793313934	0.0632092856207831	0.0561567524287872	0.102411275259465	1.10789248665251e-14	8.80682803563038e-15	18	18	18	1.1992191179574
CASP7	10	113679162	113730907	ENSG00000165806.19	1.85640373169722	0.020196728353761	0.0633960332355264	0.191292370061957	0.29598653690305	4.45697352858402e-44	1.2734475559238e-43	53	53	53	1.19793791558543
KIRREL2	19	35855861	35867109	ENSG00000126259.19	1.8563220500946	0.814105813469632	0.0634076679801911	0.000156296940340023	0.00648034919021162	0.0580566667384384	0.0154323578916314	1	1	1	1.19785821908805
ZADH2	18	75195108	75209348	ENSG00000180011.6	-1.85551895524565	-0.0150821582226602	0.0635221549576048	0.313659148457974	0.445068472289463	9.71385018139959e-73	7.76757820141752e-72	9	9	9	1.19707477710612
AC073655.1	12	94272150	94277195	ENSG00000258172.1	1.85469826414743	0.038499854886179	0.0636393267919518	0.0470126110771735	0.0821799842504032	5.84943751932961e-12	3.96770630872155e-12	30	30	30	1.19627442318144
UBE2Q2	15	75843285	75901078	ENSG00000140367.11	-1.85439135208253	-0.0781634937753165	0.0636831911327416	0.0121739001569457	0.0388319207475806	2.89883317711011e-06	1.30308072194571e-06	8	8	8	1.19597518244663
S1PR5	19	10512742	10517931	ENSG00000180739.13	1.85427737913074	0.0767189164862674	0.0636994866789897	0.0126454570830452	0.0372556868274044	4.6481469943705e-06	2.0551151327829e-06	11	11	11	1.19586406740375
CAPS2	12	75275979	75390928	ENSG00000180881.19	-1.85391359903506	-0.0324658792108697	0.0637515220225637	0.0709715319046962	0.0661916636885064	7.68831981107283e-10	4.54454474590405e-10	86	86	86	1.1955094422962
ARHGAP17	16	24919385	25015666	ENSG00000140750.16	1.85328823872087	0.0805025263253103	0.0638410560269262	0.0116332792466891	0.025503801097335	0.00015805931578952	5.98566936459677e-05	11	11	11	1.19489993771507
MRPL48	11	73787316	73865133	ENSG00000175581.13	1.85176145254811	0.022938718405447	0.0640600852142053	0.136472149737794	0.200726177424265	9.36154467443596e-29	1.48152568524315e-28	69	69	69	1.19341248796326
CD8B	2	86815339	86861924	ENSG00000172116.21	1.85170318709654	0.0757783541581133	0.0640684561164686	0.0176798759172525	0.0342582996268598	1.14096119463652e-05	4.86697818825489e-06	11	12	12	1.19335574125204
ATP5F1D	19	1241746	1244826	ENSG00000099624.7	1.85163677136927	0.0573665849472541	0.0640779990570655	0.0215063999164217	0.0454719731039107	3.96252815754498e-07	1.91978400329203e-07	19	19	19	1.19329105828529
AL513329.1	1	175904762	175920513	ENSG00000227740.1	-1.85006534850472	-0.0559957674528579	0.064304131496983	0.0239704606756308	0.0415343471246771	1.29005467039206e-06	5.98789910811595e-07	21	21	21	1.19176112305246
ITLN2	1	160945025	160954799	ENSG00000158764.6	-1.84959176723793	-0.0900446493963644	0.0643724102988966	0.00928232458290015	0.0194245116082606	0.000994560585787802	0.000346175614891489	16	16	16	1.19130022925983
POMZP3	7	76609986	76627261	ENSG00000146707.14	1.84893689111656	0.0144146875521559	0.0644669259556843	0.374393265568194	0.564994920736552	4.98241794890822e-102	1.13886213035576e-100	128	143	143	1.19066303821627
SDC4	20	45325288	45348424	ENSG00000124145.6	1.84850656986237	1.33109242990582	0.0645290948435892	3.86860882690663e-05	0.00315891569239932	0.186120236628541	0.0445384835372266	1	1	1	1.1902444267446
TMEM161B-AS1	5	88268895	88436685	ENSG00000247828.7	1.84760764715413	0.032784708988433	0.0646591226399851	0.0623350890201115	0.101629231002092	1.41477215907198e-14	1.11822237384977e-14	60	60	60	1.18937019262886
APP	21	25880550	26171128	ENSG00000142192.20	-1.84714754083514	-0.0282535357988923	0.0647257599260869	0.0869864849451141	0.0923790984466831	2.516574976525e-13	1.84323723441474e-13	95	95	95	1.18892284193954
PPP4R1	18	9546791	9615240	ENSG00000154845.15	-1.8470349562325	-0.0365073865417135	0.0647420742023839	0.0525446682046974	0.115958563316044	1.55645084062291e-16	1.38288839537026e-16	22	22	22	1.18881339081205
AP2M1	3	184174689	184184091	ENSG00000161203.13	-1.84696749864252	-0.054335389548141	0.0647518508924189	0.0259133727844569	0.0483814073593144	1.65506497754454e-07	8.25796870114051e-08	21	21	21	1.1887478130247
VEGFA	6	43770184	43786487	ENSG00000112715.21	1.84671207266584	0.152838972533754	0.0647888810520277	0.00325588053069952	0.00402140846088129	0.135677604301658	0.0335067073573153	4	4	4	1.18849952055053
KCNN4	19	43766533	43781257	ENSG00000104783.11	-1.84599481773979	-0.0172824711857334	0.0648929578948397	0.253267419631358	0.334910522950996	6.20465391502221e-51	2.24713056181704e-50	52	52	52	1.18780242975356
EIF3J-DT	15	44527257	44536923	ENSG00000179523.4	1.84572684859956	0.0741291771817501	0.0649318767706515	0.0138822810993452	0.00913625360898466	0.0243295407158009	0.00695554341103621	42	45	45	1.187542044234
PGBD2	1	248906196	248919946	ENSG00000185220.11	1.84454250335693	0.571068802857357	0.0651041175132794	0.000280190293748667	0.00538522938821065	0.0841233238099872	0.0216895589040392	1	1	1	1.18639154358623
KLRC4	12	10407382	10409757	ENSG00000183542.5	-1.84446254393679	-0.0344057238072002	0.0651157596748365	0.0659087788998649	0.0695078095379163	2.80882484322821e-10	1.70778499629573e-10	59	60	60	1.18631388836731
POLR2C	16	57462387	57472010	ENSG00000102978.12	-1.84411247594322	-0.0669108754380347	0.065166750098966	0.0152463405819571	0.0410049325313391	1.51181913779971e-06	6.96652369686538e-07	4	4	4	1.1859739369648
SLC2A4RG	20	63739861	63743505	ENSG00000125520.13	-1.84378083130166	-0.0646398048137004	0.0652150873770808	0.0164588812113157	0.00814000349513061	0.0335839480615547	0.00936157441278829	33	33	33	1.18565191950403
KCNG2	18	79863668	79900184	ENSG00000178342.4	1.8432652583293	0.0202837411060367	0.0652902909630391	0.181814553276656	0.210698232322534	2.84038610522761e-30	4.77916196770391e-30	64	65	65	1.18515139597877
AP002387.2	11	71448674	71452157	ENSG00000254682.1	-1.84320744571765	-0.016008071734618	0.0652987282049675	0.31771688432561	0.381258965458972	1.23232837885301e-59	6.08109543962008e-59	61	62	62	1.18509527720798
AL137145.1	10	6350316	6352762	ENSG00000212743.2	-1.84275742894217	-0.0397592622600921	0.0653644349376483	0.0441327720769817	0.102951171809193	9.35712011229633e-15	7.4971686294976e-15	14	14	14	1.18465848885622
MUCL1	12	54830519	54858393	ENSG00000172551.10	1.84236820128871	0.0472230905371336	0.0654213098421672	0.0363072574038576	0.0589417596503164	6.89331379140754e-09	3.81060067163294e-09	26	26	26	1.18428076483454
WDR35	2	19910260	19990131	ENSG00000118965.14	-1.84175390777032	-0.0640948762083847	0.0655111549422727	0.0173607090376245	0.0157644135267772	0.00304678868460487	0.00099422055525745	23	27	27	1.18368474401739
INTS5	11	62646848	62653302	ENSG00000185085.2	-1.84129219584416	-0.0577573758921513	0.0655787507694896	0.0201709287279001	0.0260090215712401	0.000135751850163234	5.1821994130909e-05	22	22	22	1.18323686060177
SEL1L3	4	25747427	25863760	ENSG00000091490.10	1.84075765626023	0.0442923587031709	0.0656570805658978	0.0383996881549703	0.0987459874242267	3.47940183248617e-14	2.68309017499359e-14	5	5	5	1.18271843202868
ZNF667-AS1	19	56477250	56500666	ENSG00000166770.10	-1.83925006805938	-0.135704633115373	0.065878413532039	0.00398573546676116	0.0153325482172008	0.00348025368571202	0.00112731728496397	9	9	9	1.18125686795063
AL450998.3	1	15720312	15736896	ENSG00000237938.5	1.83899130937792	0.0597670173432247	0.0659164643315314	0.0198445384167804	0.00345959439518214	0.166437546813888	0.0403626069481883	71	73	73	1.18100609564478
KPNA2	17	68035519	68046842	ENSG00000182481.8	-1.83809782294638	-0.102119790511663	0.066047991944535	0.00667572411590044	0.0153561155484319	0.00345506173242724	0.0011199057545295	12	12	12	1.18014038169313
HLA-DMA	6	32948613	32969094	ENSG00000204257.14	1.83736361461369	0.141310473722176	0.0661562344816951	0.00392146589236775	0.00347547010243823	0.165466600109562	0.0401472353112572	27	27	27	1.17942922217318
NEU4	2	241808825	241817413	ENSG00000204099.11	-1.83727847641744	-0.025562119371929	0.0661687956491931	0.123076332329392	0.182820106537964	4.48513351086943e-26	6.33648064771892e-26	34	36	36	1.17934676996075
ACSS1	20	25006230	25058980	ENSG00000154930.14	1.83727562039521	0.0513521019208379	0.0661692170566847	0.0315131218374653	0.0370707855793114	4.91285922620416e-06	2.16898764944566e-06	55	56	56	1.17934400408956
SLC25A25-AS1	9	128108581	128118693	ENSG00000234771.3	1.83691543095496	0.0815604378786123	0.0662223809139591	0.0113899735185823	0.0158917173806469	0.00292976148132989	0.000959262367066746	21	21	21	1.178995208978
AC106782.1	16	30204316	30209071	ENSG00000258130.7	-1.83600014616008	-0.105776496644673	0.0663576350358938	0.00772479974848589	0.00819263772645449	0.033013467233942	0.0092131516277942	8	9	9	1.17810910048317
FKBP1B	2	24049701	24063681	ENSG00000119782.13	1.83545588019042	0.0597942238245402	0.0664381705333665	0.0219591361800648	0.00836052876157301	0.0312602260403918	0.00875918132601772	27	27	27	1.17758233495338
C20orf204	20	64034344	64039962	ENSG00000196421.8	-1.83525518665667	-0.0157308007350999	0.0664678876358446	0.281139176743365	0.377806756400976	5.76514057991691e-59	2.75510911934448e-58	49	51	51	1.17738812298114
TYK2	19	10350529	10380676	ENSG00000105397.13	-1.83490967065345	-0.0266595282661103	0.0665190745471251	0.0848644405295812	0.0959138271347434	8.40176244577032e-14	6.33572814611372e-14	62	62	62	1.17705380157327
C8G	9	136945246	136946974	ENSG00000176919.11	1.83484936232202	0.249957178043028	0.0665280123293774	0.00177653070659087	0.0351231967674257	8.8048758019219e-06	3.79597882016825e-06	2	14	14	1.17699545186251
CD70	19	6583183	6604103	ENSG00000125726.10	-1.83482265591714	-0.0467519600887429	0.0665319705733168	0.0316450824203282	0.0146054563134862	0.00435618884179503	0.00139261687363089	107	108	108	1.1769696132375
LSP1	11	1852970	1892267	ENSG00000130592.15	1.83476818902318	0.0277323735677101	0.0665400438916642	0.0743418159746538	0.0888873100174037	7.41248694771478e-13	5.28073253681861e-13	52	53	53	1.17691691699438
APTR	7	77657660	77696265	ENSG00000214293.8	1.83471915279754	0.059768683969421	0.0665473129430692	0.0223089115640406	0.0366996878647815	5.49050576292363e-06	2.40956300473862e-06	13	13	13	1.17686947584006
STC1	8	23841915	23854807	ENSG00000159167.11	-1.83462826119917	-0.119006933007519	0.0665607882974072	0.00524542461616	0.0107822796917712	0.0143907444729641	0.00426930879445778	12	12	12	1.17678154321994
DHRS1	14	24290598	24299833	ENSG00000157379.13	-1.83441402172895	-0.019278630829138	0.0665925597812109	0.2020568495985	0.316764432975171	1.08911834989877e-47	3.52785185244658e-47	71	71	71	1.17657429074662
ITGB4	17	75721328	75757818	ENSG00000132470.13	1.83398771286011	1.41432450570559	0.0666558180836115	3.60243035638598e-05	0.00730920788465685	0.0440884261244301	0.0120078895111754	1	1	1	1.17616193700286
TIMM29	19	10928733	10933535	ENSG00000142444.6	-1.83342285221241	-0.081838169328316	0.0667397117572172	0.0108021581742719	0.00922628698351299	0.0236353965617153	0.0067738802016686	19	19	19	1.17561567335579
EMC3	3	9962537	10011116	ENSG00000125037.12	-1.83303737640381	-0.711456487035958	0.0667970129118224	0.000168660917877501	0.00382473296929436	0.145650908942749	0.0357365774206641	1	1	1	1.17524295825677
DHX58	17	42101404	42112733	ENSG00000108771.12	-1.83285932438101	-0.0211971883536369	0.0668234940998035	0.15025729223062	0.191981114437967	1.93894881774064e-27	2.90172571365916e-27	40	40	40	1.17507081950019
AKR1E2	10	4786629	4848062	ENSG00000165568.17	-1.83212148900687	-0.0871308091771277	0.0669333224709462	0.0458863753518162	0.0469712901425452	2.52714216294779e-07	1.24603827600826e-07	95	95	95	1.17435761672689
MRPL10	17	47823272	47831534	ENSG00000159111.12	1.83197781962269	0.0275537383681892	0.0669547252419136	0.0894851818442704	0.0912758165270423	3.54164621279202e-13	2.56995559007654e-13	58	58	58	1.17421876780696
AC133644.2	2	87477495	87478034	ENSG00000273445.1	-1.83131654478102	-0.0380351688557515	0.0670533095932481	0.0640160187070574	0.132504863336399	7.85459145341747e-19	7.81237674395392e-19	5	5	5	1.17357978153181
CAVIN3	11	6318946	6320647	ENSG00000170955.9	1.83057358852711	0.02267890579305	0.0671642137026006	0.139702166527516	0.195477005683486	5.7950167124563e-28	8.89783925555497e-28	103	105	105	1.17286206520846
PAX8	2	113215997	113278950	ENSG00000125618.16	1.82878384738614	0.0168277501185881	0.0674319956792914	0.239777402125927	0.309625408629078	1.95066268065164e-46	6.07490429114948e-46	51	52	52	1.17113398699875
PQLC2	1	19312326	19329300	ENSG00000040487.12	1.82834475328041	0.029006495451216	0.0674978271972459	0.135289497552562	0.174098636539852	8.64947647943955e-25	1.15147707480995e-24	60	60	60	1.17071020719022
MOCS1	6	39899578	39934551	ENSG00000124615.17	1.82783068663806	0.038484010513192	0.0675749662157119	0.0393514294296992	0.070982645427734	1.79346586874267e-10	1.10710883562314e-10	21	21	21	1.17021416275589
KCNMB4	12	70366276	70434292	ENSG00000135643.4	-1.82749981279115	-0.0297442799949498	0.0676246543273023	0.100569679657567	0.0926574343148209	2.30860318410404e-13	1.6955235901356e-13	109	112	112	1.16989494183552
Z82243.1	22	45155539	45156011	ENSG00000273243.1	1.8268948038279	0.0771993773814523	0.0677155876894796	0.0114517972410909	0.0279751193103292	7.51478776420253e-05	2.95386709749453e-05	13	13	13	1.16931134803122
AC097376.2	4	139411927	139454034	ENSG00000273247.5	-1.82659970049084	-0.0658168243031592	0.0677599784559005	0.01766520585491	0.00930737904953172	0.0230277175624385	0.00661479094056196	32	32	32	1.16902674076007
SLAMF1	1	160608100	160647295	ENSG00000117090.14	-1.82602295899389	-0.0798520897042884	0.0678468036033651	0.0112432945694704	0.027390571926206	8.95837863147304e-05	3.48567916330689e-05	6	6	6	1.16847060799127
LRP6	12	12116025	12267012	ENSG00000070018.8	-1.8258258707632	-0.0399144178572367	0.0678764950842783	0.0420256947386781	0.0678731129620642	4.61558019124548e-10	2.76741513761591e-10	25	25	25	1.16828059129332
ZNF572	8	124973298	124979389	ENSG00000180938.5	-1.82552795033596	-0.040850432123736	0.0679213972933475	0.0397951178239019	0.0155760142512184	0.00322872710321421	0.00105033668229274	70	71	71	1.16799338827429
CHAF1B	21	36385378	36419015	ENSG00000159259.7	1.82479486951346	0.0767780299860223	0.068031990379156	0.011329707445085	0.0287221521362126	6.00400541721389e-05	2.38595221871999e-05	31	31	31	1.1672868229092
LINC01003	7	152463786	152465549	ENSG00000261455.1	-1.82468425523981	-0.0175500457471515	0.0680486905767369	0.236940594763344	0.222763189529233	3.90638423517519e-32	7.15405008409022e-32	145	147	147	1.16718022726842
AC097504.2	4	141430831	141431284	ENSG00000272632.1	1.82443065361231	0.0317027235861405	0.0680869912831987	0.0792635007503478	0.115684087637667	1.69790034037846e-16	1.50250391881967e-16	32	32	32	1.16693585656882
GRB2	17	75318076	75405709	ENSG00000177885.13	1.82344449954042	0.0669181987150295	0.0682360957533082	0.0224131309121911	0.0278435230362037	7.81796135823554e-05	3.06805934731193e-05	22	22	22	1.16598583004249
AL035587.1	6	42940364	42948360	ENSG00000231113.2	1.82306950828555	0.0641837000109478	0.0682928640671495	0.0173877239917034	0.0390324024177365	2.72986647971648e-06	1.22986507753279e-06	11	11	11	1.16562467345122
SLC35E4	22	30635652	30669016	ENSG00000100036.12	1.82301703519966	0.046123740915539	0.0683008108378954	0.0335601132932899	0.0571916065558432	1.16878520630944e-08	6.37304408144326e-09	26	27	27	1.16557414053028
MIR6891	6	31355224	31355316	ENSG00000277402.1	-1.82207194206276	-0.0181300113053706	0.0684440703860907	0.466186482135855	0.567617819713968	9.33688983451451e-103	2.19635163502224e-101	44	46	46	1.16466417076079
AC010883.1	2	43229573	43233394	ENSG00000234936.1	1.82184263527404	0.0580293108253996	0.068478866484551	0.020698473842356	0.031116317897632	2.92650955507193e-05	1.19896219128756e-05	21	21	21	1.16444343705139
CA8	8	60187347	60281412	ENSG00000178538.9	1.82103462013313	0.0567667660051929	0.0686015944410702	0.021325427503632	0.0258473446845509	0.000142523523550162	5.42787387654272e-05	26	26	26	1.16366579028579
TCF20	22	42160013	42343616	ENSG00000100207.18	-1.82058883469983	-0.0834482769797698	0.0686693813259704	0.0107483880180494	0.0211478507544602	0.000589283353599608	0.000210680116211741	10	10	10	1.16323686534684
AC025165.5	12	57803838	57804415	ENSG00000270039.1	-1.81946887869266	-0.0889065583402197	0.0688399266229395	0.00796329667337782	0.0140434536594935	0.00518425442301085	0.00164002738211868	7	7	7	1.1621596012624
ZC3HC1	7	130018286	130051451	ENSG00000091732.15	-1.81944590386771	-0.340162069559904	0.068843428836089	0.000642846159547571	0.00489292294123127	0.0997224100636476	0.0253560909410426	2	2	2	1.16213750720694
COX6B1	19	35648223	35658861	ENSG00000126267.8	1.819049797514	0.0402671164296322	0.0689038331205069	0.0432883920371125	0.0779894703847511	2.1136304107502e-11	1.38708865088232e-11	23	23	23	1.16175661761661
UPK2	11	118925164	118958559	ENSG00000110375.2	1.81883916998024	0.0733220421000245	0.0689359705206345	0.012062365608491	0.0121555911099802	0.00933740718950518	0.0028486118539531	21	21	21	1.16155410578153
CCDC69	5	151181052	151224145	ENSG00000198624.12	-1.81801581172583	-0.0433378622614939	0.069061716124842	0.0353376084115938	0.0878484384890241	1.02156011886507e-12	7.20356760941735e-13	13	13	13	1.16076263400439
LTBP4	19	40592883	40629818	ENSG00000090006.17	-1.81678029116146	-0.0845602133867156	0.0692507617946375	0.0104213768483144	0.0216826565889534	0.000501124344552339	0.000180385976795994	7	7	7	1.15957544477055
SRR	17	2303383	2325260	ENSG00000167720.12	-1.8164818367655	-0.0205348613036244	0.0692964916597689	0.161570798452346	0.259544707379943	5.46386860710783e-38	1.26562610576928e-37	26	26	26	1.15928875227668
PLEC	8	143915147	143976734	ENSG00000178209.14	1.81503930449025	0.0135603100592247	0.0695178695151135	0.372500113852681	0.45287527913866	1.91568468740579e-74	1.60606473736051e-73	49	51	51	1.15790354599564
ATXN1	6	16299112	16761491	ENSG00000124788.17	1.81336616080612	0.0251638169051336	0.0697753651372295	0.104771490565686	0.162544131221872	4.16799138189473e-23	5.14188300370202e-23	70	70	70	1.15629788215328
EVA1C	21	32412006	32515397	ENSG00000166979.12	-1.8130144256676	-0.0369717678448986	0.0698295964020787	0.0512661174657544	0.0940191738282373	1.51334868073732e-13	1.12475585923369e-13	31	31	31	1.1559604680672
SSR1	6	7268306	7347446	ENSG00000124783.12	-1.8125742078581	-0.0246954311000931	0.0698975188562353	0.0923191293703907	0.099736640482929	2.55472075489752e-14	1.98711154729204e-14	70	70	70	1.15553824007936
UBXN6	19	4444999	4457822	ENSG00000167671.11	-1.81245241987444	-0.0504414839260798	0.0699163194431154	0.0286074099914178	0.065143794059125	1.05633452898536e-09	6.1970968886808e-10	12	12	12	1.15542144203866
ANKRD55	5	56099678	56233359	ENSG00000164512.17	1.81220867040947	0.130840665981652	0.0699539598665956	0.00406780640914245	0.00499538471886428	0.0962342436475193	0.0245257899937496	15	15	15	1.15518769647543
CBFA2T3	16	88874858	88977204	ENSG00000129993.14	-1.81158629838336	-0.0376631609155939	0.0700501436203854	0.0604300981689404	0.0780449984079474	2.07801560042332e-11	1.36556547397221e-11	61	61	61	1.15459096996455
SIN3B	19	16829400	16880353	ENSG00000127511.9	-1.81042823122616	-0.0259531555452509	0.0702294046068218	0.120628377466236	0.169841451471681	3.62780331099336e-24	4.70296008983858e-24	64	64	64	1.15348101344428
BRK1	3	10115592	10127190	ENSG00000254999.3	1.81034589111634	0.0219005112591502	0.0702421646204052	0.14857929869673	0.169844952039919	3.6235394184425e-24	4.6999472109276e-24	105	105	105	1.1534021134429
NUP50-DT	22	45133020	45163781	ENSG00000226328.6	1.80991312365046	0.0166400000618741	0.0703092606453742	0.255149547289586	0.352371330347059	3.86466310447825e-54	1.55802359640092e-53	63	63	63	1.15298746897294
ARFGAP1	20	63272785	63289793	ENSG00000101199.12	1.8092349173854	1.20758045175467	0.0704145151310079	4.25496657236339e-05	0.00301717863416302	0.19632389276465	0.0467147410718675	2	2	2	1.15233780688737
SON	21	33542618	33577481	ENSG00000159140.19	-1.80910718924543	-0.0943148021379287	0.0704343524070785	0.00832819290306501	0.0150605254925273	0.00378486660859923	0.00122043948280209	17	17	17	1.15221547406722
WDR55	5	140664676	140674124	ENSG00000120314.18	-1.80894882865938	-0.0504521770432324	0.0704589535303678	0.0295674613448226	0.0543964988091306	2.71317263959642e-08	1.43594730318408e-08	40	40	40	1.15206381133022
NUP85	17	75205659	75235758	ENSG00000125450.10	-1.80890708668278	-0.0141001926502173	0.0704654392691002	0.373763378426605	0.498278821577748	7.22309720410552e-85	8.75044874920932e-84	15	15	15	1.15202383641192
GYPC	2	126655933	126696670	ENSG00000136732.14	-1.80835729192152	-0.0756683982823202	0.0705509103877323	0.0120364309269863	0.0321356834416979	2.15567343137615e-05	8.94961901218643e-06	12	12	12	1.15149737774496
ZNF503-AS2	10	75401519	75408982	ENSG00000237149.5	1.80700492858887	0.155014970409571	0.070761510741529	0.00281736383529273	0.0121715999970787	0.00929067330368635	0.00283578274810573	1	1	1	1.1502029035788
UPF3A	13	114281584	114305817	ENSG00000169062.14	-1.80685203032297	-0.0255964229156616	0.0707853536338274	0.12644437007232	0.140556010171692	5.79371196976426e-20	6.12462001492637e-20	56	58	58	1.15005659392084
NUP54	4	76114659	76148515	ENSG00000138750.14	-1.80656226408744	-0.0617628566871829	0.0708305577347426	0.0198915606989048	0.00657517963706202	0.0562450390691984	0.0150084290349087	46	48	48	1.14977933846185
AL031770.1	6	524171	525581	ENSG00000230433.1	-1.80522496858939	-0.0973239444351481	0.0710394852777144	0.00781526518762869	0.00448527428744665	0.115032084923032	0.0288402440984997	20	20	20	1.14850019393354
TNFRSF14	1	2555639	2565382	ENSG00000157873.17	-1.80474237920585	-0.0553893388768735	0.0711150048450165	0.0212256365207184	0.0364991813849821	5.83039152068669e-06	2.55452083885556e-06	28	31	31	1.14803875603718
STK19	6	31971091	31982821	ENSG00000204344.14	1.80402589669087	0.056693116575805	0.0712272473193485	0.0339404006746048	0.0326330884855577	1.85702321619444e-05	7.75757890241949e-06	25	25	25	1.14735383927353
AL353194.1	20	3888239	3888868	ENSG00000229539.1	1.80345720427	0.0707481894974874	0.0713164406808657	0.0148701250382616	0.0238237620182808	0.00026231227828644	9.71950491955409e-05	19	19	19	1.14681034007931
GPR135	14	59429022	59465342	ENSG00000181619.11	1.80284461694114	0.0646778091740871	0.0714126208879874	0.0170829060668573	0.0345513506214145	1.04504406564366e-05	4.47832554825263e-06	18	18	18	1.1462250277528
AC044849.1	8	30082758	30083467	ENSG00000272256.1	-1.8024765253067	-0.222478620294934	0.0714704647881929	0.00179538364355366	0.00702123927364951	0.0484900201969173	0.013091914537288	1	1	1	1.14587339357686
TMEM269	1	42785007	42816619	ENSG00000274386.5	1.80150327500599	0.385521193122957	0.0716235915721215	0.000462382080079617	0.00554400896045547	0.0796715204869449	0.0206257865969234	11	12	12	1.14494390503809
SLIT1	10	96998038	97185920	ENSG00000187122.16	1.80144317931744	0.0176514524741017	0.0716330555600839	0.207585235769567	0.283665745634749	5.51467472010077e-42	1.4699172262229e-41	37	38	38	1.14488652329928
SMPD2	6	109440763	109443919	ENSG00000135587.8	1.80115599773455	0.015721897710613	0.0716782956328614	0.265588474432178	0.31388404399373	3.50119716928377e-47	1.11180569045468e-46	85	85	85	1.14461232988114
EPHB2	1	22710839	22921500	ENSG00000133216.16	1.80057482802741	0.0287078965829106	0.0717699196442472	0.101101692595996	0.158050063056939	1.85593949362294e-22	2.21080137841222e-22	20	21	21	1.14405754001653
CCDC7	10	32446140	32882874	ENSG00000216937.13	-1.79841754747968	-0.0363718951176332	0.072110864079754	0.0481338738240685	0.0856841868317272	1.99092580216451e-12	1.38456640751581e-12	21	21	21	1.14199930040606
SERF2	15	43777087	43802589	ENSG00000140264.19	1.79840520957418	0.0737610086890843	0.072112817815244	0.0124646461383828	0.0337858403210961	1.31449689887732e-05	5.57288643377804e-06	18	18	18	1.14198753400915
LINC00484	9	91159573	91165658	ENSG00000235641.4	1.79793302700904	0.0648056205046978	0.0721876215849205	0.0150690139357569	0.0398633878745389	2.1282856878854e-06	9.68564929037158e-07	6	6	6	1.1415372669491
DARS	2	135906677	135986100	ENSG00000115866.10	1.79785114828294	0.053740585176248	0.0722005993805837	0.0362088572672971	0.0662412192393225	7.57363018184896e-10	4.47784444436977e-10	25	25	25	1.1414591970758
TRABD	22	50185915	50199598	ENSG00000170638.9	-1.79743245097689	-0.0164812648811734	0.0722669928621624	0.237090355719467	0.331257516313246	2.83675793985616e-50	9.96116307803866e-50	58	58	58	1.14106001655003
CNP	17	41966741	41977731	ENSG00000173786.16	-1.79725316158914	-0.0327193839438606	0.0722954383418127	0.064469638780731	0.147369260535256	6.26866213677532e-21	6.91009529978799e-21	21	24	24	1.14088910471763
BABAM1	19	17267350	17281249	ENSG00000105393.15	-1.79680526014706	-0.12344414642723	0.0723665410116463	0.00732698930068418	0.00844236774314068	0.0304409881365423	0.00854742184942995	18	18	18	1.14046218536007
SAMD10	20	63974113	63980008	ENSG00000130590.13	-1.79674602282417	-0.0552862976849571	0.0723759489994246	0.0222202551607201	0.0560723772731745	1.63777798983062e-08	8.82014853619546e-09	17	17	17	1.14040572872204
AC069307.1	4	56960927	56961373	ENSG00000269949.1	-1.79562546295079	-0.040753320522047	0.0725541034508506	0.0458868364053677	0.100019681270202	2.33877844642663e-14	1.82677117920299e-14	28	28	28	1.13933802008821
DNAAF5	7	726701	786475	ENSG00000164818.15	1.79516094318032	0.0382284980361516	0.0726280612323997	0.0465288427186945	0.0753010867721255	4.80780359096593e-11	3.08171008399121e-11	19	19	19	1.13889554894488
HADHB	2	26243170	26290468	ENSG00000138029.13	-1.79410118240343	-0.0654025782807417	0.072797020371457	0.0187127194727085	0.0222862721804765	0.000417438939325976	0.000151682063736875	27	27	27	1.13788639627373
MDC1	6	30699807	30717889	ENSG00000137337.14	1.79350851021418	0.0541069188168411	0.0728916510964707	0.078696614649887	0.10550301223118	4.20639912171318e-15	3.42809170065046e-15	102	105	105	1.13732221229076
AC136475.5	11	327171	330122	ENSG00000255328.1	-1.79312894130152	-0.0125784479679469	0.0729523089309901	0.431535599253337	0.52031843949479	2.85127597269654e-90	4.16167372092207e-89	66	69	69	1.13696095818973
FAM160B1	10	114821744	114899832	ENSG00000151553.14	1.79311789212646	0.0375028058939183	0.0729540752869126	0.0491677160890583	0.0759957673964143	3.88859506863189e-11	2.50837882548158e-11	54	54	54	1.13695044297294
PPM1F	22	21919420	21952837	ENSG00000100034.13	1.79285126704104	0.0168737096782399	0.0729967094251641	0.24550639641758	0.335147687750535	5.62001589404439e-51	2.03844004834608e-50	94	98	98	1.13669671673849
PLEKHM2	1	15684332	15734769	ENSG00000116786.11	-1.79231530103936	-0.0491270984719918	0.0730824736524453	0.0296542594097382	0.0604779348358967	4.3346789560674e-09	2.43282993247425e-09	26	26	26	1.13618676132736
LBX2-AS1	2	74502595	74504678	ENSG00000257702.3	1.79214264761581	0.0244717363913871	0.0731101188646255	0.120775081077355	0.207300341981903	9.39044211241904e-30	1.54566399896269e-29	12	12	12	1.13602251000604
IL10RB	21	33266358	33310187	ENSG00000243646.9	-1.79142258135	-0.0609204541774907	0.0732255079155181	0.0168650670656566	0.0418404182471126	1.17700126548668e-06	5.47679157754444e-07	3	3	3	1.13533760723063
PGAP2	11	3797724	3826371	ENSG00000148985.19	-1.79138827336313	-0.0369792380382136	0.0732310094119035	0.0465572927414167	0.0697622450152325	2.59972877058356e-10	1.58582646915738e-10	33	33	33	1.13530497953243
FXYD7	19	35143250	35154301	ENSG00000221946.7	-1.79064935840592	-0.0278731241432967	0.073349581051833	0.0876507041394358	0.106347065931978	3.22753437816612e-15	2.64519478180722e-15	57	57	57	1.1346023623578
TJP3	19	3708109	3750813	ENSG00000105289.14	-1.79054991474694	-0.0376555178446032	0.0733655504832987	0.0771656353147284	0.1022486528186	1.16569683588596e-14	9.25114898600848e-15	88	90	90	1.13450781947161
BAZ2A	12	56595596	56636816	ENSG00000076108.11	1.78949115705344	0.0809786024749566	0.0735357503619839	0.0156317706953037	0.0065873553532514	0.0560168065790281	0.0149557630181533	23	23	23	1.13350147166145
HERC1	15	63608618	63833942	ENSG00000103657.13	-1.78887929168984	-0.0491280263398872	0.0736342575048872	0.0299317684675273	0.0627773107667337	2.16284330926567e-09	1.23798006320004e-09	24	25	25	1.13292008805483
PTPRA	20	2864184	3039076	ENSG00000132670.20	1.78859544477067	0.867913122544846	0.0736799920098182	9.08402238412564e-05	0.00823351379079844	0.0325773940877569	0.00909774290791774	2	3	3	1.13265042990801
AC093642.1	2	242025183	242026176	ENSG00000226423.1	-1.78849410447328	-0.14902871017438	0.0736963259731084	0.0074917309369681	0.0184956624727817	0.00131985034241654	0.000452444184525801	9	9	9	1.13255416274309
KLF2	19	16324817	16327874	ENSG00000127528.5	-1.78844950719586	-0.0995558988766647	0.0737035150714554	0.00725873803696481	0.0197905398193566	0.000889775112156333	0.000311178251907246	5	5	5	1.13251179925447
PODXL2	3	127629181	127672809	ENSG00000114631.10	-1.78574106723707	-0.019785104224579	0.0741411926959405	0.161692068808735	0.189928103785138	3.93166431613025e-27	5.81566517880381e-27	81	81	81	1.12994043183358
TMEM206	1	212363931	212414901	ENSG00000065600.12	-1.78563058423503	-0.0691805237603956	0.0741590914910056	0.0147496173107838	0.0439481563899075	6.25770875853367e-07	2.985791737881e-07	13	13	13	1.12983559929047
VARS2	6	30908242	30926459	ENSG00000137411.16	1.78522628011943	0.0179062565996804	0.0742246208764786	0.443439596596218	0.513424641950361	1.48391834247344e-88	2.0312978018501e-87	69	69	69	1.12945201200977
ARHGAP8	22	44752558	44862788	ENSG00000241484.9	1.78471530284318	0.0450867739282794	0.0743075074780869	0.0383832727799902	0.0688643821587332	3.41552177816854e-10	2.06835637523424e-10	31	31	31	1.12896730613721
IL10	1	206767602	206772494	ENSG00000136634.5	-1.78384407788638	-0.0359263611155996	0.0744490049608637	0.0509025977332005	0.0464265543120533	2.97586561048404e-07	1.45956428414644e-07	65	67	67	1.12814110238318
MAPK1	22	21754500	21867680	ENSG00000100030.14	1.78325237895176	0.41465913568913	0.0745452295074134	0.000503497717981889	0.00420392853282032	0.127100304607535	0.0315783737496548	5	5	5	1.12758014382597
CD2BP2	16	30350766	30355361	ENSG00000169217.8	1.7814851636082	0.0567698208371871	0.0748332265025963	0.0234787174263001	0.0578670556620687	9.53377362642576e-09	5.22021538689666e-09	7	8	8	1.12590552937185
OPA3	19	45527427	45602212	ENSG00000125741.4	1.78140119937235	0.0879213212768796	0.0748469324477016	0.00896213650701214	0.00306276758705118	0.192972469391806	0.0460055567274115	17	17	17	1.12582599422989
GDPGP1	15	90233808	90245811	ENSG00000183208.12	1.78104516135352	0.0512218391607283	0.0749050732776083	0.0263557895856863	0.0481755374817037	1.76058545297923e-07	8.77362395889452e-08	24	24	24	1.12548876678845
MEGF6	1	3489920	3611495	ENSG00000162591.15	1.77928688230331	0.0476983590449248	0.075192740458906	0.031746451980583	0.0593343597358652	6.12288680401588e-09	3.40022674753316e-09	24	24	24	1.12382408667999
NEFL	8	24950955	24957110	ENSG00000277586.2	-1.7787918386301	-0.0360813308442387	0.0752738957208302	0.0561315292822996	0.0390239384607905	2.7367966943707e-06	1.23275806973378e-06	68	69	69	1.12335560693267
NOP10	15	34341713	34343177	ENSG00000182117.5	1.77793703146287	0.01541068744208	0.0754141973486368	0.291985495507359	0.380315472020284	1.88030752016155e-59	9.14821582669402e-59	44	44	44	1.12254688689216
LRRC56	11	537527	554916	ENSG00000161328.10	1.77767608430335	0.0291040264602857	0.0754570697591625	0.0818166623199499	0.134478996275592	4.15350655504513e-19	4.19315117559834e-19	18	18	18	1.12230006385985
LINC00115	1	826206	827522	ENSG00000225880.5	-1.77757000789042	-0.0482329279665685	0.0754745033091943	0.0395888811315474	0.193909396148007	9.96607845342058e-28	1.5139114583715e-27	90	115	115	1.12219973634774
HACD4	9	20999515	21031636	ENSG00000188921.13	-1.77724207612788	-0.0469901280637672	0.07552841935253	0.037573615393554	0.0364017508128651	6.00306873018998e-06	2.62693307153379e-06	42	42	42	1.12188960405773
ZNHIT1	7	101217668	101224190	ENSG00000106400.11	1.77719940973869	0.0808789725587525	0.0755354365459125	0.0119589991077476	0.015028988381474	0.00382188795063089	0.0012309027737245	40	40	40	1.12184925650604
TFPI	2	187464230	187565760	ENSG00000003436.15	-1.77692629790706	-0.0748068961643468	0.0755803669093397	0.0111483735373263	0.0142582875459218	0.00485032623686426	0.00153921317114401	4	4	4	1.12159100410576
CLIP4	2	29097705	29189643	ENSG00000115295.19	1.77672665592726	0.0388613931479339	0.0756132243475165	0.0452360376674138	0.0283732840855757	6.66739387760013e-05	2.63531478882641e-05	58	58	58	1.1214022420796
IRF2	4	184387713	184474580	ENSG00000168310.10	1.77666838776993	0.041245165801475	0.0756228164237297	0.0431156912577547	0.0350138569129384	9.09809576169945e-06	3.92029981399157e-06	82	85	85	1.12134715222464
SPON2	4	1166932	1208962	ENSG00000159674.11	-1.77621845670326	-0.108217588948901	0.0756969173057392	0.00463483031639227	0.00892634607393159	0.0260310535952229	0.0074096380388578	6	6	6	1.12092180642288
ZNF425	7	149102784	149126346	ENSG00000204947.8	1.77556289172496	0.119643585865999	0.0758049908832794	0.00501707440364942	0.0124366041229719	0.00855082449716008	0.00262251368590314	4	4	4	1.12030220015009
MAP3K12	12	53479669	53500063	ENSG00000139625.12	1.77476063498027	0.0311413308112139	0.0759374187041928	0.0714017955937583	0.104837220693974	5.18307790682925e-15	4.20144500822551e-15	74	74	74	1.11954416966104
PKP4	2	158456964	158682879	ENSG00000144283.21	1.77435010127748	0.0150343521139529	0.0760052581154135	0.30794115868169	0.400706146605411	1.75880122694502e-63	1.02192157167878e-62	36	37	37	1.11915636177819
LRRFIP2	3	37052656	37183689	ENSG00000093167.17	-1.77379054773178	-0.0383633088477335	0.0760978022020416	0.0441133473882629	0.0935023825125543	1.77652590257702e-13	1.31350570831449e-13	15	15	15	1.11862788600615
NOD2	16	50693588	50734041	ENSG00000167207.11	-1.77371128746134	-0.0120293029784356	0.0761109184201617	0.409322521592088	0.4393890935823	1.63260182256063e-71	1.24783705083269e-70	112	112	112	1.1185530374542
PKP4-AS1	2	158658337	158735002	ENSG00000204380.4	1.77317980468731	0.0361549287727427	0.0761989173723359	0.0561853605027242	0.105016646532011	4.89955494192971e-15	3.97960749847929e-15	9	9	9	1.11805119903521
LRRC43	12	122167738	122203471	ENSG00000158113.12	1.77297843397265	0.0643136168971633	0.0762322805034085	0.0164725998460695	0.028346625245959	6.72101120736715e-05	2.65520780925537e-05	18	18	18	1.11786108803225
NME9	3	138261437	138329886	ENSG00000181322.13	1.77296927329612	0.177971587023278	0.0762337985289993	0.00202434694527334	0.00400928246411152	0.136269897967189	0.0336358372797479	5	5	5	1.1178524399429
TMEM254-AS1	10	80046860	80078912	ENSG00000230091.6	-1.77232527264754	-0.024993030441593	0.0763405783792229	0.111948058372088	0.143847140106063	1.98302922407379e-20	2.14113042972011e-20	77	79	79	1.11724455402861
NMNAT1	1	9943428	9985501	ENSG00000173614.13	1.77125595821274	0.0843098707088546	0.0765181476452222	0.0114769054802821	0.0219325413311739	0.00046460623996609	0.000168014629062295	9	9	9	1.11623555193794
B3GNT9	16	67148105	67151214	ENSG00000237172.3	-1.77120552627672	-0.145726056928921	0.076526530630606	0.00324548985754858	0.009374280166243	0.0225385461772425	0.00648560760493219	2	2	2	1.11618797518665
ARHGAP18	6	129576132	129710225	ENSG00000146376.10	1.77100566090411	0.0614085563658352	0.0765597603667497	0.0188495083968327	0.0281860499769405	7.05323397537183e-05	2.78112340643032e-05	34	34	34	1.11599943457762
SERPINF1	17	1761959	1777574	ENSG00000132386.10	1.77000735681387	0.0428897538725773	0.0767259151887894	0.040536912394456	0.0494327336211711	1.20699388826312e-07	6.07864213199652e-08	47	47	47	1.11505792258893
ADH1C	4	99336492	99353027	ENSG00000248144.5	-1.769916230814	-0.0537562193748542	0.0767410965651176	0.0333268393907216	0.0151494778101752	0.00368239260295915	0.00118882041588488	65	66	66	1.11497199939393
BORCS8	19	19176903	19192591	ENSG00000254901.7	1.76973187087889	0.0935297140439549	0.0767718179835698	0.00783316623364624	0.0113300304159087	0.0121039265585627	0.00363044024476074	12	12	12	1.11479817502577
AC022784.1	8	9189011	9202854	ENSG00000248538.6	-1.76956323900468	-0.0149416414485538	0.0767999272839353	0.349815219630965	0.492490309918994	1.732763597512e-83	2.02817689964542e-82	8	8	8	1.11463919116902
IL10RB-DT	21	33263873	33266260	ENSG00000223799.1	1.76869388145647	0.0289485567686538	0.0769449739131677	0.0722448608195457	0.0873451769204947	1.19316148925874e-12	8.38920517785365e-13	57	59	59	1.11381974325377
UHRF1BP1L	12	100028455	100142848	ENSG00000111647.12	-1.76839848609372	-0.0440034041272688	0.0769943094931773	0.0298435917860595	0.065843286138533	8.54500915300156e-10	5.04232052527152e-10	46	46	46	1.11354137154228
OPA1	3	193593144	193697823	ENSG00000198836.8	-1.76741126196333	-0.0679072132992043	0.0771593782356167	0.0140539953459136	0.0369198020766634	5.14015765121645e-06	2.26397515247554e-06	17	17	17	1.11261128063843
NUAK1	12	106063340	106140033	ENSG00000074590.13	-1.76645485411263	-0.0652291873498035	0.0773195692521647	0.0154264239828756	0.0131858900717272	0.00676746594813216	0.00210460082673701	43	43	43	1.1117105740942
DIS3L	15	66293217	66333898	ENSG00000166938.12	-1.76643068526411	-0.0279375030585368	0.0773236208574569	0.0963130902588304	0.172478662586188	1.49377674092893e-24	1.97236136149568e-24	25	25	25	1.11168781732333
LINC01730	20	3808357	3812434	ENSG00000275491.1	1.76616245632054	0.0113871548998704	0.0773685977000631	0.538637136401836	0.651803909340368	8.65389185191788e-129	4.99228114316959e-127	18	18	18	1.11143527462545
GAD1	2	170813213	170861151	ENSG00000128683.13	1.76607064541969	0.0215150095481968	0.0773839975204889	0.147204397784148	0.23794279289577	1.61896767178722e-34	3.23914877199059e-34	40	40	40	1.11134883915022
FAHD2B	2	97083583	97094882	ENSG00000144199.11	-1.76565113241253	-0.0765581441439644	0.0774543959429834	0.0122744257651749	0.0156414233605979	0.00316434635308836	0.00103077695583394	9	9	9	1.11095392871688
TM2D2	8	38988808	38996824	ENSG00000169490.16	-1.76547817621908	-0.0522422212212226	0.077483434883947	0.0253565111198122	0.0623588180659441	2.45477123551495e-09	1.40044361062644e-09	20	20	20	1.11079113500922
MRPL20	1	1401908	1407313	ENSG00000242485.5	1.76466111860751	0.0426833380360611	0.0776207368846543	0.0390481281043978	0.0692733717979867	3.01630392167619e-10	1.83209472483553e-10	24	26	26	1.11002223864547
HOXB9	17	48621159	48626356	ENSG00000170689.9	-1.76253384772749	-0.0606702026911844	0.0779791427922167	0.0189656686085807	0.00467617642614197	0.107564170068434	0.027153370588703	28	28	28	1.10802154322672
PHKG1	7	56080283	56092996	ENSG00000164776.9	1.76249712318909	0.0587600100249869	0.0779853420116242	0.0182075283599057	0.0413433838410507	1.36602443783457e-06	6.32839591857378e-07	10	13	13	1.10798701886965
HCG18	6	30287397	30327150	ENSG00000231074.8	1.7612149955974	0.0232705027023932	0.0782020209177613	0.281156598490286	0.278018837400948	4.88356720687469e-41	1.25476483163684e-40	208	234	234	1.10678202363975
SCCPDH	1	246724047	246768137	ENSG00000143653.9	-1.76079064589099	-0.0390927697102428	0.0782738436542667	0.0394387755949916	0.0456932443761058	3.70808246608146e-07	1.80083010366699e-07	51	52	52	1.10638333953067
LILRB2	19	54273821	54281184	ENSG00000131042.14	1.75917034137573	0.0227121180283545	0.0785485801911543	0.127161254339962	0.193524020519963	1.13852822044227e-27	1.72086633757489e-27	68	71	71	1.104861660665
TMEM119	12	108589846	108598320	ENSG00000183160.8	1.75895702235879	0.0268680724906457	0.0785848086479824	0.0896708273639733	0.157057232708836	2.57881675139151e-22	3.04643337110715e-22	17	17	17	1.10466139999114
TNFRSF10C	8	23102590	23117437	ENSG00000173535.13	-1.75833355503428	-0.0220455234923335	0.0786907714822717	0.129708698087269	0.132620211948031	7.567830472547e-19	7.53643829550803e-19	73	73	73	1.10407619685734
FGD3	9	92947451	93036236	ENSG00000127084.17	1.75813285566438	0.018144571288665	0.0787249065339538	0.213652838053255	0.276547535432243	8.59681961914927e-41	2.17424843963779e-40	57	57	57	1.10388784630669
JAML	11	118193740	118225094	ENSG00000160593.18	-1.75793891602511	-0.043070328157182	0.0787579033322543	0.0390727685074378	0.0298397341804247	4.29245934300231e-05	1.72617968379494e-05	66	68	68	1.103705854029
RNF19A	8	100257060	100336218	ENSG00000034677.12	-1.75715630202034	-0.0637193232389617	0.0788911712480446	0.016962542263455	0.0155995656062736	0.00320539455572632	0.00104288639745271	24	24	24	1.10297159619231
GPATCH3	1	26890488	26900466	ENSG00000198746.12	1.75666323871873	0.0375978115820049	0.0789752269976529	0.0474272859554552	0.0260685854070986	0.000133339278876678	5.09411477946803e-05	55	55	55	1.10250911713302
SNHG7	9	136721366	136728184	ENSG00000233016.6	-1.75657966394503	-0.01787953790209	0.0789894817580072	0.188497089414018	0.283721035591483	5.39770614141675e-42	1.44350369998274e-41	55	71	71	1.10243073552705
AQP9	15	58138169	58185911	ENSG00000103569.9	1.75654465083517	0.0999501073330467	0.0789954543195232	0.00631528532341443	0.0149048442812414	0.00397122384623939	0.00127543858048175	9	9	9	1.10239789884559
TMEM50A	1	25337917	25362361	ENSG00000183726.10	-1.75609211684875	-0.0177170066835548	0.0790726809537806	0.224240920251515	0.355765227696937	8.99714087538858e-55	3.68853493864046e-54	15	15	15	1.10197353622849
RFWD3	16	74621394	74666881	ENSG00000168411.13	1.7559861208646	0.0162620602078369	0.0790907784421188	0.244453091751686	0.348968223310733	1.65403640273831e-53	6.51638611301387e-53	44	44	44	1.10187414994311
MSH6	2	47695530	47810101	ENSG00000116062.14	-1.75594703809757	-0.0239572071057657	0.0790974521857217	0.119451025637138	0.158508631624903	1.59414415126014e-22	1.91021961671939e-22	63	63	63	1.10183750537088
AC135050.1	16	31056460	31062803	ENSG00000232748.3	-1.75581884110232	-0.0836838284855701	0.0791193462224934	0.00924421115686163	0.00999699829657937	0.0184686349833605	0.00538481312303964	18	19	19	1.10171731005012
AP002358.1	11	59268876	59284033	ENSG00000214797.3	1.7548353980817	0.13992568752519	0.0792874668569017	0.00325661769664674	0.0134015274076158	0.00632809688310827	0.00197531491506223	5	5	5	1.10079545713467
AC109347.1	4	112229561	112231596	ENSG00000260526.1	1.75348043441772	1.40116651205851	0.0795195750761948	3.34426624760804e-05	0.0141457395686131	0.00502244810348821	0.00159133358829307	1	1	1	1.09952594931694
RFX5	1	151340640	151347357	ENSG00000143390.17	-1.75344346056222	-0.0508108200424942	0.0795259165125781	0.0259831711374561	0.0320330770208238	2.22302566634669e-05	9.21345518492679e-06	27	27	27	1.09949131707679
DPY19L4	8	94719703	94793836	ENSG00000156162.16	-1.75331246708448	-0.0892816570396215	0.0795483866913139	0.00935359604510601	0.0163363981601901	0.00255551793679253	0.00084425742676976	45	47	47	1.09936862378817
BRD7	16	50313487	50368934	ENSG00000166164.15	-1.7532349402974	-0.0142947664307867	0.079561687805753	0.282440363596204	0.382633267875915	6.65177306771368e-60	3.33677678585441e-59	31	31	31	1.09929601241349
AC019069.1	2	74832655	74833987	ENSG00000272711.1	1.75312245473992	0.0343344542912607	0.079580989940747	0.0692420739615021	0.0424341060997064	9.85166887303957e-07	4.61517477050981e-07	84	87	87	1.0991906627879
AC106739.1	16	27268205	27290492	ENSG00000245888.6	-1.75297383339121	-0.0555518665378145	0.0796064986909658	0.0209797107039425	0.0203771797037552	0.000744510996533614	0.000262803233053583	37	37	37	1.09905147710628
TPD52L1	6	125119049	125264407	ENSG00000111907.20	1.75267791748047	0.240800369636686	0.0796573082602578	0.000963451807026004	0.0032401703922597	0.180548688310001	0.0433593813808215	1	1	1	1.09877437313969
CDC42EP4	17	73283624	73312175	ENSG00000179604.9	1.75227359591578	0.0691413581227705	0.0797267739901659	0.0156354051487753	0.0160986516648036	0.00274915820714212	0.000903772882203302	41	41	41	1.09839580854698
AC009309.1	2	86195590	86196049	ENSG00000273080.1	-1.7522488828375	-0.0308550172323451	0.0797310214941409	0.0689325656851786	0.102218479430712	1.17674809923741e-14	9.32663387629835e-15	54	54	54	1.09837267179744
CCDC71	3	49162535	49166321	ENSG00000177352.9	-1.75204517029345	-0.0769853688481261	0.0797660411308133	0.0110200380808913	0.0231495642442924	0.00032154386130015	0.000118023190805566	7	7	7	1.09818196188769
CDKN2AIPNL	5	134402087	134411898	ENSG00000237190.3	1.75175177177158	0.0896535273839142	0.0798165003947538	0.00991570713084754	0.0194393075943416	0.000990092878410843	0.000344719587995695	12	12	12	1.09790731805245
RBAKDN	7	5072125	5073223	ENSG00000273313.1	1.75110234116451	0.151576609546859	0.0799282830386775	0.00335975115210705	0.00482931943107546	0.101956799707159	0.0258645074176055	8	8	8	1.09729951612855
FSTL3	19	676365	683399	ENSG00000070404.9	1.75015738040091	0.0368461113273184	0.0800911607490433	0.0498272096658436	0.0314914178465551	2.6151021856839e-05	1.0762954137254e-05	98	98	98	1.09641541212729
VPS33B	15	90998416	91022603	ENSG00000184056.14	-1.75001983072466	-0.0267480984990867	0.0801148919035012	0.0987223000297824	0.16858696247288	5.52771407845319e-24	7.10134716199155e-24	27	28	28	1.09628674895464
TGS1	8	55773142	55825448	ENSG00000137574.10	1.74957047201764	0.0364729162097944	0.0801924586336191	0.0504847666108314	0.079163014486344	1.47564386176829e-11	9.79011173780044e-12	57	57	57	1.0958664712146
SMG8	17	59209400	59215247	ENSG00000167447.12	1.74913998372835	0.0711173104700765	0.0802668252344547	0.0138169683769554	0.0300445999130525	4.03647166238301e-05	1.62972805936818e-05	10	10	10	1.09546391418063
NR2F2	15	96325938	96340263	ENSG00000185551.14	1.74840291544869	0.06400915293139	0.0803942834303865	0.0163203360831098	0.0210382201393859	0.000609200164304889	0.000217479849809902	32	33	33	1.09477483138717
PRDX2	19	12796820	12801859	ENSG00000167815.11	1.74766737602583	0.0315181058603746	0.0805216410965251	0.0601908944818886	0.0590227988096298	6.72673655957145e-09	3.72276416031029e-09	60	60	60	1.09408738241848
ZNF587B	19	57819741	57846238	ENSG00000269343.6	1.74757560213381	0.026816565829214	0.0805375431153315	0.0978118762299692	0.167334807808408	8.41096746679959e-24	1.07201459491671e-23	28	28	28	1.09400162314837
PEX7	6	136822564	136913937	ENSG00000112357.12	1.74725192482295	0.122649337045079	0.0805936483036292	0.00364693261454493	0.00924066999160414	0.0235264174387823	0.00674663710189027	2	2	2	1.09369918419221
ZKSCAN5	7	99504651	99534700	ENSG00000196652.11	1.74642156520149	0.0435508447107307	0.0807377253621762	0.0329482315133447	0.0571912292852158	1.16891817383231e-08	6.37304408144326e-09	26	26	26	1.09292349020649
AC067747.1	10	17137336	17137585	ENSG00000273153.1	1.74631745753362	0.104654204781735	0.0807558040006207	0.00591828817011762	0.0147030892361719	0.00422665672513298	0.00135370772351658	27	35	35	1.09282625469519
REELD1	4	146214515	146230878	ENSG00000250673.2	1.74582717657541	0.015515246666279	0.0808409870966343	0.264578333818742	0.347165854848918	3.56159478086807e-53	1.38513888499761e-52	59	59	59	1.09236839223734
AC090948.3	3	16345126	16346440	ENSG00000272529.1	1.74579560007714	0.056126400492095	0.0808464758055848	0.0198325354804245	0.0538669399958732	3.18206090018666e-08	1.67532370909108e-08	9	9	9	1.09233890676001
GCM1	6	53126964	53148829	ENSG00000137270.10	-1.74435484287924	-0.0181333837308429	0.0810972340100943	0.215673144903593	0.152881892613932	1.02441608911876e-21	1.17189121000089e-21	187	190	190	1.09099395805319
MRPL38	17	75898643	75905413	ENSG00000204316.12	-1.74401775386736	-0.031963287508543	0.0811559940929275	0.0469379647836498	0.0333249817656377	1.50919475404529e-05	6.36269274460986e-06	53	53	53	1.09067939813787
CAPS	19	5911707	5915877	ENSG00000105519.15	1.74381593749209	0.0277572859710959	0.0811911904969593	0.0812311368629096	0.156190673373573	3.43541218416756e-22	4.03866398556048e-22	13	13	13	1.09049109053855
AMACR	5	33986178	34008108	ENSG00000242110.7	1.74368459276094	0.0137238638581206	0.0812141034310259	0.348435215087453	0.42213883089603	7.2575472550924e-68	4.89815230936523e-67	33	34	34	1.09036854575377
PFKFB3	10	6144934	6254644	ENSG00000170525.19	1.74329389602591	0.0356404329565799	0.0812822910448563	0.0584548346453748	0.0443693634543455	5.51532325715824e-07	2.64354479362341e-07	61	61	61	1.09000406374475
AC008467.1	5	109237120	109326369	ENSG00000249476.1	-1.74281809089885	-0.0170460748997797	0.0813653952199075	0.233664567966155	0.333752230638882	1.00556601820758e-50	3.60413254689431e-50	22	23	23	1.08956026170099
DUSP12	1	161749758	161757238	ENSG00000081721.11	-1.74206473121035	-0.111013182592954	0.0814971181164927	0.00583847581686854	0.00383375275114205	0.145175929329881	0.0356308620633857	32	32	32	1.08885774841626
RNF13	3	149812708	149962139	ENSG00000082996.19	1.74170403189174	0.0376440558705053	0.0815602466434028	0.0461653379423802	0.0922265502274939	2.63837773994915e-13	1.93069937154098e-13	16	16	16	1.08852146955762
UGDH-AS1	4	39528019	39594707	ENSG00000249348.1	1.74116088021573	0.141470136122815	0.0816553822948852	0.0056036899911508	0.00340331064193932	0.169932650562156	0.0410909301039025	21	23	23	1.0880151835675
REEP3	10	63521363	63625123	ENSG00000165476.13	1.74055489481398	0.15618733718297	0.0817616298165907	0.00265604210283363	0.00464326035966075	0.108812927629527	0.0274257438013748	3	3	3	1.08745046000172
USP6NL	10	11453946	11611754	ENSG00000148429.14	-1.74003789011488	-0.045135234463446	0.0818523649705269	0.0349112333412663	0.0279528052809835	7.56535249755289e-05	2.97277821414084e-05	66	66	66	1.08696876794646
PERP	6	138088505	138107511	ENSG00000112378.11	1.73932065139029	0.0889104267893605	0.0819783767565763	0.00814863876566478	0.00695428192122675	0.0495782207573749	0.0133708204056312	28	29	29	1.08630068534424
C10orf88	10	122930903	122954403	ENSG00000119965.12	1.73906145355875	0.0937745997918742	0.0820239539520883	0.00767098438208619	0.0355523492551507	7.74255454568333e-06	3.35650289265319e-06	8	8	8	1.08605929944521
ICAM1	19	10270835	10286615	ENSG00000090339.8	-1.73853632539352	-0.0522994588091942	0.0821163551773181	0.0258529381091579	0.0401548339617039	1.95034219416012e-06	8.89924487634862e-07	24	24	24	1.085570335501
SSC4D	7	76389334	76409695	ENSG00000146700.8	-1.73790919305964	-0.0338444294625949	0.0822268155763947	0.0588302171547624	0.125508126280912	7.43406570599828e-18	7.03870836120362e-18	19	20	20	1.08498652847341
ENG	9	127815012	127854756	ENSG00000106991.13	-1.73754144730698	-0.077419590034749	0.0822916447572866	0.0126083069734155	0.0163713860672058	0.00252820950756829	0.000836033597073101	12	12	12	1.08464425737595
MORN1	1	2321253	2391707	ENSG00000116151.13	-1.73671526283865	-0.0358253441993149	0.0824374423516115	0.0532585475673798	0.10808805747325	1.86760767077403e-15	1.55456566263719e-15	27	28	28	1.08387549081098
CDIP1	16	4510675	4538828	ENSG00000089486.16	-1.73603126767599	-0.0653354910289035	0.0825583060527645	0.0139931671081021	0.0219658032956515	0.000459951562859664	0.000166455588040516	21	21	21	1.08323922656333
GYPE	4	143870867	143905563	ENSG00000197465.13	-1.73594197256964	-0.0292578624200036	0.0825740953222325	0.0769790764908834	0.114889013283149	2.18414551876345e-16	1.91669065337061e-16	68	70	70	1.08315617571968
LINC00658	20	5426895	5471094	ENSG00000226995.7	-1.7353945423381	-0.23378796645526	0.0826709461120726	0.00121456680982514	0.00574607472914109	0.0743686216793994	0.0193709205174817	9	12	12	1.08264709214238
CHMP6	17	80991598	81009517	ENSG00000176108.9	-1.73524318414045	-0.0459948515251899	0.0826977404895067	0.0318471355542833	0.0710193056757687	1.77356622347517e-10	1.09533824895581e-10	12	12	12	1.0825063563041
UNG	12	109097574	109110992	ENSG00000076248.10	-1.73473801900111	-0.0430645620587123	0.0827872189435512	0.0353017549879513	0.0625036753517089	2.34952390116975e-09	1.34134765372904e-09	13	13	13	1.08203670634001
TPD52	8	80034745	80231232	ENSG00000076554.15	-1.73337724952451	-0.037634084798452	0.0830286385374348	0.0447958516216513	0.0813084550712339	7.64377856423455e-12	5.15308001825153e-12	38	38	38	1.08077208336456
PSPC1-AS2	13	19674624	19675884	ENSG00000226352.2	-1.73305250248033	-0.0766955793759315	0.0830863374488278	0.0129651025807634	0.00555586236413032	0.0793494975378453	0.0205490065084013	38	42	42	1.08047038486099
SCRN1	7	29920103	29990289	ENSG00000136193.16	1.73254901507428	0.03480959891852	0.0831758579921005	0.0526384126681739	0.0922742938037408	2.59963776578296e-13	1.90292514781426e-13	10	10	10	1.08000271051549
ZNF239	10	43556344	43574618	ENSG00000196793.13	1.7322690940915	0.0354691363222381	0.083225661999303	0.0506798912956934	0.0458218666768134	3.56774677866952e-07	1.73545893918753e-07	69	70	70	1.07974274166242
AC005041.3	2	74501717	74502365	ENSG00000272183.1	1.73179460999469	0.0228808399521765	0.0833101381791799	0.123309326582517	0.18465186208163	2.39981411113398e-26	3.41428536526647e-26	45	45	45	1.07930214520352
RBM44	2	237798389	237842808	ENSG00000177483.11	-1.73158071494393	-0.0231209812531909	0.0833482423234122	0.136021626403995	0.198780100151572	1.84267326563316e-28	2.8915979004921e-28	25	26	26	1.07910355429179
ZNF564	19	12525370	12551542	ENSG00000249709.7	1.73044638758963	0.0497684802947708	0.0835505520679774	0.0269783393801083	0.0536033355682875	3.44479458814875e-08	1.80736664630905e-08	40	41	41	1.07805067612027
AC090948.2	3	16339308	16339871	ENSG00000272498.1	1.73026268984974	0.140736901218765	0.0835833523437883	0.00308824219697654	0.00541260303519682	0.0833371158316548	0.0215035288366614	5	5	5	1.07788021424992
SMCR8	17	18315310	18328055	ENSG00000176994.10	1.73019157725224	0.0361515150381523	0.0835960527017885	0.0538303961537251	0.108304837132212	1.74451399306073e-15	1.45500733410454e-15	14	14	14	1.07781422890434
ARHGAP11A	15	32615144	32639949	ENSG00000198826.10	-1.72982640198296	-0.0380028109174308	0.0836612958175124	0.0486645937957848	0.0874495737685456	1.15534813895686e-12	8.12805414760231e-13	25	26	26	1.07747541297991
PRELID3B	20	59033145	59042909	ENSG00000101166.15	-1.72942233709859	-0.106550122679416	0.0837335350945295	0.00606917451163797	0.00328868101616672	0.177314254476074	0.0426672027271696	21	22	22	1.07710057319349
TRIM68	11	4598672	4608259	ENSG00000167333.12	-1.72929801968936	-0.0579842847372865	0.0837557708896286	0.0181619253255797	0.044958205509686	4.62262530330776e-07	2.22756448429633e-07	10	10	10	1.07698525976363
SH3RF3-AS1	2	109127327	109128930	ENSG00000259863.1	1.72909613670928	0.102136982150376	0.0837918904878883	0.00875794431247627	0.00394684140046234	0.139365944953642	0.0343231159460604	21	22	22	1.07679801104495
GSTM4	1	109656081	109674836	ENSG00000168765.16	1.72853274077063	0.0120595363438013	0.0838927563603283	0.458267227641025	0.637760567188883	4.8969650640323e-124	2.57932481151831e-122	56	57	57	1.07627553629345
SPG7	16	89490719	89557768	ENSG00000197912.14	1.72817274825437	0.0392449474148385	0.0839572579775322	0.0444525055160016	0.0748111022699726	5.58361970938666e-11	3.5648471485068e-11	22	22	22	1.07594175380418
SLC40A1	2	189560579	189583758	ENSG00000138449.10	1.72808238484733	0.048119508142398	0.0839734551323932	0.0256304804467713	0.0294553932097823	4.81740993598608e-05	1.92832304714341e-05	33	33	33	1.07585797716952
C17orf99	17	78146353	78166177	ENSG00000187997.11	1.72782154316391	0.130046356146471	0.0840202237916415	0.00494707048713708	0.0106612293178604	0.0149533111998026	0.00442320744139252	12	12	12	1.07561616603362
ACSL6	5	131949973	132012243	ENSG00000164398.12	1.72773246615704	0.0502514104944207	0.0840362000409371	0.0261562252715046	0.0294336078050107	4.84902207397216e-05	1.94033570527362e-05	13	13	13	1.07553359380254
YWHAG	7	76326794	76359031	ENSG00000170027.6	-1.72728115405107	-0.0956325006124676	0.084117182121765	0.00839807556284044	0.00856422667499161	0.0292622473988037	0.00824607154962448	5	5	5	1.07511528436263
UBE2O	17	76389451	76453206	ENSG00000175931.12	-1.72712775350892	-0.0715910491223756	0.084144722231005	0.012850489021703	0.0192556679710392	0.00104700581344003	0.000363334058827308	21	21	21	1.07497311887809
ZNF717	3	75709643	75785583	ENSG00000227124.8	1.72678462862511	0.0508125684965798	0.0842063501062126	0.0288303973400537	0.131440464443597	1.10682286120415e-18	1.09146503116599e-18	30	40	40	1.07465515657517
ATP23	12	57941541	57957269	ENSG00000166896.7	-1.72673275645146	-0.0120235742930421	0.084215669926534	0.384150539316864	0.48630760111037	4.96044923725134e-82	5.51316991842119e-81	28	28	28	1.07460709223607
AC104794.2	2	10039092	10040663	ENSG00000260077.1	1.72671373011401	0.0182941518516494	0.0842190885783548	0.215379393908651	0.230382972220902	2.52072602668694e-33	4.84336747236457e-33	136	138	138	1.07458946283897
TTC28	22	27978014	28679865	ENSG00000100154.14	1.72581574986397	0.0562421908544648	0.084380565432176	0.0178165643677054	0.0196022123662529	0.000942220246314521	0.000328807813071955	34	35	35	1.07375756874732
DCST1-AS1	1	155045191	155046118	ENSG00000232093.1	-1.72546838095049	-0.0661122596843468	0.0844430972651581	0.0144873109180097	0.031401362418489	2.68669732254715e-05	1.10396422301017e-05	8	8	8	1.07343584570429
AC009113.1	16	89215211	89217653	ENSG00000259877.2	1.72487794482468	0.0598489608895205	0.0845494710235891	0.017221295435756	0.0154904866023344	0.00331491667403862	0.00107721794266712	28	28	28	1.07288910518339
EGFL8	6	32164583	32168281	ENSG00000241404.6	-1.72467224560119	-0.123553522207954	0.0845865555241614	0.00635769868234006	0.00701528276396379	0.0485857993772203	0.0131133903494076	8	8	8	1.07269865972302
RPL35	9	124857880	124861981	ENSG00000136942.14	-1.72333439740791	-0.0615326027200122	0.0848280708288343	0.017260695161039	0.00346993130133252	0.165804612977252	0.0402211920086455	43	44	44	1.07146040966837
ZC3H12C	11	110093361	110171841	ENSG00000149289.10	1.72313365247966	0.0606060018314945	0.0848643584252667	0.0158285172303064	0.0396018767997629	2.30172468143316e-06	1.04377060585642e-06	9	9	9	1.07127466769742
ABHD16A	6	31686949	31703444	ENSG00000204427.11	-1.7228426864066	-0.0405374471145431	0.0849169771063945	0.0430497046248981	0.0269113420148121	0.000103471487448467	3.99588554138919e-05	90	97	97	1.07100547434329
SAMD9L	7	93130055	93148369	ENSG00000177409.11	1.72217226043075	0.0168221513356687	0.0850383182541429	0.199838943976057	0.274304206930206	2.03173534037138e-40	5.09070021328415e-40	71	72	72	1.07038533715089
LILRA1	19	54593582	54602090	ENSG00000104974.11	1.72215295666983	0.0295956860373568	0.0850418141391533	0.087593674943736	0.148098187438451	4.93655674177797e-21	5.46905400640718e-21	23	23	23	1.07036748387728
MALSU1	7	23298739	23311729	ENSG00000156928.4	-1.72211916052772	-0.0582599064018368	0.0850479348546602	0.0195600485969367	0.0186001466378251	0.00127845636651041	0.000438875278434835	42	42	42	1.07033622752013
UGP2	2	63840940	63891562	ENSG00000169764.15	-1.72189944548101	-0.0588231208090901	0.085087735458979	0.0176174982906054	0.011690411141388	0.0108055981253741	0.00326853513102835	30	30	30	1.07013303458457
LHFPL6	13	39342892	39603528	ENSG00000183722.7	-1.72172056731434	-0.0841700904447986	0.0851201497284579	0.00927552434902209	0.00897336944857416	0.0256394629677487	0.00730418001862176	17	17	17	1.06996762111357
CCDC84	11	118998142	119015791	ENSG00000186166.8	-1.72162818339726	-0.0569181947220911	0.0851368944022743	0.0191229532735051	0.02737691066392	8.99525186501089e-05	3.49834102562814e-05	31	31	31	1.0698821959319
DNAJC5B	8	66021560	66100526	ENSG00000147570.9	-1.72152634340327	-0.0637493490451183	0.085155356085487	0.0143905367699561	0.0150388982411894	0.00381021539757304	0.00122763298518467	41	41	41	1.06978803067007
GOLT1A	1	204198160	204214092	ENSG00000174567.7	1.72122228789581	0.0375953725605486	0.0852104949141654	0.0467498447742999	0.0248922985857777	0.000190039324455923	7.13983150420929e-05	94	95	95	1.06950691224488
NEDD1	12	96907223	96953777	ENSG00000139350.11	1.72097437826858	0.012767495953048	0.0852554733508316	0.378362051231303	0.486367157906584	4.80365283981256e-82	5.36350563628993e-81	42	42	42	1.06927772999224
LINC00909	18	74591774	74598508	ENSG00000264247.1	1.72077894023593	0.0253766372403337	0.0852909453550919	0.0985357692416582	0.166957002402439	9.54551391086217e-24	1.21215402054685e-23	18	18	18	1.06909707189281
GALT	9	34638133	34651035	ENSG00000213930.11	1.72030396919077	0.0303614637206644	0.0853772023421244	0.0685257504711996	0.11604957247362	1.51219321380174e-16	1.34546777316717e-16	50	50	50	1.06865808035058
SLAIN2	4	48341322	48426212	ENSG00000109171.14	-1.72013665353071	-0.131940362028612	0.0854076044486047	0.00525436323169346	0.00440066932245756	0.118522527809855	0.0296356181375426	4	4	4	1.06850345925202
LINC00847	5	180830957	180835726	ENSG00000245060.6	1.72011664590395	0.0195775512161402	0.085411240521923	0.15927377268861	0.249216596229558	2.56785740564686e-36	5.54023273504698e-36	46	46	46	1.06848497034842
TMEM121B	22	17116299	17121367	ENSG00000183307.3	-1.71988683544848	-0.0363454806583803	0.0854530139531213	0.0500078665238268	0.100456185493018	2.0408875380612e-14	1.59925033508265e-14	14	14	14	1.06827261497805
SEMA3C	7	80742538	80922359	ENSG00000075223.13	-1.71954221666081	-0.0322093129280011	0.0855156874383019	0.0584207415031787	0.0438489951703457	6.4465301914352e-07	3.07165139427685e-07	77	77	77	1.06795420874611
NCKIPSD	3	48673844	48686364	ENSG00000213672.7	1.71902479350813	0.0277987186278302	0.0856098574515902	0.0810884237637495	0.143216233150873	2.43622891387804e-20	2.61647060342251e-20	17	17	17	1.06747622608974
AXIN2	17	65528563	65561647	ENSG00000168646.12	1.71895949458365	0.067538620225496	0.0856217476835315	0.014265021827679	0.0158736401730934	0.00294609804193524	0.000963829799354292	22	22	22	1.06741591173218
USP24	1	55066359	55215113	ENSG00000162402.13	-1.71887429861754	-0.142162663379112	0.0856372629595136	0.00362129561126355	0.00877181495612391	0.0273621386093366	0.00776208114448267	8	8	8	1.06733722158049
TECR	19	14517085	14565980	ENSG00000099797.13	1.71816000129623	0.035143186869386	0.0857674350546313	0.0705115528345484	0.0304019452689477	3.62601022324107e-05	1.47062067657679e-05	98	99	99	1.06667757766021
HINFP	11	119121587	119136044	ENSG00000172273.12	-1.71806831378938	-0.0476081456790788	0.0857841555736592	0.0289230600070693	0.0580519048102263	9.01669369573099e-09	4.95163557693154e-09	24	24	24	1.06659291940499
RPS6KL1	14	74903954	74923396	ENSG00000198208.11	1.71780866337515	0.0574542694944135	0.0858315208073522	0.018861359991742	0.0537469567443142	3.29907106301346e-08	1.73278658753468e-08	8	8	8	1.06635319235228
AC015912.3	17	56914186	56914533	ENSG00000274213.1	1.71687400341034	0.403765307746559	0.0860021957589581	0.000343499894552042	0.00437186014036074	0.119737593508016	0.02991473826897	1	1	1	1.06549046045614
NUDT8	11	67627938	67629930	ENSG00000167799.9	-1.71686074882109	-0.0754174200085015	0.0860046181030506	0.0258354295646875	0.0309560256339884	3.07066498582876e-05	1.25441539297947e-05	38	39	39	1.06547822825848
AL031658.1	20	32027753	32031575	ENSG00000226239.1	1.71661505980563	0.0622565963959945	0.0860495290111637	0.0321218639975229	0.0191720080992384	0.00107401592180332	0.000372227349021578	40	42	42	1.06525150242431
PHETA2	22	42074251	42079441	ENSG00000177096.8	-1.71648871972619	-0.0598133805772317	0.0860726308165035	0.0185023348274907	0.0294752814482565	4.78873106420472e-05	1.91747697015763e-05	34	34	34	1.06513492258762
SYNM	15	99098217	99135593	ENSG00000182253.14	-1.71628167728267	-0.0283770393044859	0.0861105002161743	0.0763500541397932	0.146884410725315	7.34749728906549e-21	8.05169941943683e-21	10	10	10	1.06494388794356
PPARD	6	35342558	35428191	ENSG00000112033.13	-1.71593824905873	-0.167757741589226	0.0861733451351967	0.0036405088916976	0.00602987137140976	0.0675492373689466	0.0177396015841186	9	9	9	1.06462704799026
POGZ	1	151402724	151459465	ENSG00000143442.21	-1.71563481803168	-0.0261972992545271	0.0862289016766264	0.104046811657745	0.190330815162987	3.42305144527592e-27	5.07572677195571e-27	28	28	28	1.06434714560316
KLRC3	12	10412312	10420595	ENSG00000205810.8	1.71554027053436	0.0236277291518192	0.086246218710991	0.125150273170015	0.205600428429511	1.70482663252936e-29	2.76481760106535e-29	22	22	22	1.06425993659034
SYNPO2L	10	73644881	73663803	ENSG00000166317.11	-1.71533861222011	-0.083854385492935	0.0862831632249248	0.00830001260413265	0.00367716659726991	0.153675727417928	0.03752313777398	23	23	23	1.06407394161831
C2orf42	2	70149880	70248615	ENSG00000115998.7	-1.71504926750063	-0.0711945908062647	0.0863361945250023	0.0117588692213794	0.0156928736504351	0.00311461969452761	0.00101485151907999	30	30	30	1.06380709782957
SNRPN	15	24823637	24978723	ENSG00000128739.21	-1.71482076347721	-0.0303577340087017	0.0863780935021988	0.070033368256655	0.081073778551553	8.21449885164696e-12	5.53013952154042e-12	80	82	82	1.06359638573205
FOXD4L1	2	113498665	113501155	ENSG00000184492.6	1.71434740886145	0.040761376704405	0.0864649410445771	0.0434558568536866	0.115839772022977	1.61616700399415e-16	1.43383099261956e-16	50	56	56	1.06315995030733
LINC00886	3	156747346	156817062	ENSG00000240875.5	-1.71406102262145	-0.0181900066700293	0.0865175192662099	0.201917296714344	0.283249135208852	6.48116556480151e-42	1.71808158108444e-41	51	52	52	1.06289594166524
FCAR	19	54874248	54890472	ENSG00000186431.18	1.71380925845416	0.0329344126511243	0.0865637624753945	0.0854932344923307	0.110112774633606	9.87353320960203e-16	8.34996830068917e-16	63	69	69	1.06266387531063
TNNI2	11	1838989	1841680	ENSG00000130598.15	1.71237885951996	0.193402883843041	0.0868268723828976	0.00208750885372669	0.00469334989488946	0.106918885646934	0.0270017288249718	1	1	1	1.06134584254881
CTRC	1	15438439	15449242	ENSG00000162438.11	1.71130585753393	0.0709762321029635	0.0870246656151067	0.0126775624786744	0.0442802446523487	5.66468063961541e-07	2.71191426137943e-07	5	5	5	1.06035763678016
MYO19	17	36495633	36543435	ENSG00000278259.4	-1.71098043428914	-0.0292172045651014	0.0870847247614896	0.0712410861122601	0.124830356996418	9.23428698005117e-18	8.68886392208547e-18	19	22	22	1.06005801644561
PDE6G	17	81650459	81663112	ENSG00000185527.11	1.71095756485718	0.0580423903436412	0.0870889467336621	0.0161712686326571	0.0108790431214487	0.0139566926616699	0.00414764840778846	31	32	32	1.06003696183728
CERS4	19	8206736	8262421	ENSG00000090661.11	-1.71058693571699	-0.0236187518762273	0.08715739236676	0.112452294071106	0.158068486748643	1.84463889155904e-22	2.19842089938992e-22	36	36	36	1.0596957717446
PHF23	17	7235028	7239722	ENSG00000040633.12	-1.71046487622684	-0.0590054749280005	0.0871799431040478	0.0167250293476569	0.0230852552971345	0.000327852823601853	0.000120211427898686	38	38	38	1.05958341875039
DUSP14	17	37489831	37513501	ENSG00000276023.4	-1.71027620292899	-0.0235295923095407	0.0872148101414355	0.11168936889361	0.208282495443171	6.64971032855258e-30	1.10429294374064e-29	50	51	51	1.05940976029039
SATB1	3	18345387	18445588	ENSG00000182568.16	1.71003629365821	0.123948537055444	0.0872591618959495	0.0058858916339529	0.00723719540346407	0.0451482368360974	0.0122662041462287	33	33	33	1.05918896262713
QRICH2	17	76274049	76307998	ENSG00000129646.14	-1.70963212355529	-0.0612707036852377	0.0873339215224177	0.0194046939310096	0.0182905373853829	0.0014050916637085	0.000480034876760911	36	36	36	1.05881703844098
TCN2	22	30606838	30627278	ENSG00000185339.8	1.70887647642969	0.0360092958852191	0.0874738327404017	0.0485907452053589	0.0726685234608282	1.07328744254842e-10	6.73175345339808e-11	31	31	31	1.05812184407552
ACP2	11	47239302	47248906	ENSG00000134575.9	1.70870904553832	0.0318571594296548	0.0875048577294126	0.0777667936330572	0.114158819425706	2.75200580948019e-16	2.39937241399822e-16	20	20	20	1.05796783696033
DZIP3	3	108589682	108694846	ENSG00000198919.12	1.70713473581846	0.0223414019727492	0.087797012131	0.125548696182018	0.172201697806554	1.63987811090641e-24	2.16173733724827e-24	30	30	30	1.05652026355972
ECHDC2	1	52895910	52927212	ENSG00000121310.16	1.70659852746296	0.0181614365876947	0.0878966990664394	0.18797966313643	0.262138639981909	2.06045691051738e-38	4.86578637268568e-38	52	52	52	1.05602743441598
SIX5	19	45764785	45769226	ENSG00000177045.7	1.7065775474756	0.122192156596236	0.0879006013280405	0.00419038820650685	0.00600158719490754	0.0681979215612088	0.0179002563220962	6	6	6	1.05600815390738
TPSAB1	16	1240696	1242554	ENSG00000172236.16	-1.70622121513549	-0.0564880971243518	0.08796690021229	0.0253667879455607	0.0609405415895265	3.76918718749457e-09	2.12677980539745e-09	14	14	14	1.05568071147831
BLOC1S2	10	100273280	100286712	ENSG00000196072.11	1.70595307005844	0.0361735130269949	0.0880168176377957	0.0471243877309632	0.0580846335868471	8.92810249780185e-09	4.90409609474476e-09	48	48	48	1.05543433796951
MLLT11	1	151057758	151068497	ENSG00000213190.3	1.70593082680966	0.0530677575676704	0.0880209594284463	0.0158909740343034	0.0217031000735297	0.000498031236621547	0.000179325857472872	21	21	21	1.05541390193748
AC106047.1	4	26859806	26860599	ENSG00000240005.5	1.70563570747216	0.0186188873432769	0.08807592682313	0.190733704732709	0.259873801309503	4.82888145509244e-38	1.12068331760538e-37	34	34	34	1.05514277804109
GLS	2	190880827	190965552	ENSG00000115419.12	-1.70541634223569	-0.0486224195458764	0.0881168025833442	0.0275899062697345	0.0477532132142613	1.99854834873412e-07	9.92681035303072e-08	45	45	45	1.05494127009598
KRT1	12	52674736	52680407	ENSG00000167768.4	1.70516525905249	0.0169408073430623	0.08816360732833	0.221988977447984	0.22939473021302	3.60197097759234e-33	6.87726008636801e-33	120	120	120	1.0547106484068
RGMB	5	98768650	98798643	ENSG00000174136.11	-1.70467261227429	-0.0563528064702328	0.0882555005088394	0.0180452134834257	0.0228276726138646	0.000354394958120194	0.000129512255870513	32	32	32	1.05425821776798
MRC1	10	17809344	17911170	ENSG00000260314.2	1.70462692951959	7.50142112572095	0.0882640256032242	1.57386819379713e-05	0.0207808102621556	0.00065866902920655	0.000233933484615102	3	8	8	1.05421626885124
CUL7	6	43037617	43053945	ENSG00000044090.8	-1.70455888109175	-0.0208891441582143	0.0882767257022057	0.13840329507872	0.218525915219031	1.77319450595972e-31	3.1268460988249e-31	20	20	20	1.05415378375501
CERCAM	9	128411751	128437351	ENSG00000167123.18	-1.70422094148906	-0.295922367634642	0.0883398182941482	0.000873562656537672	0.00449543287733862	0.114620653459464	0.0287519679600266	12	13	13	1.05384349837545
PTCH1	9	95442980	95517057	ENSG00000185920.15	1.70417794950464	0.0505046661629878	0.0883478474103676	0.0219757355278061	0.0332660418590334	1.53609291152066e-05	6.47046465914761e-06	33	33	33	1.05380402758549
KIAA1551	12	31959370	31993107	ENSG00000174718.11	-1.7034702536931	-0.0495661988123856	0.0884801001464349	0.0257036017958962	0.0515983409456927	6.2962383722984e-08	3.23546217201271e-08	67	68	68	1.05315439448174
ACOT4	14	73591706	73596496	ENSG00000177465.4	1.70306716984234	0.0232562553362082	0.0885554989279563	0.110965700716701	0.174726572984313	6.99664136231492e-25	9.33492065316359e-25	31	31	31	1.05278446575658
ZNF500	16	4748239	4767624	ENSG00000103199.13	-1.70182677624522	-0.0278816313133695	0.0887878454638236	0.0836061479281684	0.176237865360585	4.19712892144732e-25	5.63705974881341e-25	33	33	33	1.05164648252414
TMEM272	13	51813347	51845175	ENSG00000281106.2	1.70119810279511	0.0392031087853876	0.0889057939949387	0.0382001363156169	0.0629324806106362	2.06363722022508e-09	1.18259281341227e-09	20	20	20	1.05106993511489
SLC7A7	14	22773222	22829820	ENSG00000155465.18	1.70101095073205	0.129333688959549	0.0889409308929064	0.00374698320575397	0.0111225409395141	0.0129228399385659	0.00385886711772375	5	5	5	1.05089832935598
DENND2C	1	114582848	114670422	ENSG00000175984.14	-1.70089434871121	-0.029154503973908	0.0889628280167151	0.0750886787215756	0.119161008715104	5.63119874620163e-17	5.09289829825775e-17	43	44	44	1.05079141986574
MARK4	19	45079288	45305283	ENSG00000007047.14	1.70086052620079	0.0119942484058992	0.0889691804833785	0.460024430487047	0.560078622879272	1.11905124973581e-100	2.33737744632691e-99	44	45	45	1.05076040980473
CCDC65	12	48904110	48931840	ENSG00000139537.10	1.6986660833606	0.113122178912332	0.0893821174021415	0.00690243662923041	0.00682319088822991	0.0517839099485806	0.0139145649048457	12	13	13	1.04874936141012
CHN2	7	29146569	29514328	ENSG00000106069.21	-1.69762347770922	-0.031881882971927	0.0895788487688965	0.0675827257185776	0.0760924089680139	3.7754482900509e-11	2.43675081451259e-11	44	45	45	1.04779452323235
CUL3	2	224470150	224585397	ENSG00000036257.12	-1.69754519565507	-0.0936281576459798	0.089593634028932	0.00687839235272522	0.00334564075945254	0.1736012747185	0.0418777237343327	11	12	12	1.04772284752901
FBXW7	4	152320544	152536063	ENSG00000109670.13	-1.69714290479849	-0.0641897961167505	0.0896696463615549	0.0160232603930319	0.0330907886689819	1.61894062983302e-05	6.80052642635716e-06	9	9	9	1.04735454300484
ZNF569	19	37411155	37469275	ENSG00000196437.10	-1.69696744912104	-1.32372632764054	0.0897028147402724	3.37658885663592e-05	0.00504033642151306	0.094745979391955	0.0241846564069968	2	2	2	1.04719392923028
ZNF540	19	37551406	37614097	ENSG00000171817.16	-1.69696604818951	-0.115862990744434	0.0897030796140099	0.00613974705801935	0.0147755163827773	0.00413309613077728	0.00132496827841552	6	6	6	1.04719264685098
SH3GLB2	9	129007036	129028303	ENSG00000148341.17	-1.69609679056102	-0.0695975419926482	0.0898675513643197	0.0158097694916947	0.0205063835530891	0.000715872152288969	0.000253381571315308	20	20	20	1.04639709144001
TMCO4	1	19682213	19799945	ENSG00000162542.13	-1.69594073126975	-0.0511460772684951	0.0898971049428624	0.0246150337290402	0.0477854359452745	1.97931154031191e-07	9.83529343693941e-08	9	10	10	1.0462542941131
CRYL1	13	20403666	20525873	ENSG00000165475.13	-1.69579515450378	-0.0506568968689673	0.0899246804555615	0.0242196194139708	0.0591446776514324	6.48374653294717e-09	3.59321113874327e-09	9	9	9	1.04612109675808
AC009093.6	16	29272220	29272772	ENSG00000277999.1	1.69485775663763	0.0168704765665096	0.0901024078047134	0.199799141661633	0.263664838127016	1.15899927445547e-38	2.75849529722799e-38	80	81	81	1.04526360322373
AP005482.1	18	12739490	12776137	ENSG00000260302.1	1.69485281489442	0.0242360294407196	0.0901033454904451	0.112171272673873	0.161134219694109	6.66461207840844e-23	8.13078530360201e-23	45	45	45	1.0452590835929
RIOX1	14	73490964	73493392	ENSG00000170468.7	1.69430474419783	0.0384723692451046	0.0902073895373837	0.028153505189795	0.043738723314168	6.66320088904453e-07	3.16741621178009e-07	28	28	28	1.04475788480994
AL035461.2	20	6000418	6000941	ENSG00000275632.1	-1.69423069644138	-0.0794959579234251	0.0902214539451787	0.00941334068788456	0.00613926768552566	0.065101506346659	0.0171544250122087	22	22	22	1.04469017839903
FKBP14	7	30010587	30026684	ENSG00000106080.10	-1.69358265490835	-0.608515577788193	0.0903446163138806	0.000162387830376768	0.0060626879169777	0.0668048381585107	0.0175574307051513	3	3	3	1.0440977221826
MCEE	2	71109684	71130239	ENSG00000124370.10	1.69315534404077	0.061314522448511	0.0904259020987035	0.0168055745773973	0.029862560478809	4.26315012200705e-05	1.71496248696571e-05	24	24	24	1.04370714997541
LCMT1	16	25111729	25178231	ENSG00000205629.11	-1.69261062723315	-0.0272041377351871	0.0905296068891564	0.0879466666997669	0.0275209615238398	8.61398108584119e-05	3.36355853355755e-05	145	145	145	1.04320936548216
AC026333.3	12	122687125	122715979	ENSG00000256249.1	-1.69195983425385	-0.0399824545915565	0.0906536321940651	0.0384213388276389	0.0706591972946465	1.97897492907695e-10	1.21882905488414e-10	15	15	15	1.04261479046271
ARMC12	6	35737032	35749079	ENSG00000157343.8	-1.69120681285858	-1.31015697255522	0.0907973102769966	3.52448928639806e-05	0.00388729650511914	0.142391900168723	0.034990103927725	1	1	1	1.04192701655777
FAM167B	1	32247233	32248856	ENSG00000183615.5	1.69103209971506	0.120604440455769	0.0908306720789404	0.00480865417455746	0.00553829220980977	0.0798273298962855	0.020659501022324	15	15	15	1.04176747234585
TBC1D2B	15	77984036	78077724	ENSG00000167202.11	-1.6908605040353	-0.0288294560040879	0.0908634481910995	0.071321008565475	0.10176889130459	1.35434312801715e-14	1.07166829864584e-14	41	42	42	1.04161078609996
DTYMK	2	241675742	241686991	ENSG00000168393.12	1.69070588431536	0.115661270381887	0.090892989908897	0.00429915420995818	0.00413889862534111	0.130085111911932	0.0322472082329583	10	10	10	1.04146961030148
RPS9	19	54200742	54249003	ENSG00000170889.13	-1.68998694833688	-0.0148718221370153	0.0910304516311955	0.280697108936046	0.428041932066469	4.21499677558326e-69	3.00369057276427e-68	57	57	57	1.04081330258959
IGF2	11	2129112	2149603	ENSG00000167244.18	1.68876746437709	0.038711326078667	0.0912640011564065	0.0340361719849114	0.0336356669239836	1.37500878305174e-05	5.8222986791388e-06	58	58	58	1.03970049499732
LRRK2	12	40196744	40369285	ENSG00000188906.14	-1.68871065898045	-0.028895020881922	0.0912748919757339	0.0782490842945853	0.137743627940143	1.44392792900681e-19	1.49572639179835e-19	35	35	35	1.0396486723675
ETV2	19	35641745	35644871	ENSG00000105672.14	-1.68791424836686	-0.0625633581405113	0.0914276910968275	0.0152577621325146	0.0332632536900128	1.53737715647065e-05	6.47474861613091e-06	15	16	16	1.03892224771071
ZNF664	12	123971845	124015439	ENSG00000179195.15	1.68760075776432	0.064631808832208	0.0914878936849834	0.0153424229032299	0.0325203477845771	1.92086124515119e-05	8.00768997307712e-06	24	25	25	1.03863637100088
MYBL1	8	66562175	66614247	ENSG00000185697.16	1.68715953893466	0.049088244979614	0.091572679117744	0.0255247905861538	0.0253198957898378	0.000167063185837424	6.3118458069212e-05	46	46	46	1.03823407958812
HCG20	6	30766825	30792250	ENSG00000228022.5	1.68710471858254	0.0782368279834449	0.0915832179079119	0.0122569865666628	0.0103011355402854	0.0167641266187155	0.00492398238455094	62	64	64	1.03818410097979
AC246787.2	14	105890084	105896577	ENSG00000244620.1	1.68619382586858	0.0354532081605371	0.0917584727141147	0.0368040626170719	0.0462256736223106	3.16072306652407e-07	1.54553786251163e-07	53	59	59	1.03735382371787
AC026790.1	5	17107360	17107789	ENSG00000271892.1	-1.68576851661583	-0.0316255565943577	0.0918403940086988	0.059500080947366	0.115379788452611	1.86974118464575e-16	1.6491482440852e-16	19	20	20	1.03696626175537
TAPBPL	12	6451690	6466517	ENSG00000139192.11	1.68528836348133	0.011729610460578	0.0919329497144108	0.447291761345716	0.57458336590782	1.04070427969577e-104	2.56420701995444e-103	22	22	22	1.03652880510531
TSKS	19	49739753	49763330	ENSG00000126467.10	-1.68519136977558	-0.018247713184492	0.0919516555966249	0.220678181368167	0.374984524801615	2.02245031687118e-58	9.5334831745981e-58	7	7	7	1.03644044684999
ZEB2-AS1	2	144518097	144521477	ENSG00000238057.8	-1.68483865721819	-0.119605835390043	0.0920197043424838	0.00967941998650477	0.00434449100693515	0.120904672529811	0.030178310129465	20	20	20	1.03611916644869
DNAH17	17	78423697	78577394	ENSG00000187775.16	-1.68466712890214	-0.0358525480102274	0.0920528118760089	0.0538679414223281	0.0810700370559948	8.22393397158447e-12	5.53495348953697e-12	48	50	50	1.03596294085271
AC020571.1	2	196260024	196264204	ENSG00000229056.2	-1.6843498035726	-0.0402044552698554	0.0921140856421275	0.0350635064334832	0.0459620616078725	3.42082092343505e-07	1.66834404125119e-07	16	16	16	1.03567395450553
GPD1L	3	32105689	32168713	ENSG00000152642.10	1.68420342945893	0.0393648571607974	0.0921423607137533	0.0383211401580669	0.0893641811325994	6.39702947747168e-13	4.58020439751112e-13	17	17	17	1.03554066519141
CD247	1	167430640	167518610	ENSG00000198821.10	-1.68347349687608	-0.0544310975329341	0.0922834657965263	0.0201966122298904	0.0119633983044851	0.00991757374114771	0.00301308656080558	34	34	34	1.03487610348729
SLC18B1	6	132769370	132798553	ENSG00000146409.10	-1.68299243058955	-0.0150804443595019	0.0923765567612474	0.263159667611484	0.331251383284041	2.84398646980717e-50	9.9720934651073e-50	62	62	62	1.03443822965668
NAGA	22	42058354	42070842	ENSG00000198951.11	-1.68283038204871	-0.0424190060061853	0.0924079316914786	0.0489162219590499	0.0264791226079004	0.000117840645259486	4.52268337244816e-05	73	73	73	1.03429075018679
MRPL3	3	131462212	131502983	ENSG00000114686.8	-1.68261266088168	-0.0889661572593713	0.0924500991157119	0.00695914632775507	0.00526890528013433	0.0875546538301404	0.0224959534328811	19	19	19	1.03409261889763
DNAJB6	7	157335381	157417439	ENSG00000105993.14	-1.68245491849819	-0.0257724487385183	0.0924806597246674	0.0929855364922141	0.138938947728793	9.79791159093386e-20	1.02501878164192e-19	39	43	43	1.03394908080762
BMPR2	2	202376936	202567751	ENSG00000204217.13	1.68221083715591	0.0269763709958331	0.0925279634113829	0.0823884497684246	0.137448799818808	1.58873538029732e-19	1.64081803599502e-19	24	24	24	1.03372699677485
TXNL4A	18	79970811	80033949	ENSG00000141759.14	-1.68214095891217	-0.0347354676513167	0.0925415095986368	0.0541423409724013	0.0605797590280182	4.20335214320748e-09	2.36240642043425e-09	39	40	40	1.03366342027798
INF2	14	104689606	104722535	ENSG00000203485.12	1.6814314049095	0.0219867459576118	0.0926791497818837	0.118620969455016	0.193514501217793	1.14227766070092e-27	1.72545716124183e-27	16	17	17	1.03301795898575
PHF20	20	35771974	35950381	ENSG00000025293.16	1.68142935279785	0.0517278551850672	0.0926795480913285	0.0205228943592098	0.0101454512723284	0.017615423655999	0.00515216619957381	32	34	34	1.03301609251176
SPECC1L	22	24270817	24417740	ENSG00000100014.19	-1.6802666591246	-0.0622944795546165	0.0929054449380922	0.0167921599339062	0.0426552450682422	9.21991168268238e-07	4.3343024022803e-07	21	23	23	1.0319588324297
AL450468.2	1	109895973	109897861	ENSG00000261055.1	-1.68021858897543	-0.0482866639896454	0.0929147938727355	0.0291170038122055	0.0138036016420562	0.00558477082403903	0.00175527097847771	66	66	66	1.03191513223044
CCR9	3	45886504	45903177	ENSG00000173585.15	1.68000235511258	0.055812558738254	0.0929568575069536	0.021106278259521	0.0231826443267955	0.00031834624125223	0.000116948519088365	59	59	59	1.03171856643457
C12orf65	12	123232916	123257959	ENSG00000130921.7	1.67855541344626	0.0548483991329367	0.0932387222814354	0.022800242570322	0.0427223596036905	9.03630733093906e-07	4.2554204455359e-07	12	13	13	1.03040368656635
GAS8	16	90019629	90044975	ENSG00000141013.16	1.67847148897773	0.0527317459493977	0.0932550918192145	0.0244641712408884	0.025105795172348	0.00017819609835915	6.71570525048131e-05	38	38	38	1.03032744596844
DDX1	2	15591178	15631111	ENSG00000079785.14	1.67783225216549	0.0366053260816438	0.0933798511854475	0.0414754031650468	0.0602396615537807	4.65821284466033e-09	2.61018028523529e-09	35	35	35	1.02974682251691
GPATCH2L	14	76151916	76254342	ENSG00000089916.17	1.67735788243978	0.0255695507753771	0.093472520100616	0.0977531106767012	0.151887656978962	1.42139740199637e-21	1.61156511187806e-21	36	37	37	1.02931604819466
MEA1	6	43011143	43016868	ENSG00000124733.3	-1.67726365751723	-0.0892340988306399	0.0934909358760099	0.00735986834089022	0.00341711311041444	0.169067841250188	0.0409120999773196	20	20	20	1.02923049276226
FAM189B	1	155247205	155255483	ENSG00000160767.20	-1.67650128180859	-0.0475314336188956	0.0936400453517752	0.024893008414373	0.0242756256598637	0.00022887714852751	8.53413657891827e-05	32	32	32	1.02853838463773
ZNHIT3	17	36486629	36499310	ENSG00000273611.4	1.67645648610664	0.0204873062939269	0.0936488126625431	0.140522210128584	0.194017286065148	9.601351373202e-28	1.46033821261104e-27	25	27	27	1.02849772450737
SLC25A18	22	17563439	17590994	ENSG00000182902.13	-1.67599062228107	-0.0722744351873159	0.0937400294846972	0.010576743359538	0.0122694286377678	0.00901022908547171	0.00275434683468929	23	23	23	1.02807491421415
EPB41L2	6	130839347	131063322	ENSG00000079819.18	1.67589020949527	0.0586768409722108	0.0937596997881037	0.0151356807504866	0.0212821939302255	0.000565768047026789	0.000202631741507062	11	11	11	1.02798379190383
AL132989.2	14	58288033	58289158	ENSG00000279636.2	-1.67575765268862	-0.18002385401517	0.0937856719951795	0.00170925297275594	0.00485622024104884	0.101005185348166	0.0256553345876805	4	4	4	1.02786350542402
PMF1	1	156212993	156240042	ENSG00000160783.19	-1.67551930338592	-0.0518649938653462	0.0938323869223489	0.0237004300941616	0.0408882811812197	1.56559245039471e-06	7.19925209803925e-07	18	18	18	1.02764723588549
FAM207A	21	44940010	44976989	ENSG00000160256.12	-1.67550841821392	-0.0358425540293848	0.0938345207914143	0.057955123791942	0.0353074673063345	8.33194793475321e-06	3.60041741044921e-06	78	78	78	1.02763735958314
LINC02287	14	92905697	92907482	ENSG00000258499.1	-1.67541103618464	-0.19288319982944	0.0938536127587572	0.00234232596398273	0.00329533109268666	0.176876086449284	0.0425702218728723	6	7	7	1.02754900518441
TRIM13	13	49995888	50020481	ENSG00000204977.9	-1.67410103253003	-0.0278546611671942	0.0941107448933276	0.0785997006007098	0.10270987915793	1.00909293679877e-14	8.05581219027585e-15	104	104	104	1.02636078909687
MDM4	1	204516379	204558120	ENSG00000198625.12	-1.67381085330816	-0.049530150471064	0.0941677786401872	0.0220448364752191	0.0479334670407366	1.89328682950334e-07	9.42329324083011e-08	23	23	23	1.02609767419841
SPG21	15	64963021	64990310	ENSG00000090487.10	1.67375217748602	0.0582908660781433	0.0941793145425912	0.018975194794262	0.0153910312098223	0.00341807838502501	0.00110865974292262	33	33	33	1.02604447477091
AC005392.2	19	43329295	43331430	ENSG00000231412.2	1.67329353748435	0.0117437358674376	0.0942695240547764	0.453840468868875	0.51256841313719	2.41487015331623e-88	3.28708279600274e-87	135	139	139	1.02562868556636
RBCK1	20	407498	430966	ENSG00000125826.20	-1.67287252504824	-0.0203440599875011	0.094352393599303	0.129013122519004	0.0959216226329634	8.38142659271754e-14	6.32236072212317e-14	97	97	97	1.02524707786489
IMMT	2	86143932	86195770	ENSG00000132305.20	1.67248733508445	0.0152187600970083	0.0944282632093263	0.255496500791427	0.334624735374115	6.99019136157868e-51	2.52408169150456e-50	97	97	97	1.0248979980883
AC080023.1	11	10302657	10303704	ENSG00000254554.1	1.67132350952311	0.0297712341892095	0.0946577952507452	0.062537897365688	0.125186721792377	8.23937413276233e-18	7.76779869533989e-18	21	21	21	1.02384361524502
UBE2E2	3	23203020	23591793	ENSG00000182247.9	-1.67056488032076	-0.0285895993563997	0.0948076542073766	0.0702284581745905	0.0491678436795776	1.30694263772277e-07	6.55746804666723e-08	89	90	90	1.02315659888729
SOCS5	2	46698952	46763129	ENSG00000171150.7	1.67006143637787	0.0392433775342859	0.0949072089842347	0.0390314638587283	0.0187020619483606	0.00123934178893293	0.000426353926709333	64	65	65	1.02270079807677
ATP9B	18	79069285	79378287	ENSG00000166377.19	1.66955890614313	0.0143102080554295	0.0950066665888329	0.265580392644644	0.352538201919401	3.59802999546482e-54	1.4529490689736e-53	75	76	76	1.02224591933051
LRP5	11	68312609	68449275	ENSG00000162337.11	1.66919878859014	0.109879536095568	0.0950779901199889	0.00531710191762198	0.00383752829821622	0.144977627064584	0.0355857970026777	11	11	11	1.02192000751836
CXCL16	17	4733526	4739922	ENSG00000161921.14	-1.6682150205718	-0.0164329575776758	0.0952730501716054	0.226746228289204	0.288604458237827	8.07331033742445e-43	2.22030481342973e-42	94	94	94	1.02102993059964
FAM131B	7	143353400	143362770	ENSG00000159784.17	-1.66800199726037	-0.047873311482812	0.0953153303024195	0.0274714256059066	0.0513092938139103	6.86782701029922e-08	3.52246202937227e-08	25	25	25	1.02083724280029
KCNAB1	3	156037701	156539138	ENSG00000169282.17	1.66773631627292	0.128005074404486	0.0953680828034598	0.00370597362320834	0.0034449512781152	0.167338880281243	0.0405487202496086	9	9	9	1.0205969479543
C17orf97	17	410327	431062	ENSG00000187624.8	1.6676566798766	0.0123344005961264	0.095383899625686	0.424671642913892	0.548640941155625	1.36607261669237e-97	2.56578899095922e-96	15	16	16	1.02052492606973
GOLGA8B	15	34525207	34588503	ENSG00000215252.11	1.66718942696064	0.0182657301822147	0.0954767444488122	0.20439039090031	0.252137195404203	8.69033477304058e-37	1.90378649492039e-36	80	83	83	1.02010239791854
HEY2	6	125747664	125761269	ENSG00000135547.8	1.66687244408173	0.0590175618414804	0.0955397712686488	0.023053375562615	0.00875714854730834	0.0274920840631665	0.0077943811010601	36	36	36	1.01981580279395
CIB2	15	78104606	78131544	ENSG00000136425.12	-1.66684905589633	-0.0272745797762793	0.0955444229431612	0.0836668160420436	0.098882833167477	3.33410611840294e-14	2.5743248031053e-14	69	69	69	1.01979465822382
CEP104	1	3812081	3857214	ENSG00000116198.12	1.66661403139177	0.0144078936499928	0.0955911770180617	0.308966696172282	0.379264015850291	3.00886621135454e-59	1.45513073295518e-58	102	102	102	1.01958219087452
KYAT3	1	88935773	88992953	ENSG00000137944.17	1.66600459176837	0.0220074000848095	0.0957124998710425	0.126750867184645	0.203736540888679	3.27372080700392e-29	5.27038086311735e-29	35	35	35	1.01903134048315
SLC9A3	5	470458	524332	ENSG00000066230.10	1.66541520744633	0.0183221157200676	0.0958299474865028	0.170846677456127	0.253580710944273	5.07935403070512e-37	1.11981854015153e-36	34	34	34	1.01849874983911
AC023825.2	16	57052505	57058497	ENSG00000260145.1	-1.6644305067671	-0.173065781633993	0.0960264278264061	0.00207316472131671	0.00581261842011768	0.0727061216236219	0.0189786919354003	4	4	4	1.01760922654738
RPL14	3	40457292	40468587	ENSG00000188846.13	1.66436984706939	0.0249714656897872	0.0960385419764208	0.10192304523835	0.152119232476187	1.31704135848175e-21	1.49815473594083e-21	38	38	38	1.017554441872
AC107959.3	8	23071377	23074488	ENSG00000253616.5	-1.66331827563085	-0.0182704281731345	0.0962487423280071	0.186519172308771	0.287585268309636	1.2015032453507e-42	3.29313507801801e-42	19	19	19	1.0166049366618
NT5C3B	17	41825181	41836263	ENSG00000141698.16	1.66168189818732	0.0101078437553866	0.0965765725230957	0.562969993607649	0.653092962677634	3.10030130909659e-129	1.88888238740915e-127	51	51	51	1.01512821165797
AHNAK	11	62433542	62556235	ENSG00000124942.13	-1.66127614315586	-0.0867177557327931	0.0966579991228605	0.0077930185321551	0.00610130183872008	0.0659401096696345	0.0173565232370254	15	15	15	1.01476219925398
TLCD2	17	1702790	1710438	ENSG00000185561.9	1.66115631796098	0.0144564510312367	0.0966820560488377	0.279668770411247	0.387807221782072	6.44813983067856e-61	3.31001003117373e-60	17	18	18	1.01465412242274
HAUS4	14	22946228	22957161	ENSG00000092036.18	-1.6586272894855	-0.0145367680075896	0.0971909192504306	0.246426361421224	0.351174875901929	6.44886137768922e-54	2.57838211038194e-53	22	22	22	1.01237431021425
GFI1	1	92474762	92486876	ENSG00000162676.11	1.65861385078183	0.0367510894057779	0.0971936289463637	0.0392978299638927	0.0222185534994521	0.000426080146059833	0.000154705956380812	53	53	53	1.01236220219432
CXCL8	4	73740506	73743716	ENSG00000169429.10	1.65661671903013	0.0836259414551709	0.0975969899805965	0.00995989111059893	0.0170765688168383	0.00203654052458612	0.000681916752882333	15	15	15	1.01056357633921
SLC22A18	11	2899721	2925246	ENSG00000110628.13	1.65656344320467	0.0125074538085875	0.0976077684004267	0.367284128113463	0.481162345719041	7.84516001445715e-81	8.22861395784869e-80	28	29	29	1.01051561635811
MIR6753	11	68044794	68044957	ENSG00000275022.1	1.6557202454918	0.0474520484970427	0.0977784854081523	0.0289540226508718	0.0333982079581288	1.47643257732611e-05	6.23215991569036e-06	27	28	28	1.00975669425541
EHHADH	3	185190624	185281990	ENSG00000113790.10	-1.65541924018014	-0.0472779875138896	0.0978394858421299	0.0250607534372047	0.0543601272433634	2.74304557117305e-08	1.45084517281303e-08	43	43	43	1.00948583823376
PRRC2A	6	31620720	31637771	ENSG00000204469.12	-1.65519083130735	-0.042466250783083	0.0978857944840912	0.0649266074694981	0.100461490694515	2.03751015028492e-14	1.59807020044109e-14	39	41	41	1.00928032990075
PLEKHM1	17	45435900	45490749	ENSG00000225190.10	1.65453686308673	0.0610103041645001	0.0980184797974769	0.0146759651866242	0.0193425515665853	0.00101967935480697	0.000354307889425619	35	37	37	1.00869203739457
MBP	18	76978827	77133683	ENSG00000197971.14	1.65437202652103	0.0826882263235213	0.0980519465795336	0.00843176236770089	0.0183309343049595	0.00138787603347974	0.000474621801516701	18	18	18	1.00854378006495
ZNF696	8	143289676	143298061	ENSG00000185730.7	1.65409519708384	0.0313406118117382	0.0981081718213107	0.0505221570179121	0.0694459675754379	2.86213125666234e-10	1.73975908864356e-10	24	26	26	1.00829481699218
ILF3	19	10654261	10692417	ENSG00000129351.17	1.65378436351892	0.142029963379358	0.0981713341377106	0.00296802305185478	0.00423630170834347	0.125642814487376	0.0312450925628118	8	8	8	1.00801530695073
AC124947.1	12	93317135	93377736	ENSG00000257252.5	1.65378247370302	0.0258625298347245	0.0981717182533087	0.0938305130516117	0.116783070420704	1.19837747227737e-16	1.06945044179196e-16	42	43	43	1.00801360768729
YJU2	19	4247079	4269090	ENSG00000105248.15	1.65365362835	0.0220840141131396	0.0981979096195532	0.119776974269127	0.154174944918471	6.68733412797914e-22	7.70094726272033e-22	101	101	101	1.00789775712502
RBM18	9	122237624	122264839	ENSG00000119446.13	-1.65360651513912	-0.0309744274383434	0.0982074880705531	0.0608772346767179	0.0494959820212938	1.18428049229846e-07	5.970458320395e-08	90	91	91	1.00785539710369
SERPINE1	7	101127089	101139266	ENSG00000106366.8	1.65212640244881	0.982419568310308	0.0985087856902851	5.06829029171832e-05	0.00338982727747404	0.170782359569917	0.0412634509472804	2	2	2	1.00652503440944
CALHM6	6	116461370	116463779	ENSG00000188820.12	-1.65119794653623	-0.0132255743770296	0.0986981622926089	0.333741375653712	0.419869781488064	2.15053611799201e-67	1.41976850670155e-66	80	80	80	1.0056909335878
TMCO6	5	140639427	140645408	ENSG00000113119.12	-1.65109740119509	-0.0835267795256389	0.0987186878971543	0.00850889220380281	0.0246539198714917	0.000204199210982592	7.64692165604056e-05	11	11	11	1.00560062562457
GVQW3	11	76381313	76414619	ENSG00000179240.9	-1.6508170210939	-0.0544010982339693	0.0987759434701923	0.0259638152650387	0.00804199709421468	0.0346737317405551	0.00964205784604136	47	47	47	1.00534881341122
ZNF354B	5	178859953	178888122	ENSG00000178338.10	1.65067924164516	0.124195959369761	0.0988040887078024	0.00358529940253684	0.0107366928174076	0.0146000093549853	0.0043234507954794	4	5	5	1.00522508307943
MAFF	22	38200767	38216511	ENSG00000185022.11	-1.6504693370973	-0.0401117871859558	0.0988469797844856	0.0432180511689045	0.0351765057931779	8.66536315126357e-06	3.73849264606366e-06	46	46	46	1.00503659577844
SKP1	5	134148935	134177038	ENSG00000113558.18	-1.65046813978248	-0.0378886859988515	0.0988472244817514	0.0320120842229096	0.0369588064915363	5.080449833681e-06	2.23971266115037e-06	44	44	44	1.00503552067689
WDR6	3	49007062	49015953	ENSG00000178252.17	-1.65026944511513	-0.0125369743718195	0.0988878387478306	0.328146872015867	0.382036087497309	8.69707724755871e-60	4.32694353735802e-59	62	62	62	1.00485711476744
CDC14A	1	100345001	100520278	ENSG00000079335.18	-1.64991752515889	-0.03100493218925	0.0989598057819046	0.0640204451867065	0.0852068628359081	2.30618780844201e-12	1.59922154884932e-12	31	31	31	1.00454116572261
NSUN5	7	73302517	73308867	ENSG00000130305.16	-1.64846516082253	-0.0734495676424812	0.0992572542043077	0.0116472661494528	0.00722786113618614	0.0452875552897705	0.0122965195950914	21	24	24	1.00323774304572
GNAS	20	58839718	58911192	ENSG00000087460.24	-1.64821513347535	-0.0760674605226828	0.099308532436176	0.0101102564351435	0.021015250093646	0.00061345827802681	0.000218806529808109	5	5	5	1.00301343598846
TM7SF2	11	65111845	65116384	ENSG00000149809.14	-1.64795520767855	-0.0852593590912358	0.0993618631537996	0.00745014912093458	0.0202583790281708	0.00077186123454098	0.000271982037910882	20	20	20	1.00278027355007
ITGB2-AS1	21	44921051	44929678	ENSG00000227039.6	-1.64770035967472	-0.0126635715609798	0.0994141742102805	0.419812085332352	0.365305903109035	1.43475129407291e-56	6.24105905098892e-56	189	195	195	1.00255169062832
VIPAS39	14	77426675	77457952	ENSG00000151445.15	1.6473857056648	0.0256011422185382	0.0994787915819632	0.0874528503157775	0.143530138886654	2.19912815017305e-20	2.36812641167529e-20	44	44	44	1.00226949895973
TTC39A	1	51287258	51345116	ENSG00000085831.15	1.64604050262032	0.0820020026933432	0.0997554205093585	0.00936105213785471	0.0120980005235804	0.00950752242298603	0.00289576981084698	7	7	7	1.00106349630945
SLC25A21	14	36678431	37172866	ENSG00000183032.11	1.64540339752684	0.0571619331685164	0.0998866493837706	0.0168661128819453	0.027910510789391	7.66213189806928e-05	3.00934317046733e-05	20	22	22	1.00049255468114
APOLD1	12	12725917	12829975	ENSG00000178878.12	1.64514455244602	0.0318889833615344	0.0999400047823801	0.0581024579404347	0.111178846139993	7.05506269913191e-16	6.02742080756405e-16	12	12	12	1.00026063411135
DNAJC15	13	43023203	43114224	ENSG00000120675.5	1.6450831379646	0.0115529737880671	0.0999526674046657	0.419995378560806	0.528962473090319	1.85277495555564e-92	2.95335698696522e-91	32	33	33	1.00020561151415
AKTIP	16	53491040	53504411	ENSG00000166971.16	-1.64478834273824	-0.0533967676136363	0.100013466981315	0.0220145780551378	0.046617289311277	2.81035028150924e-07	1.38090026492084e-07	24	24	24	0.99994151758109
AP001434.1	21	38237217	38238201	ENSG00000226012.1	1.64421831998252	0.0575623553749992	0.100131114067654	0.0284460357892154	0.0239547902239541	0.000252141223303738	9.35761155625826e-05	59	59	59	0.99943095180883
AC003070.1	17	45396932	45397477	ENSG00000267344.1	1.64310400030861	0.0365033485020514	0.10036141735259	0.0453484857367005	0.084396110992188	2.95983905869515e-12	2.04255673844874e-12	16	16	16	0.998433213996905
SNX1	15	64094123	64146090	ENSG00000028528.14	1.64291254814802	0.042917640388498	0.100401028418389	0.0350228701893793	0.059137161221941	6.49847528494147e-09	3.60055008107028e-09	39	41	41	0.99826183864375
LINC01504	9	72305430	72343210	ENSG00000225434.2	1.64236061589226	0.0419126096363656	0.100515291841554	0.0345095661574836	0.0739394357780813	7.28503648135206e-11	4.60740554615423e-11	16	16	16	0.997767862052402
UBAP2L	1	154220179	154271510	ENSG00000143569.18	1.64224625532383	0.0858041488396365	0.100538980223129	0.00795224436759608	0.0157587602645366	0.00305209399911958	0.000995415521594957	11	11	11	0.997665524177706
ZNF3	7	100064033	100082548	ENSG00000166526.16	1.64157066099311	0.0875256625022068	0.100679012056859	0.0076815265159476	0.00403091803751143	0.135215120166085	0.0333993016139136	17	17	17	0.997061054748227
FSTL4	5	133196455	133612564	ENSG00000053108.16	1.64143813237542	0.0300911160852939	0.100706499764532	0.0505805548965365	0.099729229722318	2.5606340588018e-14	1.99043306355546e-14	13	13	13	0.996942498455584
B3GAT1	11	134378504	134411918	ENSG00000109956.12	-1.64128562812973	-0.0343585883834995	0.100738138009553	0.0471885406562062	0.096465039383903	7.07837835466772e-14	5.36616304458627e-14	16	16	16	0.996806080673559
ABLIM3	5	149141483	149260542	ENSG00000173210.19	-1.64120670035109	-0.0912464617371136	0.100754515328752	0.00612621005941241	0.0118514456735926	0.0102723665718726	0.00311618825434144	4	4	4	0.996735481778224
SYNJ2	6	157981887	158099176	ENSG00000078269.14	1.64062710906321	0.0220480690568548	0.100874844093882	0.102288703109158	0.126496175622617	5.41772630947888e-18	5.16187594977091e-18	63	65	65	0.996217123488895
TMEM176A	7	150800403	150805120	ENSG00000002933.7	-1.64027130707137	-0.0106113046219112	0.100948768736222	0.511735854833121	0.628364355461193	5.86494977702692e-121	2.53754137547367e-119	47	49	49	0.995898973741894
ZNF814	19	57848731	57889074	ENSG00000204514.9	1.6400642060383	0.0212492130142225	0.100991817790911	0.132096196899571	0.222016432088191	5.10282471878066e-32	9.2890105680229e-32	26	26	26	0.99571381069461
PPL	16	4882507	4960741	ENSG00000118898.15	-1.64005550925236	-0.150625690234786	0.10099362586819	0.00252896734988916	0.00303578776464472	0.194947720888937	0.046407970622012	4	4	4	0.995706035500803
ZNF714	19	21082159	21125270	ENSG00000160352.15	1.63977424101197	0.0689056561676268	0.101052115941934	0.0130559003940275	0.01823654830182	0.00142843672323284	0.000487529267415596	32	32	32	0.995454588311121
RIT1	1	155897808	155911404	ENSG00000143622.10	-1.63941998641959	-0.036873824965699	0.101125822011487	0.0386659447442884	0.0113709945310429	0.0119486372283347	0.00358786027890045	63	65	65	0.995137935158637
AC087289.1	17	75818815	75820055	ENSG00000266980.1	1.63917583047569	1.14263700378596	0.101176645924415	4.09450892569117e-05	0.0143076466806391	0.00477674162505016	0.00151824791322761	5	5	5	0.994919721850389
MAPRE1	20	32819893	32850405	ENSG00000101367.8	-1.63879439387146	-0.0185610425736765	0.101256087131973	0.169379318716567	0.240275877972185	6.90155193415012e-35	1.39697769447532e-34	53	53	53	0.994578859191191
PSMD5	9	120815496	120842984	ENSG00000095261.13	1.63872966397214	0.0591877718822279	0.101269573256865	0.0160451241034058	0.0257026265300683	0.000148871941761996	5.65330083912562e-05	17	17	17	0.99452102010433
BCL7A	12	122019422	122062044	ENSG00000110987.8	1.6373549870513	0.0314828226727084	0.101556317725403	0.0704423692475197	0.0522331998504231	5.20206206723075e-08	2.69318717887174e-08	71	73	73	0.993293054357295
IFRD1	7	112422968	112481017	ENSG00000006652.13	-1.63695003496577	-0.0289268614129214	0.101640910024856	0.0664215555586426	0.0915501072848898	3.25331355403226e-13	2.36995739915151e-13	47	47	47	0.992931455221394
MPI	15	74890005	74902219	ENSG00000178802.17	1.63656147100474	0.0256475103829608	0.101722131667978	0.0873693083645986	0.132610165072162	7.59238691167054e-19	7.55778650668375e-19	37	37	37	0.992584547415518
MAP3K10	19	40191744	40215575	ENSG00000130758.7	1.63619235862715	0.0217055798133476	0.101799335191478	0.11965841849408	0.199572000536648	1.39912239808637e-28	2.20555911947055e-28	25	25	25	0.992255058184086
AP004609.3	11	118791254	118793137	ENSG00000278376.1	-1.6361139449454	-0.0329176811280304	0.10181574219855	0.0539721723117194	0.105550070507805	4.144758051594e-15	3.38012992442506e-15	26	26	26	0.992185068547341
RHBDL1	16	675666	678268	ENSG00000103269.13	-1.63586500495379	-0.0358546268222392	0.101867843490214	0.0407585840616875	0.0589988151276709	6.77561242483976e-09	3.74895711392388e-09	26	26	26	0.991962887620125
IFT52	20	43590931	43647296	ENSG00000101052.12	-1.63498701897489	-0.0349220704005636	0.102051768883661	0.0575810403619973	0.0881743991625131	9.23783850380288e-13	6.53692453663843e-13	49	49	49	0.991179463169809
ZC3H6	2	112275594	112340063	ENSG00000188177.13	1.63430218771012	0.0922135072194077	0.102195414557578	0.00734955656850588	0.0214746661917035	0.000533713299584303	0.00019157600568639	6	10	10	0.990568590277798
C15orf39	15	75195643	75212169	ENSG00000167173.18	-1.63386808271449	-0.0693168232811836	0.102286552843281	0.0144596601887	0.00499449116151516	0.0962640838066228	0.0245308146214192	36	37	37	0.990181457292969
CYP27A1	2	218781749	218815293	ENSG00000135929.8	1.63378819189183	0.0207015594480739	0.102303332587245	0.135496899425431	0.179446548793716	1.4140258201473e-25	1.94772824445837e-25	80	80	80	0.99011021867614
TIGD6	5	149993118	150001167	ENSG00000164296.6	1.63350414878271	0.0477104907433892	0.102363008875947	0.0261143764072285	0.0213326967417842	0.000557174313928298	0.000199642400118023	41	41	41	0.989856956870283
FADD	11	70203163	70207390	ENSG00000168040.4	-1.63342814464238	-0.0831434884464402	0.102378981729659	0.00802464624160964	0.0139061340682064	0.00540984423507411	0.00170427161641737	9	9	9	0.989789194295338
RORA	15	60488284	61229319	ENSG00000069667.15	-1.6327530638813	-0.0625485819789084	0.102520942186791	0.01401718873031	0.0186916217292159	0.00124329256689253	0.000427591636049647	30	31	31	0.989187411221271
PIGH	14	67581955	67600287	ENSG00000100564.8	1.63228083862743	0.0370169151901806	0.102620337898331	0.0404341377613906	0.058792197174283	7.21162613586269e-09	3.98383587765123e-09	20	21	21	0.988766559675381
SHKBP1	19	40576851	40591399	ENSG00000160410.14	1.63198396729985	0.0141844120662739	0.102682863704331	0.275137422657092	0.364431837115622	2.10159456540912e-56	9.09280278082726e-56	53	54	54	0.988502027869256
FCHO1	19	17747718	17788568	ENSG00000130475.14	1.63166917988933	0.0190084225030758	0.102749196020036	0.1548629797889	0.24253784993906	3.0121719750544e-35	6.16403254415101e-35	21	21	21	0.98822156765557
CHRNB1	17	7445061	7457707	ENSG00000170175.10	1.63087719100653	0.0322906434761671	0.102916235458472	0.0508784892412825	0.0964009827757823	7.22081198768948e-14	5.47243060058621e-14	16	16	16	0.987516108096296
KCTD9	8	25427847	25458476	ENSG00000104756.15	-1.63076927396144	-0.10125523119572	0.102939013096611	0.00720965875563338	0.00752619982464376	0.0410498394523071	0.0112396847313196	14	14	14	0.987419999761297
ARCN1	11	118572390	118603033	ENSG00000095139.13	-1.63076230146543	-0.0513918069068531	0.10294048489256	0.0187601822038799	0.0203914596941108	0.000741289857034847	0.000261818785442415	24	25	25	0.987413790373133
TSEN2	3	12484432	12539623	ENSG00000154743.17	1.63024718981639	0.0564797721285601	0.103049264020184	0.0166830669289617	0.0225769589521658	0.000382302889557897	0.000139500692333983	14	14	14	0.986955105613194
SH3RF3	2	109129348	109504632	ENSG00000172985.10	1.63022265618907	0.01926236278582	0.103054447208726	0.177423953949898	0.196548004477615	3.99876966817448e-28	6.17504756784267e-28	106	108	108	0.986933261948475
TRIM2	4	153152342	153339320	ENSG00000109654.14	1.62989880395291	0.0705432187581214	0.103122886494507	0.012485437312286	0.00555833759183969	0.0792824293727192	0.0205382235562928	31	31	31	0.986644939224359
ZBTB34	9	126860665	126885878	ENSG00000177125.5	1.62926024785567	0.0701293967136724	0.10325793763016	0.0125391258494412	0.0077311434461215	0.0383809757263507	0.01056865096482	26	26	26	0.986076553361872
ACP6	1	147629652	147670496	ENSG00000162836.11	-1.62885850580841	-0.0436666352792053	0.103342975921466	0.0303015419828235	0.0561268233274804	1.61112613108357e-08	8.68433778396849e-09	25	33	33	0.985719036426292
GALNT6	12	51351247	51392867	ENSG00000139629.15	1.62824066890672	0.0181108207993629	0.103473864485362	0.160931852557704	0.226149370860977	1.15943108907384e-32	2.17429911727699e-32	38	39	39	0.985169330817003
PIGX	3	196639775	196736007	ENSG00000163964.14	1.62777624257401	0.0230045896642447	0.103572339794397	0.109434571705937	0.115043913534895	2.07960348495358e-16	1.82693517045574e-16	68	71	71	0.984756212530761
CEPT1	1	111139627	111185102	ENSG00000134255.13	-1.6275108270964	-0.0301052500860657	0.10362865098891	0.0559882060593464	0.113522516112078	3.36551726339495e-16	2.92165443774756e-16	9	9	9	0.984520155342464
NUP58	13	25301524	25349800	ENSG00000139496.15	1.62747785200802	0.111281027804962	0.103635648763017	0.00452652544770161	0.0158081160744585	0.00300608980923604	0.000981865463219616	2	3	3	0.9844908295523
PCTP	17	55750979	55842830	ENSG00000141179.13	1.6274686087452	0.0479910164580011	0.103637610379819	0.0229843310234592	0.0519155957949377	5.72340230767573e-08	2.94922910587323e-08	12	12	12	0.98448260929894
PAQR8	6	52361421	52407777	ENSG00000170915.8	1.62607878687518	0.0395510957143602	0.103932896065799	0.039113588596144	0.0556942302520878	1.83543119978888e-08	9.84520766348889e-09	27	27	27	0.983246971031146
SPARCL1	4	87473335	87531061	ENSG00000152583.12	-1.62565374555622	-0.047130357539619	0.104023334966035	0.029810351627029	0.0130435334824983	0.00707442560513575	0.00219499038844974	51	51	51	0.982869226949101
AC011603.2	12	49127782	49147869	ENSG00000258017.1	1.62563475718681	0.0811919666163835	0.10402737670763	0.00786600899423259	0.0188002013624234	0.00120281733645091	0.000414377268640996	9	9	9	0.982852353120042
MBLAC1	7	100126694	100128498	ENSG00000214309.4	-1.62558644561616	-0.0299344504478242	0.104037660558866	0.0713846987699777	0.123433053217455	1.44328695251506e-17	1.34653484927559e-17	19	19	19	0.982809422122054
RIBC2	22	45413691	45432496	ENSG00000128408.8	1.62474337234897	0.0360209739010207	0.104217251564016	0.045279264804733	0.069047711993056	3.2304395814641e-10	1.96019453703346e-10	58	58	58	0.982060384309931
GPR35	2	240605431	240631259	ENSG00000178623.11	1.62440263883895	0.0229498429617923	0.104289904267825	0.107099260543121	0.157456437078014	2.25942900207278e-22	2.67827192850048e-22	46	47	47	0.981757731199433
AC006369.1	2	37600136	37646698	ENSG00000236213.1	1.62429477435977	0.0252691367700316	0.104312911989962	0.0807034021605075	0.149932362623999	2.70391087296268e-21	3.02601678924438e-21	15	15	15	0.981661930701771
LINC01352	1	220829255	220832429	ENSG00000238078.1	1.62400603979109	0.02885070399864	0.104374519525871	0.0663359857107048	0.122290878300804	2.07817597261969e-17	1.91818227411716e-17	9	9	9	0.981405510720255
TUFM	16	28842411	28846408	ENSG00000178952.10	-1.62393953377791	-0.0112109889193007	0.10438871406339	0.460323764582599	0.560749198665753	7.33515886422377e-101	1.57277987189315e-99	47	48	48	0.981346452338935
AC091057.3	15	30616958	30617749	ENSG00000269930.1	1.62388623936422	0.0554840119289141	0.104400089924147	0.0152901843182992	0.0156332119513147	0.00317235675563862	0.00103310852999196	46	50	50	0.981299127257665
PLA2G1B	12	120322111	120327789	ENSG00000170890.13	1.6222173208332	0.0640502335823815	0.104756824280876	0.0132214616583002	0.00293227209926344	0.202748939833249	0.0481090939259923	49	51	51	0.979817675750785
SAMD3	6	130144315	130365425	ENSG00000164483.16	1.62189490287322	0.0273444969280471	0.104825853118622	0.0719927797189413	0.114536592693199	2.44192434989376e-16	2.13594122629392e-16	27	27	27	0.979531594431647
AOAH	7	36512949	36724549	ENSG00000136250.11	1.62184489905525	0.0183541153867007	0.104836562038436	0.184720533084289	0.245478361063324	1.02147218303621e-35	2.14279893524072e-35	81	81	81	0.979487229543617
CENPB	20	3783851	3786690	ENSG00000125817.7	1.62167271984627	0.0598289770945635	0.104873442933882	0.0165464230353385	0.0146162120892419	0.00434172362503233	0.0013883589020514	37	37	37	0.979334474127419
GGA3	17	75236599	75262363	ENSG00000125447.16	-1.62142430841659	-0.0454840988669363	0.104926670968387	0.0310593591301502	0.0536770290454352	3.36923710112585e-08	1.76887331723982e-08	29	29	29	0.979114105875621
COL11A2	6	33162681	33192499	ENSG00000204248.10	1.62111723972393	0.0647018985537627	0.104992497348363	0.0139046013795454	0.0232927111982302	0.000307935096217297	0.00011331991212522	38	39	39	0.978841734040751
FES	15	90883695	90895776	ENSG00000182511.11	1.62069071145633	0.0191411410591069	0.105083986687511	0.14606594132892	0.21961446487071	1.20312260479671e-31	2.14342277012027e-31	52	52	52	0.978463459262976
LGALSL	2	64453969	64461381	ENSG00000119862.12	-1.62068060833926	-0.0220361607633905	0.105086154549971	0.103499595959921	0.170296590416673	3.11329670824789e-24	4.04896963086209e-24	17	17	17	0.978454499943653
C20orf197	20	60055925	60072953	ENSG00000176659.7	1.62057367543508	0.0542440851526088	0.10510910170708	0.0208202263907598	0.0270137958165255	0.000100331475190935	3.88018993033729e-05	26	26	26	0.978359675503512
WDR24	16	684622	690444	ENSG00000127580.15	-1.61974394928634	-0.0275798791095043	0.10528729112149	0.0735895090699221	0.133152874260964	6.37319834294041e-19	6.37295544487337e-19	19	19	19	0.977624047892468
DUSP1	5	172768090	172771195	ENSG00000120129.5	-1.61965343284307	-0.0548317207445946	0.105306744645774	0.0238149179612182	0.0102766747920244	0.0168950259865911	0.00495882347309945	41	41	41	0.977543812398205
PES1	22	30576625	30607083	ENSG00000100029.17	1.61962468038092	0.0213969282924519	0.105312924636149	0.116029125490879	0.19280632499935	1.458652296129e-27	2.19650703058477e-27	43	44	44	0.977518326310151
THTPA	14	23555988	23560271	ENSG00000259431.5	-1.61943795964866	-0.0710922899671243	0.105353064979281	0.0109860014756326	0.0318550241743598	2.34494099898202e-05	9.69668529909298e-06	17	17	17	0.977352825179505
CHIT1	1	203212827	203273641	ENSG00000133063.15	-1.61913948510521	-0.0193275426239316	0.105417254843357	0.155762842791026	0.21121487637974	2.36716035841652e-30	3.99680205552012e-30	76	76	76	0.977088297378366
SNX27	1	151612006	151699091	ENSG00000143376.12	-1.61844442894842	-0.0476738522660042	0.105566853730009	0.0185204673954176	0.0267618881598338	0.000108229586479883	4.167015627308e-05	35	36	36	0.976472421781867
CCDC163	1	45493866	45500079	ENSG00000280670.2	-1.61781875093323	-0.00950382847141965	0.105701664169342	0.589099712078529	0.677509752366984	5.24068028969922e-138	5.77167471995748e-136	42	43	43	0.975918175096804
PRPF4	9	113275343	113292905	ENSG00000136875.12	1.61721220885906	0.0222326162402058	0.105832481850423	0.117759484039518	0.146013144059155	9.77182793302884e-21	1.06505788072224e-20	51	51	51	0.975381019225374
LRRC45	17	82023302	82031151	ENSG00000169683.7	1.61680392127081	0.0292113130096978	0.10592061272463	0.0639918312929516	0.120060517835803	4.22983804174553e-17	3.84559360779436e-17	29	29	29	0.975019515610606
GOSR1	17	30477362	30527592	ENSG00000108587.15	-1.61642808419567	-0.0920521745319789	0.106001790438146	0.0065793498628732	0.0052556309026425	0.0879557250384654	0.0225894211757846	10	10	10	0.974686799161267
AC136475.1	11	318640	325631	ENSG00000251661.3	-1.61529317582161	-0.0161008271901746	0.106247220774573	0.214157804614506	0.329850235980856	5.08357175501444e-50	1.76461674968125e-49	26	26	26	0.973682421447563
ZNF687	1	151281618	151292180	ENSG00000143373.17	-1.61423098343104	-0.690144152164559	0.106477333840737	9.65859496250091e-05	0.00433762065116367	0.121199608767491	0.0302425808130084	5	6	6	0.972742831995742
ENOSF1	18	670324	712676	ENSG00000132199.18	1.61397969995959	0.0378924927951089	0.106531829567727	0.0361064162243681	0.0604145796952111	4.41844890520844e-09	2.47869730710943e-09	25	27	27	0.972520614381658
DHRS3	1	12567910	12617731	ENSG00000162496.8	1.61383614469767	0.0895114679189779	0.106562972250646	0.00709952173274525	0.0111389257744201	0.0128561564495323	0.00384037478205687	14	19	19	0.972393674678537
NADSYN1	11	71453109	71524107	ENSG00000172890.11	-1.61371968192141	-0.0158885165597324	0.106588242828199	0.248184866083326	0.346420497944635	4.88797884636161e-53	1.8948994171861e-52	41	41	41	0.972290697339814
RPS6KA4	11	64359148	64372215	ENSG00000162302.12	-1.61344965600615	-0.0203155218313189	0.106646852448209	0.133654370181003	0.165771845986554	1.4191621207768e-23	1.78809088097172e-23	48	48	48	0.972051957697406
C19orf71	19	3539154	3544030	ENSG00000183397.5	-1.61326244471278	-0.0208848534058554	0.106687501994199	0.124423655498249	0.11750966927199	9.51604340802518e-17	8.52996463379771e-17	83	85	85	0.971886453423375
SFR1	10	104122058	104126385	ENSG00000156384.14	1.61322164998462	0.0484803301100644	0.106696361460776	0.0289012127432006	0.0125801879341192	0.00817535475305577	0.00251404107145002	39	39	39	0.971850390551639
AC111182.1	17	77373818	77377236	ENSG00000266998.1	1.61250467959697	0.0889314453467322	0.106852162441297	0.00822915198422745	0.0151646577284099	0.00366518820507639	0.00118358157455825	21	21	21	0.971216684292426
PLA2G4C	19	48047843	48110817	ENSG00000105499.13	-1.61245101035258	-0.0134407263323338	0.106863832265179	0.328625488007707	0.426458162187061	9.07084967284402e-69	6.33366890399323e-68	113	114	114	0.971169255552912
NMI	2	151270465	151290057	ENSG00000123609.10	1.61219877388045	0.0542601028355975	0.106918692013712	0.0204824402347284	0.0406947944527351	1.65903293883193e-06	7.61880895573575e-07	17	17	17	0.970946362810206
TYW1B	7	72558744	72828198	ENSG00000277149.4	1.61203552607759	0.012518351898221	0.106954209214407	0.328794585013584	0.481023818885962	8.44735883890174e-81	8.82205619972302e-80	32	34	34	0.97080211896886
FBXO40	3	121593119	121630295	ENSG00000163833.7	1.61202174136024	0.0568787949387455	0.106957208730669	0.0176660952739491	0.0465564807969852	2.86209474442009e-07	1.40490098491532e-07	12	12	12	0.970789939409926
RNF207	1	6205475	6221299	ENSG00000158286.12	-1.61168737754638	-0.027939329395294	0.107029985787901	0.0690303409029435	0.116639992432369	1.254017153144e-16	1.11828036734633e-16	28	28	28	0.970494532241709
MUS81	11	65857126	65867653	ENSG00000172732.11	1.61163896943097	0.0547695066786937	0.107040525466281	0.0194450135026169	0.0217681933413187	0.000488309938508343	0.000176113409844252	31	31	31	0.970451767601793
AC008440.1	19	53854581	53869107	ENSG00000228323.2	1.61159848891033	0.0735432169933719	0.107049339736906	0.016317672123189	0.00884460263744406	0.0267265923836446	0.00759869341006689	38	40	40	0.970416007019733
KCNQ1OT1	11	2608328	2699994	ENSG00000269821.1	1.61143106260749	0.0527114382129169	0.107085801421948	0.0211318806990262	0.0186430736306155	0.00126183164137188	0.000433413884521714	32	32	32	0.970268108746873
ANXA1	9	73151757	73170393	ENSG00000135046.13	-1.61073397460586	-0.0251595584450832	0.107237717294761	0.096249960273686	0.139875956214776	7.22711017213896e-20	7.61000458469381e-20	50	50	50	0.969652439158017
METTL9	16	21597218	21657473	ENSG00000197006.13	-1.61012020372418	-0.0192365228771978	0.107371617216636	0.145888022576609	0.223611403450013	2.88298736058595e-32	5.31599097500282e-32	13	13	13	0.96911050555689
HTRA3	4	8269765	8307111	ENSG00000170801.9	-1.60971344480467	-0.0230846725962919	0.107460428458753	0.10904069026413	0.177116986913129	3.11653644582082e-25	4.21142220148195e-25	43	43	43	0.968751432175094
KNDC1	10	133160447	133226412	ENSG00000171798.17	1.60918940984382	0.0222443191184098	0.107574931355111	0.120710540434822	0.154079536965109	6.90126682300185e-22	7.9435307386633e-22	72	73	73	0.968288922373979
MON1A	3	49907160	49930173	ENSG00000164077.13	-1.60865267812562	-0.0364966764030796	0.107692308660614	0.0388644731966774	0.0387271683137824	2.99123798712182e-06	1.34287445111967e-06	103	103	103	0.967815312723678
AP000757.1	11	117833719	117838942	ENSG00000254528.7	-1.60845181473569	-0.0325385106369253	0.107736261336637	0.057008190992095	0.0997296834548439	2.56027161797706e-14	1.99043306355546e-14	15	15	15	0.967638099414162
CDC42BPA	1	226989865	227318474	ENSG00000143776.18	-1.60830059289607	-0.0240251950892264	0.107769360881689	0.0977958247155202	0.0712079509493698	1.67459729323644e-10	1.03637154494406e-10	104	107	107	0.967504692686909
LSG1	3	194640788	194672477	ENSG00000041802.10	1.60768442165768	0.0115391660996726	0.107904312135454	0.39839201493221	0.45952244200386	6.47644655170089e-76	5.72694595553027e-75	84	87	87	0.966961199439307
AC136475.9	11	333192	333688	ENSG00000270972.1	-1.60700359173056	-0.0112536950776334	0.108053580208152	0.404390529716039	0.489551831617923	8.5763176081012e-83	9.80171017558855e-82	55	56	56	0.96636083878643
DRICH1	22	23608452	23632321	ENSG00000189269.12	-1.60630529920302	-0.0118993331345171	0.108206846600645	0.407100004421025	0.497748690554671	9.67760808044164e-85	1.16078963794565e-83	45	47	47	0.965745259129558
CNOT2	12	70242994	70354993	ENSG00000111596.11	1.60628022229832	0.049865116907605	0.108212353863399	0.0263137064258047	0.0291218870910671	5.3247967127076e-05	2.12160676023774e-05	53	54	54	0.965723155972168
RCC1L	7	75027122	75074228	ENSG00000274523.4	1.60448300578213	0.102597930966047	0.108607627455506	0.00640836623015177	0.148183574120219	4.80026625112494e-21	5.32536714244431e-21	23	30	30	0.964139673407257
AL357874.2	9	35642514	35643517	ENSG00000231393.1	1.604476243258	0.0711251526348951	0.108609116936044	0.0123911819685964	0.00661483879067768	0.055505226184261	0.0148309986098717	36	36	36	0.964133717391477
LILRB5	19	54249431	54257301	ENSG00000105609.16	1.60416463879236	0.0764847989649547	0.10867776694483	0.00936107349381224	0.0205721693745305	0.000701719138848261	0.000248603695303819	17	17	17	0.963859293823353
STK17A	7	43582758	43626786	ENSG00000164543.5	-1.60411734577237	-0.0533502920453181	0.108688189134984	0.0229543491971407	0.00927728009681377	0.0232513627424781	0.0066724984892859	48	48	48	0.963817647010227
SDF4	1	1216908	1232031	ENSG00000078808.16	-1.60357858582507	-0.0508481843545505	0.108806974073958	0.0193512646229908	0.0174976447381409	0.00179026002281463	0.000603035550004944	25	27	27	0.963343267277842
COASY	17	42561467	42566277	ENSG00000068120.14	-1.60335433483124	-0.126110045189885	0.108856446835126	0.00367366237306415	0.0107569958358512	0.0145064260983061	0.00429830093833884	1	1	1	0.963145845520343
DUBR	3	107240692	107326964	ENSG00000243701.5	-1.60195089055321	-0.0995707454999125	0.109166469612585	0.00558514982584452	0.00764217924377569	0.0395164914139968	0.0108603459040171	9	9	9	0.96191073432692
HOXA3	7	27106184	27152581	ENSG00000105997.22	-1.60063674886357	-0.0364860801545139	0.109457397909774	0.0424619139619684	0.0555771848156858	1.90130678005086e-08	1.0185033714789e-08	31	31	31	0.960754880392846
AP2B1	17	35578046	35726409	ENSG00000006125.17	1.60052976210035	0.0669297433165376	0.109481109889351	0.0143696199779651	0.00471529395677112	0.106100505963408	0.026821831144731	33	35	35	0.960660808481703
GRAMD4	22	46576012	46679790	ENSG00000075240.16	-1.60006860806424	-0.0411143622986357	0.109583364106973	0.0358954336235174	0.0804076045739736	1.00767826371744e-11	6.72407429774895e-12	38	38	38	0.960255371261514
SNTA1	20	33407955	33443892	ENSG00000101400.5	1.59990641652458	0.0275530983087009	0.109619345667863	0.122106463040488	0.129268355579071	2.22603185303819e-18	2.16431364921796e-18	48	50	50	0.96011279461635
VCAN	5	83471465	83582303	ENSG00000038427.15	1.59972091429755	0.0506371431139429	0.109660510061685	0.0244141840334677	0.0144946287420268	0.00450811752935572	0.00143852923286429	57	58	58	0.959949738422809
ATXN10	22	45671798	45845307	ENSG00000130638.16	-1.59959236834785	-0.0327811713911254	0.109689042578821	0.0532112897247952	0.106761845470748	2.83337671181781e-15	2.33186485073167e-15	15	15	15	0.959836754241464
MRPL42	12	93467488	93516213	ENSG00000198015.12	1.59879269634115	0.0198886132744036	0.109866672441667	0.136760821741782	0.204188120053826	2.79542779769626e-29	4.51236735914969e-29	47	48	48	0.959134028866453
VLDLR	9	2621834	2660053	ENSG00000147852.15	1.59857857004984	0.0153215737312281	0.109914274536086	0.237804157378521	0.280014234804492	2.26392955359323e-41	5.8855066980464e-41	96	96	96	0.958945902210883
RAPGEFL1	17	40177010	40195656	ENSG00000108352.11	-1.59855781007524	-0.0127682199489178	0.109918890521424	0.219285842818215	0.304549742011576	1.49056924083933e-45	4.49752381298706e-45	16	17	17	0.958927663862172
NTMT1	9	129608884	129636131	ENSG00000148335.14	-1.59807107163439	-0.0390815798391468	0.110027160838203	0.0355628473220616	0.0657213422789015	8.86685919195835e-10	5.22969352469816e-10	18	21	21	0.958500093513551
P2RX4	12	121209857	121234106	ENSG00000135124.14	-1.59782913288016	-0.015915042703803	0.110081009147089	0.210943279685772	0.32635839685535	2.15042503290976e-49	7.34877471184586e-49	27	27	27	0.958287597776775
[truncated: 8,292 more rows]
