# Supplementary material for: Prioritization of candidate causal genes for asthma in susceptibility loci derived from UK Biobank
Source: Commun Biol. 2021 Jun 8;4:700. doi: 10.1038/s42003-021-02227-6 (PMC8187656; doi:10.1038/s42003-021-02227-6)
Supplement: Supplementary file 7 — Supplementary Data 23 [file 42003_2021_2227_MOESM7_ESM.csv]

gene_name	chr	start	end	gene	zscore	effect_size	pvalue	var_g	pred_perf_r2	pred_perf_pval	pred_perf_qval	n_snps_used	n_snps_in_cov	n_snps_in_model	logp
HLA-DQB1	6	32659467	32668383	ENSG00000179344.16	-14.1608472559461	-0.174349083869139	1.6005275697084e-45	0.276995417442845	0.495264065383094	4.36705999662209e-65	4.15602195732871e-64	34	50	50	44.7957368405645
HLA-DQA1	6	32628179	32647062	ENSG00000196735.11	-13.5914681795367	-0.213161044116869	4.49962775373236e-42	0.158985917876105	0.364641303016069	8.83762747312991e-44	3.33067340863306e-43	41	50	50	41.3468234131551
IL18RAP	2	102418689	102452565	ENSG00000115607.9	13.1810339032877	0.30443555146472	1.12833799221126e-39	0.0398124755860967	0.0558236721182108	7.89038913021426e-07	3.68820847494512e-07	127	127	127	38.9475607885043
HLA-DQA2	6	32741342	32747215	ENSG00000237541.3	11.7345340483391	0.183335959236069	8.47919900840066e-32	0.177770785407526	0.443138857875589	5.42213737933121e-56	3.32062811750982e-55	51	59	59	31.0716451716421
ERBB2	17	39687914	39730426	ENSG00000141736.13	11.5976392235716	0.26094874481793	4.23602742719972e-31	0.045158466013455	0.0786363793597149	3.71606081298778e-09	2.1129208604627e-09	28	28	28	30.3730412366092
PPP1R1B	17	39626740	39636626	ENSG00000131771.13	-10.9650357988113	-0.420422174149226	5.62782787712449e-28	0.015183221541283	0.023479051052456	0.00149419668720834	0.000483504318278129	10	10	10	27.2496591936037
IL18R1	2	102311529	102398775	ENSG00000115604.10	10.6143930845348	0.300458309523144	2.55449067819554e-26	0.0970489298175658	0.168802308659221	8.05561275488554e-19	9.11954854041857e-19	50	50	50	25.592695677799
PGAP3	17	39671122	39696797	ENSG00000161395.13	9.37110312103022	0.125321973782549	7.17783635362061e-21	0.128709644628907	0.107846095400766	3.40015615936363e-12	2.46388538382217e-12	94	94	94	20.1440064473025
GAL3ST2	2	241776825	241804208	ENSG00000154252.11	-9.07170496583599	-0.200934982427673	1.1716900000879e-19	0.0421994063752494	0.0867823544252494	5.3727576261008e-10	3.27900152209804e-10	15	15	15	18.9311872765941
SLC22A5	5	132369752	132395614	ENSG00000197375.12	8.96992018358676	0.0936102232143825	2.96729380111906e-19	0.1852622215342	0.294857483261863	4.06561492891308e-34	1.013781424381e-33	26	26	26	18.5276394506876
RTP5	2	241869600	241873823	ENSG00000188011.5	-8.82188071354367	-0.232998708059727	1.12553117723691e-18	0.0288598341937078	0.031774409536483	0.000213630428586135	7.74767306856397e-05	28	28	28	17.9486424705307
HLA-DRB1	6	32578769	32589848	ENSG00000196126.11	-8.69972727172624	-0.218600893628883	3.32682740124314e-18	0.072855084022808	0.207852656330223	2.63686127155782e-23	3.8843148047755e-23	28	35	35	17.4779697301297
HLA-DQB1-AS1	6	32659880	32660729	ENSG00000223534.1	-8.6742362486075	-0.133034119104528	4.16335191684206e-18	0.153684210058937	0.256128653332587	3.74666149914755e-29	7.39729826164673e-29	30	34	34	17.3805568778274
IL1RL2	2	102186973	102240002	ENSG00000115598.9	8.55159974476971	0.120406721543594	1.21394105042576e-17	0.109917106127788	0.161809050085725	4.87810209826156e-18	5.23136722467872e-18	40	40	40	16.9158024023023
IQCH	15	67254800	67502260	ENSG00000103599.19	8.50384515477431	0.166921422477749	1.83412143156587e-17	0.0600524258906254	0.0831127740333082	1.28591618920657e-09	7.621175257561e-10	49	49	49	16.7365719144058
GSDMA	17	39953263	39977766	ENSG00000167914.11	-8.31269974613118	-0.209894965015779	9.35490022090829e-17	0.0337392927746661	0.0472828709422013	5.77391806525887e-06	2.48185286046836e-06	40	40	40	16.0289608403115
AC087491.1	17	39619613	39622513	ENSG00000214546.3	-8.30355297568057	-0.176303308889405	1.01043290803913e-16	0.0487923768382862	0.09514228421812	7.28497027107029e-11	4.75889619166095e-11	22	22	22	15.9954925180079
TSLP	5	111070062	111078024	ENSG00000145777.14	7.9426967837334	0.0740136440074513	1.97832142959783e-15	0.237683964512256	0.268466538355791	1.04732871846594e-30	2.21827281906677e-30	76	78	78	14.7037031446096
D2HGDH	2	241734579	241768816	ENSG00000180902.17	7.9175422250059	0.0590639814981297	2.42251371650763e-15	0.381507660098859	0.502763271285424	1.80089465691647e-66	1.83251877296263e-65	65	65	65	14.6157337552528
FLG	1	152302175	152325203	ENSG00000143631.10	-7.72043619091859	-0.295119565664208	1.15932278496219e-14	0.015414616653074	0.0253912837154583	0.000952427102304009	0.000316915486839836	12	13	13	13.9357956285655
AC131097.3	2	241808312	241812016	ENSG00000224272.2	-7.70466660112524	-0.122849047828824	1.31185330765452e-14	0.0873631312129526	0.101919254920123	1.42671852033967e-11	9.8502276869962e-12	69	69	69	13.8821147253551
RPS26	12	56041351	56044676	ENSG00000197728.9	7.46053285882802	0.0442690882332723	8.6173261076671e-14	0.584981287381244	0.74165474123913	5.55444910956874e-127	4.89838828938199e-124	35	37	37	13.0646274716267
PDLIM4	5	132257671	132273454	ENSG00000131435.12	7.31588401128686	0.0985278112738183	2.55692453318134e-13	0.114270743966842	0.138671098198966	1.71320850777508e-15	1.55331095672683e-15	38	38	38	12.5922820898487
AC116366.1	5	132468890	132473043	ENSG00000234290.2	-7.24984634899268	-0.384213738605211	4.17244690982295e-13	0.00736716854071633	0.00881687941923276	0.0525124052914736	0.0130966997458829	8	8	8	12.3796091805727
SUOX	12	55997180	56006641	ENSG00000139531.12	-7.22814864606187	-0.0680078704784863	4.89622654887238e-13	0.233478562812107	0.308586174679686	6.09382017385595e-36	1.64176736014839e-35	40	41	41	12.3101384955502
SEPT8	5	132750817	132807241	ENSG00000164402.13	6.93835530983809	0.0657264801968921	3.96690992012077e-12	0.200124737679563	0.271306597693176	4.55876919681365e-31	9.83763274832869e-31	45	46	46	11.4015476612951
WDR36	5	111091716	111130502	ENSG00000134987.11	-6.72771744714318	-0.139853562066125	1.72345170484976e-11	0.0519528565236601	0.0837449715036903	1.10661090494404e-09	6.6013808991375e-10	30	30	30	10.7636008820333
SDR9C7	12	56923154	56934405	ENSG00000170426.1	-6.57945232549744	-0.158108301682458	4.72184276101411e-11	0.0393446542921891	0.053227191416981	1.44588745440282e-06	6.59879535329838e-07	32	32	32	10.3258884791719
KIF3A	5	132692628	132737638	ENSG00000131437.15	-6.26598868368329	-0.248318368165405	3.70467238642751e-10	0.0137949594618173	0.0158051253836945	0.00930735923515755	0.00267449508617901	22	22	22	9.4312501917488
RAD50	5	132556019	132646344	ENSG00000113522.13	-6.26174222386794	-0.161882096042957	3.80699889297684e-10	0.0318893139166856	0.0585908542281538	4.13475842583417e-07	1.97386338157496e-07	21	21	21	9.4194172494725
SERPINB7	18	63752935	63805376	ENSG00000166396.12	-6.24271843417809	-0.120424829007263	4.30030610132162e-10	0.0552838295421947	0.113324427485655	8.96834409115662e-13	6.75602466115653e-13	37	37	37	9.36650062968008
ORMDL3	17	39921041	39927601	ENSG00000172057.9	6.18372093795842	0.102776402136742	6.26080047728747e-10	0.0710755873516145	0.0401740651827852	3.01872320288812e-05	1.20751510779115e-05	74	74	74	9.20337013633528
IRF1	5	132481609	132490798	ENSG00000125347.13	-6.17599162112954	-0.194423232095394	6.57494740973217e-10	0.0220268144661372	0.0415210488105557	2.20656049794336e-05	8.95780468577143e-06	26	26	26	9.18210771656512
AC073508.3	17	40648300	40649718	ENSG00000278834.1	6.066888396023	0.0784804926576568	1.3041211061794e-09	0.13866917991692	0.187137633769096	6.69444189344071e-21	8.58100498292203e-21	46	46	46	8.88468207631634
NDFIP1	5	142108505	142154443	ENSG00000131507.10	5.99692565258467	0.168693820437405	2.01088066960879e-09	0.0258248185270676	0.0504130835177091	2.78573408649769e-06	1.23396248878345e-06	40	40	40	8.6966137006952
IKZF4	12	56007659	56038435	ENSG00000123411.14	5.94842760743129	0.210337210976866	2.70730575530954e-09	0.0171062051042547	0.0229867673289234	0.00167830136698149	0.000539646215944465	23	24	24	8.56746269349247
ADAM19	5	157395534	157575775	ENSG00000135074.15	5.93395973859748	0.087218074354864	2.95714375683302e-09	0.0994473216639946	0.15790454006816	1.3252856210572e-17	1.37932754981771e-17	22	22	22	8.52912756242628
MED24	17	40019097	40061215	ENSG00000008838.19	-5.88695805236324	-0.090030977008688	3.93368502326407e-09	0.0919908440847785	0.133839442876535	5.72147385069825e-15	5.020582081106e-15	46	46	46	8.40520041770972
AL096855.1	1	8424645	8434838	ENSG00000232912.5	5.84774735762755	0.157775316313781	4.98274561218879e-09	0.0313260133635094	0.0680461876069639	4.51267076154098e-08	2.34051698109569e-08	18	19	19	8.3025312846216
TLR10	4	38772239	38782990	ENSG00000174123.10	-5.77954310081382	-0.341120520862773	7.49037638537476e-09	0.00684966258832195	0.00645028976665358	0.0974358289349932	0.0228935828180253	8	8	8	8.12549635880463
AP5B1	11	65775893	65780802	ENSG00000254470.2	5.72526178291085	0.27096415940023	1.03274366173398e-08	0.0101647964399673	0.0201210921368037	0.00330938815051652	0.00102116918077132	26	27	27	7.98600746174223
FADS2	11	61792980	61867354	ENSG00000134824.13	-5.63907798246402	-0.325511986342486	1.70963103811489e-08	0.00630050333598907	0.0137513549254756	0.0153314842810034	0.00424153951277608	6	6	6	7.7670976062162
IL15RA	10	5943639	5978187	ENSG00000134470.20	-5.42273959777462	-0.07750968868481	5.86924645330519e-08	0.104140816449786	0.0721389872232241	1.72307818118779e-08	9.26559580933853e-09	84	86	86	7.23141765380841
RIC1	9	5629025	5776557	ENSG00000107036.11	5.41221260962368	0.0977028750448446	6.2250713969215e-08	0.0652585220742323	0.115783324890814	4.91974102455926e-13	3.77492611452277e-13	35	35	35	7.20585566317018
AC090844.2	17	39927742	39939601	ENSG00000264968.1	-5.40961582223387	-0.160792205775797	6.31600922564933e-08	0.0223795340139715	0.0273344347281777	0.000603534129333482	0.000206324337010809	32	32	32	7.19955724429932
TMEM232	5	110289233	110738956	ENSG00000186952.14	5.35046586854442	0.106742020474685	8.77280981092944e-08	0.0603937669866716	0.106115972661877	5.17209879510512e-12	3.68693589143819e-12	16	16	16	7.05686128577414
AC008105.1	17	45238028	45241734	ENSG00000233175.2	5.32923902547557	0.0967005899200295	9.86251270410831e-08	0.0719228270632922	0.147474121206146	1.87411995934643e-16	1.80959044282337e-16	11	11	11	7.00601242435838
AC073072.1	7	22725395	22727620	ENSG00000179428.2	-5.24664795135646	-0.0658383306424198	1.54891469622416e-07	0.145611687698161	0.212863036591886	6.76779139425253e-24	1.02667728639055e-23	40	40	40	6.80997249959345
RERE	1	8352397	8817643	ENSG00000142599.17	5.11383674572242	0.0706722193462073	3.15680212269155e-07	0.127517305822155	0.143777935499766	4.75770263330118e-16	4.48903256271867e-16	65	65	65	6.50075264006422
AC131097.2	2	241893985	241902551	ENSG00000216921.7	-5.09449392610051	-0.0711740134925817	3.49674044506545e-07	0.109728180648284	0.155733133232512	2.30619403881634e-17	2.35302639695758e-17	34	36	36	6.45633660316668
FCER1G	1	161215234	161220699	ENSG00000158869.10	5.0792526318913	0.197507871820066	3.78922552386002e-07	0.0140692686949793	0.0240815631207219	0.00129632151215087	0.000423357801030975	13	13	13	6.42144954599098
C6orf47	6	31658298	31660772	ENSG00000204439.3	-5.00971481032962	-0.176734677548239	5.45107527673233e-07	0.0367269677754986	0.0179777442351957	0.00551901197186561	0.00164857292213999	99	100	100	6.26351782053262
AL049552.1	6	135301568	135307158	ENSG00000234084.1	-4.92755335365949	-0.0916198616216846	8.32656905961317e-07	0.0641065672051441	0.138123860628312	1.9645231852947e-15	1.77326977258911e-15	7	8	8	6.07953391160867
TRIM47	17	75874161	75878575	ENSG00000132481.6	-4.91514318679538	-0.0647951617888664	8.87175937925228e-07	0.11995081792113	0.135422331919125	3.8568244995591e-15	3.42525449418438e-15	78	78	78	6.05199024567766
C11orf1	11	111878935	111885975	ENSG00000137720.7	4.89744126849759	0.129666269974995	9.70926402718984e-07	0.0315776559360071	0.0694764296653504	3.2243704364199e-08	1.69425558703273e-08	45	45	45	6.0128136888401
TLR6	4	38823715	38856817	ENSG00000174130.12	4.88696836446523	0.0591545987852919	1.02400540332674e-06	0.160033080617538	0.274332757784466	1.87250881006278e-31	4.14215323212607e-31	35	35	35	5.9896977517305
AC109449.1	16	27213308	27214993	ENSG00000259940.2	-4.88533184404547	-0.0882774767426525	1.03254797956754e-06	0.062217883864534	0.0520620263454111	1.8970916563818e-06	8.55271567711077e-07	80	81	81	5.98608975877346
ING5	2	241687085	241729478	ENSG00000168395.15	-4.85825304789391	-0.0521196853477895	1.18425995868171e-06	0.193332269118673	0.232067159234653	3.40854327098455e-26	5.83301096599733e-26	53	54	54	5.92655295451444
EEFSEC	3	128153454	128408646	ENSG00000132394.10	4.85748754832635	0.119377621922329	1.18884611014711e-06	0.0288079831206772	0.0773925211481225	4.98731847592567e-09	2.80024023177947e-09	54	54	54	5.9248743588711
STEAP1B	7	22419444	22632925	ENSG00000105889.14	-4.84427616713999	-0.157521212623776	1.27074081430636e-06	0.0215648701403185	0.0130368800004274	0.0182649466965687	0.00498070258916749	29	29	29	5.89594302096068
AHI1	6	135283532	135497776	ENSG00000135541.20	-4.83449184637329	-0.0329668364488058	1.33486175718854e-06	0.483632046580258	0.599695445866369	1.60633560237009e-86	4.47348670071874e-85	65	67	67	5.87456370898027
AC114730.3	2	241724615	241725693	ENSG00000235351.1	-4.79153097962732	-0.0617505049122944	1.65513457448458e-06	0.135812291166712	0.213691260746164	5.40089243242499e-24	8.24518559373427e-24	25	25	25	5.7811666891511
DDX39B	6	31530219	31542448	ENSG00000198563.13	4.78281243515059	0.347211362714119	1.72859409021043e-06	0.00695347548823698	0.0163002727510744	0.0082587112929111	0.00239448919711624	7	7	7	5.76230697611749
NMT1	17	45051610	45109016	ENSG00000136448.11	4.77516709800136	0.1286857340424	1.79558096734986e-06	0.0293722239998726	0.0677141794329493	4.87869407801405e-08	2.52343091269078e-08	17	17	17	5.7457950066446
NEU4	2	241808825	241817413	ENSG00000204099.11	-4.70782864592885	-0.089727272119767	2.50369423034479e-06	0.0598603538069606	0.0494278389777142	3.50424933900144e-06	1.5374859606298e-06	43	46	46	5.60141871147701
PNMT	17	39667981	39670475	ENSG00000141744.3	4.59876820549652	0.159499663436695	4.24996320391952e-06	0.0198824439397859	0.0117414500413404	0.0251468212634675	0.0066723351009742	33	33	33	5.37161483004472
LEMD2	6	33771202	33789136	ENSG00000161904.11	4.54347521165922	0.0865417965396404	5.53343150313118e-06	0.0614932074240144	0.149360404191095	1.16332035136596e-16	1.13990598117783e-16	5	5	5	5.25700546169949
TNFRSF13C	22	41922023	41926818	ENSG00000159958.6	4.53949107955449	0.0818317982955087	5.63901658616378e-06	0.0685802498359106	0.0717472243746009	1.88963355382508e-08	1.01282849609816e-08	39	39	39	5.24879662800984
PMM1	22	41576894	41589890	ENSG00000100417.11	-4.5204308783115	-0.0748986213422932	6.17138932917597e-06	0.0816073123180259	0.17768541095334	8.01035661032191e-20	9.55484793599548e-20	41	44	44	5.20961705475573
AC113410.2	5	133111055	133114475	ENSG00000251616.1	4.51962594801337	0.168886211509882	6.19489852627469e-06	0.0151352219083554	0.0117256340105773	0.0252456982130111	0.00669454222156701	10	10	10	5.20796580306353
AC005840.2	12	6393905	6396148	ENSG00000256433.2	4.51178531467907	0.0643981695477162	6.42842368440831e-06	0.11296670235458	0.165376257273035	1.95004433296457e-18	2.14874953454155e-18	30	30	30	5.19189550749413
FLG-AS1	1	152168125	152445456	ENSG00000237975.6	-4.51064711823854	-0.0300493706062024	6.46301592214231e-06	0.472318181603876	0.56728557996329	2.52701366044652e-79	4.8446451692663e-78	44	44	44	5.18956477415778
TDRKH	1	151770107	151791416	ENSG00000182134.15	-4.49894857971857	-0.0687410300300054	6.82903714195255e-06	0.0952792553888007	0.156326534390225	1.98246413720171e-17	2.03844512282549e-17	28	28	28	5.16564052522256
LINC01238	2	241970683	241977276	ENSG00000237940.3	-4.48151134120193	-0.0486783772247068	7.41162935078945e-06	0.234593080692735	0.299707093316954	9.30547774479325e-35	2.36949937257713e-34	72	75	75	5.13008630750368
ABTB1	3	127672935	127680920	ENSG00000114626.17	-4.41501484293638	-0.104315295641168	1.01003059820661e-05	0.0406160675417915	0.0339134624576614	0.000129702635152656	4.82356804763602e-05	25	25	25	4.99566546935498
CRYAB	11	111908565	111923722	ENSG00000109846.7	-4.39942160329782	-0.0601378051755952	1.08539778462586e-05	0.118316881458786	0.184897945915601	1.20836297987443e-20	1.52306501950587e-20	54	54	54	4.96441106918159
C12orf65	12	123232916	123257959	ENSG00000130921.7	4.37465346675359	0.11175514537937	1.21625532894061e-05	0.0342864363122708	0.0568111419427551	6.26598208454871e-07	2.94765945404232e-07	15	15	15	4.91497524388747
CARF	2	202912214	202987063	ENSG00000138380.17	4.36358680484617	0.0638011792473551	1.27947137708213e-05	0.0964806120097903	0.166505303568077	1.45773621975674e-18	1.62044934050472e-18	39	39	39	4.89296942522371
HLA-B	6	31269491	31357188	ENSG00000234745.10	-4.35268997998418	-0.0986948264493762	1.34477251479576e-05	0.0612120758323153	0.0910292158545847	1.95045015745271e-10	1.23214453310985e-10	46	46	46	4.87135117582864
NOA1	4	56963370	56978823	ENSG00000084092.6	4.33890221895817	0.134630543208998	1.43196212960943e-05	0.023795664249907	0.0533677743801484	1.39926343111582e-06	6.39704598588832e-07	15	15	15	4.84406846744655
KMT5A	12	123383773	123409358	ENSG00000183955.12	-4.31499988122451	-0.18605911394922	1.59602989108411e-05	0.0117567105818515	0.0203625509925691	0.00312476918332696	0.00096781388076492	9	9	9	4.79695897926892
DDX5	17	64499616	64508199	ENSG00000108654.13	4.26941013774741	0.146635023508661	1.95990590687624e-05	0.0161799156034718	0.0523690128529028	1.76610117269635e-06	7.9885402616296e-07	2	2	2	4.70776477818706
CDK2AP1	12	123260971	123272334	ENSG00000111328.6	4.26244639166837	0.0480455644048513	2.02201015793141e-05	0.166507808678598	0.268464108387475	1.04807292017477e-30	2.21827281906677e-30	20	20	20	4.69421666698316
HSD3B7	16	30985207	30989152	ENSG00000099377.13	4.20125213356631	0.0399468698142167	2.65442763389285e-05	0.260231579965951	0.327608440448138	1.57571719917091e-38	4.830598592824e-38	47	47	47	4.57602911007774
BCL6	3	187721377	187745727	ENSG00000113916.17	4.18058638156765	0.191403014682301	2.90758329537113e-05	0.00980603779826538	0.0119764129159785	0.0237241574995787	0.00633040580285078	13	13	13	4.53646783491357
PROX2	14	74852871	74871940	ENSG00000119608.12	-4.16165092508615	-0.204578073654917	3.15955072669495e-05	0.00933543138520829	0.00474407440062749	0.155376814423293	0.0347307952336491	22	22	22	4.50037466763126
SCRN2	17	47837692	47841333	ENSG00000141295.13	-4.10353033168827	-0.0362096972801767	4.06893078863447e-05	0.252556258707788	0.335607325595208	1.22422463765931e-39	3.94504016483037e-39	52	54	54	4.39051969731058
TRIM65	17	75880335	75897003	ENSG00000141569.10	4.08787111329379	0.0821594620550893	4.35349896260375e-05	0.0537249694317725	0.0931714696672478	1.16830466838751e-10	7.51138017092286e-11	33	33	33	4.36116155469259
PSMD3	17	39980797	39997960	ENSG00000108344.14	-4.07684719710094	-0.0760695355936254	4.56504706590159e-05	0.0596386642820605	0.0376844364113638	5.38836799885008e-05	2.09890625497181e-05	64	64	64	4.34055474050515
MEI1	22	41699499	41799456	ENSG00000167077.12	4.0763904407378	0.280139752477576	4.57401915545674e-05	0.00487672741887596	0.00367349622144413	0.211332858137881	0.0456159066626088	9	9	9	4.33970202095101
ICA1L	2	202773150	202871985	ENSG00000163596.16	-4.07354159176362	-0.0613959783667494	4.63035778383288e-05	0.0857037776174564	0.136793528741272	2.73924390681378e-15	2.44917157236577e-15	42	42	42	4.3343854501179
PSMD4	1	151254703	151267479	ENSG00000159352.15	4.07045764574608	0.162569688568174	4.69208715137282e-05	0.0129643430168425	0.017653296975597	0.00596522580642129	0.0017708638848222	15	15	15	4.32863392984534
SYT13	11	45240301	45286319	ENSG00000019505.7	-4.06651947285486	-0.0575439578670629	4.77204994658326e-05	0.114197645845991	0.206362923690076	3.94467096319445e-23	5.759516949915e-23	13	13	13	4.32129501944177
SLC22A4	5	132294443	132344206	ENSG00000197208.5	4.05360448521628	0.148280270551995	5.04344582318247e-05	0.0148599953887221	0.0234833397750443	0.00149268568143906	0.000483074459189854	15	15	15	4.29727264001255
SAPCD1	6	31762799	31764851	ENSG00000228727.8	-4.05354434624658	-0.171094091933657	5.04474314773779e-05	0.0236997802028177	0.0126220154426082	0.0202274411511645	0.0054718673720682	52	56	56	4.29716094089582
INTS12	4	105682627	105895986	ENSG00000138785.14	4.03236516611809	0.135547142452542	5.52182970885797e-05	0.0189402038437518	0.0167374606747714	0.0074331357996915	0.0021720261412455	49	50	50	4.25791699096798
ZNF652	17	49289206	49362473	ENSG00000198740.8	-4.00855686704018	-0.193524500356862	6.1090928799784e-05	0.0087918773307011	0.00695810705778047	0.0851347366901678	0.020243732508447	28	28	28	4.21402327199429
TCP11	6	35118071	35148610	ENSG00000124678.17	3.98643066067291	0.0424198461892639	6.70747178643722e-05	0.188980135481763	0.212712537467433	7.05083950870767e-24	1.06839060611712e-23	49	49	49	4.17344114542015
NR2C2	3	14947584	15053600	ENSG00000177463.15	3.98402392904267	0.273364824350721	6.77580453038525e-05	0.00534085931003695	0.0108525451506199	0.0313792386035958	0.00818482591681116	11	12	12	4.16903913110113
SIK2	11	111602391	111730853	ENSG00000170145.4	-3.98385741851392	-0.231906407777646	6.7805564361327e-05	0.006188281968912	0.00780449222893961	0.0681922154798609	0.0165775231090634	11	11	11	4.16873466494915
HUS1B	6	655939	656963	ENSG00000188996.4	-3.98038973907522	-0.365388017238796	6.88023723591579e-05	0.00279927531807179	0.00893198053857146	0.0509880252847857	0.0127429439731831	5	5	5	4.16239658669576
AC008676.1	5	157375741	157384950	ENSG00000248544.2	3.96633736674745	0.0586957531865782	7.29855362068213e-05	0.0951122743529143	0.119536504927652	1.96204172969964e-13	1.55462372690052e-13	43	43	43	4.13676319697463
HCG17	6	30234039	30326134	ENSG00000270604.5	3.96222326677524	0.192594333295417	7.42550515153629e-05	0.0200574773308005	0.0335292970342271	0.000141856445606128	5.24899915496004e-05	26	33	33	4.12927399627846
DXO	6	31969810	31972292	ENSG00000204348.9	-3.95914301423075	-0.0899885753444842	7.52191863264928e-05	0.0498135973943228	0.0753394361954761	8.1008283033074e-09	4.46686322476627e-09	24	29	29	4.1236713688108
AGBL2	11	47659591	47715389	ENSG00000165923.15	-3.93649426960886	-0.118921885428721	8.26805936710293e-05	0.024680548264645	0.00415194820751996	0.183856406908816	0.0403071411529679	36	37	37	4.08259641367118
PDCD1LG2	9	5510570	5571254	ENSG00000197646.7	3.92837361793554	0.0712480189140465	8.55222744879564e-05	0.0652141632738237	0.118583252864418	2.47882973367512e-13	1.94776721425216e-13	28	28	28	4.0679207574668
PVT1	8	127794533	128101253	ENSG00000249859.9	3.92300636890538	0.0769085511873348	8.74508386220753e-05	0.0518179988757969	0.0716195146918693	1.94732501878553e-08	1.04185101334017e-08	73	74	74	4.05823602143752
DCST2	1	155018520	155033781	ENSG00000163354.14	-3.91800065504739	-0.133190691736185	8.92864637037657e-05	0.0152633128813146	0.0184992900047789	0.00487155623371767	0.0014654309077477	21	21	21	4.04921437744249
CASC3	17	40140318	40172183	ENSG00000108349.16	3.91534879898279	0.0612110460579201	9.02736045643928e-05	0.0841008837388403	0.12930096749935	1.76625464157044e-14	1.50061118335409e-14	21	21	21	4.0444392161071
HOXB3	17	48548870	48604912	ENSG00000120093.11	3.91356453156444	0.0964016426869058	9.09435816654116e-05	0.035416572541669	0.0712162698591838	2.1412670420862e-08	1.1419184140714e-08	15	15	15	4.04122794581055
IGLON5	19	51311848	51330354	ENSG00000142549.9	3.91264774699504	0.0737187957931332	9.12896502974295e-05	0.0568907446642766	0.0980417670055225	3.63076895352989e-11	2.4318399478554e-11	17	18	18	4.03957845656756
SYMPK	19	45815410	45863290	ENSG00000125755.18	-3.90897169706855	-0.163729205459032	9.26898213646945e-05	0.0115773478499052	0.0245794682164092	0.00115287133142353	0.000379365874471712	25	25	25	4.03296795482913
TCF19	6	31158542	31167159	ENSG00000137310.11	-3.90304780449415	-0.0838624342255456	9.4988932184662e-05	0.0912289997429612	0.137743013849101	2.16077145346984e-15	1.94444191382339e-15	32	32	32	4.02232699440744
RMDN2-AS1	2	37949911	38067041	ENSG00000235848.4	-3.88970225329852	-0.0756456640932225	0.000100367289889821	0.0574725404106182	0.0716731594117374	1.92288071269856e-08	1.02960575219162e-08	36	36	36	3.99840780247954
SLC25A20	3	48856931	48898993	ENSG00000178537.9	3.88356201238628	0.217910601667776	0.000102937262896516	0.00718333273248307	0.00574445618766587	0.117858143551142	0.0271518785872394	17	17	17	3.98742738382962
RBM5	3	50088908	50119021	ENSG00000003756.16	-3.8663341999054	-1.02455316567518	0.000110483514078231	0.000296013120008387	0.00549933329942218	0.126015716705992	0.0288253770394682	1	1	1	3.95670252088386
KRTAP4-11	17	41117181	41118360	ENSG00000212721.3	3.86233567219225	0.115946405981659	0.000112308107502271	0.0231617862482307	0.00895384682149211	0.0507037401540386	0.01268268468798	54	54	54	3.94958889096558
MSL1	17	40122298	40136916	ENSG00000188895.11	-3.84718023107943	-0.0542721735995781	0.000119485073578118	0.108728402934981	0.125473393473568	4.5515643669162e-14	3.76543972601064e-14	68	68	68	3.92268634465346
KIF11	10	92593286	92655395	ENSG00000138160.5	-3.84489326141067	-0.020078627318752	0.000120604924149211	0.0139226473855157	0.0161514428896909	0.00856059382566699	0.00247604585488789	40	40	40	3.91863496012976
LIME1	20	63736283	63739103	ENSG00000203896.9	-3.84219311612238	-0.111016132602351	0.000121939831074265	0.0215332115569703	0.0347799595414059	0.000105983099673554	3.98175071929105e-05	23	23	23	3.91385441095069
LINC00271	6	135497801	135716055	ENSG00000231028.8	-3.83257844487889	-0.150324091762515	0.000126807144685346	0.0129072048511933	0.0195392894499961	0.00380092145611553	0.00116280444994371	10	10	10	3.89685627634383
B3GALT5	21	39556442	39673137	ENSG00000183778.17	3.8309008780705	0.0986965357814198	0.000127674935603785	0.0350134030363914	0.106740127272772	4.44613096034766e-12	3.18433558671172e-12	2	2	2	3.89389435252022
NRROS	3	196639686	196662004	ENSG00000174004.5	-3.81793400071668	-0.0719736611456793	0.000134573913165209	0.0504297493307286	0.0549203376884861	9.74184790906664e-07	4.52088827926777e-07	42	46	46	3.87103911891156
CRAT	9	129094810	129111189	ENSG00000095321.16	3.81615914328377	0.0956513342635082	0.000135545099956907	0.0364593452286614	0.0539754346630987	1.21439822715166e-06	5.59248157989514e-07	28	28	28	3.86791617782633
STX1B	16	30989256	31010661	ENSG00000099365.10	3.81369300996078	0.111097531238487	0.000136905512975333	0.0263684852700938	0.0456805374792629	8.38343948334982e-06	3.54747052619105e-06	17	17	17	3.86357906314023
NEK6	9	124257606	124353307	ENSG00000119408.16	-3.80781939710601	-0.17335653910724	0.000140197600483294	0.0101434279108224	0.031780971260732	0.000213303437081314	7.73687473434956e-05	6	6	6	3.85325941936353
SKIV2L	6	31959080	31969755	ENSG00000204351.11	-3.80411445700845	-0.0419470277721244	0.000142312371636508	0.277172119192333	0.338437622122358	4.92129842079749e-40	1.61139425476351e-39	87	92	92	3.84675734376731
NUTF2	16	67846732	67872567	ENSG00000102898.11	3.79226854542884	0.206439250239607	0.000149277359608044	0.00743552062065005	0.0060705810200744	0.107892767773784	0.0251030878233101	13	13	13	3.82600605525485
EP300	22	41091786	41180079	ENSG00000100393.12	3.79056787428492	0.201037271166967	0.000150303251610909	0.00746008156973267	0.00398479699121118	0.192952703957008	0.0420881022346353	20	20	20	3.82303162392806
VKORC1	16	31090842	31095980	ENSG00000167397.14	3.78951751946702	0.0746197787263552	0.00015094016649487	0.0609302412895097	0.111662704626462	1.34459645171474e-12	1.00291526866259e-12	25	25	25	3.82119517529491
STMN3	20	63639705	63657682	ENSG00000197457.9	-3.76681435136275	-0.109940993973295	0.000165343858355442	0.0242525457982968	0.0210279500031642	0.00266810924576267	0.000834089660655791	33	33	33	3.78161193217984
HES1	3	194136145	194138732	ENSG00000114315.3	-3.76604425662688	-0.162988799871672	0.000165854405479032	0.0115102601791758	0.0153856982790665	0.0103014582037042	0.00293813289582665	19	19	19	3.78027298811904
SMARCA4	19	10960825	11079426	ENSG00000127616.17	-3.76334397211874	-0.0805564297986976	0.000167656346054942	0.043401885608725	0.0900189371262229	2.48291524388508e-10	1.5551470329974e-10	18	18	18	3.77558000319858
NBEAL1	2	203014879	203226378	ENSG00000144426.18	3.76131248098028	0.0494092474829371	0.000169024112969605	0.109316701823249	0.131952244174007	9.14847374982764e-15	7.90454599208772e-15	89	89	89	3.77205133454237
ADAP1	7	897901	955407	ENSG00000105963.13	3.76072702165428	0.040517382852154	0.000169420236473432	0.188849651242031	0.257227001902285	2.73127589377405e-29	5.41680513977114e-29	63	64	64	3.77103471641473
MACC1	7	20134655	20217404	ENSG00000183742.12	3.75455709524541	0.151001571709371	0.000173648260401377	0.0125172073183416	0.0360190732935085	7.9408317104786e-05	3.03331124933279e-05	8	8	8	3.76032956306941
RBM6	3	49940007	50100045	ENSG00000004534.14	-3.7486064035065	-0.028886328792546	0.000177819894699635	0.355419266400889	0.431567469090941	4.34417860265237e-54	2.45057670164643e-53	55	56	56	3.75001965126841
IL36B	2	113022091	113052867	ENSG00000136696.10	-3.73465652611342	-0.0317170844147137	0.000187971552673087	0.290389380903569	0.377567257370264	1.10147213044568e-45	4.44225151855503e-45	41	42	42	3.72590787122522
C5orf63	5	127042558	127073492	ENSG00000164241.13	-3.72716281681321	-0.0673823948160489	0.00019364737000427	0.0649119222688656	0.11525173968571	5.60234954593329e-13	4.27636842847216e-13	50	50	50	3.71298839694998
FANCA	16	89737549	89816657	ENSG00000187741.14	3.72578601782775	0.0954702957428539	0.000194707530578436	0.0316547001463002	0.0263791187370396	0.000755162791984189	0.000255159822999971	38	39	39	3.71061725122566
TOMM40	19	44890569	44903689	ENSG00000130204.12	-3.71726350770724	-0.222444708316666	0.000201392358349448	0.00615873220906968	0.0091173523051684	0.0486301690469602	0.012209596276078	10	10	10	3.69595701238036
ZNRD1	6	30058899	30064909	ENSG00000066379.14	-3.69900149512096	-0.171414591721223	0.000216449326081062	0.0187694976030733	0.0838443761973872	1.08078012581865e-09	6.45165401140287e-10	19	27	27	3.66464376203254
AC008035.1	12	46537502	46652550	ENSG00000272369.1	-3.69553329038944	-0.0992449082277317	0.000219425725380319	0.0307793709936388	0.0878306860122251	4.18516381749928e-10	2.57081639589399e-10	4	4	4	3.65871245727285
ADAM11	17	44759031	44781846	ENSG00000073670.13	-3.6941844852149	-0.0894114470844906	0.000220593608639024	0.0359684788356026	0.037082471936677	6.19898350434018e-05	2.39876869014991e-05	41	41	41	3.65640707472908
ZNF322	6	26634383	26659752	ENSG00000181315.10	3.6937006446797	0.0332056254658338	0.000221013969524228	0.335266886517446	0.423523764688678	8.68414322434889e-53	4.66976843800294e-52	64	64	64	3.65558027520381
ZNF646	16	31074422	31084196	ENSG00000167395.10	3.6906620483908	0.0489675753391094	0.000223671142854388	0.130425258959738	0.217893988804723	1.71291258070983e-24	2.6815257102602e-24	31	31	31	3.65039004320562
RBM17	10	6088987	6117457	ENSG00000134453.15	-3.68117922379108	-0.145173259138665	0.0002321577376948	0.015409190694431	0.0189928525703841	0.00432984486633541	0.0013120241194403	15	16	16	3.63421683695084
BOLA2	16	29443056	29454964	ENSG00000183336.8	-3.68030482546673	-0.048634704885571	0.000232955307547691	0.137764188629046	0.184205795775694	1.44985836315791e-20	1.81534658173557e-20	50	55	55	3.63272739033525
PRKD2	19	46674275	46717127	ENSG00000105287.12	3.65664876310157	0.083214788382274	0.000255534138914887	0.0418679478871028	0.0883975025588151	3.65609470216038e-10	2.2605213899714e-10	30	30	30	3.59255107066851
AL583810.2	14	104842663	104845916	ENSG00000258811.1	-3.64826749036304	-0.0988671383728627	0.000264014683287084	0.0317756917867852	0.0640175511280966	1.16131773887936e-07	5.82233830635936e-08	15	15	15	3.57837191898916
MLEC	12	120686869	120701864	ENSG00000110917.7	3.63156236334005	0.0730303604814846	0.000281710560527794	0.0580007879607699	0.131219139831169	1.09755519062975e-14	9.4492486773552e-15	9	9	9	3.55019687224397
CISD3	17	38730235	38735044	ENSG00000277972.1	-3.60827538733204	-0.0780786269343411	0.000308239210860744	0.0442554015646916	0.0670781895916719	5.66453973634335e-08	2.91508011280401e-08	30	31	31	3.51111211585355
DDX42	17	63773603	63819317	ENSG00000198231.12	3.6055250921448	0.0528071160101066	0.000311522386998291	0.102952395002832	0.173946143193821	2.12254395362813e-19	2.47162077021105e-19	28	30	30	3.50651073808838
HYOU1	11	119044189	119057202	ENSG00000149428.18	3.59878471204657	0.182741071441353	0.00031970771222561	0.0095873719563871	0.00478034332223542	0.153802784383137	0.0344167596585658	38	38	38	3.49524688722963
TPX2	20	31739271	31801805	ENSG00000088325.15	3.59850116439986	0.108700151906799	0.000320056418045218	0.0237814387674696	0.0441692778702028	1.19161966643636e-05	4.95538575679738e-06	19	19	19	3.49477345953622
POM121C	7	75416787	75486271	ENSG00000272391.5	3.59424070680305	0.0554213003836935	0.000325338960833289	0.0866247237688247	0.3023294686997	4.17483347003306e-35	1.07994220147608e-34	26	38	38	3.4876639248469
SLC25A46	5	110738136	110765161	ENSG00000164209.16	-3.58677172165872	-0.134988586250604	0.000334797171921946	0.0149430253276919	0.0158269732587897	0.0092583426863883	0.00266185560784367	33	34	34	3.47521821920889
FBXO38	5	148383935	148442836	ENSG00000145868.16	3.55732480498495	0.431718637411599	0.000374650804331402	0.00141487760683582	0.00533724018656476	0.131752840461654	0.0300105699601516	4	4	4	3.42637333068549
AC022400.1	10	73813518	73814737	ENSG00000224195.1	3.53322170422613	0.158490076907069	0.000410528048144289	0.0107910458268778	0.00528740891515835	0.133574463883875	0.0303731981170013	21	22	22	3.38665716561357
SPATA33	16	89657802	89671272	ENSG00000167523.13	3.52927413561746	0.160900071052177	0.000416701235445489	0.0103098373511303	0.0175646945767633	0.00609333538788529	0.00180626026884718	16	18	18	3.38017521193446
SLC26A10	12	57619527	57626151	ENSG00000135502.17	-3.52068764782925	-0.175497496372859	0.000430429319446459	0.012034445703172	0.00762394916216285	0.071477027789424	0.0172936432471034	34	35	35	3.36609815360532
MPHOSPH9	12	123152320	123244014	ENSG00000051825.14	-3.5180494706559	-0.0701981734488463	0.000434731310341504	0.0578201126255679	0.0886892276173271	3.41034230488007e-10	2.11301980779998e-10	48	49	49	3.3617790798026
AC007381.1	2	60350595	60353016	ENSG00000228590.1	3.51695087860247	0.109814561492128	0.000436534559575358	0.0196840913426579	0.0348814727562657	0.000103505453739942	3.89752185269744e-05	11	11	11	3.3599813683645
EIF5A	17	7306999	7312463	ENSG00000132507.17	3.51594257620468	0.0306770038749953	0.000438195748784483	0.282578387063628	0.389113850001019	2.02968496432734e-47	8.77426371455832e-47	23	23	23	3.35833184012172
CDSN	6	31115090	31120446	ENSG00000204539.3	-3.50516084115447	-0.0856484664922065	0.00045633150783925	0.0731498682744378	0.103486463146976	9.7717859393679e-12	6.81951723216643e-12	73	74	74	3.34071954392006
NDUFS2	1	161197104	161214395	ENSG00000158864.12	3.49199685080142	0.0345366893214793	0.000479423899777341	0.211805856526963	0.139723258807829	1.31648893032072e-15	1.20476568967656e-15	137	146	146	3.31928031973353
ZSCAN2	15	84600986	84627796	ENSG00000176371.13	-3.49074999769994	-0.145054723857292	0.000481666740664705	0.0129702175317204	0.012776945331288	0.0194703271069349	0.00528055347425764	22	24	24	3.31725334090681
STARD3	17	39637065	39663484	ENSG00000131748.15	3.48274293906101	0.0562390168947113	0.000496304680057916	0.0857509858041431	0.0373499599318746	5.82470749613657e-05	2.25889412906506e-05	141	141	141	3.30425162946972
INPP5B	1	37860697	37947057	ENSG00000204084.12	3.47942333025261	0.0301528547434043	0.000502494129150909	0.296072174532173	0.44501433994543	2.64191088769621e-56	1.64074857736383e-55	106	107	107	3.29886900792192
TAPBP	6	33299694	33314387	ENSG00000231925.11	3.47799892497124	0.0713858675543704	0.000505171950917435	0.0883959495163826	0.106983740553746	4.19116352047207e-12	3.01069219951106e-12	53	58	58	3.29656077114117
TMIGD3	1	111483348	111563962	ENSG00000121933.18	-3.47756628807966	-0.0869990384733637	0.000505987920332193	0.0353557004193056	0.0988686619822276	2.97582645727382e-11	2.01201504354195e-11	8	8	8	3.29585985113588
B3GALT5-AS1	21	39597147	39612821	ENSG00000184809.12	3.4746714220612	0.0585798248070643	0.000511479442498665	0.0802246358586134	0.138549913879773	1.76594642943963e-15	1.60001290880549e-15	33	33	33	3.2911718168664
PRSS36	16	31138925	31150094	ENSG00000178226.10	3.47332202194852	0.0481308872016412	0.00051405817573988	0.126870898165265	0.117737827412454	3.04944126392844e-13	2.37706964155277e-13	80	83	83	3.28898772930605
THAP4	2	241584405	241637449	ENSG00000176946.11	3.44741328481047	0.130868339423273	0.000565982063031857	0.0164402208722343	0.0359833908221057	8.007102453736e-05	3.05597855470783e-05	13	13	13	3.24719733215046
FAM208A	3	56620133	56683237	ENSG00000163946.13	3.44564768698117	0.0753134474454618	0.000569692569904929	0.0435163461439046	0.0782519309125125	4.06996514522805e-09	2.30293611683503e-09	14	16	16	3.24435944470048
MAP3K3	17	63622415	63696303	ENSG00000198909.7	-3.44507573813668	-0.0419074578486321	0.00057089940304015	0.147204950772636	0.21090746117775	1.15187401578717e-23	1.73151311140394e-23	21	22	22	3.24344041111226
WDR55	5	140664676	140674124	ENSG00000120314.18	-3.44028674247873	-0.0697357347593831	0.000581098181457024	0.0570627803800632	0.100490368820408	2.01368724569391e-11	1.37840230883486e-11	22	22	22	3.23575048368085
ANXA11	10	80150889	80205572	ENSG00000122359.17	3.43891246091284	0.0870234875435481	0.00058405606255199	0.100343536727963	0.116738618998404	3.89461229174213e-13	3.00841070348421e-13	79	82	82	3.23354546369516
IRF5	7	128937612	128950035	ENSG00000128604.19	-3.43724303525177	-0.0368776249280844	0.000587668040512032	0.175294918533072	0.210346889341447	1.34124605939481e-23	2.00705682717162e-23	110	111	111	3.23086792712919
FAM171A2	17	44353215	44363875	ENSG00000161682.14	-3.43660986857271	-0.0605244513455641	0.00058904339404585	0.0624296056253273	0.102948789992817	1.11273070406462e-11	7.73896770666571e-12	30	30	30	3.2298527101357
GSTCD	4	105708778	105847728	ENSG00000138780.14	-3.43447005626614	-0.0584417607305787	0.000593713663124811	0.0752506704800273	0.1403717962485	1.1190357133816e-15	1.03228180092039e-15	79	79	79	3.22642295654567
SH3BGRL3	1	26279176	26281522	ENSG00000142669.14	-3.42836116818899	-0.140343948666841	0.000607237027726259	0.0124377155083802	0.0265490969566191	0.000725624574843118	0.000245870060882786	9	9	9	3.21664175416314
STIM2	4	26857678	27025381	ENSG00000109689.15	3.4242988226655	0.120162746197411	0.000616388028195761	0.0182268098806718	0.0420236541466584	1.96305486911669e-05	8.01600407947532e-06	10	10	10	3.21014580496175
KDM3B	5	138352596	138437028	ENSG00000120733.13	3.42377353514526	0.0584941915837309	0.00061758063638418	0.0691430635524895	0.0312997600897833	0.000238667847033208	8.59083641647901e-05	90	91	91	3.2093063293228
DCAKD	17	45023340	45061109	ENSG00000172992.11	-3.42335376668107	-0.029849056029939	0.000618535218101935	0.277271341228598	0.425935691102887	3.55282678607865e-53	1.94607858910703e-52	16	16	16	3.20863556751119
AFF4	5	132875379	132963634	ENSG00000072364.12	3.4226625101711	0.141288057198716	0.000620110174319193	0.015026720454107	0.0284671145996445	0.000462852998158343	0.000160723202902209	31	31	31	3.20753114300487
C6orf106	6	34587288	34696859	ENSG00000196821.9	-3.41826697812934	-0.0557347370575159	0.000630212559846262	0.0840368874542335	0.115538424443363	5.22326575960751e-13	4.00201779819248e-13	70	70	70	3.20051294578663
SPRR2D	1	153039725	153041931	ENSG00000163216.6	-3.40920434522481	-0.198182021451622	0.000651526567341862	0.00651903220067646	0.00878627275582953	0.0529257892918193	0.0131910940185939	7	7	7	3.18606787033555
CCZ1	7	5898725	5926550	ENSG00000122674.11	3.40064596961166	0.0343964125329075	0.00067226832610942	0.22613433947116	0.619192026003476	3.89929724833044e-91	1.51708844789504e-89	76	88	88	3.17245735002736
FPR3	19	51795163	51826189	ENSG00000187474.4	-3.38854014340226	-0.0850237306879222	0.000702657426827665	0.0338028112647344	0.047628082378187	5.32811265975174e-06	2.29806917982448e-06	26	26	26	3.15325635904843
SLC45A1	1	8317826	8344167	ENSG00000162426.14	-3.38723964787734	-0.197217836003241	0.000705996893305592	0.00696015075805063	0.00654216034511917	0.095075006021923	0.0223945704988159	9	9	9	3.15119721002923
MAT1A	10	80271820	80289684	ENSG00000151224.12	3.38311645141563	0.0287592706308259	0.000716682362766791	0.28562058513638	0.398630879971644	7.13135912654988e-49	3.28695596516526e-48	42	42	42	3.1446732831924
SMARCE1	17	40624962	40648864	ENSG00000073584.18	-3.37631742678117	-0.0502030499248653	0.000734631101962562	0.100230067930708	0.181016381061767	3.3506428792059e-20	4.09641885424799e-20	11	11	11	3.13393068894365
SCAND1	20	35953617	35959472	ENSG00000171222.10	-3.37373824659267	-0.241856850841018	0.000741548446435061	0.00470968068701801	0.00833894701879238	0.0593759522681017	0.0146128724805704	22	22	22	3.12986047062061
ZNF554	19	2819874	2835773	ENSG00000172006.11	-3.36476324852334	-0.0342639541810054	0.00076609364086637	0.217814539451012	0.302538847068343	3.91552902853418e-35	1.01659913266774e-34	46	46	46	3.11571814260499
MRPL38	17	75898643	75905413	ENSG00000204316.12	-3.363728520682	-0.0611014751497945	0.000768971445252625	0.0617591523093769	0.091682424226644	1.66843761762566e-10	1.05904821769326e-10	39	39	39	3.11408978685587
LINC00638	14	104821201	104823718	ENSG00000258701.1	-3.36216669104121	-0.0530498039429456	0.000773334247878515	0.0924152325080306	0.188995039788136	4.09732558945373e-21	5.32422221541606e-21	7	8	8	3.11163275623175
AP001189.3	11	76654169	76656712	ENSG00000254810.1	-3.36069830546547	-0.441037896790898	0.000777456972171235	0.00123779182368062	0.00377187116567458	0.205310673824812	0.0444684024866002	2	2	2	3.10932363736954
KRI1	19	10553078	10566037	ENSG00000129347.19	3.35855294717098	0.0436613470538132	0.000783517096402686	0.133095219328687	0.133882359014983	5.66066993513836e-15	4.97052396112879e-15	56	56	56	3.10595152275335
TNFRSF6B	20	63696651	63698684	ENSG00000243509.4	-3.35345619008671	-0.0908706544477628	0.000798090470528489	0.0298752767911168	0.0116904297328436	0.0254672309117387	0.00674922840708901	54	54	54	3.09794787478432
BCL9L	11	118893875	118925608	ENSG00000186174.12	3.34384439933411	0.0984387016183743	0.000826260662370864	0.02519264260091	0.0348385595755474	0.000104545680284649	3.9344518859093e-05	29	29	29	3.08288292317474
TSEN34	19	54189938	54194536	ENSG00000170892.10	3.33635384787175	0.0894679747022033	0.000848850474491325	0.0311439825195526	0.0878034672584171	4.21240703479426e-10	2.58574998013336e-10	19	20	20	3.07116880424654
MDH1	2	63588609	63607197	ENSG00000014641.17	3.3344860992441	0.0957867650337927	0.00085457171675715	0.0266013131094994	0.0256507199067844	0.000896078917533283	0.000299295176078476	37	37	37	3.06825148486257
PAPLN	14	73237497	73274640	ENSG00000100767.15	-3.33095009165288	-0.0353998752344461	0.000865501183707114	0.195737269788553	0.302777505764839	3.63946244201803e-35	9.47713364084893e-35	22	22	22	3.06273233382311
VWA7	6	31765590	31777294	ENSG00000204396.10	3.32915675933358	0.143449039535324	0.000871093608072836	0.0149073974536554	0.0230993062305812	0.00163429160158354	0.000526083939768885	26	27	27	3.05993517302322
MAST2	1	45786987	46036124	ENSG00000086015.20	3.32514691738996	0.0884153162486511	0.000883719540397325	0.0305511793340693	0.0178511653765586	0.00568891727798231	0.00169492358823335	40	40	40	3.05368554198185
ABCB9	12	122920951	122981649	ENSG00000150967.17	-3.31182425039278	-0.0353747858250312	0.000926897559828702	0.191742099040895	0.278197587895626	5.97871990351831e-32	1.35890375329827e-31	54	54	54	3.03296826117318
HOXC9	12	53994895	54003337	ENSG00000180806.4	3.3116755322978	0.0794900015327827	0.000927390394023197	0.0352349597836881	0.0237667999998665	0.00139615777268909	0.000453499571069752	68	69	69	3.03273740687058
AL133325.3	20	21499261	21502934	ENSG00000278041.1	-3.3102616763232	-0.127754126251454	0.000932087886789174	0.0143335135366768	0.0236228922666552	0.00144435013992404	0.000468635572741181	9	9	9	3.03054313598503
TMEM94	17	75441159	75500090	ENSG00000177728.16	3.30668954222786	0.0787969649716474	0.000944054577173021	0.0340163669410618	0.0653972711427539	8.40368852473842e-08	4.2682422522336e-08	36	36	36	3.02500289777828
ACSF3	16	89088375	89155846	ENSG00000176715.15	-3.30657307328304	-0.0396242857339663	0.000944447134781098	0.147406700587905	0.152841508711364	4.81277320091194e-17	4.819434184616e-17	79	80	80	3.02482234659912
CDC42SE2	5	131245493	131398447	ENSG00000158985.13	-3.30090024227326	-0.0962902223041956	0.000963751428777835	0.0247129003868518	0.0372981307831822	5.89541698914057e-05	2.28531117719241e-05	12	12	12	3.01603496509158
CAVIN1	17	42402452	42423517	ENSG00000177469.12	-3.28067350631084	-0.142910110376455	0.00103559546742471	0.0126584592237471	0.0105415622849302	0.0339215395480017	0.00878902600247692	18	19	19	2.98480985904515
AC087289.2	17	75897060	75900148	ENSG00000267342.1	-3.2792560871462	-0.0761852611877047	0.00104081140020642	0.0399307479150516	0.105565076048434	5.91030982503008e-12	4.19663180721766e-12	24	25	25	2.98262795950986
ATG4D	19	10543895	10553418	ENSG00000130734.9	3.27535326780878	0.0580841619282729	0.00105529919175959	0.0749778564056251	0.112758315502438	1.02958445732279e-12	7.73623090123466e-13	27	27	27	2.976624394481
CA14	1	150257159	150265078	ENSG00000118298.10	3.26794473753943	0.155314513258282	0.00108331515868262	0.00890679424954212	0.00822237839330077	0.061189987158491	0.0150098195972082	14	17	17	2.965245179787
MGAT4A	2	98619106	98731126	ENSG00000071073.12	-3.26752715078419	-0.168241932145874	0.0010849145960739	0.00825771230120748	0.0194614550315087	0.00387206539559293	0.00118279128451024	16	16	16	2.964604447911
LRRC55	11	57181747	57191717	ENSG00000183908.5	-3.26704075106008	-0.152758022229109	0.00108678035387494	0.0113572824030764	0.0187377206544704	0.00460177684638519	0.00138964972272422	38	38	38	2.96385822108303
NUP210L	1	153992685	154155116	ENSG00000143552.9	3.26530621151704	0.0399196201293855	0.00109345797976353	0.174430143664176	0.232690605466426	2.86446454071244e-26	4.92422967992411e-26	32	32	32	2.96119790170496
AC013652.1	15	38865322	39427195	ENSG00000259345.5	-3.25910857035578	-0.153701017921085	0.00111762888359623	0.0102450690272148	0.0166629252912791	0.00756770208344835	0.00220671672629859	15	15	15	2.95170238299949
MANSC1	12	12326056	12350541	ENSG00000111261.13	3.25903619784953	0.169521335801734	0.00111791403321067	0.00900998317258891	0.0338811692733549	0.000130682810731334	4.85660681112459e-05	2	2	2	2.9515915921005
AC135050.3	16	31043150	31049868	ENSG00000260911.2	3.24986572701881	0.0275596833081416	0.00115459509635254	0.325276970905243	0.406859343658809	3.77839585766269e-50	1.81093077630681e-49	55	55	55	2.93757029131301
SEPT1	16	30378133	30395991	ENSG00000180096.11	-3.24239175114281	-0.0412992808547583	0.00118530967242277	0.123339963837231	0.19606577755949	6.25999192030434e-22	8.49758278709589e-22	18	18	18	2.92616817163306
PCGF2	17	38733897	38749817	ENSG00000277258.4	3.23186936906778	0.0282659877468153	0.00122983263810711	0.298107517037972	0.414096173101734	2.75808873590925e-51	1.38725392183235e-50	23	24	24	2.91015398554594
DOLPP1	9	129081100	129090438	ENSG00000167130.17	3.2312319627785	0.155702211406062	0.0012325786680817	0.00995478363172673	0.0166450012034975	0.00760043052379942	0.00221577179850912	16	16	16	2.9091853527619
ACER3	11	76860867	77026797	ENSG00000078124.11	3.22995817202888	0.158055269683408	0.00123808329841283	0.0102486995513047	0.0166887654295162	0.00752077167533558	0.00219545173942419	17	17	17	2.90725013494106
TEX264	3	51662693	51704323	ENSG00000164081.12	3.21006802403936	0.0626134465511805	0.00132703563716956	0.0619634687071124	0.122130155745497	1.03741874458219e-13	8.37770246986784e-14	10	10	10	2.87711741412255
SREK1IP1	5	64718144	64768685	ENSG00000153006.15	3.20979686297448	0.072964150986602	0.00132828807073325	0.0433611475110324	0.090653064291477	2.13390442645489e-10	1.34322586240146e-10	31	32	32	2.87670772770701
TMCO6	5	140639427	140645408	ENSG00000113119.12	-3.20780857590905	-0.0959953677020691	0.0013375049039384	0.0227103085914645	0.0585969423719832	4.1288802147277e-07	1.97141294581499e-07	11	11	11	2.87370461697067
LCE1E	1	152786214	152788426	ENSG00000186226.8	3.20750320186754	0.0271433557491435	0.00133892570085567	0.293253010546452	0.386849350895075	4.46838021953363e-47	1.90674186393731e-46	42	42	42	2.87324352201986
CSPG5	3	47562239	47580792	ENSG00000114646.9	3.20336703266779	0.0771970128746563	0.00135830748062432	0.0351754134821327	0.0533025156984119	1.42071665434342e-06	6.48951721919178e-07	44	44	44	2.86700190750554
SPRR1B	1	153031202	153032900	ENSG00000169469.8	3.1982402033709	0.056123274618235	0.00138269056303924	0.0707529760884527	0.13304070820987	6.979582875651e-15	6.08220665423737e-15	21	21	21	2.85927500123622
ZBTB4	17	7459366	7484263	ENSG00000174282.11	3.19681136650454	0.148476957423276	0.00138955764916447	0.00902190331623594	0.0101595146484383	0.0373412768638336	0.00959426969633851	13	13	13	2.85712343075444
UBA7	3	49805207	49813946	ENSG00000182179.12	-3.18917877485915	-0.0433502835124365	0.00142677611153007	0.113809481061083	0.159115647295023	9.72461587064145e-18	1.0213574443889e-17	68	68	68	2.84564417065239
MTF1	1	37809567	37859620	ENSG00000188786.9	-3.18761045570919	-0.094185016125233	0.00143453655278279	0.0246942452900882	0.0171295018145286	0.00676438740973756	0.00198714702427278	64	64	64	2.843288381214
RRN3	16	15060022	15094317	ENSG00000085721.12	-3.18751364698139	-0.047976284516768	0.00143501685963147	0.0920652733292389	0.138864874804956	1.63211937382534e-15	1.48131299157614e-15	27	27	27	2.84314299648964
RAB5C	17	42124976	42155044	ENSG00000108774.14	3.1845577110557	0.0688779614009161	0.00144975400070119	0.0483053654113524	0.0516349943181535	2.09559149113315e-06	9.40016180063013e-07	136	137	137	2.83870568411101
HCG11	6	26521709	26527404	ENSG00000228223.2	3.18288723762591	0.0537112885871137	0.00145814389287735	0.0927363511121397	0.142372724088035	6.77330550593529e-16	6.32539368886003e-16	49	49	49	2.8361996167594
ZNF568	19	36916329	36998700	ENSG00000198453.12	-3.17683635859177	-0.0629481365392077	0.00148891022118451	0.0536710932609848	0.10416675802426	8.28997434875345e-12	5.82999075844562e-12	38	38	38	2.82713148869488
ADAMTS17	15	99971589	100342005	ENSG00000140470.13	-3.17350312665291	-0.0408183931333693	0.00150611279595989	0.12741010011033	0.230670514029701	5.02974203684255e-26	8.53010906761843e-26	60	60	60	2.82214250168873
KIAA1211L	2	98793846	98936259	ENSG00000196872.11	-3.17227507677058	-0.0538098214904116	0.00151249669675177	0.0740742546355277	0.146748943719836	2.25063110820476e-16	2.16209041902791e-16	21	22	22	2.82030556516081
PKP3	11	392614	404908	ENSG00000184363.9	-3.17023980287982	-0.0499669389321465	0.00152313178785099	0.0967217123434954	0.115251929293609	5.60208998343627e-13	4.27636842847216e-13	41	43	43	2.81726251802949
COA5	2	98599310	98608515	ENSG00000183513.8	-3.16851540338585	-0.158277297209034	0.00153219629724475	0.00891998087257243	0.0124387480695814	0.0211623400218351	0.00569623402718784	6	6	6	2.8146855915252
INKA1	3	49803254	49805030	ENSG00000185614.4	3.16459769293385	0.0512330090570089	0.00155297517395187	0.0803915499750533	0.143003165139746	5.78103056171626e-16	5.42940063162155e-16	49	49	49	2.80883548689983
LRP6	12	12116025	12267012	ENSG00000070018.8	-3.16353430726371	-0.0444019808856158	0.00155865980013966	0.11214102976749	0.102173834273037	1.34169778983271e-11	9.28747146532582e-12	76	76	76	2.80724866546854
SPDYE5	7	75493625	75504304	ENSG00000170092.14	3.16246353598464	0.0433281492475538	0.00156440326393949	0.113219292217964	0.243115178714477	1.53216207773374e-27	2.80524200119328e-27	25	28	28	2.80565128661569
LCE1D	1	152796751	152798181	ENSG00000172155.9	3.16160567691153	0.0234624741769792	0.00156901875068469	0.358969225760307	0.499352775213585	7.72294328623654e-66	7.59563411460112e-65	62	62	62	2.80437186631094
THEM5	1	151847263	151853697	ENSG00000196407.11	3.15982681118133	0.0730180280763413	0.00157862945446962	0.045785474253016	0.0215766717450887	0.00234266514355346	0.000737931594922756	91	94	94	2.80171979827822
RBCK1	20	407498	430966	ENSG00000125826.20	-3.1593416760675	-0.0478325421464283	0.00158125989116562	0.0886366585340189	0.147963367486153	1.65623721176844e-16	1.60624446013118e-16	32	32	32	2.80099674485389
CSNK1G1	15	64165517	64356259	ENSG00000169118.17	3.15900162931451	0.136763035615928	0.00158310605344706	0.0129870704323677	0.00526265343188368	0.134489836269851	0.0305550812428407	28	29	29	2.80048999045409
HLA-DRB5	6	32517343	32530287	ENSG00000198502.5	3.15839703978636	0.0307099870374835	0.00158639335753575	0.351405944780609	0.555267479608224	8.61870075028965e-77	1.4340957485835e-75	123	144	144	2.79958911725435
NDST2	10	73801911	73811798	ENSG00000166507.17	3.15736927922193	0.128787523253147	0.00159199597292559	0.0122008402105483	0.00865803474266939	0.0546955104843579	0.01358609872648	19	19	19	2.79805803517775
LY6G6C	6	31718648	31721845	ENSG00000204421.2	3.15256098251648	0.120264717351531	0.00161845012090214	0.0239567932069543	0.0265874714564004	0.000719118439275868	0.000243884173177812	32	32	32	2.79090068059923
SMAD4	18	51028394	51085045	ENSG00000141646.13	3.15074626881317	0.198459846603411	0.00162853898831962	0.00524292704275446	0.0086303971631233	0.0550850361694114	0.0136751514243974	6	6	6	2.78820183967241
NPIPB12	16	29483642	29505999	ENSG00000169203.16	3.15061607489274	0.0383238879014779	0.00162926501955937	0.150338925387928	0.236142553596249	1.09091292377477e-26	1.92028008083874e-26	23	27	27	2.78800826672231
AC069148.1	2	202032770	202033537	ENSG00000273209.1	3.14793698819993	0.0577083530831129	0.00164427133598433	0.0652150367091503	0.0727412129434574	1.49514603216042e-08	8.07274070809553e-09	45	45	45	2.78402651404821
DNAJC9	10	73183362	73248862	ENSG00000213551.4	-3.13776903972796	-0.070891939575179	0.00170238960765165	0.0342122303441888	0.0587446582735792	3.98878591834188e-07	1.90658676330107e-07	26	27	27	2.76894104055593
NIT1	1	161118086	161125445	ENSG00000158793.13	3.13612110135751	0.0621615804855333	0.00171198494965834	0.0521202769493191	0.106175065164283	5.09858530048391e-12	3.6378386675666e-12	27	27	27	2.7665000575964
CACNA1A	19	13206442	13633025	ENSG00000141837.19	-3.1350227747718	-0.658245529487455	0.0017184076999263	0.000565899267242046	0.0035029505573977	0.222276265783485	0.0477171913724525	2	2	2	2.76487378996796
RPP25L	9	34610486	34612104	ENSG00000164967.9	-3.12733796532315	-0.0470670479949952	0.00176397024127462	0.201094560570893	0.296359768886217	2.57759081253244e-34	6.46390531668535e-34	44	45	45	2.75350874582508
CCS	11	66592821	66606019	ENSG00000173992.8	3.12082248607877	0.113433516181566	0.00180346711649911	0.0155070915431501	0.0309845344075082	0.000256902567621881	9.2009742788753e-05	11	11	11	2.74389177197782
MST1R	3	49887002	49903873	ENSG00000164078.12	3.11976548249327	0.0574589331522686	0.00180995077644823	0.0631595011001456	0.112277075465611	1.15770637973942e-12	8.67183892461201e-13	19	19	19	2.74233323607424
PIF1	15	64815632	64825668	ENSG00000140451.12	-3.11880339372229	-0.116067988517786	0.00181587084486114	0.0169117065185644	0.0137103629951282	0.0154859162327353	0.00427978860031973	32	32	32	2.74091504422839
PSMG1	21	39174769	39183851	ENSG00000183527.11	-3.11520433731246	-0.0225639884964533	0.00183817524075328	0.403680512485629	0.523887211674152	1.73897831726978e-70	2.11043093483378e-69	62	62	62	2.73561308790949
ELP2	18	36129444	36180556	ENSG00000134759.13	-3.10933922108638	-0.212875123637626	0.001875063040323	0.00462377698676771	0.0200921472188175	0.00333224803242515	0.00102774352448815	11	12	12	2.72698412654737
TIAF1	17	29073521	29078857	ENSG00000221995.5	-3.108899478183	-0.108062839032632	0.00187785595963645	0.0171170610629637	0.0253567931547252	0.000960182205859834	0.000319255042938401	30	30	30	2.72633772321696
AC003958.2	17	41402416	41425049	ENSG00000234859.5	-3.10461990676375	-0.059711198296577	0.00190523685454967	0.0731809410291087	0.0715288127897092	1.98936204694166e-08	1.06326642451775e-08	52	52	52	2.72005102616698
DBN1	5	177456608	177474401	ENSG00000113758.13	3.10392524038003	0.439133499457422	0.00190971579459934	0.00126049035470407	0.00535911095621238	0.130962079105692	0.0298407275082105	7	7	7	2.71903125998849
CPNE1	20	35626031	35664956	ENSG00000214078.12	-3.09346633288707	-0.020025645353484	0.00197832998360219	0.572882889590432	0.622174961740758	7.31475157810593e-92	2.93216980110975e-90	100	101	101	2.70370126678086
DMGDH	5	78997606	79236038	ENSG00000132837.14	-3.0917585654171	-0.0779394302786507	0.00198974609948609	0.031152147028866	0.0575157517482829	5.31531879037515e-07	2.51250815870416e-07	39	39	39	2.7012023379758
VSIG10L	19	51331536	51342124	ENSG00000186806.5	3.09165635425689	0.0528400787711142	0.00199043127655048	0.0732173490090539	0.159955651688754	7.84374925944421e-18	8.28748677592571e-18	9	9	9	2.70105281266926
SLC34A1	5	177379235	177398848	ENSG00000131183.10	3.08887640561077	0.141202886287313	0.00200915003196985	0.0118915525529463	0.0267100266915129	0.000698730357587715	0.000237273850900606	22	26	26	2.69698763138329
SYVN1	11	65121780	65134533	ENSG00000162298.18	-3.08521755790242	-0.153841294244895	0.00203403309604778	0.00814403980607543	0.0106708034226448	0.0328399156898749	0.00853972274695304	16	16	16	2.69164198488722
PFDN6	6	33289302	33298401	ENSG00000204220.11	3.08233584724178	0.0872877177010222	0.00205382972349635	0.0241082600344712	0.0330562581186374	0.000158401869006552	5.82698759686565e-05	50	57	57	2.68743556522332
AC067930.3	8	143632071	143633756	ENSG00000254812.1	3.08151809549106	0.0305596994445185	0.00205947958347908	0.22851858856075	0.306719839957335	1.0838366060663e-35	2.89058412797462e-35	34	37	37	2.68624250903717
SRA1	5	140537340	140558252	ENSG00000213523.10	3.07997178618154	0.0389064202915234	0.00207020204853045	0.129492127346711	0.199934072857824	2.22481909864406e-22	3.10448697305463e-22	52	52	52	2.68398726600219
UBE2Z	17	48908369	48929056	ENSG00000159202.17	-3.07821609593384	-0.0797892799814593	0.00208243847586167	0.030555224964496	0.0462176851337824	7.39836885261214e-06	3.14737791933145e-06	32	32	32	2.68142782064794
BMP2K	4	78776342	78916372	ENSG00000138756.17	3.07524062145337	0.103498701304211	0.00210332787617756	0.0193586430563003	0.0291180448753736	0.000397441173074399	0.000139178405966712	72	73	73	2.67709302226588
SUPT5H	19	39436156	39476670	ENSG00000196235.13	3.0711411396661	0.204850280782813	0.00213242325382111	0.00465022790453233	0.00425962107891796	0.178259720648239	0.0392096777473854	6	6	6	2.67112659019175
NMNAT1	1	9943428	9985501	ENSG00000173614.13	3.07037362931366	0.120795044745376	0.00213791137167456	0.0140667969456398	0.00858307831533433	0.055758770018157	0.0138156120691283	25	25	25	2.67001030267752
AL590683.1	1	24200240	24211693	ENSG00000230023.2	-3.0682473080772	-0.13297622861756	0.0021531834391329	0.0114425802422912	0.00774060027268928	0.069335875612543	0.0168261709739566	28	28	28	2.66691896915026
ZFP57	6	29672392	29681110	ENSG00000204644.9	-3.06095004932988	-0.0380241340646802	0.00220635899306841	0.301354191493954	0.386616211738147	4.8457771605406e-47	2.06113541140032e-46	138	143	143	2.65632382280057
AC008014.1	12	46383679	46876159	ENSG00000257261.5	-3.05347485520083	-0.0235251798580907	0.00226207678161697	0.352206816691229	0.386170029149717	5.65871560787438e-47	2.39920163719294e-46	111	111	111	2.64549265791338
SLC27A3	1	153774354	153780157	ENSG00000143554.13	3.05131158582975	0.249142170541602	0.00227843996731176	0.00396025823541295	0.00602518984402428	0.109222663795641	0.0253800001662846	7	7	7	2.64236240978889
LINGO1-AS1	15	77641764	77652288	ENSG00000259666.2	3.05072158474101	0.148324886990257	0.00228292157592863	0.00774392405577189	0.00849539038291897	0.0570304148695245	0.0140946186548301	12	12	12	2.64150900735622
PAAF1	11	73876699	73931124	ENSG00000175575.12	-3.04857689654854	-0.0395112632297178	0.00229928059627979	0.117518747705437	0.293044192211959	7.03817586145778e-34	1.74024264682765e-33	40	41	41	2.63840802569467
TBC1D29	17	30557112	30563493	ENSG00000266733.5	-3.04838527292248	-0.475864629311309	0.00230074745525816	0.000862680503005531	0.00967645904119406	0.0421874836578757	0.0107269191720145	5	5	5	2.63813104965257
RAMMET	15	82986207	82991057	ENSG00000169612.3	-3.0474064639921	-0.051430879708038	0.00230825351621025	0.091702135691914	0.0842441253549345	9.82831225677523e-10	5.8882108358406e-10	52	57	57	2.63671649419708
PSMD5	9	120815496	120842984	ENSG00000095261.13	3.04587781308086	0.065461364257363	0.00232002095345832	0.0449665986815591	0.101941402825422	1.41911347399556e-11	9.80283788174953e-12	13	13	13	2.63450809272538
ALX3	1	110059994	110070700	ENSG00000156150.6	-3.04459324763129	-0.0440920868764871	0.00232995189475836	0.101052505820791	0.0422190101093488	1.8758314342275e-05	7.6740463710018e-06	112	113	113	2.63265304552191
NRIP1	21	14961235	15065936	ENSG00000180530.10	3.04175146819615	0.111464499917127	0.00235206008466035	0.0179256017969214	0.0112809861730047	0.0281966529822491	0.00741339320851954	42	43	43	2.62855158816429
S1PR5	19	10512742	10517931	ENSG00000180739.13	3.04035187440065	0.0540119047505734	0.00236301895290931	0.0715575807297434	0.121600876829874	1.18164834389452e-13	9.4973396821178e-14	35	35	35	2.62653279503673
AP005432.2	18	9473421	9474006	ENSG00000273335.1	3.03989089982155	0.158676230726055	0.00236663862194361	0.00817210410258486	0.00521792305423847	0.136161599817268	0.0309030482381644	19	19	19	2.62586805236987
THOC5	22	29505879	29555216	ENSG00000100296.13	3.03146790218153	0.0297059485057905	0.00243367793960282	0.230880685519151	0.260389193202597	1.09654449626245e-29	2.22646213994014e-29	90	90	90	2.6137368945972
CEP250	20	35455164	35519280	ENSG00000126001.15	3.02985565841352	0.0642481380878807	0.00244670640035421	0.0537740336847949	0.0767789199899165	5.76581060522782e-09	3.21889740475968e-09	94	94	94	2.61141814195027
OBP2B	9	133205277	133209250	ENSG00000171102.14	3.02978411057128	0.0650384418988388	0.00244728605124507	0.0581085547136846	0.113766368688194	8.05173076661467e-13	6.08805788257294e-13	25	25	25	2.61131526513262
ARGLU1	13	106541673	106568164	ENSG00000134884.13	3.02937032982688	0.0592105419743473	0.00245064079660802	0.0554061829720615	0.0805111067298964	2.38375720812774e-09	1.38030268265006e-09	34	35	35	2.61072034092391
POLI	18	54269404	54321266	ENSG00000101751.10	3.02756340527213	0.0202181099343909	0.00246533988552113	0.495346618557182	0.594590177839081	2.38353832253649e-85	6.00573701040197e-84	129	134	134	2.60812319799704
ETV3	1	157121191	157138474	ENSG00000117036.11	-3.018976533432	-0.119143965556177	0.00253630176242114	0.0136013612299494	0.00375217639914437	0.206499954477748	0.0446930599284869	40	40	40	2.59579907651671
LINGO4	1	151800264	151806154	ENSG00000213171.2	3.01224674118105	0.0310736744264976	0.00259321720487731	0.280128667949681	0.405448804380666	6.26989486046137e-50	2.9942217745301e-49	25	25	25	2.58616110570306
FBF1	17	75909574	75941140	ENSG00000188878.19	3.00437202945692	0.0324303239089431	0.00266129687400651	0.174194243609773	0.124019517629626	6.51480652952797e-14	5.33785716975623e-14	122	122	122	2.57490667616213
AL049869.3	14	64514154	64540368	ENSG00000259116.1	-3.00352205983761	-0.0584369303275127	0.00266874200731845	0.0541932530875524	0.0970422288874667	4.61681177763614e-11	3.06819856459947e-11	37	37	37	2.57369340830826
RFC4	3	186789880	186807058	ENSG00000163918.10	-3.00320686574884	-0.0400891864308165	0.00267150771967785	0.123569235137909	0.187921423737367	5.44250202503763e-21	7.03419214786346e-21	27	27	27	2.57324356652744
HSPA4	5	133051962	133106449	ENSG00000170606.14	3.00236463087106	0.0461848561076258	0.00267891087783197	0.0863851105440067	0.125217216166455	4.84863160893305e-14	4.00493729288129e-14	39	39	39	2.57204173428638
ZKSCAN1	7	100015572	100041689	ENSG00000106261.16	-3.00191408846736	-0.0791967550677901	0.00268287879195243	0.0336942724089851	0.0132230655021535	0.017448954549969	0.00477887593409468	58	60	60	2.57139894759466
BAK1	6	33572547	33580293	ENSG00000030110.12	3.00063059626624	0.022800158874495	0.00269421193317098	0.390546674392076	0.526096202450083	6.45968370463406e-71	7.9488859239187e-70	28	28	28	2.56956824462398
AL590226.1	9	136648610	136660421	ENSG00000228401.4	2.99909284110374	0.187831244626604	0.00270784779491458	0.00559780694442355	0.0177444991514891	0.005836213900309	0.0017352908229334	4	4	4	2.56737575050626
RPL36AL	14	49618519	49620685	ENSG00000165502.6	-2.9930031974116	-0.0213045877441185	0.00276246855091519	0.462634394188596	0.585633825353645	2.49530286839041e-83	5.69113316184314e-82	29	29	29	2.55870265746674
CGN	1	151510510	151538692	ENSG00000143375.14	-2.99178476696081	-0.185828719199702	0.00277351729827895	0.00588587498642961	0.0073562005061493	0.0766634602308849	0.0184235796587171	13	14	14	2.55696912110526
NLRX1	11	119166568	119184016	ENSG00000160703.15	2.99077523541875	0.0815430412537708	0.00278270230678353	0.0261675356568497	0.0398272311128969	3.27244585030775e-05	1.30447007926552e-05	14	14	14	2.5555332519615
TMEM259	19	1009648	1021179	ENSG00000182087.12	2.98734989468027	0.0814092956744285	0.00281407447849894	0.028244690049738	0.067233049939443	5.46227621880071e-08	2.81537250197506e-08	11	11	11	2.55066441252563
AC004846.1	14	73242651	73245979	ENSG00000258376.2	-2.98639131720813	-0.0313003858507504	0.00282291160111692	0.198002344132688	0.324916720248532	3.69788239536269e-38	1.11554468796131e-37	8	8	8	2.54930272148051
RGS14	5	177357837	177372601	ENSG00000169220.17	-2.97957808235151	-0.0315659550023799	0.00288645654074148	0.180056888555019	0.248989117267539	2.8920661547511e-28	5.44972497818226e-28	41	41	41	2.53963497696952
PSEN2	1	226870184	226896105	ENSG00000143801.16	2.9743776960627	0.0720453351950529	0.00293583464136312	0.0346887938132563	0.063165679763488	1.4178537534068e-07	7.0497164454763e-08	29	30	30	2.53226840937107
LRR1	14	49598697	49614672	ENSG00000165501.16	-2.9724552472817	-0.0625471887007975	0.00295428275562042	0.0501085270933583	0.0808944672500216	2.17669911587256e-09	1.26566996737925e-09	32	33	33	2.52954794053087
AL138762.1	10	100911103	100912739	ENSG00000272572.1	2.97191434905525	0.0582498874267491	0.00295949233253267	0.0554414687355184	0.0868826643323651	5.24591056591533e-10	3.20380374840832e-10	21	21	21	2.52878278086296
LINC00578	3	177441921	177752305	ENSG00000228221.5	2.97144242928612	0.361818609720107	0.00296404439985431	0.00140892408155149	0.00659959100974061	0.0936307680333022	0.022085846834558	8	8	8	2.52811529513694
SP6	17	47844908	47855874	ENSG00000189120.4	-2.96939610605164	-0.233234194742188	0.00298385693087072	0.0036309046945167	0.00510767729897627	0.140381915084282	0.031730229661966	7	7	7	2.52522200412931
TAB2	6	149218641	149411613	ENSG00000055208.18	2.96879868310754	0.043428037320122	0.00298966393272653	0.107231593448387	0.143494683690633	5.10901961798918e-16	4.81193001073864e-16	71	71	71	2.52437762785127
AC022101.1	5	122436497	122479087	ENSG00000250328.5	2.96601583476859	0.0456538566066944	0.00301684956233096	0.0995413320058766	0.121795551410319	1.12641343408632e-13	9.07185120368812e-14	75	75	75	2.52044634573435
STX4	16	31032889	31042975	ENSG00000103496.14	2.96376710235952	0.0659588569215586	0.0030389819389391	0.0429495018605854	0.0706815741327766	2.42843810913976e-08	1.29064147791432e-08	51	53	53	2.5172718809804
NTAN1	16	15037853	15056079	ENSG00000157045.8	-2.9615279358838	-0.134248750552243	0.00306116722052521	0.0117238406589143	0.0701913544902056	2.72533453969051e-08	1.44263690954262e-08	10	13	13	2.51411294581339
RSPH10B	7	5925550	5970683	ENSG00000155026.16	2.96048282735875	0.103458652286292	0.00307157245065252	0.0189160016322706	0.0880591236279081	3.96333315170753e-10	2.443708660626e-10	22	23	23	2.51263923631137
AL365277.1	1	39565160	39573203	ENSG00000228060.1	-2.95730977425796	-0.0939791875709339	0.00310336168747721	0.0222877203430034	0.0535439238667699	1.34295693207006e-06	6.15558359667436e-07	12	12	12	2.5081676057495
CAPG	2	85394748	85418432	ENSG00000042493.15	-2.9571955625399	-0.0267199571826005	0.00310451149077357	0.283522153238587	0.391273050666764	9.53826407222162e-48	4.20582852689337e-47	35	36	36	2.50800672835454
CRCT1	1	152514502	152516010	ENSG00000169509.5	2.95519523362875	0.0870332941335064	0.00312471247290109	0.0238955346052326	0.0481282832109069	4.74246452518488e-06	2.05653704388913e-06	30	30	30	2.50518993901669
CATSPER1	11	66016752	66026517	ENSG00000175294.5	-2.95349586555805	-0.0943543037815022	0.00314196817252495	0.0226950085851853	0.0073563654135762	0.0766601446184901	0.0184235796587171	32	32	32	2.50279821858529
VPS45	1	150067279	150145329	ENSG00000136631.12	2.9487182814462	0.114860850348426	0.00319094708173655	0.0115461693653157	0.0269000238523674	0.000668265815612013	0.000227454246269157	5	7	7	2.49608039803161
ZNF451-AS1	6	57114894	57174236	ENSG00000226803.7	2.94771390799959	0.102053264691078	0.00320133183906907	0.0180117865545222	0.0215403165857808	0.00236292944972135	0.000743518061468762	21	23	23	2.49466930604736
FKRP	19	46746046	46776988	ENSG00000181027.10	2.94463769632638	0.0243738981682448	0.00323333036668009	0.310261156792121	0.426881622887069	2.49978389326161e-53	1.38359199177833e-52	37	37	37	2.49034991892818
GINS2	16	85676198	85690073	ENSG00000131153.8	-2.94416915956024	-0.0538488069911163	0.00323822954508778	0.0685858770583423	0.0465276129980432	6.88353453616387e-06	2.93828145858816e-06	62	63	63	2.48969236909976
HOXB-AS2	17	48557262	48560333	ENSG00000239552.2	2.94366755439318	0.0871973951688135	0.00324348199370883	0.0237626751400155	0.02204150720928	0.00209851744035785	0.000666501378973371	46	47	47	2.48898850872639
CLN6	15	68206992	68257211	ENSG00000128973.12	-2.94035989117203	-0.0745495973674422	0.00327831226969698	0.0303906743089918	0.0606420400637279	2.55964397535272e-07	1.24438422291827e-07	17	17	17	2.48434968086098
PDCD1	2	241849881	241858908	ENSG00000188389.10	-2.93979760117641	-0.0562623130425649	0.0032842670538419	0.0570702694593053	0.0367427361776648	6.70926778394486e-05	2.58488692290756e-05	55	59	59	2.48356153629851
AC015908.2	17	10844674	10880895	ENSG00000263508.5	-2.93970301260871	-0.182707598690153	0.00328526973677124	0.00574677909169517	0.00565270398222102	0.120841244295435	0.0277476706344547	28	28	28	2.48342896693157
CRNN	1	152409243	152414263	ENSG00000143536.7	2.93711270547964	0.0655200767009	0.00331283681213251	0.0450418452879176	0.0952807383513647	7.04699348902114e-11	4.6068506882855e-11	23	23	23	2.47979995661302
AC008537.4	19	40779780	40796943	ENSG00000282951.1	-2.92397366238101	-0.122324844869199	0.00345593986462498	0.0117411335963347	0.0242577558963569	0.00124361042479452	0.000406997292272903	10	10	10	2.4614338231054
NPIPA2	16	14748066	14765413	ENSG00000254852.8	2.9161079498539	0.0652611749682127	0.00354427847728121	0.0471770398862724	0.0759764327923978	6.96951107188568e-09	3.86479414552513e-09	25	29	29	2.45047216251997
CLASRP	19	45039040	45070956	ENSG00000104859.14	2.91118169159389	0.323576349368883	0.00360064571819388	0.00179982731717125	0.00390287283236856	0.197601592494333	0.0429851960680882	5	5	5	2.4436196084823
RAPGEF5	7	22118238	22357144	ENSG00000136237.18	-2.91091378551814	-0.0415346588904463	0.00360373440388307	0.101889581581668	0.147910872606992	1.67835204335875e-16	1.62649931761257e-16	59	61	61	2.44324722412428
RPS23	5	82273358	82278577	ENSG00000186468.12	2.90740581005351	0.0228629409078978	0.00364440077420604	0.280277602067471	0.394859179977844	2.70532505818761e-48	1.21931193481671e-47	27	28	28	2.43837386977383
CCZ1B	7	6794134	6826770	ENSG00000146574.15	-2.90520676550229	-0.0241356555008823	0.00367010563933739	0.332757670103781	0.579005705118977	7.31319288538436e-82	1.5478557537328e-80	53	60	60	2.43532143495199
AF001548.2	16	15726674	15732993	ENSG00000263335.1	-2.89832002192088	-0.0192644803793893	0.00375167563847173	0.488779346489756	0.609450977394394	8.42222580966771e-89	2.8938074262135e-87	19	21	21	2.42577471680451
SLC43A3	11	57406954	57427580	ENSG00000134802.17	2.89727235609596	0.0660936185885158	0.00376422810966236	0.041033952105823	0.0656266781760816	7.96344436894729e-08	4.05554168271083e-08	27	27	27	2.4243240664972
AL139124.1	10	94314907	94315327	ENSG00000273450.1	2.89616347636075	0.0763221198550578	0.0037775555783471	0.0330311181427604	0.0408480536104817	2.58058112238782e-05	1.03900950267326e-05	45	45	45	2.42278913726243
FAM149B1	10	73168166	73244504	ENSG00000138286.14	2.89159674622015	0.092444082637303	0.00383289562009291	0.0166804183223433	0.023909065948154	0.00135010834142118	0.000439522726980663	61	61	61	2.41647300757448
LY75	2	159803355	159904749	ENSG00000054219.10	-2.87897177288339	-0.021305279125672	0.00398974042390646	0.375180551368749	0.497583007108741	1.63758677853642e-65	1.58699349660309e-64	26	26	26	2.39905535898298
C15orf65	15	55408548	55418764	ENSG00000261652.2	-2.87625114844823	-0.0853412438306228	0.00402429374736045	0.0264779029774834	0.0532375940416997	1.44238492968796e-06	6.58394615032383e-07	45	45	45	2.39531032611276
CD46	1	207752057	207795513	ENSG00000117335.19	2.87519787972234	0.0892597605259373	0.00403774358349662	0.0228514940544508	0.0543145471386966	1.12205128349047e-06	5.18254603344738e-07	10	10	10	2.39386126434443
ITPKC	19	40717103	40740860	ENSG00000086544.2	-2.87406804577957	-0.0285137960279271	0.00405221647931133	0.189492496432327	0.220124329719359	9.2899997941944e-25	1.47351014023605e-24	69	71	71	2.392307361619
HSBP1L1	18	79964561	79970822	ENSG00000226742.3	-2.87037640743556	-0.0462454000938615	0.00409983435063071	0.0851696984213135	0.141838904775997	7.74491364774032e-16	7.20730981353695e-16	37	38	38	2.38723369012425
ZNF257	19	22052452	22091480	ENSG00000197134.11	2.87018356037633	0.0272393807739732	0.00410233575544832	0.233649036649646	0.334893331379722	1.539719109737e-39	4.95567883602686e-39	73	74	74	2.38696879770458
ACO2	22	41469125	41528989	ENSG00000100412.15	2.86691198103937	0.143054450155028	0.00414498275152973	0.00943825399267788	0.0239075875352953	0.00135057892177108	0.000439612207092903	17	17	17	2.38247727233471
CRLF3	17	30769388	30824776	ENSG00000176390.11	2.86630678286927	0.0799241256889163	0.00415291582107949	0.0259168863939195	0.0578894547914132	4.87101987194798e-07	2.30992038081961e-07	20	20	20	2.38164687187861
DPP3	11	66480013	66509657	ENSG00000254986.7	2.86484862465121	0.0552141721414527	0.00417208628816064	0.0565841313860704	0.0930491502604579	1.20302870261639e-10	7.72524468491193e-11	30	30	30	2.37964671796255
AC006449.5	17	38749360	38751457	ENSG00000277182.1	2.86449027460605	1.02663334603668	0.00417680980420323	0.000187243428436345	0.00568830393950931	0.119674022536594	0.0275103280817652	2	2	2	2.37915530037904
USP14	18	158383	214629	ENSG00000101557.14	2.8622402045798	0.096424045526959	0.00420657966609356	0.0178635059607515	0.0220910756650312	0.00207404744600144	0.000659600587224497	29	29	29	2.37607088180668
AC133550.2	16	28862166	28863340	ENSG00000261766.1	2.86189472692457	0.0938366028458229	0.00421116756223159	0.0198455830871638	0.039478375581528	3.54917636185916e-05	1.40989516764401e-05	17	17	17	2.37559747767146
ATP6AP1L	5	82279462	82386977	ENSG00000205464.11	-2.86072632856815	-0.0162328932993131	0.00422671738516882	0.534798326256593	0.65715481826465	7.69950780690343e-101	5.99125104059826e-99	31	31	31	2.37399678982534
MFAP3L	4	169986597	170033031	ENSG00000198948.11	-2.85985276955203	-0.073150915645228	0.00423837729460193	0.04168279117484	0.0838702509119025	1.07415560452607e-09	6.41500417486944e-10	10	10	10	2.37280038559826
AP001107.4	11	66259567	66261834	ENSG00000254461.1	2.8592021668001	0.0949739227121725	0.00424708022109112	0.0208791162650008	0.0404906373363736	2.8043580641697e-05	1.12585256174183e-05	27	27	27	2.37190953574863
BST2	19	17402939	17405648	ENSG00000130303.12	-2.85439241126244	-0.0480712294694847	0.00431192339936717	0.0840786513576275	0.0765818295656009	6.04070979599214e-09	3.36668288512294e-09	109	110	110	2.36532896292513
PARK7	1	7954291	7985505	ENSG00000116288.12	-2.84918918761749	-0.0490612355184262	0.0043830808442719	0.0664070120093176	0.109300902813935	2.3883109559087e-12	1.74934955975517e-12	28	28	28	2.35822051887436
LUZP1	1	23084023	23177808	ENSG00000169641.13	-2.84822339431097	-0.0649437934301307	0.00439640521842015	0.0505501872499341	0.0828667446384159	1.36327775103907e-09	8.06341328088092e-10	24	24	24	2.3569022853083
UBXN4	2	135741619	135785055	ENSG00000144224.16	-2.84757113891302	-0.0817848580188373	0.00440542468822758	0.0380563695099067	0.0684268847502673	4.12655769825421e-08	2.14783681915341e-08	21	21	21	2.35601221872449
ZBTB1	14	64503712	64533690	ENSG00000126804.13	-2.84472053900075	-0.0381624870903228	0.00444504027831231	0.112412305957599	0.141981969345822	7.47167250749855e-16	6.95793015756703e-16	59	59	59	2.35212429935754
CYP2C8	10	95036772	95069497	ENSG00000138115.13	2.84446246939793	0.131237156333386	0.00444864263253001	0.00919968260225742	0.024261283815455	0.00124257734026693	0.00040670950437336	7	7	7	2.35177248050817
ERICH1	8	614746	738106	ENSG00000104714.13	2.84031755418451	0.0482414630036041	0.00450686448973593	0.0789483934360953	0.080162600623956	2.5889735556256e-09	1.49324938703593e-09	81	82	82	2.34612549989323
SF3B5	6	144094881	144095573	ENSG00000169976.6	-2.82983546609915	-0.0366372043240587	0.00465719475461663	0.151212695107414	0.257864022277877	2.27329541095229e-29	4.53913884968544e-29	6	6	6	2.33187560035655
EIF5B	2	99337353	99401326	ENSG00000158417.10	-2.82897542035717	-0.134246340470008	0.00466972852783545	0.00875941221798322	0.00572787009111197	0.118391331909186	0.0272604705819736	17	17	17	2.33070836617692
DOCK9-DT	13	99087819	99088625	ENSG00000260992.1	-2.8287090820026	-0.0307333238653432	0.00467361616646474	0.191512254735299	0.239985429000328	3.70588322150877e-27	6.66972404884844e-27	110	110	110	2.33034695810369
PPP1R37	19	45091396	45148077	ENSG00000104866.10	2.82392968478077	0.0555768568147985	0.00474387909892819	0.0596701187212563	0.113576277594465	8.4339603083071e-13	6.36796878865646e-13	26	26	26	2.32386638780092
FEN1	11	61792637	61797244	ENSG00000168496.3	2.81972015192889	0.110688797427631	0.00480655473622254	0.0138373171760251	0.00549599028842397	0.126131201921392	0.028846805416597	28	29	29	2.31816610765253
PCDHA7	5	140834248	141012344	ENSG00000204963.5	-2.819715580476	-0.0630159287835902	0.00480662320587222	0.0444496005205646	0.0662773016469608	6.83606788060082e-08	3.49756101535974e-08	57	58	58	2.31815992114663
PNKD	2	218270392	218346793	ENSG00000127838.13	-2.81780910356504	-0.0274407177162764	0.00483525481716298	0.218208786896584	0.290872271223784	1.35563582910902e-33	3.30862256407228e-33	51	52	52	2.31558063372748
PGAP2	11	3797724	3826371	ENSG00000148985.19	2.81726951214116	0.0809655240515433	0.00484338641212498	0.0278685814072235	0.0477165613689976	5.21949792406167e-06	2.25269152662837e-06	32	32	32	2.31485088095158
MADCAM1	19	489176	505342	ENSG00000099866.14	-2.81641847764898	-0.246532372272461	0.00485623657478905	0.00353383595502244	0.0125426071923397	0.020627186245117	0.0055680492949036	2	2	2	2.31370016447341
AC139795.2	5	177611253	177619754	ENSG00000247679.2	-2.8158364043832	-0.0553641512349642	0.00486504332229048	0.0588843246985956	0.110316862653721	1.86566696552409e-12	1.37874695378738e-12	27	31	31	2.3129132880682
ZNF763	19	11965037	11980381	ENSG00000197054.11	2.81236529464301	0.0447804842467581	0.00491786174036184	0.0880853483097035	0.0988822639951354	2.96610130009305e-11	2.00749179821816e-11	91	94	94	2.30822368508123
CHP1	15	41230839	41281890	ENSG00000187446.11	-2.81111225122842	-0.0545482468150594	0.0049370558268915	0.0581947108083809	0.0646381564323667	1.00409768480552e-07	5.06288860827021e-08	35	35	35	2.30653196186821
AL121899.1	20	2207217	2213151	ENSG00000226644.5	2.80968579118085	0.0961406113463235	0.00495898875481951	0.0185354945274067	0.0453857868928035	8.97861264515664e-06	3.78917302241191e-06	8	8	8	2.30460687652949
TSPOAP1	17	58301228	58328760	ENSG00000005379.15	2.80848009415753	0.0347667592484227	0.00497759595656941	0.140810542224466	0.251721646313544	1.32581595813922e-28	2.54177805900756e-28	3	3	3	2.30298035902393
GTSF1	12	54455950	54473602	ENSG00000170627.10	2.80604951266478	0.0589934879293847	0.00501529852830718	0.0442101496510348	0.104683649194813	7.31572722317735e-12	5.16543952739075e-12	43	43	43	2.29970321113054
IGSF8	1	160091340	160098943	ENSG00000162729.13	2.80496637566845	0.132764359386261	0.00503218289771599	0.00902392066378979	0.0112569532897835	0.0283659874263542	0.00745323879749481	6	6	6	2.29824358258161
PLCE1	10	94030812	94332823	ENSG00000138193.15	2.80492862250874	0.0617454206215784	0.00503277233472754	0.0458971801327874	0.0701273124699629	2.76670409182752e-08	1.46336443461891e-08	36	36	36	2.29819271514386
C12orf77	12	24993424	25006403	ENSG00000226397.8	2.80210212687495	0.0313770253298835	0.00507707986446479	0.176570955720094	0.282273801212057	1.78176664001163e-32	4.16426028781101e-32	15	15	15	2.29438600491851
GPR146	7	1044576	1059261	ENSG00000164849.9	2.80149059881993	0.107380437869217	0.00508671231977233	0.0141612159366994	0.0128645017378634	0.0190554205359765	0.0051754541463265	17	17	17	2.29356282330207
FSTL4	5	133196455	133612564	ENSG00000053108.16	-2.79865053690571	-0.0226059578053809	0.0051316642852342	0.336702022224861	0.462964365269146	2.39444029245918e-59	1.76951584621454e-58	37	37	37	2.28974176302183
HMGA1	6	34236873	34246231	ENSG00000137309.19	-2.798250859593	-0.14100268133626	0.00513801903825976	0.00786410589398498	0.00410442034562065	0.186391251998941	0.040809859528523	29	29	29	2.2892042908451
TOGARAM2	2	28956611	29061373	ENSG00000189350.12	2.79481068028702	0.0304934743175438	0.00519301164261556	0.190256324216933	0.257474672467107	2.54321297672525e-29	5.06354109207818e-29	58	59	59	2.28458070372537
BLOC1S2	10	100273280	100286712	ENSG00000196072.11	2.79448335680216	0.0266276326036544	0.00519827164579334	0.233387703049203	0.320949015670455	1.29241650604538e-37	3.80767287419899e-37	85	85	85	2.28414102933933
SERPINC1	1	173903804	173917378	ENSG00000117601.13	-2.79428257328179	-0.112112331316353	0.00520150056637365	0.0153609448977013	0.0367832802441163	6.64622516175621e-05	2.56171756570749e-05	58	58	58	2.28387134988732
ATG10	5	81972025	82276857	ENSG00000152348.15	-2.79190403928048	-0.0177701205895167	0.00523988932807988	0.46166009628784	0.541863932018053	4.79752391574395e-74	6.86086526703756e-73	86	87	87	2.28067788567119
ZNF683	1	26361634	26374522	ENSG00000176083.17	-2.7914958117857	-0.177899557913744	0.00524650366174559	0.00581287923336919	0.00588081172778526	0.113573615005638	0.0262677491504225	8	8	8	2.28013001968978
CPD	17	30378905	30469989	ENSG00000108582.11	2.79012943293031	0.0948252938424712	0.00526869741750302	0.0176166961156593	0.0326389203264437	0.000174598828753703	6.39170528842205e-05	8	8	8	2.2782967423424
MTFR1L	1	25818640	25832942	ENSG00000117640.17	-2.78866256946845	-0.0380858179588817	0.00529261768065345	0.107188968144183	0.202223389460866	1.20344538542432e-22	1.70535790562334e-22	6	6	6	2.27632947672088
BCL2L1	20	31664452	31723989	ENSG00000171552.12	2.78726387023926	1.96130512043938	0.00531551769881184	4.35328056207141e-05	0.0155798824944841	0.0098284029961896	0.00281260996391577	1	1	1	2.27445443146275
NECAB3	20	33657087	33674463	ENSG00000125967.16	2.78709388198371	0.139334794322225	0.00531830689921651	0.00790397326509434	0.00515983342549221	0.138367376438257	0.0313257368438108	14	14	14	2.27422660480241
TMEM176A	7	150800403	150805120	ENSG00000002933.7	-2.78690642013132	-0.0332407094618125	0.00532138434236941	0.155842088880696	0.195766248728842	6.78072557142098e-22	9.19030290249026e-22	83	85	85	2.27397537258399
RELL2	5	141636950	141641077	ENSG00000164620.8	2.78641841857022	0.105449976236319	0.00532940310079076	0.0159960134485929	0.0156042288051834	0.00977067759645745	0.00279699821818031	19	19	19	2.27332142972564
ZSCAN21	7	100049774	100065038	ENSG00000166529.14	2.7860690829378	0.0403622562759949	0.00533515002458866	0.110268601618811	0.146519753447468	2.38462132735564e-16	2.28500149212404e-16	34	34	34	2.27285336369313
VPS33B-DT	15	91022619	91036611	ENSG00000214432.9	-2.78582983000289	-0.196097527290918	0.00533908920535303	0.00431410659057327	0.0096545100922521	0.0424227321006366	0.0107836261122924	6	6	6	2.27253282290142
PBX3	9	125747345	125967377	ENSG00000167081.16	-2.78391089190758	-0.0345032963874741	0.00537077870728986	0.141375565053598	0.203308791465479	8.9876021877388e-23	1.28322228386603e-22	48	49	49	2.26996274153305
FAM171B	2	186693971	186765965	ENSG00000144369.12	2.78309904406133	0.0544796556435612	0.00538423668166113	0.0568619232860563	0.0650949033366148	9.02124246836792e-08	4.57224320881949e-08	45	45	45	2.26887585753591
SLU7	5	160401641	160421711	ENSG00000164609.9	2.78154024569979	0.0378788898510122	0.00541016222077628	0.121414755691245	0.204867744689433	5.90551438364776e-23	8.52371141441203e-23	32	32	32	2.26678971261399
HLA-DOB	6	32812763	32817048	ENSG00000241106.6	2.78081947093687	0.0242724483740047	0.00542218802609446	0.389118807498034	0.50959612118146	9.45380707908529e-68	9.96475177738572e-67	56	60	60	2.26582542639415
MICA	6	31399784	31415315	ENSG00000204520.12	2.77903253747853	0.0247091347447889	0.00545210636177781	0.443132860339005	0.501118525228863	3.63878041139723e-66	3.6465770304162e-65	147	151	151	2.26343568037173
HOXA3	7	27106184	27152581	ENSG00000105997.22	-2.7789250773949	-0.0554007716905552	0.00545391028977514	0.0545930634275609	0.0389034669391673	4.05724959926075e-05	1.60090814663593e-05	64	64	64	2.26329200995435
AC116407.2	17	32127595	32128454	ENSG00000277511.1	-2.77278394906493	-0.110017202911195	0.00555790071358312	0.0116389927321254	0.017349170438601	0.00641676122616014	0.0018944924225605	11	11	11	2.25508921573211
C6orf203	6	107028213	107051342	ENSG00000130349.9	2.7713164629769	0.105764421174941	0.00558301367606545	0.0144933974310747	0.0282729883973179	0.000484379822462794	0.000167823817104236	15	47	47	2.25313130830711
PRDM1	6	106086320	106109939	ENSG00000057657.15	2.76970966370411	0.0800562164224613	0.00561062807944932	0.0213749147623088	0.0103775293093015	0.0353479871905747	0.00912287924216187	50	50	50	2.25098851910555
PIWIL1	12	130337887	130372637	ENSG00000125207.7	2.76906596457233	0.0359680506150899	0.00562172520105867	0.149696235757565	0.250117628647852	2.09634736693393e-28	3.98148974716594e-28	38	39	39	2.25013038722034
AC022916.1	17	35231450	35242963	ENSG00000266947.1	2.7666340601022	0.0647326762155885	0.00566382922873232	0.0403101130026058	0.0317685163053368	0.00021392453554894	7.75621291455208e-05	53	54	54	2.24688984962219
FAM213A	10	80407829	80437115	ENSG00000122378.13	2.76554815822023	0.0415848697509735	0.00568272135263284	0.096754357436369	0.129163936329683	1.82725410421554e-14	1.55094220566315e-14	36	40	40	2.24544363869059
CABP1	12	120640552	120667324	ENSG00000157782.9	2.76550462677305	0.152427607361808	0.00568347988040574	0.0075818176366489	0.0115461875218013	0.0263961299703963	0.00697026600461175	10	10	10	2.24538567307484
AC087289.5	17	75876372	75879546	ENSG00000267801.1	-2.76514961259017	-0.148441361572942	0.00568966934992442	0.00747179461495676	0.0102794849819407	0.036230304570013	0.00932774698486872	17	17	17	2.24491297150928
AL357033.1	20	62640719	62643304	ENSG00000167046.4	2.76505801668016	0.143035530997601	0.00569126725863276	0.00930655666882999	0.00516182517409525	0.138291088251993	0.0313111449220669	24	24	24	2.24479101969406
AC104211.2	8	92668836	92679594	ENSG00000253177.1	-2.76336498301983	-0.166692089952761	0.00572087553995294	0.00625804786496321	0.00872510859893677	0.0537622119277045	0.0133768785914281	10	11	11	2.24253750039018
NUDT13	10	73110375	73131828	ENSG00000166321.13	-2.75956602818549	-0.0258649728529131	0.00578781897612506	0.198807403156636	0.274274775008603	1.90477087788052e-31	4.20999968071986e-31	234	234	234	2.23748506063859
KIAA0391	14	35121846	35277614	ENSG00000100890.15	2.75592203301747	0.0412938077306411	0.005852694613432	0.0985677099038092	0.174335973973184	1.91787555130739e-19	2.23723107732823e-19	24	25	25	2.23264413625852
CCDC149	4	24806117	24980204	ENSG00000181982.18	2.75576616484343	0.0568969064931625	0.00585548416517415	0.0445063433896988	0.101980435076754	1.40580893090296e-11	9.71346998342611e-12	34	35	35	2.23243718913644
AC132872.1	17	82293716	82294910	ENSG00000260563.3	-2.75379647404053	-0.173774980069356	0.00589083887119859	0.00550782191892285	0.00767800435343919	0.0704761915584272	0.0170731435171125	17	17	17	2.22982285611418
APOBEC3C	22	39014083	39020352	ENSG00000244509.3	-2.75374830341562	-0.0802145740131065	0.00589170590861849	0.0242139931795028	0.0326104774943803	0.000175761323123079	6.43159200662171e-05	15	15	15	2.22975893960466
CD2BP2	16	30350766	30355361	ENSG00000169217.8	2.75295962363942	0.16971195397286	0.00590591795827054	0.00540836694454413	0.0123676902325538	0.021536708536327	0.00579111035462681	10	10	10	2.22871259030658
HOXB2	17	48540894	48544989	ENSG00000173917.10	2.75239118305811	0.0346551811203599	0.00591618043889898	0.135334504993838	0.200861826380471	1.73473622477067e-22	2.43734270737073e-22	37	37	37	2.22795858882945
NFE2L3	7	26152240	26187125	ENSG00000050344.8	-2.75158704123427	-0.0515825924130461	0.00593072565921755	0.0585231538364167	0.130424810571353	1.33672240435405e-14	1.14450111090233e-14	24	24	24	2.22689216489663
SMOX	20	4120980	4187747	ENSG00000088826.17	2.75039898630036	0.0845609852699518	0.00595227403604002	0.0225400499413756	0.0688869518231274	3.70365744407859e-08	1.93418983598306e-08	17	17	17	2.22531708256964
ORC2	2	200908973	200963680	ENSG00000115942.8	2.74783547145367	0.131384702434124	0.00599901038707657	0.00995491229952749	0.00651546227978545	0.0957546071173434	0.0225372945127913	28	28	28	2.22192038609619
CALM3	19	46601074	46610793	ENSG00000160014.16	2.7473281896126	0.131594934351538	0.00600829791585383	0.00962866390330629	0.00773724913924566	0.0693964222442098	0.016837775270809	15	15	15	2.22124854138277
PIEZO1	16	88715338	88785220	ENSG00000103335.21	-2.74141898970332	-0.0471737457267378	0.00611744437832703	0.0780388664033648	0.0336360727705662	0.000138368177729755	5.12566060905771e-05	75	78	78	2.21342997069631
MRPL10	17	47823272	47831534	ENSG00000159111.12	2.74094830143977	0.0687049255948029	0.00612621458903585	0.0347598232885268	0.0413693016582732	2.28585475322054e-05	9.25839969752085e-06	40	40	40	2.21280779479652
DNLZ	9	136359480	136363789	ENSG00000213221.4	-2.74036663561714	-0.0229604114462529	0.00613706825776044	0.37665566029681	0.510377359747918	6.73195235795625e-68	7.15278477599971e-67	100	107	107	2.21203904637488
MRPS7	17	75261674	75266373	ENSG00000125445.10	2.73938372045594	0.0438146608676359	0.00615544845272141	0.101796863177256	0.176626456183397	1.05605438065291e-19	1.25177295130514e-19	17	17	17	2.21074030123022
GNPDA1	5	141991749	142013041	ENSG00000113552.15	2.73757263755165	0.0435863271073634	0.00618944498073559	0.0716929582226999	0.0716113954031439	1.95105163798824e-08	1.04363376781322e-08	52	52	52	2.20834829324335
MLXIPL	7	73593194	73624543	ENSG00000009950.15	2.73748830422548	0.0246731999822174	0.00619103214544838	0.258067445228278	0.389150954009686	2.00356132667171e-47	8.6755077238898e-47	21	21	21	2.20823694101139
AC067930.4	8	143541973	143549729	ENSG00000254859.1	2.73678889867482	0.0215096393447144	0.00620420918225504	0.378049487634043	0.503471756330966	1.32921770671611e-66	1.36304402323903e-65	29	30	30	2.20731356785915
ARL6IP4	12	122980060	122982913	ENSG00000182196.13	2.73221673592909	0.152678899629082	0.00629097416198961	0.00708733410958831	0.0105009406372017	0.0342691106863477	0.00887299847157455	7	7	7	2.20128209852639
PABPC4	1	39560816	39576790	ENSG00000090621.13	-2.73177005623047	-0.0327191965460286	0.006299509001248	0.168580901739462	0.2272450742135	1.30235357138493e-25	2.16566958101286e-25	46	46	46	2.20069329917476
LYG1	2	99284238	99304742	ENSG00000144214.9	-2.72825825883758	-0.0463430336117152	0.00636697384144988	0.0716771442331499	0.103838277049031	8.97520401480977e-12	6.29515048042787e-12	39	39	39	2.19606693442033
RMDN2	2	37923187	38067142	ENSG00000115841.19	-2.72077967234973	-0.0446562873390284	0.0065128154119989	0.0764500440431033	0.148228555064389	1.54887805476643e-16	1.50820737079562e-16	15	15	15	2.18623123054484
SMYD5	2	73214222	73227237	ENSG00000135632.11	-2.71974046966418	-0.0476250626267202	0.0065333171683467	0.0661234299486494	0.127875679418373	2.51376757890551e-14	2.11531989526726e-14	18	18	18	2.1848662579101
RASGRP1	15	38488103	38565575	ENSG00000172575.11	2.71831341086929	0.0204163405572566	0.00656156527000099	0.426563209735539	0.537547117150877	3.53389028561553e-73	4.7945949272931e-72	39	39	39	2.18299254674698
PEF1	1	31629862	31644896	ENSG00000162517.12	2.71683079876032	0.0758636402875636	0.00659102932097891	0.0271676772451664	0.0553237321191767	8.86678175387515e-07	4.13219297929661e-07	9	9	9	2.1810467563448
IK	5	140647058	140662479	ENSG00000113141.17	-2.71526469594089	-0.0429797474248263	0.00662228175143822	0.0946142049216363	0.0986368952128925	3.14650317443719e-11	2.1219900194275e-11	82	82	82	2.17899234570841
CASP10	2	201182881	201229406	ENSG00000003400.14	-2.71234215298208	-0.0341782122339338	0.00668095921877369	0.139152369305143	0.222339553000661	5.05092998202945e-25	8.12342016547816e-25	18	18	18	2.17516117921406
RNF123	3	49689499	49721529	ENSG00000164068.15	2.71008320620639	0.0617037189921531	0.00672663311133043	0.0430348964096018	0.073475668990593	1.25746925744288e-08	6.83127684312954e-09	32	32	32	2.17220225926085
SLC25A38	3	39383324	39397351	ENSG00000144659.10	-2.70906358366174	-0.0476592447764449	0.00674734075133108	0.0697843618309576	0.11183906885524	1.28806715371713e-12	9.61835548517859e-13	41	41	41	2.17086735673578
STOML3	13	38965925	38991066	ENSG00000133115.11	2.70812888063296	0.0566925614726097	0.00676637406826108	0.0576917251454848	0.0179276202292796	0.00558566784692875	0.00166697788226148	76	76	76	2.16964399660257
C4A	6	31982024	32002681	ENSG00000244731.7	2.70807316282983	0.0392244253536164	0.00676751016991177	0.137627190341852	0.110036340533657	1.9973752155419e-12	1.47278954672368e-12	101	113	113	2.16957108291863
ZCRB1	12	42312078	42326118	ENSG00000139168.7	2.70799231741785	0.101134064494832	0.00676915893541052	0.0205951587392563	0.0239816046132749	0.0013272210449893	0.000432647991462445	56	56	56	2.16946528883354
HOMER1	5	79372636	79514217	ENSG00000152413.14	-2.70412258353048	-0.0518863726260304	0.00684850192939555	0.0582519672233508	0.0406233138237981	2.71910968130786e-05	1.09295509515607e-05	66	66	66	2.16440441755133
PRIM1	12	56731596	56752373	ENSG00000198056.13	2.7025638048492	0.133713572742506	0.00688069769594249	0.00882266612693369	0.0226476993484171	0.00181826190983096	0.000582173132852015	10	10	10	2.16236752250066
AC007541.1	12	106954029	106955497	ENSG00000260329.1	2.69899799140304	0.0694876260754717	0.00695485961028476	0.0327012836995956	0.0738572330912988	1.14926843596485e-08	6.26146953594266e-09	21	21	21	2.15771163218437
APLNR	11	57233577	57237314	ENSG00000134817.10	2.69660839160799	0.0537401162134135	0.00700495957441691	0.0591796050143414	0.0522778238500949	1.80403905467484e-06	8.15456655790392e-07	99	100	100	2.15459436668204
AC024267.3	17	28892469	28893342	ENSG00000264304.1	2.69271457460105	0.146124620197224	0.00708729138392432	0.00827267118879229	0.00720806358485802	0.079704927794663	0.0190834268917584	9	9	9	2.14951971147031
BTBD2	19	1985438	2034881	ENSG00000133243.8	-2.69174171370969	-0.0610804686651514	0.00710799697588523	0.0407480771030874	0.0946883303424411	8.12283674882909e-11	5.27885938129942e-11	19	19	19	2.14825276563835
EID2B	19	39530990	39532854	ENSG00000176401.5	-2.69096386433754	-0.0861167634227196	0.0071245911517725	0.0188334704480386	0.00590491457950789	0.112834221836102	0.0261172880247666	26	27	27	2.1472400528105
C4B	6	32014762	32035418	ENSG00000224389.8	2.68692935493426	0.0679441163341732	0.00721122026384691	0.0386450221675574	0.0339868272006319	0.000127503136804057	4.7471082693081e-05	58	60	60	2.14199123888474
CREB3L1	11	46277661	46321422	ENSG00000157613.10	-2.68594502756498	-0.109060697881921	0.00723249871847873	0.0114396422475534	0.0202737037128339	0.00319145792794228	0.000987197671681902	27	27	27	2.1407116346323
USHBP1	19	17249176	17282786	ENSG00000130307.11	-2.67974567394813	-0.855952032267617	0.00736781153996066	0.000160320672220194	0.00911969689901474	0.0486010922926857	0.0122040432715743	4	4	4	2.13266149141624
AL162231.1	9	34664163	34666112	ENSG00000187186.14	2.67689538664739	0.108416186481358	0.00743078323756263	0.0130702784109317	0.0232767100993287	0.00156726673937662	0.000506096615525193	15	15	15	2.12896540725909
ADAD2	16	84191138	84197168	ENSG00000140955.10	-2.67584900509841	-0.0517542723583795	0.00745402191939945	0.0587464424674435	0.107874561997841	3.37675147636742e-12	2.44759583085572e-12	16	16	16	2.12760933448797
DNAL1	14	73644875	73703732	ENSG00000119661.14	-2.67348566596722	-0.0649160586692039	0.00750674841994063	0.0415164906909761	0.0461420133606692	7.52980827669588e-06	3.20075073907346e-06	40	41	41	2.12454813877094
NDE1	16	15643267	15726353	ENSG00000072864.14	2.6704887418118	0.0473938160305607	0.00757409114608807	0.0908007370035216	0.1566818663706	1.81071066301933e-17	1.86837698552915e-17	23	29	29	2.12066947291404
CFAP70	10	73253759	73358859	ENSG00000156042.17	-2.6692768948524	-0.043078743106132	0.00760147552609396	0.0685488424798037	0.128594913261537	2.10381869018008e-14	1.7777009815887e-14	170	170	170	2.11910209842418
SF3A1	22	30331988	30356947	ENSG00000099995.18	2.66439940119513	0.0888602854260229	0.00771259307321805	0.0228099230145988	0.0280308104690862	0.000512651301704641	0.000177039458642364	33	33	33	2.11279958199389
NFKBIL1	6	31546870	31558829	ENSG00000204498.10	2.66400653764714	0.181119439365385	0.00772160620229702	0.00669949285917764	0.00917916854378125	0.0478696278210941	0.0120397942877308	13	13	13	2.1122923509288
EHMT2	6	31879759	31897687	ENSG00000204371.11	2.66301075491195	0.131972098652519	0.00774449388382238	0.0169018691008396	0.0303455848605388	0.000298266814463485	0.000106006389314958	11	11	11	2.11100695887899
FNDC3B	3	172039628	172401665	ENSG00000075420.12	2.6628547099424	0.857992090374261	0.00774808602163734	0.000210684527515334	0.0044013077363709	0.171191203424115	0.0377994604238467	2	2	2	2.11080556625506
SERPINA11	14	94442464	94452790	ENSG00000186910.3	-2.66142489461439	-0.0320947890912872	0.0077810697901128	0.144474698730006	0.242544152650656	1.80055026585021e-27	3.2875346233335e-27	44	44	44	2.10896068938525
ADAMTSL3	15	83654086	84039842	ENSG00000156218.12	-2.66057881347168	-0.080387068727731	0.00780064685384968	0.0224743194978115	0.0391501629807018	3.83087745149364e-05	1.51610862521683e-05	14	14	14	2.10786938276983
AMPH	7	38383704	38631567	ENSG00000078053.16	2.65817213532896	0.0234649523954348	0.00785657534145144	0.274487596935351	0.35788586295621	8.44133085489458e-43	3.06349280803478e-42	51	51	51	2.10476672042625
AC025031.4	12	46388856	46392126	ENSG00000275481.1	-2.65607258480989	-0.0917380431931948	0.00790565961575402	0.0178382980125272	0.0388494875259153	4.1085403188452e-05	1.61945571413311e-05	9	9	9	2.10206188847295
RAB11B-AS1	19	8374373	8390685	ENSG00000269386.5	-2.6558595298262	-0.0286868409749706	0.00791065583303241	0.182952024587363	0.232898834835765	2.70274423102248e-26	4.64924127112317e-26	79	81	81	2.10178750981964
CCDC102A	16	57512178	57536599	ENSG00000135736.5	2.65443369112843	0.0400044857957257	0.00794416512852281	0.0875068714845553	0.187453416271783	6.15882618574244e-21	7.92902144045356e-21	30	30	30	2.09995173711326
RABGAP1L	1	174159410	174995308	ENSG00000152061.23	-2.64994805736036	-0.0346133054223988	0.00805041467744424	0.122233210866401	0.210373369871307	1.33164005144726e-23	1.99381000127229e-23	110	112	112	2.09418174851568
PHRF1	11	576486	612222	ENSG00000070047.11	-2.64823848485674	-0.0798909074591262	0.00809124236308901	0.0224057538844464	0.0597122124787597	3.18139577842736e-07	1.53340876184408e-07	7	7	7	2.09198478988223
TNFSF15	9	114784635	114806126	ENSG00000181634.7	2.64655339576255	0.0768344199951321	0.00813166663692903	0.0259321985691203	0.0145903447709266	0.0124949912016249	0.00351189373889001	42	42	42	2.0898204338596
AL135936.1	20	19000709	19056796	ENSG00000274863.1	2.64641429353235	0.08492840647792	0.00813501167947935	0.0203092158042653	0.00651617584337986	0.0957363748995079	0.0225363084588874	41	41	41	2.08964181920779
PLGRKT	9	5357973	5437878	ENSG00000107020.9	2.64579820162121	0.0316641034717529	0.00814984188129028	0.145108352258325	0.249753572284623	2.32577202053086e-28	4.40142636879395e-28	11	11	11	2.08885081711883
LINC00654	20	5496067	5504613	ENSG00000205181.5	2.64507550876857	0.0481908109651367	0.00816726895589955	0.0641487310185666	0.0608983244074358	2.41069368307375e-07	1.17564380080586e-07	59	59	59	2.08792314244753
LDB3	10	86668449	86736068	ENSG00000122367.19	2.64288118418753	0.0314825630487662	0.00822038763673113	0.15870217364737	0.162870949439112	3.71429556519462e-18	4.02241118472497e-18	57	59	59	2.08510770259085
PFN2	3	149964904	150050788	ENSG00000070087.13	-2.64276908080924	-0.0908522521330545	0.00822310963910435	0.017461484510727	0.0436678679233661	1.33906519409403e-05	5.53980711461032e-06	14	14	14	2.08496391923365
EVI5	1	92508696	92792404	ENSG00000067208.14	-2.6426041902284	-0.0510499470051855	0.00822711484278108	0.0610429357016324	0.0483860207186411	4.46627265582343e-06	1.94090401882409e-06	41	41	41	2.08475244030922
AC004466.3	12	47788426	47788971	ENSG00000276691.1	-2.64258749978119	-0.0821685021514659	0.00822752035218274	0.0187630407208811	0.0483797820524249	4.47276434900541e-06	1.94308677461774e-06	13	13	13	2.08473103473037
ADGRB2	1	31727117	31764893	ENSG00000121753.12	-2.64221593927722	-0.0961265049292641	0.00823655238059845	0.0190467812547895	0.0167026843084054	0.00749561533091983	0.00218883267837959	41	41	41	2.08425453531756
GALNT3	2	165747591	165794682	ENSG00000115339.13	-2.64188804789674	-0.051005034615216	0.00824453025254252	0.0599865014093782	0.109983282331724	2.02330880671222e-12	1.4910808551315e-12	27	27	27	2.08383408405105
ADORA2B	17	15944917	15975746	ENSG00000170425.3	-2.64160291518276	-0.0409913311494966	0.00825147339036374	0.099888611622207	0.121875074363777	1.10459722440632e-13	8.90156844834247e-14	66	67	67	2.08346849652013
AC091563.1	8	120052180	120056201	ENSG00000254343.2	-2.64019856089499	-0.170841732965868	0.0082857465893707	0.00518343451565876	0.00455214900319812	0.164016285540521	0.0363913758844374	38	38	38	2.08166835326327
DNAJC9-AS1	10	73247360	73276984	ENSG00000236756.4	-2.63519958456819	-0.209435145218708	0.00840878235457845	0.00276083876472473	0.00486262798711342	0.150298074960707	0.0337180608732191	11	11	11	2.07526688826554
CLN5	13	76990660	77019143	ENSG00000102805.14	2.63511482652696	0.0351583564825526	0.0084108824494564	0.110086837676409	0.169333736112655	7.02119232156197e-19	7.97581095185807e-19	38	38	38	2.07515843668433
ACKR4	3	132597237	132618967	ENSG00000129048.6	2.63371101760636	0.0454252244013545	0.00844573366068255	0.0706895742290833	0.109379648159072	2.343048398454e-12	1.71809906502438e-12	34	35	35	2.07336261833139
IL2RB	22	37125838	37175054	ENSG00000100385.13	2.63272289757808	0.0209007660660398	0.00847034229309275	0.336040371092869	0.447004849017676	1.2284737249676e-56	7.85053043755376e-56	52	52	52	2.07209903913828
DCLK3	3	36712422	36764349	ENSG00000163673.7	2.63245237336529	0.0527195485010756	0.00847709073359666	0.0530472612711056	0.0627228369714329	1.57280729484525e-07	7.78650444996893e-08	55	55	55	2.07175316839519
ZNF514	2	95147330	95165413	ENSG00000144026.11	-2.62710207964356	-0.0214755452918599	0.00861154959812868	0.357530366633452	0.422392636517477	1.3188799604525e-52	7.03488599489983e-52	92	125	125	2.06491869275503
LINC01238	2	242087351	242088457	ENSG00000261186.2	-2.62371721765764	-0.0232557252483751	0.00869759645206699	0.332494595044172	0.398159597826981	8.42795097864695e-49	3.86437851176077e-48	61	67	67	2.06060074644146
SCUBE3	6	35214419	35253079	ENSG00000146197.8	-2.62228948330587	-0.137502899950535	0.00873412083108332	0.00749150167125719	0.0108053812762856	0.0317516880274844	0.00827381685664	12	12	12	2.05878080418137
TMC6	17	78110458	78132407	ENSG00000141524.15	2.62092359042486	0.186047530395109	0.00876919140068502	0.00541929841043199	0.00817423983194015	0.0619561799589922	0.0151801051629774	12	12	12	2.05704045069446
TOX4	14	21476597	21499175	ENSG00000092203.13	-2.61944873275011	-0.0480243011082197	0.00880720097906877	0.0656839520609861	0.129131770789271	1.84187397999691e-14	1.56284991202663e-14	23	23	23	2.05516209300564
LRMP	12	25004342	25108334	ENSG00000118308.15	2.61665629060806	0.040521731760297	0.00887957033029339	0.0907096266609841	0.177979952404091	7.41718594674891e-20	8.87130508560307e-20	27	27	27	2.05160804860172
SPINK7	5	148312419	148315922	ENSG00000145879.10	-2.61549367807514	-0.0340765291461376	0.00890985706293203	0.129603539512159	0.219542057539262	1.09007729430272e-24	1.72280177591665e-24	47	50	50	2.05012926310991
CISD2	4	102868974	102892807	ENSG00000145354.9	2.61530794426414	0.0326428939790157	0.00891470407515813	0.140229292470325	0.210664697789885	1.23037511718538e-23	1.84532314738704e-23	63	63	63	2.04989306871509
NPIPA1	16	14922802	14952060	ENSG00000183426.16	-2.61519247515263	-0.0162847544212633	0.00891771860802652	0.36055109655933	0.55433155887935	1.34839233555923e-76	2.21576587766394e-75	68	75	75	2.04974623560935
ZNF589	3	48241100	48299253	ENSG00000164048.13	2.6148594209883	0.0172901770882236	0.00892641869873788	0.459000854102437	0.540519185153975	8.95453448220234e-74	1.26687824209103e-72	56	56	56	2.04932274618844
STAP2	19	4324043	4342786	ENSG00000178078.11	2.61485245974557	0.0211763182530872	0.00892660062221498	0.278391285114848	0.344830042797747	6.19434917913555e-41	2.09032151805559e-40	93	94	94	2.04931389520802
N4BP2L2	13	32432417	32538885	ENSG00000244754.8	-2.61237203441476	-0.0961386604999389	0.0089916346724119	0.018406558504741	0.0289056168899392	0.000417697775311938	0.000145885791445222	39	40	40	2.04616134667923
KLHDC9	1	161098361	161100346	ENSG00000162755.13	-2.61146965114015	-0.0559675342312761	0.00901539893657796	0.0477014106078838	0.110122910899807	1.95577065278996e-12	1.44291620418116e-12	14	14	14	2.04501505073625
ZDHHC18	1	26826710	26857602	ENSG00000204160.11	2.61127733993448	0.0368420908347997	0.00902047069614688	0.129806010494572	0.131172481119235	1.11034333255518e-14	9.55312894458061e-15	65	65	65	2.04477079999623
GALNT10	5	154190730	154420984	ENSG00000164574.15	2.61114303278616	0.162236049613509	0.00902401424477273	0.00590648557174953	0.0273853965364084	0.000596365736890329	0.000204058321190976	39	39	39	2.04460022780873
DEPTOR	8	119873717	120050913	ENSG00000155792.9	-2.61083227216616	-0.0328460193033204	0.00903221809279546	0.151014486564068	0.176129024055668	1.2023224292483e-19	1.42196345703886e-19	137	138	138	2.0442055844407
C1GALT1	7	7156934	7248651	ENSG00000106392.10	2.60873279670336	0.0295841584171914	0.00908781736375646	0.170943257784246	0.25830468155234	2.00206239501987e-29	4.00420279724413e-29	72	72	72	2.04154040948404
FDX1	11	110429883	110464881	ENSG00000137714.2	-2.60343997593435	-0.0783605467615889	0.00922934271907818	0.0189245094763056	0.0269661389207701	0.00065798106671476	0.000224131899514525	22	22	22	2.03482922677925
SENP3	17	7561875	7571969	ENSG00000161956.12	2.60291565017765	0.0400847932342313	0.00924346924801642	0.0849809161342131	0.0868905648689871	5.23604765133016e-10	3.19992704197106e-10	63	63	63	2.03416499928934
DGKI	7	137381037	137847092	ENSG00000157680.15	2.59987060308574	0.166413849335069	0.00932589182741563	0.00514100971665065	0.00853452588962877	0.0564591266994618	0.013970394724125	12	12	12	2.03030962630689
COLEC12	18	316740	500722	ENSG00000158270.11	-2.59864611208306	-0.0309170123145777	0.00935922048219488	0.15605882195607	0.191945250778742	1.87450750771374e-21	2.47593766012301e-21	68	69	69	2.02876032160155
EIF2B3	1	44850522	44986722	ENSG00000070785.16	-2.5985489549328	-0.0452528833609071	0.00936186948654457	0.0773538288465712	0.0474661298153218	5.53280517554586e-06	2.38247110214064e-06	88	88	88	2.02863741764872
HOXA1	7	27092993	27095996	ENSG00000105991.7	-2.59647702473967	-0.141773246090044	0.00941852043452893	0.00921566137265814	0.0049467820890131	0.146806579241294	0.0330271933021202	38	38	38	2.02601731563471
CORO1A	16	30182827	30189076	ENSG00000102879.15	-2.59536219567857	-0.0896030025780784	0.00944912857484315	0.020012723268644	0.0314593163366508	0.000229938943472824	8.29931077993236e-05	13	13	13	2.0246082415
YPEL2	17	59331689	59401729	ENSG00000175155.8	2.59155267342191	0.0904239535056096	0.00955439141329733	0.0180849883539937	0.0258476249467717	0.000855562171539351	0.000286776091959563	23	23	23	2.01979697101235
FKBP1B	2	24049701	24063681	ENSG00000119782.13	2.59015589364989	0.0375215049602902	0.00959324773777567	0.109531504399044	0.168864272927516	7.92758399054686e-19	8.97845239528785e-19	108	108	108	2.01803434008546
UPK1A-AS1	19	35667948	35673291	ENSG00000226510.1	2.58968014794845	0.203100809770049	0.0096065144027328	0.00320963384657733	0.00367518226869836	0.211227902082942	0.0456011007625599	7	7	7	2.01743416178545
TSPAN32	11	2301997	2318200	ENSG00000064201.15	2.58637781910112	0.19885444359408	0.00969905499989824	0.00356053220367228	0.00471124179620254	0.156817446621084	0.035002540322915	6	6	6	2.01327057793194
SLFN5	17	35243036	35273655	ENSG00000166750.9	-2.58606216259336	-0.0289258910008958	0.00970794206066147	0.168750071190277	0.234353483367106	1.80014962298667e-26	3.13533752849223e-26	41	42	42	2.01287282430653
CD8B2	2	106487364	106544297	ENSG00000254126.6	2.58482470089122	0.0275018941529232	0.00974285186397094	0.191775037413195	0.289684203702095	1.93868125969866e-33	4.70558242459769e-33	49	50	50	2.01131390066778
TCF25	16	89873570	89913627	ENSG00000141002.19	2.58328549604932	0.109229654177097	0.00978643019610639	0.0132702082442557	0.00912022448709408	0.0485945518679463	0.0122035592018529	20	20	20	2.0093756972529
AADACL4	1	12644547	12667086	ENSG00000204518.2	2.58240022092191	0.174379287792579	0.0098115729236601	0.00455135543766474	0.00370840038708857	0.209172588866273	0.0451975528697898	9	9	9	2.0082613639445
AC087623.1	8	38400536	38401683	ENSG00000254981.1	2.58186594729521	0.168634642090134	0.00982677468349875	0.00722970716042399	0.00597708944460896	0.110651558119101	0.025654721188787	17	17	17	2.0075890017006
AC005332.6	17	68133201	68135935	ENSG00000277476.1	2.58135419606134	0.0839571244434788	0.00984135528620644	0.0197003844324127	0.0371505406125829	6.10151511443326e-05	2.36174303538758e-05	25	25	25	2.00694508929321
KRTAP5-AS1	11	1571353	1599184	ENSG00000233930.3	-2.58069114417727	-0.0720297090822966	0.0098602753508986	0.0283906970339306	0.0450240452717394	9.76708172357287e-06	4.10750978980178e-06	16	16	16	2.00611095709671
LCNL1	9	136981904	136986410	ENSG00000214402.6	-2.57988068264342	-0.114820731151856	0.00988344573660259	0.0121726791901392	0.05490205799152	9.78348175407639e-07	4.53861703250127e-07	28	71	71	2.00509161781108
DZIP3	3	108589682	108694846	ENSG00000198919.12	2.57790472399988	0.0680883731325911	0.00994014009619599	0.0298864455257899	0.0633169286034553	1.36849901491911e-07	6.81841512562963e-08	21	21	21	2.00260749461918
UGGT1	2	128091200	128195677	ENSG00000136731.12	2.57761824300328	0.0559701361650429	0.00994838383301189	0.0478237813098849	0.0308160741810575	0.000267214074560583	9.54186362834572e-05	92	93	93	2.00224746693415
SPDYE2	7	102551232	102562308	ENSG00000205238.9	2.57668106268083	0.0873821590182875	0.00997539456849758	0.0200968381964671	0.0325593686588692	0.00017786974437942	6.50784484388854e-05	23	26	26	2.00106991714174
CCDC171	9	15553086	16061663	ENSG00000164989.16	-2.57558839722713	-0.0389096137715343	0.0100069690489862	0.0961404006882367	0.165267490884205	2.00543899945001e-18	2.20794960326628e-18	20	20	20	1.99969744346244
AC016394.2	10	73124573	73125532	ENSG00000272599.2	-2.5755761317749	-0.0723474681769318	0.0100073239853351	0.022137357943259	0.0376660763610679	5.4114474083064e-05	2.10758596723051e-05	74	74	74	1.99968203978093
AP002449.1	18	12984694	12991173	ENSG00000266969.1	2.57519738712359	0.177687140318244	0.0100182895780482	0.00466932784083195	0.00624399044227106	0.102972758360049	0.0240684297491293	8	8	8	1.99920641920961
ZNF503-AS1	10	75269819	75373500	ENSG00000226051.6	-2.5710240117386	-0.0205020013754446	0.0101398296262067	0.339289582715491	0.450563570872133	3.10340766095437e-57	2.03735754767807e-56	23	23	23	1.99396934214468
ABL2	1	179099327	179229684	ENSG00000143322.19	2.56822762219427	0.0595158778174598	0.0102220009571286	0.0520351325530472	0.0740521067491778	1.09764138491987e-08	5.99006220924625e-09	41	43	43	1.99046408271597
UNC45A	15	90930180	90954093	ENSG00000140553.17	2.56763634947139	0.0807418002854533	0.0102394511160859	0.0211886931075451	0.0405277482250177	2.78024746425902e-05	1.11668134422854e-05	9	9	9	1.98972332301293
BSN	3	49554489	49671545	ENSG00000164061.4	-2.5671990401703	-0.107982548882021	0.0102523744254674	0.00909127409858976	0.00699516328854078	0.0843052357951894	0.0200686253655746	13	13	13	1.98917554139289
LINC01068	13	79566727	79571436	ENSG00000227676.3	2.56702639980885	0.0267105196277067	0.0102574802675519	0.188459085963551	0.285371260078188	7.0692888197007e-33	1.67889681543448e-32	22	22	22	1.98895930981818
U91328.1	6	25992662	26001775	ENSG00000272462.2	-2.56674615270092	-0.0222949896085961	0.0102657734006129	0.339992169190554	0.510321921902028	6.8962522396433e-68	7.29804606251925e-67	18	19	19	1.98860832627724
VDAC2	10	75210154	75231448	ENSG00000165637.13	-2.56621329477768	-0.0460348404795634	0.0102815583111652	0.0664614249514704	0.0975936549886224	4.04379597852852e-11	2.69995171820222e-11	23	23	23	1.9879410570673
TGOLN2	2	85318020	85328425	ENSG00000152291.13	-2.56525535330349	-0.0272423781149119	0.0103099898552073	0.179981542789144	0.23511021303378	1.4566799530493e-26	2.5539263826575e-26	40	41	41	1.98674176205205
IL1A	2	112773915	112784590	ENSG00000115008.5	-2.56002966758147	-0.030766452364401	0.0104663227962548	0.136948057934672	0.189161313294984	3.92094856659717e-21	5.09753483953488e-21	50	50	50	1.98020587513138
MCM7	7	100092728	100101940	ENSG00000166508.17	-2.55942667862535	-0.0397021037898379	0.0104844970043806	0.092723640218316	0.161008705509817	5.98930773041824e-18	6.37395472339531e-18	27	27	27	1.97945240005433
GTF2F2	13	45120515	45284909	ENSG00000188342.11	-2.55642423513441	-0.190498557701881	0.0105754098348945	0.0043286751133249	0.00758300807827109	0.0722451524164884	0.0174601135740232	13	13	13	1.97570279316481
PC	11	66848233	66958376	ENSG00000173599.13	2.55501038771505	0.072113314996076	0.0106184629054503	0.0278088299686133	0.0236564912045345	0.00143295041488594	0.000465107925715413	29	29	29	1.97393834577763
AL590617.2	6	138692548	138697288	ENSG00000225177.5	-2.55343587308668	-0.0331929700009663	0.0106665918449661	0.158125341160435	0.225959014958446	1.85951185270609e-25	3.06137509632516e-25	39	40	40	1.97197432278404
AC023510.2	12	25103124	25103869	ENSG00000276842.1	2.54670746081085	0.0598908932135549	0.0108744551656368	0.038702101385778	0.0694302504807645	3.25957269867433e-08	1.7120726578686e-08	34	34	34	1.96359249294665
ITPK1	14	92936914	93116320	ENSG00000100605.16	2.54616596768182	0.172449413243763	0.0108913392111257	0.00442035831351448	0.0178794374361022	0.00565051293753719	0.00168424028473229	4	4	4	1.96291871563057
ERBB4	2	211375717	212538841	ENSG00000178568.14	2.54468416307973	0.0733853792994528	0.0109376618460379	0.0265429236025092	0.0665775248023906	6.37098547250692e-08	3.26655807644079e-08	21	21	21	1.96107550760884
CAND1	12	67269281	67319951	ENSG00000111530.12	-2.54434445753333	-0.0284968390241794	0.0109483060055425	0.178625022430822	0.240121565598558	3.5664696464655e-27	6.42318169422795e-27	80	80	80	1.96065307254605
ACP6	1	147629652	147670496	ENSG00000162836.11	-2.54364095857397	-0.0224761911214434	0.0109703783558563	0.2881353685044	0.400364249349834	3.85345043520547e-49	1.7917234661857e-48	28	35	35	1.95977839384489
TMEM189	20	50118254	50153734	ENSG00000240849.10	-2.54186038321054	-0.0332914200856043	0.0110264208771345	0.137023570448627	0.229606829412879	6.76144493848168e-26	1.14011863174911e-25	36	36	36	1.95756543457319
VPS8	3	184812143	185052614	ENSG00000156931.15	2.54083727619224	0.0247515891852497	0.0110587374865357	0.260254923917935	0.333970471550682	2.07012296484749e-39	6.61453436679848e-39	67	67	67	1.95629445114416
TAF1C	16	84177847	84187070	ENSG00000103168.16	-2.54036176423253	-0.0249123644907825	0.0110737859783005	0.237743462834832	0.381026180504266	3.35533098880204e-46	1.38271861816533e-45	12	12	12	1.95570387429901
ZSWIM7	17	15976560	15999717	ENSG00000214941.7	2.54031908438011	0.0315706690434133	0.0110751375537082	0.140911481657811	0.208401673305282	2.27270203033688e-23	3.36285743540272e-23	26	29	29	1.95565087111433
SOCS2	12	93569814	93583487	ENSG00000120833.13	2.53681330054995	0.28460031594466	0.0111866595318794	0.00246835445838387	0.0130112158825787	0.018380462922464	0.00500910514873598	3	3	3	1.95129957955344
PRSS3	9	33750466	33799231	ENSG00000010438.16	-2.53617248740312	-0.0451676358738674	0.0112071518184718	0.102715368696293	0.121229973856931	1.29445818607876e-13	1.03645320794556e-13	55	55	55	1.9505047448258
UQCC2	6	33694293	33711727	ENSG00000137288.9	2.53250714402824	0.045856890325127	0.0113250062029321	0.0728398073587289	0.158348233346217	1.18325626434266e-17	1.23637035096533e-17	13	13	13	1.9459615514433
VIT	2	36696690	36814792	ENSG00000205221.12	2.53249799585324	0.194424083782917	0.0113253017220995	0.00355980092691009	0.0037127723878397	0.208903841248244	0.0451466280325928	13	13	13	1.94595021894008
NAGLU	17	42536172	42544449	ENSG00000108784.9	2.5292908338913	0.0380265303609175	0.0114293275689256	0.111055338315631	0.20606266415004	4.27788365811668e-23	6.23570858076838e-23	21	21	21	1.94197932005928
PIP4K2A	10	22534849	22714555	ENSG00000150867.13	-2.52757405650261	-0.0671137481115865	0.0114853598625198	0.0286789806267486	0.0317249459140451	0.000216111594355489	7.83121576373521e-05	18	18	18	1.93985539281914
ZNF585B	19	37181579	37218153	ENSG00000245680.9	-2.5273537701482	-0.0645206405738872	0.011492567203251	0.032123717236562	0.0279770149998213	0.000519153101785403	0.000179167861057065	103	103	103	1.9395829480157
AC116158.1	15	38502853	38504981	ENSG00000259326.1	2.52664835691988	0.0519975677067215	0.0115156739661767	0.0550745462333127	0.0496062426857899	3.36164471972413e-06	1.47761380502034e-06	56	56	56	1.93871063944303
HIST2H2AA3	1	149842188	149842736	ENSG00000203812.2	2.52327553592262	0.150413598468425	0.0116267260754658	0.00889228015458658	0.00431386132375461	0.175514883094384	0.0386444828889636	19	24	24	1.93454255934952
MICB	6	31494881	31511124	ENSG00000204516.9	2.52240865250609	0.0269879840802865	0.011655421772983	0.322267802889776	0.41604126601644	1.3574207125876e-51	6.91959354178159e-51	101	105	105	1.93347200611038
SLAMF7	1	160739057	160754821	ENSG00000026751.16	-2.5223043027096	-0.144852230584798	0.0116588802081849	0.00734530279782403	0.0293349847736901	0.000377772076800233	0.000132606499002356	3	3	3	1.93334315993378
DNPH1	6	43225629	43229484	ENSG00000112667.12	-2.52194773857771	-0.0326155935701612	0.0116707045817858	0.114253089065093	0.198969613322592	2.88074307850884e-22	3.98820350504142e-22	16	16	16	1.93290292401079
TNFAIP8L3	15	51056598	51105276	ENSG00000183578.6	-2.52042887294753	-0.116504220656937	0.0117211924444926	0.0100224344055561	0.01219311720516	0.0224857357405079	0.00602608740398863	26	26	26	1.93102820352956
RARRES1	3	158696892	158732696	ENSG00000118849.9	-2.51706870812614	-0.0307471836446428	0.011833575000785	0.157995001926179	0.273695037995757	2.25937334342576e-31	4.94828308459551e-31	38	39	39	1.92688403233198
ERN1	17	64039142	64130819	ENSG00000178607.15	-2.51644126349503	-0.0998869877467982	0.0118546657883192	0.0145684960161176	0.0176534747483989	0.00596497153617166	0.0017708638848222	34	35	35	1.92611068532432
C2CD2L	11	119102198	119118544	ENSG00000172375.12	2.51417527710404	0.0693475434696726	0.0119311119997902	0.0293810841603549	0.0240939460643259	0.00129254446622398	0.000422176392558019	39	39	39	1.92331907746404
ZC3H3	8	143437655	143541453	ENSG00000014164.6	2.51358425733394	0.0254031681809733	0.0119511226061618	0.2155555905103	0.265358340066736	2.59332480649844e-30	5.39814858683143e-30	51	56	56	1.92259129816668
TEAD4	12	2959330	3040673	ENSG00000197905.8	-2.51155198058047	-0.104279885319192	0.0120201582040139	0.0126968616278492	0.0306266820598611	0.000279303694172528	9.95207620164721e-05	12	12	12	1.92008981630349
CYP1B1	2	38066973	38109902	ENSG00000138061.11	-2.50893966824754	-0.156703080480287	0.0121094164817992	0.00565662674401316	0.004287844526458	0.176825355342158	0.0389103523186257	17	17	17	1.91687678376367
HTRA3	4	8269765	8307111	ENSG00000170801.9	-2.50685778587104	-0.126511390155757	0.0121809709778676	0.00778525106409669	0.00366493903125833	0.211866493011499	0.0457124435313558	21	21	21	1.91431809154531
UBE2F	2	237966827	238042782	ENSG00000184182.18	-2.50628738968887	-0.0365608990890573	0.0122006408243143	0.101706736315608	0.173701667982949	2.26184724132225e-19	2.62574420818527e-19	20	20	20	1.91361735791914
TEAD3	6	35473597	35497076	ENSG00000007866.19	2.504128705941	0.047888764039671	0.0122753370772443	0.0536406566098103	0.0956449430962393	6.4573351127785e-11	4.23707618276657e-11	22	22	22	1.91096657343903
ZNF442	19	12345949	12365905	ENSG00000198342.9	2.50116908764266	0.0533045412544842	0.0123784062562619	0.0576091797697563	0.0195734202635932	0.00377014344863029	0.00115418940579807	89	89	89	1.90733526797076
KXD1	19	18557762	18569387	ENSG00000105700.10	2.50089535280222	0.0623441103824405	0.0123879777328087	0.0284651313610633	0.0351895397500879	9.63360837695089e-05	3.64051127683211e-05	25	25	25	1.90699958395191
CD28	2	203706475	203738912	ENSG00000178562.17	2.50062990188599	1.89347982755713	0.0123972658118489	4.11615536149712e-05	0.00702893139968122	0.0835569164943741	0.0198994424724448	1	1	1	1.90667408691525
HLA-DPA1	6	33064569	33080775	ENSG00000231389.7	-2.49846873049016	-0.0328049533830202	0.0124731146162622	0.141524732382799	0.195542734182771	7.19720348067582e-22	9.73981012234812e-22	266	271	271	1.90402508687768
PGP	16	2211997	2214807	ENSG00000184207.8	2.49669608780883	0.14535230960987	0.0125356340307487	0.0074213758958668	0.0193503863682146	0.00397592978014112	0.00121160332369668	6	6	6	1.90185369528439
PIP5K1A	1	151197949	151249536	ENSG00000143398.19	2.49549645724617	0.0480727152900935	0.0125781011275871	0.0568966568868613	0.0410812848694153	2.44427862178981e-05	9.86215219525396e-06	71	71	71	1.90038491787775
HIVEP2	6	142751467	142956698	ENSG00000010818.9	-2.4954790365459	-0.0875548036267519	0.0125787187600431	0.0158619746209205	0.00576867854166866	0.117084221307915	0.0269970926630676	45	45	45	1.90036359289559
FKBPL	6	32128707	32130291	ENSG00000204315.3	-2.49449413018686	-0.0727026021255682	0.0126136812720739	0.0241407460769376	0.0582104342204558	4.51911740457152e-07	2.15113938901767e-07	26	28	28	1.8991581471439
OGFRP1	22	42269753	42275196	ENSG00000182057.4	2.49411794166595	0.0739829009763436	0.0126270580174657	0.0248625649248633	0.0403695645169372	2.88448194821497e-05	1.15591467182615e-05	18	18	18	1.89869782407755
NIPAL4	5	157460019	157474717	ENSG00000172548.14	-2.49370508494183	-0.0654885590385214	0.0126417530863013	0.0333790271248699	0.0451279187169418	9.53384533592972e-06	4.01388935432653e-06	25	25	25	1.89819269639269
PPP1R35	7	100435282	100436565	ENSG00000160813.6	2.49073618272757	0.0913269929764025	0.0127478736940259	0.0182913003397746	0.0317976451955174	0.000212474779158859	7.70787465834911e-05	17	19	19	1.89456224816813
RFC1	4	39287456	39366375	ENSG00000035928.15	-2.49065615831004	-0.0879913383365284	0.0127507449706539	0.0200085545403063	0.0100007510119357	0.0388664153324084	0.00994652618466757	41	42	42	1.89446444054826
AL359711.2	6	109382795	109383666	ENSG00000260273.1	2.48964771703297	0.0234675169027215	0.0127869769327134	0.232321227537618	0.315558503912935	6.99426160944611e-37	1.9790817423533e-36	29	29	29	1.89323211827547
COX4I2	20	31637888	31645006	ENSG00000131055.4	2.48765441299402	0.0411869543029343	0.0128588618383681	0.0759711640424295	0.0956141313881132	6.50525623303132e-11	4.26746193809039e-11	28	56	56	1.89079746991811
AC128709.1	3	197450327	197456654	ENSG00000229912.1	-2.48658662213151	-0.0431290131668998	0.012897516672354	0.0742198993682556	0.126661305286716	3.39422909868378e-14	2.83101026772121e-14	20	20	20	1.88949390205076
ALPK3	15	84816680	84873482	ENSG00000136383.6	-2.48548713451621	-0.111529306645792	0.0129374263472896	0.01084259633788	0.0137877467494158	0.0151957068362371	0.00420705544890184	12	12	12	1.88815210962852
BANK1	4	101411286	102074812	ENSG00000153064.11	2.48380545794041	0.0895455199273967	0.0129986799204379	0.0150090154392716	0.00445361397990087	0.168663349524126	0.0373098078160254	48	48	48	1.88610075018389
CTDP1	18	79679801	79756623	ENSG00000060069.16	-2.4811869013708	-0.0560919608790146	0.0130945692777384	0.0393923716951892	0.0836285028653414	1.13765962310484e-09	6.77895647399869e-10	13	13	13	1.88290878233825
COPRS	17	31851864	31859337	ENSG00000172301.10	2.48097995481175	0.0208718814042881	0.0131021740939535	0.284541036323322	0.38605379920234	5.89190372486181e-47	2.49407262296974e-46	22	22	22	1.88265663421708
SNHG7	9	136721366	136728184	ENSG00000233016.6	-2.4795925222197	-0.0287220507240616	0.0131532600389413	0.152258589445424	0.238215311874796	6.09764361969082e-27	1.08488708818502e-26	28	47	47	1.88096659383178
AC009495.2	2	165833048	165839098	ENSG00000232411.1	-2.47868878133891	-0.0358659818113195	0.0131866308741054	0.108428208313426	0.104408510445681	7.81919524523717e-12	5.50916255593055e-12	55	55	55	1.87986615060137
TTLL6	17	48762235	48817214	ENSG00000170703.15	2.47695734455876	0.72588278300649	0.0132507737207668	0.000240494507945768	0.00604281380892529	0.108704187690129	0.0252696555737213	5	5	5	1.87775876226687
PHLDA3	1	201464383	201469237	ENSG00000174307.6	-2.47462472104945	-0.0451455063297143	0.0133376242055074	0.0716591782739344	0.129239575233092	1.79332854125823e-14	1.52263525865899e-14	13	13	13	1.87492152321768
TYK2	19	10350529	10380676	ENSG00000105397.13	-2.47441384852412	-0.0551485854416069	0.0133455003587463	0.0470172668196799	0.069706213975425	3.05476375445962e-08	1.60832952150401e-08	26	26	26	1.87466513870159
B4GALT7	5	177600100	177610347	ENSG00000027847.13	2.47420785331464	0.0554158659357339	0.013353198311955	0.042900167007177	0.0653777816993921	8.44219015291278e-08	4.28655043484907e-08	33	34	34	1.87441470112526
NOB1	16	69741867	69754940	ENSG00000141101.12	-2.47336063031434	-0.117404896422647	0.0133848999548371	0.0101835729285449	0.0154836494654288	0.0100600007923276	0.00287546535771922	8	8	8	1.8733848705902
UBAP1L	15	65092770	65115197	ENSG00000246922.8	-2.47295594215393	-0.110468036875735	0.0134000661587277	0.00579988038344085	0.00898760918404242	0.050268067102676	0.0125879832270703	1	1	1	1.87289305743374
EP300-AS1	22	41174591	41197456	ENSG00000231993.1	-2.47156078293904	-0.0642364535989885	0.0134524680234318	0.0332940020463878	0.045855115766481	8.04968916394466e-06	3.41512398197128e-06	23	23	23	1.87119803159989
KAT8	16	31115754	31131393	ENSG00000103510.19	2.47066029942525	0.0188480524394732	0.013486386063326	0.333612570758065	0.416361749555283	1.20749873886992e-51	6.21522760902213e-51	43	43	43	1.87010441230195
MLLT10	10	21524675	21743630	ENSG00000078403.16	-2.46953317156803	-0.201137196858369	0.0135289474715652	0.0031026522613375	0.00592686417256462	0.112165479449802	0.0259784066728926	13	13	13	1.86873598943873
POM121	7	72879365	72951440	ENSG00000196313.11	2.46746028996921	0.020956212770549	0.0136075313444895	0.390306997547162	0.446549919818964	1.4637777824458e-56	9.22060316790258e-56	70	79	79	1.86622065662704
ZNF503	10	75397830	75401906	ENSG00000165655.16	-2.46702981657492	-0.157971168021438	0.0136239012583653	0.00588256850060887	0.00498326014983732	0.145321554482902	0.0327265004852375	6	6	6	1.86569851266014
BRIX1	5	34915376	34925996	ENSG00000113460.12	2.46688150280021	0.186147035493203	0.0136295453183811	0.00366513691657364	0.00590558992317352	0.112813580872144	0.0261147951020077	16	17	17	1.86551863198718
AC012645.2	16	30107675	30110541	ENSG00000261367.1	2.46632134121774	0.0386277180893182	0.013650880825987	0.0810985162092015	0.147645052505943	1.79493133889288e-16	1.73566225076736e-16	9	9	9	1.86483932477533
INAVA	1	200891048	200915735	ENSG00000163362.10	2.46533365056602	0.0226178592031624	0.0136885719932644	0.254916569392848	0.298252763908221	1.44956539067344e-34	3.66639791837878e-34	57	57	57	1.86364185557623
AC116407.1	17	32141226	32143135	ENSG00000214708.4	2.46526518283376	0.0659406882770032	0.0136911881873271	0.046523706816473	0.0433565087678119	1.43966608628912e-05	5.94113564620705e-06	61	63	63	1.86355886006123
GGA3	17	75236599	75262363	ENSG00000125447.16	-2.46426030162631	-0.0473031415790409	0.0137296361529587	0.0680115004822544	0.126955858103111	3.15589663419459e-14	2.63804698732583e-14	32	33	33	1.86234097178408
MED19	11	57703714	57712323	ENSG00000156603.15	-2.46408468739467	-0.034264288595801	0.0137363651448304	0.110132281437998	0.154110699470902	3.48565760018844e-17	3.5211351608868e-17	52	53	53	1.8621281731269
GSDMC	8	129748196	129786888	ENSG00000147697.8	2.46320200159431	0.0233527212561197	0.0137702310531063	0.250022427215908	0.326237854800062	2.43389061420991e-38	7.38444808831004e-38	42	43	43	1.86105877257915
ADGRE5	19	14380501	14408725	ENSG00000123146.19	2.46156329430768	0.0841577486053185	0.0138332987076322	0.0198330508935876	0.0154265425251695	0.0102000627268445	0.00291172455012376	42	43	43	1.85907424507526
AKAP10	17	19904302	19978343	ENSG00000108599.14	2.46152734670473	0.142593440171466	0.0138346850492803	0.00690404375560243	0.0265505165151817	0.000725382846935297	0.000245839875767829	6	6	6	1.85903072325354
EGR2	10	62811996	62919900	ENSG00000122877.15	-2.46128772396518	-0.148392460003702	0.0138439293839895	0.00666850848473225	0.00745949567447843	0.0746163935383112	0.0179757196308229	37	37	37	1.85874062464965
ABHD16A	6	31686949	31703444	ENSG00000204427.11	2.45807365341276	0.0464337612689931	0.0139684523012713	0.0527710660215192	0.0787185865736638	3.64446097918018e-09	2.07310087978193e-09	49	51	51	1.85485171086889
TMEM184B	22	38219291	38273034	ENSG00000198792.12	2.45725914737698	0.0367470703989712	0.0140001653604425	0.105463901082806	0.135946462512687	3.38418320019777e-15	3.01867382728261e-15	74	74	74	1.85386683470008
ZMAT2	5	140698680	140706676	ENSG00000146007.10	-2.45566625428469	-0.0379493124140974	0.0140623688982474	0.100955041330903	0.14285560992759	5.99944391993854e-16	5.62255342505197e-16	50	50	50	1.85194151340025
CNBD2	20	35954564	36030700	ENSG00000149646.12	2.4535354503669	0.0806925152458188	0.0141459595371996	0.0191046043316911	0.0131461857320111	0.0177812532774294	0.00486283748606248	26	27	27	1.84936758849845
ATP8B1	18	57646426	57803101	ENSG00000081923.11	2.45346417703922	0.041350883375399	0.0141487631255549	0.083796280768992	0.0668137560162295	6.02733288515803e-08	3.0969611465198e-08	126	126	126	1.84928152418386
SLC2A8	9	127397138	127408424	ENSG00000136856.17	2.45343131555151	0.026390516356095	0.014150055921292	0.190979406105299	0.286317929618054	5.32517046952748e-33	1.27038524112709e-32	28	28	28	1.84924184379619
PTGS1	9	122370530	122395703	ENSG00000095303.14	-2.45223665237427	-0.223873576511078	0.0141971257037538	0.00262272362215368	0.00406985031612693	0.188260454208717	0.0411766295101129	1	1	1	1.84779957233192
ZNF879	5	179023752	179035064	ENSG00000234284.6	-2.44847938010304	-0.081366426303748	0.0143460641190541	0.0222749253168835	0.00893637473994147	0.0509307614558322	0.0127298350943702	48	49	49	1.84326723243763
TSPAN15	10	69451473	69507669	ENSG00000099282.9	-2.44768150755678	-0.0275649249144076	0.0143778686486033	0.162156409720111	0.202713083400564	1.05498710106692e-22	1.4981930070034e-22	57	57	57	1.84230548827542
TRPC1	3	142724074	142807888	ENSG00000144935.14	2.44580099720004	0.0453921508444657	0.0144530750603114	0.0563318467437718	0.0369707971883615	6.3622805942325e-05	2.45765605778638e-05	69	70	70	1.84003974185933
ABHD11	7	73736094	73738867	ENSG00000106077.18	2.44338933798627	0.0243207222655217	0.0145500310679924	0.202085047216973	0.26824422933034	1.11763832506467e-30	2.35984612564712e-30	46	46	46	1.83713607934864
CRMP1	4	5748084	5893058	ENSG00000072832.14	2.4420830284582	0.0299681370097783	0.0146027877404532	0.139733010091912	0.156498198450135	1.89755285184434e-17	1.95722152035142e-17	98	99	99	1.83556422745363
PTPRS	19	5158495	5340803	ENSG00000105426.16	2.44139779612194	0.130043592702452	0.0146305289379269	0.00880872131768651	0.0261207643623172	0.000802392394885248	0.00027008329822615	11	11	11	1.83473997253016
APTR	7	77657660	77696265	ENSG00000214293.8	2.43976294118524	0.0324128529959863	0.0146969027304105	0.128640581112529	0.205968435949871	4.38812103381371e-23	6.38584230645056e-23	28	28	28	1.83277418013753
AC120049.1	18	44676927	44679717	ENSG00000267414.1	2.43926713020065	0.11137796325212	0.0147170846406005	0.00910635752990755	0.0106259406033612	0.0332112490198128	0.00862695726042604	17	17	17	1.83217821241002
AL355312.2	6	149796151	149826294	ENSG00000231760.4	2.43728363154054	0.0175517851736161	0.0147980671830369	0.422362393418167	0.563932003286405	1.30726737344618e-78	2.3852279559841e-77	57	59	59	1.82979500531843
TMEM120B	12	121712752	121783001	ENSG00000188735.12	-2.43707831670055	-0.0847466129676723	0.0148064721909768	0.0248316349148199	0.0158949835983578	0.00910743760090567	0.00262188816867405	46	46	46	1.82954840471299
CCDC68	18	54901509	54959508	ENSG00000166510.13	2.43655442082842	0.77225083920105	0.0148279380698122	0.000222516478937991	0.0110020743470961	0.0302281365374847	0.00790327784483538	4	4	4	1.8289192365078
CNKSR1	1	26177403	26189886	ENSG00000142675.17	-2.43654418323315	-0.0266060136555392	0.0148283578135726	0.159965867457141	0.214239461826364	4.65111517145462e-24	7.14590794741426e-24	41	41	41	1.828906942835
AMIGO1	1	109504175	109509738	ENSG00000181754.6	2.43567907401782	0.0164564848094171	0.014863865337908	0.451394270021221	0.575074453430922	5.28881811827205e-81	1.09315597551446e-79	33	34	34	1.82786823790832
REV1	2	99400475	99490035	ENSG00000135945.9	-2.4342168263158	-0.0495225678711818	0.014924052157173	0.0500606821873994	0.093067135663117	1.19785924275411e-10	7.6942070008276e-11	45	45	45	1.82611324183887
AC125807.2	12	3041437	3044950	ENSG00000250899.3	-2.43279349447532	-0.15515264532572	0.0149828432963158	0.0054193296851814	0.00971474657750667	0.0417803821617381	0.0106305581102517	6	6	6	1.82440576268954
AC093462.1	18	54268346	54270028	ENSG00000277324.1	2.43270050381303	0.0490583940197946	0.014986691393356	0.0557491117799478	0.0932223079776959	1.15416816720569e-10	7.42229609353561e-11	65	65	65	1.82429423561134
PHIP	6	78935867	79078236	ENSG00000146247.13	-2.43074536323547	-0.326034322473569	0.0150677999606115	0.00125419110442681	0.00431187553969328	0.175614513093551	0.0386599844530906	1	1	1	1.82195015410318
MANBA	4	102630770	102760994	ENSG00000109323.8	2.43046383400271	0.07773252360595	0.0150795109257558	0.0211000024486873	0.0321173648085514	0.000197195456199376	7.17622362333612e-05	71	71	71	1.82161274372419
LCE3D	1	152579381	152580504	ENSG00000163202.4	2.42902127411523	0.0616913460251793	0.0151396439480833	0.0474661295465617	0.0151403314911047	0.0109326281714514	0.0031024326637051	58	60	60	1.81988433838951
CREB3L4	1	153967534	153974363	ENSG00000143578.15	2.42892711032732	0.0869581733584312	0.0151435764920116	0.0178081371856882	0.0365483634072134	7.01991893803583e-05	2.69828487162067e-05	14	14	14	1.81977154443215
AC023794.2	12	54163139	54168595	ENSG00000248576.1	-2.4280837169744	-0.0914493395585809	0.0151788390944179	0.0163848731750932	0.00949895031867035	0.0441299055905961	0.0111810549093888	16	16	16	1.8187614428126
EAF2	3	121835183	121886526	ENSG00000145088.8	-2.42601804308472	-0.181922849959958	0.0152655113060544	0.00446284923378979	0.00443208100582286	0.169698787555471	0.0375106287013662	40	40	40	1.81628864477645
GJA1	6	121435692	121449727	ENSG00000152661.7	-2.425877002389	-0.0423532698156737	0.0152714449969534	0.0727172191368486	0.140166028584569	1.17825858281201e-15	1.08351323586656e-15	86	87	87	1.81611986769064
TDRKH-AS1	1	151790804	151794402	ENSG00000203288.3	2.42422433997492	0.110173498210123	0.0153411252298338	0.011585253879795	0.0361051937769791	7.78313983494131e-05	2.97651274411828e-05	6	6	6	1.81414278489906
RAB2B	14	21459020	21476973	ENSG00000129472.13	-2.42280935171802	-0.0601526999546615	0.0154010067899884	0.0358998037421664	0.0900813446426473	2.4461835484012e-10	1.53359279983659e-10	4	4	4	1.81245088766715
PARP4	13	24420926	24512810	ENSG00000102699.5	-2.42100508789153	-0.0512709897634325	0.0154776606491488	0.051045628339413	0.0209255552171585	0.00273372215762289	0.000853189811315016	65	67	67	1.8102946795666
MED11	17	4731428	4733610	ENSG00000161920.9	-2.41892671197303	-0.119958359495529	0.0155663761031851	0.00923760701525596	0.0246942872799109	0.00112212715660484	0.00037003154707259	7	7	7	1.80781248066069
AC138230.1	11	462930	463899	ENSG00000255237.1	-2.41654468271599	-0.183483042128918	0.0156686030054001	0.0326746812783426	0.049714948039008	3.27761004976054e-06	1.44307382499231e-06	19	19	19	1.80496972300121
PLK5	19	1524074	1536046	ENSG00000185988.11	2.41216365801505	0.207411278792264	0.0158581614525717	0.00280991463760722	0.00766530318054404	0.0707100026866839	0.0171203792716876	9	9	9	1.79974716489277
IGFBP7	4	57030773	57110385	ENSG00000163453.11	2.41181226547058	0.0505134215725286	0.015873452532807	0.0494421706637147	0.0331722917427977	0.000154172431935308	5.67957146602339e-05	77	77	77	1.79932860236483
ADAM10	15	58588807	58749978	ENSG00000137845.14	2.41123459693444	0.0417021552267179	0.0158986183426737	0.0699648704162462	0.121032589667049	1.35880140495065e-13	1.08640733938596e-13	16	17	17	1.79864061607107
KCNJ15	21	38155549	38307357	ENSG00000157551.17	-2.41038619715329	-0.173323758170195	0.015935642010205	0.00490002099642511	0.0203137404467177	0.00316122992162971	0.000978304920097534	21	21	21	1.79763043511634
CRCP	7	66114604	66154568	ENSG00000241258.6	-2.40997384279301	-0.0430846885080105	0.0159536642744224	0.0668287103146017	0.111275945376908	1.47736300772229e-12	1.1000830766236e-12	84	92	92	1.79713955139096
ZNF284	19	44072144	44089613	ENSG00000186026.6	-2.40813255382924	-0.0568223769881439	0.0160343580788083	0.0399873798464583	0.0976637721348735	3.97620734198001e-11	2.65648463168625e-11	18	18	18	1.79494842197887
TAS2R30	12	11132958	11134644	ENSG00000256188.3	-2.40780261946594	-0.11248910043689	0.016048855176287	0.0095122741658208	0.0136383893018071	0.0157609411417716	0.00434943545767784	15	15	15	1.79455594197276
SEMA4A	1	156147366	156177752	ENSG00000196189.12	2.40777171246173	0.0179625803631938	0.0160502137996597	0.380703229342515	0.464969563272414	1.07905638903929e-59	8.15160279239259e-59	45	46	46	1.79451917812552
RFT1	3	53088483	53130462	ENSG00000163933.9	-2.40758962067422	-0.0267253122311298	0.0160582203215419	0.176902641958729	0.264007782231466	3.84105665108815e-30	7.95780487550632e-30	36	36	36	1.79430258778471
AP004609.3	11	118791254	118793137	ENSG00000278376.1	-2.40751508402705	-0.0218776698766206	0.0160614986884237	0.260077510080892	0.365433704768864	6.77173427889905e-44	2.56304483453276e-43	75	75	75	1.7942139334194
DVL3	3	184155388	184173610	ENSG00000161202.17	-2.40724458908953	-0.398151591438941	0.0160734008878181	0.000471619665241787	0.0173483586394642	0.00641801188088476	0.00189465023448713	5	5	5	1.79389222338924
DOCK9	13	98793429	99086625	ENSG00000088387.18	-2.4068868190483	-0.044104028611812	0.0160891552368811	0.0583457030161872	0.0379503103163418	5.06498865452409e-05	1.97906078742977e-05	76	78	78	1.79346675798875
GBF1	10	102245532	102382899	ENSG00000107862.4	-2.40687887011369	-0.0839721959153058	0.0160895054210877	0.0160330936541257	0.0190917329672672	0.00422888582758821	0.00128348969152907	19	19	19	1.79345730557118
UCP3	11	74000281	74009435	ENSG00000175564.12	2.40668006050897	0.0715589726871597	0.0160982660050447	0.0239904322158359	0.0102797472735744	0.0362279137771196	0.00932774698486872	40	41	41	1.79322090067602
ZBTB5	9	37438114	37465399	ENSG00000168795.4	-2.40425904617183	-0.0755029238660958	0.0162052853710893	0.0206304232929198	0.00983614806449368	0.0405165182365993	0.0103343328695417	37	37	37	1.79034331674543
ACTN3	11	66546395	66563329	ENSG00000248746.5	-2.40178644338162	-0.0738413322111187	0.0163152300525717	0.0245831999514711	0.0303270671466106	0.000299560484355814	0.000106408991451565	21	21	21	1.78740679807237
AC018766.1	19	49852887	49854967	ENSG00000268047.1	2.40089352110859	0.159804644477221	0.016355094763208	0.00448721765096472	0.0163120358473909	0.00823531885767771	0.00238823035989791	10	11	11	1.78634693518198
SLC25A26	3	66133610	66388116	ENSG00000144741.17	-2.40053209128601	-0.11043956089774	0.0163712551918675	0.00966307241894016	0.0261230614178087	0.000801959642265087	0.000269971982343545	4	4	4	1.78591802174848
SRSF8	11	95067197	95071224	ENSG00000263465.4	-2.39982000951694	-0.130168944966362	0.0164031351952652	0.00693274396702081	0.0268566647575314	0.000675098313110064	0.000229661604507455	10	10	10	1.78507313561868
SYNPO2L	10	73644881	73663803	ENSG00000166317.11	2.39852777604779	0.234818399405753	0.0164611279837333	0.00252169286923628	0.00395679314133549	0.194527315816202	0.042400104979363	8	8	8	1.78354040847208
VPS9D1	16	89707134	89720986	ENSG00000075399.13	2.39805439330128	0.0307270929338684	0.0164824174600039	0.128198303332274	0.230554822259874	5.19433170491602e-26	8.78671220256097e-26	6	6	6	1.78297909042149
ICAM5	19	10289981	10296778	ENSG00000105376.4	2.39685210071269	0.0642562918960155	0.0165365970029689	0.029988711475706	0.0836986002881154	1.11887024978635e-09	6.67000100313018e-10	4	4	4	1.78155385723134
UTP18	17	51260528	51297936	ENSG00000011260.13	2.39609327095049	0.054403437922431	0.0165708730082265	0.0508002990847155	0.0413847633385465	2.27764665856017e-05	9.22656696175803e-06	63	63	63	1.78065461091271
AP002812.3	11	77850604	77851511	ENSG00000254691.1	-2.39383985365902	-0.148640348090432	0.0166730268951102	0.0052874775319782	0.00851612710066297	0.0567269491393438	0.0140274816891568	8	8	8	1.77798554927154
PRG2	11	57386794	57390657	ENSG00000186652.9	2.39283458570642	0.0368481581552852	0.0167187766634155	0.0891995110131183	0.161479148305763	5.30882073051462e-18	5.68176235008138e-18	33	34	34	1.77679550367722
SMPD2	6	109440763	109443919	ENSG00000135587.8	2.39236870494237	0.0227302999070792	0.0167400162578912	0.228498990424718	0.316265428408487	5.60911861164128e-37	1.59225339016692e-36	61	61	61	1.77624412455608
MRNIP	5	179835133	179862173	ENSG00000161010.14	-2.3921936472758	-0.05940114624985	0.0167480032919444	0.0467626628254116	0.0866208131224095	5.58349067451755e-10	3.40211858031312e-10	28	28	28	1.77603696241699
DCAF4	14	72926332	72959703	ENSG00000119599.16	2.39196120042759	0.0211837350229889	0.0167586138871138	0.275346626506898	0.30680346700447	1.05626434820879e-35	2.81989175515654e-35	97	97	97	1.77576190492246
NPIPA5	16	15363624	15381047	ENSG00000183793.13	2.39083842904025	0.015949981006869	0.0168099486272751	0.452045791933007	0.526681928690303	4.96406471582028e-71	6.13701425634278e-70	116	124	124	1.77443361380176
ZNF74	22	20394115	20408461	ENSG00000185252.18	2.39077305363129	0.0680274799219935	0.0168129419342258	0.0268247924619184	0.05774631602854	5.03664160931744e-07	2.38504099603424e-07	10	10	10	1.77435628691682
BRWD1-AS2	21	39313935	39314962	ENSG00000255568.3	2.3884964416592	0.0690592131398123	0.0169174721515543	0.0246945556880175	0.0452307769374249	9.30837470206767e-06	3.92520925010659e-06	24	24	24	1.77166452975132
NEK11	3	131026850	131350465	ENSG00000114670.13	2.3869826122411	0.0241083386575767	0.0169872946880408	0.210811805282022	0.293431906347257	6.25965679322941e-34	1.55355555543123e-33	76	77	77	1.76987577920072
PREX1	20	48624252	48827883	ENSG00000124126.13	-2.38575997385108	-0.044142953037075	0.0170438710566931	0.0666446444958808	0.0694906689412426	3.21359254250264e-08	1.68937213733935e-08	67	67	67	1.76843176006056
SEMA3B-AS1	3	50266641	50267371	ENSG00000232352.1	-2.38510973074822	-0.11055393459345	0.01707402770209	0.0126635170298531	0.0301835078264144	0.000309782695789596	0.000109848362060606	7	7	7	1.7676640182842
TBCK	4	106041599	106321495	ENSG00000145348.16	-2.38497694122039	-0.0579074582280615	0.0170801919009027	0.0385519460404116	0.0803967620036135	2.4492355953721e-09	1.41697710113266e-09	41	42	42	1.76750725419532
NDUFS5	1	39026318	39034636	ENSG00000168653.10	-2.38476116975039	-0.0150167616990504	0.0170902123537493	0.539827162344573	0.664058532109044	1.01599652199702e-102	8.3999309054388e-101	42	42	42	1.76725254093704
AC015909.3	17	50163523	50165316	ENSG00000261959.1	2.38377254530678	0.108345003707556	0.0171361901753096	0.011899490448379	0.0035772205221034	0.217429785675466	0.046771651716202	23	23	23	1.76608572673927
IKBKE	1	206470476	206496889	ENSG00000263528.7	-2.38340455434411	-0.0160667902498595	0.0171533319742995	0.469309468219984	0.56228815323739	2.91230224612809e-78	5.20604839040111e-77	62	70	70	1.76565150725386
UTP6	17	31860899	31901765	ENSG00000108651.9	2.38150095336373	0.0791373905601826	0.0172422461347928	0.0200362273210364	0.0359436301243216	8.08160018345639e-05	3.08218808570117e-05	24	24	24	1.76340615960147
AP002812.2	11	77829654	77872262	ENSG00000254459.1	-2.38103724473711	-0.0346324326972227	0.0172639663591221	0.0996170762151223	0.135944751857578	3.38562786762136e-15	3.01894461260666e-15	43	43	43	1.76285941893444
TMED9	5	177592158	177596124	ENSG00000184840.11	-2.38052555295304	-0.026326011741601	0.0172879619745532	0.16189067957526	0.224239571257757	2.99091045138403e-25	4.86649565420666e-25	25	27	27	1.76225620136891
C1orf147	1	206491116	206497728	ENSG00000162888.4	-2.37975096842249	-0.0221918322050933	0.0173243415131444	0.252954439901085	0.329299325284254	9.20460407074449e-39	2.85489113493302e-38	34	39	39	1.7613432636508
KCNA4	11	30009741	30017023	ENSG00000182255.6	2.37952048456393	0.135458783406862	0.0173351794905707	0.00677612876068748	0.0188716423790307	0.00445694372819393	0.00134775888990491	9	9	9	1.76107165724607
OR5P2	11	7795905	7796973	ENSG00000183303.2	2.37931421793764	0.0550943651823942	0.0173448837492101	0.0364464287304187	0.0877490452666683	4.26740899549111e-10	2.6189048280987e-10	46	47	47	1.76082860658847
KCNQ1OT1	11	2608328	2699994	ENSG00000269821.1	-2.37917472310606	-1.30842518845521	0.0173514492847334	6.47935471942352e-05	0.00408804247023048	0.18727410835811	0.040984612305288	3	3	3	1.76066424478806
GRK4	4	2963608	3040747	ENSG00000125388.19	2.37914961070046	0.0168576898469178	0.0173526314696023	0.425038234406882	0.521791694056308	4.43048520022984e-70	5.23283140581024e-69	73	74	74	1.76063465654632
TUBG2	17	42659305	42667006	ENSG00000037042.8	2.37568564267351	0.0338965532931793	0.0175163786617098	0.0989050032822356	0.117364333095793	3.34152987485163e-13	2.59329437389406e-13	84	84	84	1.75655567498291
FTCDNL1	2	199760544	199851173	ENSG00000226124.6	-2.37311575689456	-0.0246766820333456	0.01763873496596	0.209987884357561	0.274145807254262	1.97852724977069e-31	4.35845432878426e-31	69	69	69	1.75353256529284
C19orf54	19	40740856	40751553	ENSG00000188493.14	-2.37133304932161	-0.0267598379691543	0.0177240519502188	0.156583383089954	0.168313775016622	9.13980982804047e-19	1.02897013046962e-18	96	97	97	1.75143698569638
ZFYVE1	14	72969451	73027212	ENSG00000165861.13	2.37021911618323	0.0602102496618553	0.0177775460663102	0.0324032108633023	0.035524200900939	8.91103812821334e-05	3.38243137901086e-05	39	40	40	1.7501281873147
NPEPPS	17	47522942	47623276	ENSG00000141279.15	-2.36992374422192	-0.0458948217925975	0.0177917543452678	0.0615784397509083	0.10554771117111	5.93521162364159e-12	4.21318264587925e-12	37	37	37	1.7497812264577
PKIB	6	122471917	122726373	ENSG00000135549.14	2.36877481462921	0.065137198125848	0.0178471159831072	0.0273310809480688	0.0628058888086421	1.54251247245853e-07	7.64940633869782e-08	24	24	24	1.74843195399532
CFDP1	16	75293698	75433485	ENSG00000153774.8	-2.36851079101995	-0.0467009607225127	0.0178598593746287	0.0604102425806393	0.102422672660193	1.26347564396822e-11	8.76434886909468e-12	34	34	34	1.74812196499188
NPM3	10	101781325	101783413	ENSG00000107833.10	2.36663027854859	0.0827597219621942	0.0179508552169944	0.0177417002388533	0.0384618054258784	4.49648555574823e-05	1.76736838868939e-05	12	12	12	1.74591485587821
AC015726.1	17	19896590	19897287	ENSG00000270091.1	-2.36565025158304	-0.068006317986428	0.0179984383829152	0.0263644040252788	0.0485875034563846	4.2616034070265e-06	1.85622968728625e-06	27	27	27	1.74476517440245
WDR73	15	84639281	84654343	ENSG00000177082.12	2.36439227964189	0.132017569426457	0.0180596784881697	0.0066777777022468	0.0174346530168418	0.00628644398985382	0.00185912943707421	10	10	10	1.74328998558711
CHMP5	9	33264879	33282069	ENSG00000086065.13	-2.36385903423896	-0.125434685094322	0.0180856927619072	0.00917826931962518	0.00439853062998036	0.171326622705517	0.037826204432299	31	31	31	1.74266485118706
SLC18A2	10	117241073	117279430	ENSG00000165646.11	2.36375888215131	0.142330408770911	0.0180905823211302	0.00689111238304678	0.0207703115465332	0.00283632576412685	0.000882713085261558	10	10	10	1.74254745332906
DHX16	6	30653119	30673037	ENSG00000204560.9	-2.3634550352384	-0.0714136288368034	0.0181054236196612	0.0462847318877766	0.0710688816165502	2.21686224003668e-08	1.18080454711765e-08	54	55	55	1.74219130937064
SURF2	9	133356552	133361169	ENSG00000148291.9	2.36339651426066	0.0281012219692617	0.0181082832810874	0.106293296058008	0.0850171061345544	8.1782743086357e-10	4.93429995130723e-10	100	107	107	1.7421227201382
AC008945.1	5	42806394	42806997	ENSG00000272234.1	2.3630299443809	0.0766632840984974	0.0181262049307506	0.0221188417402538	0.011400619649141	0.0273691753643515	0.00721281393118508	38	39	39	1.74169311428068
RNF5	6	32178354	32180793	ENSG00000204308.7	-2.36287970738606	-0.0994012808969644	0.018133554523548	0.0366507689196363	0.0418393423415544	2.04906274875767e-05	8.35045649462297e-06	37	37	37	1.74151705753414
SLC5A5	19	17871973	17895174	ENSG00000105641.3	2.36059262056556	0.4557739242346	0.0182457614749786	0.000576455192868157	0.00656825741219764	0.0944157576836406	0.0222590313956958	3	3	3	1.73883800692359
PTAFR	1	28147166	28193936	ENSG00000169403.11	2.36027210647961	0.0388346454730564	0.0182615347084737	0.0920645396534654	0.159598909651158	8.59366884669291e-18	9.05451875024601e-18	15	15	15	1.73846272694337
CLDN3	7	73768997	73770270	ENSG00000165215.6	2.36006139637753	0.0305651026158767	0.0182719107388388	0.116572026663227	0.169357478663694	6.97819934014966e-19	7.93037759555568e-19	40	41	41	1.738216035026
DNAL4	22	38778508	38794198	ENSG00000100246.12	2.35995143536393	0.0810755343765584	0.0182773276155099	0.00908958625547226	0.00369604629147041	0.209934206044378	0.045339903252322	17	17	17	1.73808730349721
EIF4G2	11	10797050	10809110	ENSG00000110321.16	-2.35889018824889	-0.0997527858236291	0.0183296788541212	0.0116864806717956	0.0220968385845388	0.00207122127877941	0.000658860192039988	21	21	21	1.73684514404514
FAM177A1	14	35044907	35113130	ENSG00000151327.12	2.35662586363746	0.0337825563343962	0.0184418168227026	0.109035332310691	0.171208262011205	4.32101871161942e-19	4.94460709882359e-19	23	23	23	1.73419629601522
AP002754.1	11	61588494	61607550	ENSG00000250230.2	2.35617124659237	0.127993329633727	0.0184644034273696	0.00748662384108257	0.00998067681375499	0.0390638369828266	0.00999318290337794	14	14	14	1.73366471955304
STT3B	3	31532638	31637622	ENSG00000163527.9	2.35164063101224	0.0747249240555681	0.0186908228305058	0.0221925301305389	0.0372621495762717	5.94501025237407e-05	2.30318575601574e-05	28	28	28	1.72837157915181
TRAPPC12-AS1	2	3481242	3482409	ENSG00000225234.1	2.35136420560826	0.021911261177536	0.0187047155906011	0.275492863917248	0.421730794995768	1.68355638714747e-52	8.92607623948411e-52	32	32	32	1.72804889096065
KRT75	12	52424070	52434525	ENSG00000170454.5	2.35106373209488	0.126874847123473	0.0187198272215519	0.00736961208414785	0.0103747614993983	0.0353725854938693	0.00912744696913258	15	15	15	1.72769816398856
ZNHIT3	17	36486629	36499310	ENSG00000273611.4	-2.35057788780497	-0.0361263730508294	0.0187442842499112	0.0903777543023384	0.163755863013125	2.95886161467352e-18	3.21748118282955e-18	13	14	14	1.72713113845122
NOC3L	10	94333226	94362959	ENSG00000173145.11	2.34742958138112	0.0335754370101588	0.0189034460323654	0.110733951656617	0.204486728943027	6.54433267966943e-23	9.42005269571428e-23	22	22	22	1.72345901823836
ARPC5L	9	124862130	124877733	ENSG00000136950.13	-2.34638756243442	-0.0743199564989602	0.0189563847161462	0.0224434610123264	0.0228569687673399	0.00173054784615491	0.000555231058271862	30	30	30	1.72224448596103
MPP6	7	24573268	24694193	ENSG00000105926.15	2.34505218300811	0.11994711548521	0.0190244167626424	0.0081304680695678	0.0235003885452074	0.00148669426733215	0.000481488857838886	19	19	19	1.72068864865193
MBIP	14	36298558	36320676	ENSG00000151332.18	-2.34498458584235	-0.137558974168902	0.0190278662274546	0.00670557059864001	0.0117258434642159	0.0252443861494355	0.00669454222156701	11	12	12	1.7206099104833
AC120114.1	16	29926836	29928933	ENSG00000247735.2	-2.34344684605444	-0.150363866480019	0.0191064845179572	0.00850710582228694	0.0134908992245968	0.0163403014051454	0.00449712119309265	7	7	7	1.71881921325377
ANGPTL4	19	8363289	8374373	ENSG00000167772.11	-2.34241885034269	-0.0710494763367935	0.0191591999348801	0.0250519948839003	0.0581312039794871	4.60354835575696e-07	2.18896621607178e-07	17	17	17	1.71762263049346
EXOC3	5	443158	471937	ENSG00000180104.15	2.34235715592077	0.159242760250076	0.0191623676526742	0.00436164732318256	0.0040971584791265	0.186782109375704	0.0408837029710048	3	3	3	1.7175508316372
AL645608.1	1	916865	921016	ENSG00000223764.2	2.34046437463642	0.11283216653797	0.0192597757883756	0.00900364792731865	0.0213808223487871	0.00245394531441216	0.0007705990009111	6	6	6	1.71534877299747
MBP	18	76978827	77133683	ENSG00000197971.14	2.34043220948016	0.0456021358051648	0.0192614348353182	0.0637034675513106	0.017460010531552	0.00624830651156374	0.00184888415987648	82	84	84	1.71531136425973
NFXL1	4	47847233	47914667	ENSG00000170448.11	2.33848002955303	0.0480863856183888	0.0193623604572039	0.0696216493700072	0.142502529172566	6.55601204235204e-16	6.12463151042513e-16	14	14	14	1.71304169914286
CCNYL1	2	207711540	207761839	ENSG00000163249.11	-2.33802880193281	-0.0738882549262686	0.0193857540867157	0.0230170556249851	0.00459888370263708	0.161863340926211	0.0359438319580293	39	40	40	1.71251730070115
AC021739.5	15	85750336	85752901	ENSG00000259762.1	2.33764737655628	0.0476545290337	0.019405548117859	0.0540260073397249	0.117712416875652	3.06848081300917e-13	2.39050249465529e-13	16	16	16	1.71207408592063
GGH	8	63015079	63039171	ENSG00000137563.11	-2.33691680297745	-0.032028681941675	0.0194435104691488	0.112395267098863	0.187569314354875	5.97313722940077e-21	7.70120363052899e-21	22	22	22	1.71122532172749
ZYG11B	1	52726467	52827342	ENSG00000162378.12	-2.33687971030324	-0.0305314403573586	0.0194454396228426	0.126839781915533	0.186333296943228	8.27755058945061e-21	1.05235733938733e-20	97	99	99	1.71118223386821
XAB2	19	7619525	7629565	ENSG00000076924.11	-2.33636042841552	-0.0480507710631108	0.0194724645291109	0.0498499577041847	0.118950103409031	2.26559242725332e-13	1.78658108085796e-13	25	25	25	1.71057907859515
RPL35	9	124857880	124861981	ENSG00000136942.14	2.33493471967278	0.750207915140446	0.0195468312514952	0.000216005697867623	0.00512581048982365	0.139677820683072	0.0315953784373811	3	3	3	1.70892363630034
KIZ	20	21125983	21246622	ENSG00000088970.15	2.33429176635388	0.0289172467897891	0.0195804495779837	0.144794146299827	0.242925933463269	1.61637677417328e-27	2.95738441078474e-27	25	25	25	1.70817734077619
AC005034.3	2	75660462	75662208	ENSG00000270696.1	-2.33242581918437	-0.0242316223437679	0.0196783011474367	0.200749582703197	0.324024640927906	4.90245152830403e-38	1.47221375405662e-37	29	29	29	1.70601239747686
PPP4C	16	30075978	30085377	ENSG00000149923.13	-2.33028790384896	-0.0552585145228849	0.0197909396473795	0.0410096365408863	0.0245175936432319	0.00116978941100788	0.000384502554283365	32	33	33	1.70353358558218
NFAT5	16	69565094	69704666	ENSG00000102908.20	-2.3286540907839	-0.0603295255665971	0.0198773980532769	0.02947859504911	0.0250302906350167	0.00103681971375027	0.000343183898929469	50	51	51	1.70164046526365
PSG7	19	42924132	42937178	ENSG00000221878.12	2.32864987619043	0.201212992120024	0.019877621507603	0.00278708623166481	0.0423928328115164	1.80148617803652e-05	7.38005446027419e-06	3	4	4	1.70163558311383
TNRC18	7	5306790	5425414	ENSG00000182095.14	2.32794932631257	0.100411105298121	0.0199147945855298	0.0106578895050558	0.0176103327122506	0.006027002133402	0.0017884003911921	13	13	13	1.70082416883442
ZNF234	19	44141557	44160309	ENSG00000263002.7	-2.32676729719824	-0.0518318420057786	0.0199776538529973	0.0413229534458798	0.0500628337536174	3.02252386431746e-06	1.33520790914547e-06	40	41	41	1.6994555160362
METTL26	16	634427	636366	ENSG00000130731.15	-2.32647286348984	-0.0250977304370104	0.019993338495406	0.181587149035266	0.333075759501596	2.75716125239656e-39	8.7674300792962e-39	2	2	2	1.69911468116581
DPYD	1	97077743	97995000	ENSG00000188641.12	2.32589041417051	0.0783021956585621	0.0200243975499478	0.0164970187972171	0.0416047427221037	2.16401024184183e-05	8.79451297761547e-06	54	54	54	1.6984405411448
MKNK1	1	46557408	46616843	ENSG00000079277.19	-2.32341991317072	-0.112770666838326	0.0201566053853962	0.0109621063549205	0.0209092346009508	0.00274432986167018	0.000856298428186353	8	8	8	1.69558260647876
LINC00536	8	115950511	116325059	ENSG00000249917.2	2.32241008475704	0.167814424603483	0.0202108648530349	0.004381787908141	0.00893699186431373	0.0509227247147014	0.0127298350943702	18	18	18	1.69441510197879
ACAD8	11	134253495	134265855	ENSG00000151498.11	2.32087384627932	0.0436373333556699	0.0202936534663521	0.0561355931608479	0.113550964086028	8.48620519128873e-13	6.40558763315139e-13	28	28	28	1.69263975989406
CYTH2	19	48469032	48482314	ENSG00000105443.13	-2.32083793909692	-0.0312468770851366	0.0202955920545063	0.118409462053039	0.210952341201473	1.13791733152895e-23	1.71150567506818e-23	61	61	61	1.69259827510527
MRPL30	2	99181079	99197626	ENSG00000185414.19	-2.31995032650796	-0.113734545825158	0.020343564639396	0.00788424519802798	0.00519341710323661	0.137087313641082	0.0310838150657333	32	32	32	1.69157294681244
SPRR2B	1	153070224	153070840	ENSG00000196805.7	2.31912976059843	0.0370122727978604	0.0203880015302359	0.0991612677078789	0.128865852943341	1.96728806947101e-14	1.66605910290947e-14	52	52	52	1.69062534248705
HOXB-AS1	17	48543551	48551250	ENSG00000230148.8	2.31877374888136	0.0371307502939946	0.0204073072940298	0.0776332265833915	0.133438582467232	6.32177366883617e-15	5.53266362618116e-15	34	34	34	1.69021429584702
RAB35	12	120095095	120117502	ENSG00000111737.11	2.31815103877923	0.0593422361502392	0.0204411138878564	0.0326351676150622	0.0351808544943507	9.65312249346502e-05	3.6463231153593e-05	83	83	83	1.68949544209071
LMTK2	7	98106885	98209633	ENSG00000164715.5	-2.31542126760933	-0.0446087473809241	0.0205898887286921	0.0583737128571342	0.0971253682841418	4.52550048591433e-11	3.01205538751033e-11	39	39	39	1.68634600037787
RNF130	5	179911651	180072118	ENSG00000113269.13	-2.3150068619463	-0.0590980910491921	0.0206125565408623	0.0338965560816811	0.063238760498821	1.39378858286127e-07	6.9391907107485e-08	20	21	21	1.68586814006297
C19orf44	19	16496311	16521352	ENSG00000105072.8	2.31397443478321	0.0342281999209219	0.0206691245229867	0.0997658045620521	0.168052648492968	9.77769809933792e-19	1.09891382209452e-18	17	17	17	1.68467791828747
FTSJ3	17	63819433	63830012	ENSG00000108592.16	-2.31269350790726	-0.0172101906914835	0.0207394962185073	0.425698186866085	0.540525809417397	8.92708910309026e-74	1.26687824209103e-72	89	93	93	1.6832017972324
SARS2	19	38915266	38930896	ENSG00000104835.14	-2.3125041975198	-0.0195376766728901	0.0207499142682794	0.275122935614608	0.403092917461832	1.45705099139604e-49	6.85917535849798e-49	25	25	25	1.68298369330804
GLTP	12	109850943	109880488	ENSG00000139433.9	-2.31249697719172	-0.0328806361852562	0.0207503117046452	0.142466214141649	0.12515104954385	4.92844760800435e-14	4.06959421744921e-14	98	112	112	1.682975375068
TNPO3	7	128954180	129055173	ENSG00000064419.13	-2.3122782137081	-0.138139678416217	0.0207623564876792	0.00540505255942491	0.0158930150745662	0.00911177002290418	0.00262268471783766	15	15	15	1.68272335643456
GPR1	2	206175316	206218047	ENSG00000183671.12	2.31222901447727	0.161978885767977	0.0207650661614549	0.00434991799891027	0.00568861696513897	0.119663814645174	0.0275103280817652	11	11	11	1.68266668080698
AC137630.3	3	49029316	49029706	ENSG00000272434.1	2.31131161752077	0.168353741321322	0.0208156487828882	0.00429542626016054	0.00403212091737874	0.190325359957063	0.0415767105975425	7	8	8	1.68161004846026
ARHGEF7	13	111114559	111305737	ENSG00000102606.17	-2.31085977414048	-0.0255359462881982	0.0208406015757316	0.175413421207239	0.278779597283419	5.03173482401677e-32	1.14958915164047e-31	20	20	20	1.68108974903615
RXYLT1	12	63779803	63809558	ENSG00000118600.11	2.31059402718186	0.0938019196917805	0.0208552894728303	0.0127754584554849	0.0154590521977051	0.0101200863776473	0.00289170247063094	37	37	37	1.68078377773949
AC004520.1	7	26173533	26174945	ENSG00000273237.1	-2.30931247176572	-0.111448971108881	0.0209262480810876	0.00989255607517087	0.0111523433235104	0.0291154397408471	0.00763272442565212	25	26	26	1.67930863041642
HMGN4	6	26538405	26546254	ENSG00000182952.4	-2.30839517708504	-0.0642035706935696	0.0209771670019937	0.0359384021479547	0.0551871565054908	9.1538916245179e-07	4.2584936985456e-07	22	22	22	1.67825316430635
CALB2	16	71358713	71390438	ENSG00000172137.18	-2.30566615336741	-0.103963609066914	0.0211292937368119	0.0151146900801511	0.0065706603333383	0.0943553062489759	0.022248817949954	22	22	22	1.6751150193382
RNPS1	16	2253116	2268412	ENSG00000205937.11	-2.30506512921527	-0.033443376707042	0.0211629260888699	0.0799258349675868	0.126913050449458	3.18946973479199e-14	2.66526898597381e-14	24	24	24	1.67442428482242
SLC19A1	21	45493572	45544411	ENSG00000173638.18	-2.30440649844963	-0.0303576852041142	0.021199835561246	0.137497573432459	0.191978223800541	1.85816742522512e-21	2.45753349428526e-21	51	52	52	1.673667507709
PEG3	19	56810083	56840728	ENSG00000198300.12	-2.30440229379472	-0.228831724416738	0.0212000713688741	0.001996817550915	0.00337760338818739	0.230751850050201	0.04934051174406	2	2	2	1.6736626770403
RAB11B	19	8389981	8404434	ENSG00000185236.11	-2.30402653504748	-0.122488106542634	0.0212211540930712	0.00772853622778414	0.013206814676069	0.0175186596962746	0.00479647701570462	13	13	13	1.67323100108392
MXRA8	1	1352689	1361777	ENSG00000162576.16	-2.30394582945237	-0.0940817383077263	0.0212256846296819	0.0192512955487021	0.032290907988242	0.000189368437748827	6.90658746214999e-05	27	29	29	1.67313829278729
ICE2	15	60419609	60479160	ENSG00000128915.11	2.30343588359096	0.126903681253164	0.021254330734568	0.00643163204874712	0.00488967706213354	0.149165731283399	0.0334981155564405	15	15	15	1.67255256573145
LINC01273	20	50172550	50176671	ENSG00000231742.5	-2.2984847993808	-0.0433392933966862	0.0215342120531167	0.0658949671705246	0.10694119476253	4.23461813340841e-12	3.04025654103253e-12	20	21	21	1.66687101464872
SPC24	19	11131520	11155808	ENSG00000161888.11	2.29636088915419	0.0837705402694839	0.0216552552770094	0.0169148764345011	0.0401502416251862	3.03550340933612e-05	1.21404377726889e-05	12	12	12	1.66443669234314
MBD6	12	57520710	57530148	ENSG00000166987.14	-2.29599223324639	-0.151153087217902	0.0216763254614453	0.00614666867238136	0.0224770970953263	0.00189307954788402	0.000605249350286131	19	19	19	1.66401433685098
CDCA7L	7	21900900	21946084	ENSG00000164649.19	2.29460941011999	0.0283777372559513	0.021755518507186	0.142789679017649	0.190539451830636	2.72183814220847e-21	3.561349657205e-21	50	50	50	1.66243056154956
CBWD1	9	121038	179147	ENSG00000172785.18	-2.2942715262033	-0.0374218344320936	0.0217749070541962	0.0830312045994009	0.566356132049224	3.99003804635637e-79	7.48671662099249e-78	21	33	33	1.66204369009462
AZIN2	1	33081104	33120530	ENSG00000142920.16	-2.29421699727612	-0.0956639738260078	0.0217780374567773	0.0129388539833747	0.0276083526715235	0.000565997128995277	0.000194370980265375	13	13	13	1.66198125957082
AC080013.1	3	158732263	158784070	ENSG00000240207.6	-2.29411024119818	-0.0314288083836145	0.0217841672552884	0.127511182059115	0.166802698365141	1.35010403701238e-18	1.50332981366232e-18	44	44	44	1.66185903721299
LRMDA	10	75431453	76560167	ENSG00000148655.14	-2.2922822712039	-0.051566366904258	0.0218893601800515	0.0417132284938678	0.110714245075065	1.69376696057555e-12	1.25556898692605e-12	3	3	3	1.65976693255423
NDST1	5	150485818	150558211	ENSG00000070614.14	2.29076025589479	0.0563280618425042	0.0219772834765727	0.0312675803685208	0.0608429725985762	2.44211359984565e-07	1.19047033697463e-07	25	25	25	1.65802598998554
AC007785.1	19	46101122	46196218	ENSG00000267922.1	2.28985569806397	0.0271737995677062	0.0220296831163575	0.133421486409196	0.118446469763604	2.56335500897519e-13	2.01119723062434e-13	184	185	185	1.65699174986726
CDKN2D	19	10566462	10569059	ENSG00000129355.6	2.2893386531721	0.0335049354630268	0.0220596835184159	0.107344672257313	0.137108170015721	2.53222632851474e-15	2.2679083490835e-15	58	58	58	1.65640072250288
ZDHHC20	13	21372573	21459370	ENSG00000180776.15	2.28912356342296	0.047145578753871	0.0220721740951757	0.0586759562412385	0.0272396914766096	0.000617091966062032	0.000210850242045589	82	82	82	1.65615488699988
ELP3	8	28089673	28191156	ENSG00000134014.16	2.28834961101189	0.0381099538976466	0.0221171695534573	0.0708355765652671	0.12954282653329	1.6634983066424e-14	1.4155822614064e-14	16	16	16	1.65527045268235
VPS11	11	119067692	119081978	ENSG00000160695.14	2.28818532448045	0.0270904804557652	0.0221267309777101	0.143481793412114	0.254762714817772	5.54744824207558e-29	1.08474818750593e-28	18	18	18	1.65508274437422
AL035258.1	20	22220554	22223283	ENSG00000234862.1	-2.28809880179594	-0.766549304477154	0.0221317680157884	0.000201028093298291	0.00652177711991506	0.0955933878307964	0.0225046517253418	3	3	3	1.65498389068954
ZBTB32	19	35704527	35717038	ENSG00000011590.13	-2.28743263225695	-0.0266136273883308	0.0221705834104988	0.147598256499868	0.24415945596954	1.14018090170459e-27	2.09335677431499e-27	17	17	17	1.65422287844047
COQ9	16	57447425	57461275	ENSG00000088682.13	-2.28713161612682	-0.140660522994169	0.0221881419911653	0.00508262351517891	0.00504470757684238	0.142858012555257	0.0322348180618245	11	11	11	1.65387906355297
C1orf220	1	178542752	178548889	ENSG00000213057.5	-2.28666792260366	-0.0588559116858171	0.022215213375226	0.0340902374039435	0.0831671912848211	1.26940511029353e-09	7.52669204461572e-10	12	12	12	1.65334951104169
C1orf43	1	154206706	154220637	ENSG00000143612.19	2.28593639422273	0.0423804673683229	0.0222579799134574	0.0687664495174805	0.122426300079892	9.64514785827632e-14	7.8059801021318e-14	32	32	32	1.65251425384896
AL021707.6	22	38742625	38743115	ENSG00000272669.1	2.28413162599841	0.0893106614989934	0.0223637964134189	0.0135377896126231	0.00928213396000813	0.0466304430929028	0.011754944152003	26	26	26	1.65045446995169
MRPL9	1	151759643	151763564	ENSG00000143436.10	2.28363836920467	0.0499473426685719	0.0223927928593156	0.0361142232682056	0.0669223629368126	5.87560511519116e-08	3.02076046823622e-08	17	17	17	1.64989173724957
DLEU2	13	49982552	50125720	ENSG00000231607.10	-2.28287068865257	-0.100816011521149	0.0224379865200474	0.011501473235257	0.0198673351802866	0.00351532827997025	0.00108030565869873	23	23	23	1.64901611722273
PPP1R3B	8	9136255	9151574	ENSG00000173281.4	-2.28223466873169	-1.91153120064942	0.0224754893065817	4.19179924960934e-05	0.0146864663558329	0.012206315791042	0.00343651913307164	1	1	1	1.64829084460763
TEKT3	17	15303811	15341641	ENSG00000125409.12	2.28194547889889	0.0402614592867747	0.0224925593391186	0.0710846066661379	0.0424939288037186	1.75960953092304e-05	7.21419889077307e-06	124	129	129	1.64796112510607
FOXE3	1	47416072	47418052	ENSG00000186790.5	2.28087420624384	0.0965661832502724	0.0225558916748306	0.0126634174087207	0.0183506695757041	0.00504778136425556	0.00151534052091925	14	14	14	1.64673999978754
CYP2C9	10	94938658	94989391	ENSG00000138109.9	2.27589608470475	0.0599577724339727	0.0228522298948475	0.0302421089016484	0.0377401442123584	5.31894213580448e-05	2.07368411801677e-05	35	35	35	1.64107141556014
ROBO1	3	78597240	79767815	ENSG00000169855.19	2.27557200077154	0.0887200736678531	0.0228716387319746	0.0137826860245506	0.0178891735463547	0.00563734858961651	0.00168069511195713	38	38	38	1.64070271747645
RNF39	6	30070266	30075887	ENSG00000204618.8	2.27440555518365	0.0530852509722418	0.0229416137546091	0.0937248101214143	0.131688972726456	9.76683328824171e-15	8.42506906197357e-15	35	43	43	1.63937603630084
IL21R	16	27402162	27452042	ENSG00000103522.15	-2.27382396349765	-0.0795194405907703	0.0229765728392673	0.0196627931290612	0.0117366743046235	0.0251766354146949	0.00667823654475271	52	52	52	1.63871474971184
AP002812.5	11	77866412	77870091	ENSG00000255449.1	-2.2734640971416	-0.0953258605844145	0.0229982273289993	0.0114815988349147	0.0194536247384413	0.00387929688474281	0.00118472669422128	54	54	54	1.63830563749993
ZC3HC1	7	130018286	130051451	ENSG00000091732.15	2.27323938513301	0.230017116838421	0.0230117580699905	0.00191844859827481	0.00431251338590377	0.17558250423497	0.0386561545069259	7	7	7	1.63805020050003
AC010616.1	19	41907705	41928516	ENSG00000268041.2	-2.27216809865573	-1.45635191738239	0.0230763592849342	3.51923340576428e-05	0.00569176993873587	0.119561048454109	0.0274891348976854	2	2	2	1.63683270795927
UNC119	17	28546707	28552668	ENSG00000109103.11	-2.27189972086993	-0.0649225583953005	0.023092567776128	0.0272247697593535	0.0147727501753485	0.0119529982218849	0.00336886422368967	34	34	34	1.63652777305943
AC004846.2	14	73272182	73274081	ENSG00000258944.1	-2.26895725626473	-0.0480193159616547	0.0232709253176066	0.0493297627488155	0.0905951234111872	2.16365217004879e-10	1.36130335634487e-10	24	24	24	1.63318634759677
GAPVD1	9	125261794	125367207	ENSG00000165219.21	-2.26831516492916	-0.0533451970364265	0.0233100042751307	0.0400892442568093	0.0846411497603997	8.94311356618949e-10	5.37858770298592e-10	11	11	11	1.63245764682839
CLNS1A	11	77514936	77637805	ENSG00000074201.8	2.26798675015734	0.0499039366842019	0.0233300142649662	0.0422355188234931	0.0879357663271437	4.08162641708974e-10	2.51129809577397e-10	41	41	41	1.63208499565999
AAMP	2	218264123	218270257	ENSG00000127837.9	-2.26766676077557	-0.113484253316185	0.0233495252449246	0.0083244197825032	0.0171919973721934	0.00666358254971198	0.00196101791532553	12	12	12	1.63172194531652
AC098829.1	4	15004942	15427914	ENSG00000249252.5	-2.26588724580708	-0.0524547823167003	0.0234582877136776	0.045667999886348	0.020759595835977	0.00284355003849351	0.000884857314380791	53	53	53	1.62970369143791
ZBTB38	3	141324213	141449792	ENSG00000177311.11	-2.26489003042792	-0.093678723594302	0.023519428718529	0.0122957835079128	0.0235533572905675	0.00146823382415882	0.000475917971897142	14	14	14	1.62857323138007
PRMT7	16	68310974	68358563	ENSG00000132600.16	-2.26246504995944	-0.020838113910966	0.023668685830719	0.275839341714677	0.309926001928711	4.02674052808235e-36	1.09715474748703e-35	79	79	79	1.62582585496958
AC004490.1	19	2212029	2215565	ENSG00000267122.1	2.26232110553732	0.0280813420295964	0.0236775713659476	0.157028983801682	0.254879257251791	5.36490921267364e-29	1.04983042837441e-28	28	28	28	1.62566284571849
AQP11	11	77589391	77610355	ENSG00000178301.3	-2.26225674861277	-0.0627582816700024	0.0236815449862301	0.0258315900651993	0.0580932289872297	4.64457232225288e-07	2.20728280103571e-07	18	20	20	1.62558996761185
STK31	7	23710167	23832513	ENSG00000196335.12	-2.26199892084664	-0.054178266489318	0.0236974699715126	0.0331896018286101	0.0666568236501094	6.25350168331661e-08	3.20818652585201e-08	23	23	23	1.62529801838077
AC008543.4	19	11841241	11842439	ENSG00000267089.1	2.26117684987902	0.0703504516263073	0.0237483080478613	0.0281714534830999	0.0104621170387763	0.0346047636854458	0.00895077450791963	77	79	79	1.62436732631922
AFAP1-AS1	4	7754090	7778928	ENSG00000272620.1	-2.26100672101162	-0.032859825213116	0.0237588408754243	0.106440709542338	0.192663147903877	1.54905995996427e-21	2.06047294375887e-21	13	13	13	1.62417475113557
MEIOC	17	44656404	44690308	ENSG00000180336.17	-2.25871151113726	-0.0613603972625424	0.0239013359597874	0.02898928479936	0.0298647708261749	0.000333748060705237	0.000117919705509928	27	27	27	1.62157782358122
CAMSAP3	19	7595902	7618304	ENSG00000076826.9	-2.2584606268834	-0.0572312476175915	0.0239169566266335	0.0369924933428961	0.0765253721806359	6.1218363617983e-09	3.40760618584645e-09	27	27	27	1.62129408406275
CYP20A1	2	203238940	203305611	ENSG00000119004.15	2.25805612285591	0.0853460872391953	0.0239421606823991	0.0188133540103186	0.0112597289123308	0.0283463768024032	0.00744956575698464	27	27	27	1.62083665885444
CPNE7	16	89575768	89597246	ENSG00000178773.14	-2.25801003830534	-0.0355327814158364	0.0239450336046465	0.0949738120242905	0.1154740392962	5.30611373249681e-13	4.06314174884722e-13	38	38	38	1.62078454912869
GART	21	33503931	33543491	ENSG00000159131.16	2.25766658782959	0.854572551013471	0.0239664538103727	0.00016966807911103	0.0129310579442145	0.0187461235261372	0.00509982572424322	1	1	1	1.6203962214741
KIAA0408	6	127440343	127459391	ENSG00000189367.14	2.25671174998897	0.135492376120866	0.024026092162337	0.0159592557512019	0.03552300091732	8.91352951018041e-05	3.38289170173792e-05	4	4	4	1.61931686133703
PPID	4	158709134	158723396	ENSG00000171497.4	2.25528413574281	0.053128896160075	0.0241154997548668	0.0342175632605916	0.0700066718041474	2.84634336286211e-08	1.50368351914497e-08	9	9	9	1.61770373359563
AC244034.2	1	206503948	206504456	ENSG00000261000.1	-2.25502833981264	-0.0197406649084377	0.0241315499949657	0.281441765097993	0.408103486352904	2.41474210430808e-50	1.1636754738931e-49	29	31	31	1.61741478200164
PNMA1	14	73711783	73714372	ENSG00000176903.4	2.25414009069505	0.0657504008084503	0.0241873562539476	0.026607865389786	0.0637697558493058	1.23074841915216e-07	6.15526968014688e-08	8	8	8	1.61641159865212
BBS1	11	66510606	66533627	ENSG00000174483.19	2.25395820432825	0.0611567822496167	0.024198797466894	0.0319052105999082	0.0390690360911041	3.90389024144693e-05	1.5436187308585e-05	36	37	37	1.61620621527859
PROZ	13	113158654	113172383	ENSG00000126231.13	2.25380373743489	0.0415994875733789	0.0242085175943085	0.0616551580946837	0.127540402622228	2.73116366076563e-14	2.29242421524645e-14	30	32	32	1.61603180371493
ARMS2	10	122454653	122457352	ENSG00000254636.1	-2.25377373346801	-0.0322758984012835	0.0242104060443671	0.101061948059837	0.153597441595688	3.97162705717691e-17	4.00288048793242e-17	35	35	35	1.6159979267355
AL035252.3	20	25229150	25231933	ENSG00000277938.1	2.25302324649883	0.04605425218813	0.0242576832681997	0.0511990735715127	0.0438268826751233	1.29043022418419e-05	5.34528764888532e-06	61	61	61	1.61515067881492
PFKL	21	44300051	44327376	ENSG00000141959.16	2.25115346104667	0.0270629724137777	0.0243758193547393	0.144143356525669	0.191910210073668	1.89202906122428e-21	2.49658810307627e-21	47	47	47	1.61304077725973
SMG8	17	59209400	59215247	ENSG00000167447.12	2.25094400164471	0.0464106572063067	0.0243890843468723	0.0361962685126009	0.0122659762450386	0.0220845139921737	0.00592756821459494	51	51	51	1.6128045043425
THYN1	11	134248279	134253370	ENSG00000151500.14	2.25024589434431	0.0271218041630033	0.0244333404256878	0.137599605767997	0.241038987893727	2.75383148808272e-27	4.98337374356212e-27	9	10	10	1.61201715401428
DIS3	13	72752169	72782096	ENSG00000083520.14	2.25015623299277	0.172150904829132	0.0244390294914654	0.00358443596069635	0.0170033329545265	0.00697264956610008	0.00204492143289976	32	34	34	1.6119160445371
BICC1	10	58513140	58831437	ENSG00000122870.11	2.24999892542621	0.0576448530677334	0.0244490135233676	0.0285405152798911	0.0730927097847592	1.37627644875343e-08	7.45069541795584e-09	16	16	16	1.61173865923978
ARVCF	22	19969896	20016808	ENSG00000099889.13	2.24973479271989	0.0322555220590743	0.0244657855072731	0.102808017814356	0.0842386916138291	9.84101411076665e-10	5.89448580365372e-10	103	104	104	1.611440836066
AC124947.1	12	93317135	93377736	ENSG00000257252.5	2.2490232140007	0.0406268368243886	0.0245110191823102	0.0728764391973561	0.109926616250841	2.05137632618572e-12	1.51092352106595e-12	51	51	51	1.61063863015751
RRP1	21	43789513	43805293	ENSG00000160214.12	2.24797121492736	0.135548611571742	0.0245780254716075	0.00577907992704874	0.00765579078090787	0.0708856550553433	0.0171597676043293	8	8	8	1.60945301002686
LGI2	4	24998847	25030879	ENSG00000153012.11	-2.24734547295692	-0.0670436234586502	0.0246179568641974	0.0251937061011499	0.0360313400500103	7.91817657958162e-05	3.02596793537705e-05	38	38	38	1.60874799362342
AL450326.1	10	43420738	43422100	ENSG00000230555.2	2.24731296622974	0.0596988219410068	0.024620032798658	0.0298416714318235	0.0594956567087364	3.34661568642835e-07	1.61069598535524e-07	26	26	26	1.60871137283985
CLUAP1	16	3500924	3539048	ENSG00000103351.12	-2.24273421173918	-0.0230253961740724	0.0249139590863761	0.190604964410486	0.302762159367365	3.65661620841563e-35	9.51243928627969e-35	14	14	14	1.603557253084
TMEM176B	7	150791285	150801360	ENSG00000106565.17	-2.24228133869294	-0.026082409619718	0.0249431950609202	0.166818774569412	0.299746614362352	9.1939487761518e-35	2.34335560025666e-34	32	32	32	1.60304791699813
AP005717.1	8	119867419	119874488	ENSG00000245330.4	2.24162625029794	0.201553488261908	0.024985537949709	0.00272500560955642	0.00341248087445607	0.228355230378749	0.0488794109378173	5	5	5	1.602311295568
EFCAB5	17	29929200	30108452	ENSG00000176927.15	2.24106765051012	0.0509592338784175	0.0250216932622945	0.0411498494744124	0.0738320496031211	1.15611447016294e-08	6.29747140646013e-09	29	31	31	1.60168330417144
RPS11	19	49496365	49499689	ENSG00000142534.6	-2.23831581819676	-0.0368769758083455	0.0252004672995437	0.0865648655719618	0.147517740722085	1.85358738209458e-16	1.79107219324427e-16	22	22	22	1.59859140589577
PPP2R3C	14	35085467	35122517	ENSG00000092020.10	2.23791750178923	0.0411384621724801	0.025226435487928	0.0655506090785891	0.138956023059999	1.59530996905571e-15	1.45039255198975e-15	29	29	29	1.59814411124574
AC007622.2	12	107736555	107759968	ENSG00000258136.1	2.23707962036133	0.786251975023434	0.0252811366774492	0.000185240476416192	0.0100775318032641	0.0381208713399258	0.00977274557395873	1	1	1	1.59720340342581
PANX2	22	50170731	50180294	ENSG00000073150.13	-2.23690882456462	-0.0793152116084602	0.0252922996887252	0.00692369060838077	0.00545465273318949	0.127568954852333	0.0291479096269048	10	10	10	1.59701168086844
POMP	13	28659104	28678925	ENSG00000132963.7	-2.2368707731167	-0.0615800448750269	0.0252947872673521	0.0289507480922558	0.0307673626043603	0.000270272421710748	9.64326382338692e-05	42	42	42	1.59696896871652
ABHD12	20	25294743	25390983	ENSG00000100997.18	2.23639243915155	0.0827727789811652	0.0253260759787767	0.0149350858977645	0.0315545864553745	0.000224880428289303	8.13115192235272e-05	52	52	52	1.59643209456714
KAZN	1	13892792	15118043	ENSG00000189337.16	-2.23533024747622	-0.121043577150172	0.0253956756979767	0.010617033268079	0.00632237805455267	0.100829543793462	0.0236112893075911	22	23	23	1.59524022748989
AP001360.2	11	120008604	120012158	ENSG00000255216.1	-2.23438376058984	-0.0497365445207913	0.025457833291925	0.045514565841218	0.0880589894697272	3.96345992838512e-10	2.443708660626e-10	27	27	27	1.59417856177441
IL1B	2	112829751	112836903	ENSG00000125538.11	-2.23388020812803	-0.0688460146168548	0.0254909561535911	0.0212868000848234	0.0330553147581579	0.000158436727055534	5.82745961898291e-05	21	23	23	1.5936138740466
MUC16	19	8848844	8981342	ENSG00000181143.15	-2.23267943841423	-0.0200430931877122	0.0255700913360713	0.249629784510781	0.389207303004554	1.96452665602313e-47	8.5344218157869e-47	21	22	22	1.59226772067601
TMEM211	22	24934954	24946695	ENSG00000206069.6	-2.23229542322292	-0.170080016413457	0.0255954441751753	0.00307863414018854	0.00494067543355363	0.147056844949535	0.0330778702901023	20	20	20	1.59183732944041
TNFRSF21	6	47231532	47309905	ENSG00000146072.6	2.23225108304802	0.0766618196844494	0.0255983729314637	0.0176589189663171	0.00798383682896153	0.0650880047009011	0.0158739406622745	37	38	38	1.59178763817814
CCDC25	8	27733311	27772653	ENSG00000147419.17	2.23222292513966	0.115352693592181	0.0256002329675293	0.0117007772342407	0.0326241327081678	0.000175202251858483	6.41202090891613e-05	14	14	14	1.59175608249862
ADAMTS13	9	133414358	133459402	ENSG00000160323.18	2.23156607927121	0.0249420905454428	0.0256436556341179	0.163459909495408	0.284501340570112	9.16857175321643e-33	2.16579395025026e-32	47	51	51	1.59102006384284
GPR27	3	71754050	71756496	ENSG00000170837.2	2.22909648471728	0.0351291613757393	0.0258074857662822	0.0908280485369583	0.182448773618755	2.30095106723078e-20	2.83800762004924e-20	14	14	14	1.58825430351568
TOMM40L	1	161225939	161230744	ENSG00000158882.14	2.22850320963232	0.0886491484251895	0.0258469775445269	0.0154668871913667	0.00442605659908465	0.169989778260223	0.0375704810170935	48	48	48	1.58759023448409
HNRNPLL	2	38561978	38603586	ENSG00000143889.15	-2.22543267792363	-0.116500980833059	0.0260522058638249	0.00738264994984108	0.00756915538991729	0.0725070452900405	0.0175170068396094	9	9	9	1.58415549870117
FALEC	1	150515757	150518032	ENSG00000228126.1	2.22495394866809	0.138365915524747	0.0260843297944078	0.00468191659054133	0.00507798965129282	0.141543251986765	0.0319708731168695	12	14	14	1.58362031747447
GPR180	13	94601903	94634645	ENSG00000152749.7	-2.2248252543958	-0.0176654657649149	0.0260929713394389	0.361040746975418	0.477540220345005	6.8094615093293e-62	5.64749112509155e-61	27	27	27	1.58347646276083
ADAT2	6	143422832	143450673	ENSG00000189007.15	2.2243282459618	0.0382707095515958	0.0261263676297423	0.0708652583882704	0.129441795627738	1.70567765325422e-14	1.45030026929548e-14	52	52	52	1.58292096639269
ZC3H15	2	186486156	186509363	ENSG00000065548.17	-2.22391777126928	-0.137075686443135	0.0261539771699569	0.00505540689321435	0.00899505150577694	0.0501725618859281	0.0125700159837419	32	32	32	1.58246225969809
MFSD6	2	190408355	190509205	ENSG00000151690.14	-2.22390503903582	-0.0811847184369543	0.0261548339744844	0.015874052938344	0.0256003000490534	0.000906760755259922	0.000302710102719157	21	21	21	1.58244803243999
LTBP2	14	74498170	74612378	ENSG00000119681.11	2.22328118801265	0.0303272490730715	0.0261968452118574	0.112922357459792	0.196714297046516	5.26497424568342e-22	7.18376162353586e-22	15	15	15	1.58175100599235
ZC3H12D	6	149446795	149485061	ENSG00000178199.13	-2.2231570008102	-0.0915309331439249	0.0262052151559369	0.013230186258404	0.0234115104845485	0.00151819706663843	0.000490970305359601	17	17	17	1.58161227020476
AL390955.2	6	157323964	157324477	ENSG00000271040.1	-2.22259425991038	-0.0418294728711945	0.0262431716258335	0.0611142579944695	0.0376618340771717	5.41679420989363e-05	2.10935785637768e-05	57	60	60	1.58098367934361
TEX14	17	58556678	58692055	ENSG00000121101.15	2.2225143298971	0.0464587825438918	0.026248566699587	0.0491242109971817	0.105220676218328	6.42420341745492e-12	4.55296975113253e-12	28	28	28	1.58089440621822
ERVK9-11	19	38935297	38938632	ENSG00000269486.2	-2.22153014779554	-0.0487496648349998	0.0263150751047956	0.040924405023931	0.0907337486528752	2.09315756256582e-10	1.31883212452196e-10	11	11	11	1.57979538614255
SPAG4	20	35615892	35621049	ENSG00000061656.9	-2.21883244036072	-0.117077170977901	0.0264981261304389	0.00860666671696607	0.0114961213749222	0.0267266890903508	0.00705544212861345	18	18	18	1.57678483700601
CENPX	17	82018702	82024107	ENSG00000169689.14	2.21813020371835	0.0278132040126537	0.0265459559595299	0.125981845389376	0.203471742436553	8.60192722538748e-23	1.23014840085678e-22	19	19	19	1.57600163044815
LCE3A	1	152622834	152623103	ENSG00000185962.1	-2.21812044975385	-0.110971604885884	0.0265466208336715	0.00880630599236082	0.0445921403228881	1.0799631039258e-05	4.51637810439941e-06	22	23	23	1.57599075317723
HMGN3	6	79201245	79234738	ENSG00000118418.14	2.21802724605102	0.060494863663341	0.0265529747432312	0.0231363722741856	0.00598924587767735	0.110288508791071	0.0255907314190067	32	32	32	1.5758868176258
PSMB1	6	170535117	170553341	ENSG00000008018.8	-2.21743766647315	-0.0541861275376477	0.0265931981781259	0.0345001888666168	0.0342340240978726	0.000120363588005535	4.49394184755003e-05	21	24	24	1.57522942996482
AC093388.1	2	190454092	190454521	ENSG00000272979.1	-2.2169285444535	-0.0604564471352264	0.0266279748196261	0.0331150146628519	0.0626106958170701	1.61465697073596e-07	7.984724950849e-08	26	26	26	1.57466186240471
POMGNT1	1	46188682	46220305	ENSG00000085998.13	-2.21646205821053	-0.0479687320249693	0.0266598736129849	0.0451645087249783	0.0981990002493648	3.49603958733598e-11	2.34754318757229e-11	12	12	12	1.57414191378613
CPAMD8	19	16892947	17026815	ENSG00000160111.12	2.21509272084226	0.0719218593149245	0.0267537009696022	0.0231419325774255	0.0128647932073021	0.0190540546438681	0.0051754541463265	35	36	36	1.57261613141856
TMEM170B	6	11538278	11583524	ENSG00000205269.5	2.21275950891485	0.0222353234037385	0.0269142302275	0.176981732877972	0.276028077796146	1.13566864309443e-31	2.53551833339945e-31	43	43	43	1.57001803690457
CSNK1E	22	38290691	38318084	ENSG00000213923.11	2.21240137337104	0.0872184707810924	0.0269389440843556	0.016965304725006	0.00983557341278352	0.0405224055749711	0.0103343328695417	19	19	19	1.56961943115665
AC021739.2	15	85744109	85750281	ENSG00000259407.1	2.21178770418537	0.0555597859992322	0.0269813370982326	0.0346749091812899	0.0602856964228381	2.78212726700039e-07	1.34709980361208e-07	28	28	28	1.56893653205495
RRP1B	21	43659548	43696079	ENSG00000160208.12	2.21161725869746	0.136993541099542	0.0269931218944603	0.00618948055860067	0.00744187468116801	0.0749614178460713	0.0180489778683874	13	13	13	1.56874688413077
VIPAS39	14	77426675	77457952	ENSG00000151445.15	2.21128929437443	0.0373637158052536	0.0270158102245396	0.0778671637213321	0.147165203733739	2.02616120805585e-16	1.95283305804105e-16	61	61	61	1.56838200311016
AC134312.4	16	88079161	88087383	ENSG00000261193.1	-2.21128435790154	-0.175151370317264	0.027016151851813	0.00495232964651106	0.00814034542111333	0.0625017606571942	0.0153038588354654	4	4	4	1.56837651129258
CYB561D2	3	50350695	50358460	ENSG00000114395.10	-2.20990474676361	-0.0348527042317118	0.0271117737421747	0.0846349688093868	0.117554784753496	3.18926501499353e-13	2.47876027946827e-13	34	35	35	1.56684206850437
UQCRH	1	46303631	46316776	ENSG00000173660.11	-2.20838587378875	-0.0285413045163622	0.0272173856780815	0.139130372416451	0.193572947587019	1.21621413075946e-21	1.62755939554336e-21	57	57	57	1.56515359258273
AC126118.1	3	37182107	37182734	ENSG00000271993.1	-2.20801418637832	-0.201494163909655	0.0272432842593446	0.00287150518426115	0.00373059374732877	0.207812565305839	0.0449403859774378	10	10	10	1.56474053810534
SLC26A6	3	48625723	48635493	ENSG00000225697.12	-2.20787796965104	-0.118091070991355	0.0272527809454701	0.0070377795172208	0.0171974210423997	0.0066549065766654	0.00195890046879686	10	10	10	1.56458917457453
MRPL52	14	22829879	22835037	ENSG00000172590.18	-2.20765337765069	-0.0961561508728652	0.0272684451703944	0.0109873358947056	0.0290509120237243	0.000403733821366184	0.000141269811331152	15	15	15	1.56433962455081
AL356481.1	9	128528901	128552410	ENSG00000228395.1	-2.20709681463636	-0.508535427667862	0.0273072962819313	0.000408930961449215	0.00610904181720144	0.106779784182559	0.0248703793706015	2	2	2	1.56372129758878
MC1R	16	89912119	89920977	ENSG00000258839.3	-2.20687383045786	-0.0418040957789924	0.0273228751809078	0.0578806041859979	0.107655904426861	3.56072829671647e-12	2.57389734126913e-12	16	16	16	1.56347360186087
VPS29	12	110491097	110502117	ENSG00000111237.18	2.20673843285987	0.0428153856853624	0.0273323385420387	0.0557317581489942	0.106345916483341	4.89184289918187e-12	3.49315421963122e-12	12	12	12	1.5633232086859
BRCA1	17	43044295	43170245	ENSG00000012048.20	-2.20606499997412	-0.167137108087816	0.0273794488954381	0.00338188758887488	0.00895577617785359	0.0506787367273583	0.0126812194827575	2	2	2	1.5625752977681
QSOX1	1	180154834	180204030	ENSG00000116260.16	2.20489293553078	0.0528692903457188	0.0274616083629387	0.0335642290205299	0.031960022074002	0.00020457194036337	7.43341713124961e-05	38	38	38	1.56127403073022
MTMR12	5	32226994	32313009	ENSG00000150712.10	-2.20408364532659	-0.025142492715817	0.0275184621034244	0.145817600230599	0.223216418651821	3.96656541413695e-25	6.41845254530772e-25	118	118	118	1.56037584073665
MKKS	20	10401009	10434222	ENSG00000125863.18	2.20300924647712	0.0684792822356672	0.0275940969369151	0.02234855752622	0.0143499827688651	0.0132478319388997	0.00370930403417574	40	40	40	1.55918381438118
C2CD4D	1	151837819	151840557	ENSG00000225556.1	-2.20206543146005	-0.0422933835713535	0.0276606868836331	0.0641612897052419	0.0769423446232495	5.54735188040008e-09	3.10348658004944e-09	33	33	33	1.55813703948095
CDR2L	17	74987632	75005800	ENSG00000109089.7	-2.20108485565135	-0.120456763445468	0.0277300171950072	0.00782128411315869	0.0140564530176052	0.0142305815442703	0.00396057561379457	23	24	24	1.55704986112194
SACM1L	3	45689056	45745424	ENSG00000211456.10	2.20092341561635	0.0330823379070392	0.0277414459531435	0.0974735524185058	0.139645076889022	1.34252273893242e-15	1.22731656049283e-15	86	86	86	1.55687090616449
USP28	11	113797874	113875570	ENSG00000048028.11	2.20080856987895	0.053431338684803	0.0277495786525954	0.0315317012160265	0.0832799302572214	1.23586757430787e-09	7.33770463947483e-10	21	21	21	1.55674360678426
AC092111.1	12	8217758	8221115	ENSG00000275367.1	-2.19957862995585	-0.0248601197493125	0.0278368047488452	0.146383439647623	0.173998665659346	2.09374969032033e-19	2.43916453437304e-19	62	70	70	1.55538061674769
ACKR2	3	42804752	42887974	ENSG00000144648.15	2.19881016540149	0.122234465170957	0.0278914233869166	0.00694615263806426	0.00497205219143627	0.145776026990813	0.0328176740881779	14	14	14	1.55452932175727
TOR3A	1	179081377	179098023	ENSG00000186283.13	-2.19880836927436	-0.0294302440751306	0.0278915511548484	0.147443717415097	0.181828656544809	2.70771344791238e-20	3.33039512616424e-20	61	61	61	1.55452733230051
HEMK1	3	50569152	50596168	ENSG00000114735.9	-2.19785930084564	-0.131693700019523	0.0279591339788636	0.0061569517464485	0.00533198688559754	0.131943569360924	0.030051426760989	73	73	73	1.55347628478707
C10orf88	10	122930903	122954403	ENSG00000119965.12	2.19716059522053	0.116646296941303	0.0280089787328928	0.00726308548563292	0.0143891532991228	0.0131220490767853	0.00367719897906704	16	17	17	1.5527027261909
NME6	3	48290722	48301685	ENSG00000172113.8	-2.19671832225924	-0.0278058684181416	0.028040569485438	0.126063033332856	0.216989504885985	2.19425011250721e-24	3.41484250671312e-24	68	68	68	1.55221317038185
LRP1	12	57128493	57213351	ENSG00000123384.13	-2.19622750619217	-0.120111501027052	0.0280756635320216	0.00681462534746145	0.0176545069197324	0.00596349542856748	0.00177074758203932	9	9	9	1.55166997095643
NCBP3	17	3802165	3846251	ENSG00000074356.16	2.19520857665058	0.0336040228655749	0.028148639329159	0.113287036097783	0.0633485604167406	1.35839581344227e-07	6.77317909947754e-08	114	116	116	1.55054259357001
RPAP1	15	41517176	41544269	ENSG00000103932.11	-2.19488171823037	-0.0189282774075645	0.0281720835536951	0.269108779637658	0.354521299683269	2.57480005594225e-42	9.19303201828661e-42	34	34	34	1.55018103223289
LINC00886	3	156747346	156817062	ENSG00000240875.5	-2.19458101243931	-0.0164483442502359	0.0281936668161324	0.379640338613347	0.484594337124399	3.76207838070721e-63	3.31772248161333e-62	69	69	69	1.54984843691837
RARS2	6	87514378	87590003	ENSG00000146282.17	-2.19310097190724	-0.0895830049768966	0.028300105022922	0.0124113421251467	0.027499841616529	0.000580578042746348	0.000198913509772	58	58	58	1.54821195278699
CMSS1	3	99817834	100181732	ENSG00000184220.11	2.19244141456921	0.0978985026430123	0.0283476489884717	0.0107366101254526	0.0216165056021814	0.00232066331957983	0.000731523673925548	11	11	11	1.54748295347908
PAQR3	4	78887127	78939438	ENSG00000163291.14	-2.19029049442758	-0.176172339428038	0.0285031757799792	0.00369981745877359	0.00668348475353132	0.0915636065293367	0.0216455823893524	2	2	2	1.54510674887281
KRTAP12-3	21	44657932	44658341	ENSG00000205439.10	2.18997321710267	0.0822591591964156	0.0285261792741277	0.016235004225077	0.0153681512735141	0.0103453339679012	0.00294905731561256	15	16	16	1.54475639277618
AC136475.3	11	287305	288987	ENSG00000255026.1	-2.18974546402497	-0.0684317664117473	0.028542701867497	0.020403681591595	0.0489197830108969	3.94433410897346e-06	1.72342750002605e-06	13	13	13	1.54450491872644
AC233280.1	3	195655565	195657927	ENSG00000229178.1	-2.18960752157786	-0.0331052496159039	0.0285527130590952	0.100934626118916	0.153773440560008	3.7978242375508e-17	3.83062855753689e-17	39	41	41	1.54435261909543
AL359921.1	1	236540094	236550280	ENSG00000230325.1	-2.18933945522434	-0.0495937267400903	0.0285721766603338	0.042053601479614	0.0758482106573464	7.18380498053366e-09	3.97862276722784e-09	36	36	36	1.54405667331822
DPT	1	168695459	168729264	ENSG00000143196.4	-2.18745590440009	-0.0324417770052973	0.0287092588973147	0.0948744512516389	0.0495617814898317	3.39663246225989e-06	1.49200116949781e-06	128	128	128	1.54197801826493
CRIM1	2	36355926	36551135	ENSG00000150938.9	-2.18731129080682	-0.0418993460534179	0.0287198070470124	0.0601353809144632	0.068070117400609	4.48737297233411e-08	2.3278525211654e-08	67	68	68	1.54181848221175
IL32	16	3065297	3082192	ENSG00000008517.16	-2.18625068070661	-0.0450935053912027	0.0287972702383119	0.0610046051654451	0.0959259964971047	6.03613556940886e-11	3.96857401167814e-11	30	30	30	1.54064867809582
AC136475.5	11	327171	330122	ENSG00000255328.1	-2.18520172302333	-0.0374833197618242	0.0288740592515634	0.0729041020234688	0.134494851078749	4.85985011461439e-15	4.28154993757553e-15	19	19	19	1.5394921566586
DICER1-AS1	14	95157645	95179933	ENSG00000235706.7	2.18506455421448	1.41236365953478	0.0288841137242835	4.18973106987151e-05	0.0193506517330799	0.00397567829318297	0.00121160332369668	1	1	1	1.53934095374342
AC106795.2	5	177950335	177963960	ENSG00000249684.5	2.18482466689359	0.0309451002066762	0.0289017047082754	0.136657999735891	0.236903241299069	8.81362649525674e-27	1.55972100223574e-26	77	81	81	1.53907654051117
SPOUT1	9	128819651	128829821	ENSG00000198917.12	2.18320082941314	0.0262206660089279	0.0290210237181566	0.143778495837006	0.238356476698033	5.86047235056749e-27	1.04409409233354e-26	28	28	28	1.53728727186711
SKP2	5	36151989	36184319	ENSG00000145604.15	2.18199680375773	0.103805286698723	0.0291097686225782	0.00982999583531298	0.0195367055185608	0.00380326189515944	0.00116311696694992	7	7	7	1.53596124651368
A2M	12	9067664	9116229	ENSG00000175899.14	-2.18151291462344	-0.0541715773577024	0.0291455002911475	0.0321921822673106	0.0655355159678407	8.13556560077527e-08	4.14080660104908e-08	12	12	12	1.5354284854871
PCP2	19	7631611	7633748	ENSG00000174788.9	-2.18051809920922	-0.0232964150605935	0.0292190787046688	0.183392747124889	0.277953912515114	6.42607446997774e-32	1.45558101399036e-31	36	36	36	1.53433348175512
FOXL2NB	3	138947234	138953451	ENSG00000206262.8	2.17978153342354	0.0487267035350663	0.0292736594229504	0.0399989827058982	0.0289013179376618	0.00041811824535355	0.000145994099186004	64	65	65	1.53352298416494
CEP95	17	64506588	64542461	ENSG00000258890.6	-2.17923718185213	-0.062092803981007	0.0293140531088334	0.0308704799886725	0.0167563044935367	0.00739950252823616	0.00216339292703098	26	35	35	1.53292412966442
GIT2	12	109929792	109996389	ENSG00000139436.20	-2.17832374572754	-0.863606635251403	0.0293819425198337	0.000186232172905245	0.0105687243596402	0.033691181542729	0.00873618507669431	1	1	1	1.53191949521163
ASAP3	1	23428563	23484568	ENSG00000088280.18	-2.17795377090519	-0.0780260656365628	0.0294094786619091	0.0160088071113223	0.0323234728252577	0.000187934819056043	6.85997505198719e-05	16	16	16	1.53151267410779
UBC	12	124911604	124917368	ENSG00000150991.14	2.17710553457725	0.160229638811287	0.0294726942141613	0.00404031022126267	0.0103812826353189	0.0353146588008261	0.00911605616524181	7	7	7	1.5305801617795
SCAMP1-AS1	5	78342365	78360507	ENSG00000245556.2	-2.17657758260792	-0.0440144701133815	0.0295120992813766	0.0502778683320124	0.0607522780553894	2.49448111826189e-07	1.21404348769288e-07	54	54	54	1.5299998967728
PET117	20	18137873	18143169	ENSG00000232838.3	2.17577515464843	0.19518716773273	0.0295720773537366	0.00260266291699194	0.0098071396938478	0.0408148309016197	0.0104059001811677	5	5	5	1.52911816645879
PSMD8	19	38374536	38383824	ENSG00000099341.11	2.17514969469607	0.0449603067902343	0.0296189004986671	0.0606097340520752	0.0752314513726778	8.30999629277726e-09	4.57743002734601e-09	67	67	67	1.52843106722685
MYBPH	1	203167811	203175813	ENSG00000133055.8	-2.17423423015749	-0.0495805265194192	0.0296875488997264	0.039692751894863	0.0590497693818103	3.71425631106234e-07	1.78018961437129e-07	35	35	35	1.52742565768407
BCL2L11	2	111119378	111168447	ENSG00000153094.22	2.1717350332914	0.0949157766571317	0.0298756544450871	0.00821392929049754	0.0193642433137286	0.00396281904693384	0.00120828146946108	22	24	24	1.52468257244458
TRAF1	9	120902393	120929173	ENSG00000056558.10	2.16930772475507	0.0282349659837632	0.0300593291627397	0.122811106273895	0.213979046747836	4.99339984202117e-24	7.65844705994614e-24	33	33	33	1.52202071583731
AFAP1	4	7758714	7939926	ENSG00000196526.10	-2.16900271957747	-0.0156838886215212	0.0300824774368437	0.431436074097426	0.584767415941689	3.89230920967158e-83	8.7268758433775e-82	24	24	24	1.52168640036614
FAM228B	2	24076526	24169640	ENSG00000219626.8	-2.16816068618344	-0.0228855545641086	0.0301464628494618	0.206847864717374	0.252339189828174	1.11113201180357e-28	2.14731462739683e-28	131	131	131	1.52076363725775
DNAJC18	5	139408588	139444491	ENSG00000170464.9	-2.16776716395088	-0.0346367618965654	0.0301764063546776	0.0833923410164253	0.139941448693614	1.24646288987251e-15	1.14345102418654e-15	28	28	28	1.52033248070556
CFAP61	20	20052514	20360702	ENSG00000089101.17	-2.16706449793784	-0.0841377933566591	0.0302299364873081	0.0140374755219116	0.00895984549985073	0.0506260430574298	0.0126692323341194	29	29	29	1.51956276526812
PTPA	9	129110950	129148946	ENSG00000119383.19	2.16690752405658	0.0290300457190107	0.0302419061327115	0.121548128574309	0.104128937243174	8.36613701218097e-12	5.88198923342391e-12	92	92	92	1.51939083893706
C5AR1	19	47290023	47322066	ENSG00000197405.7	-2.166887534665	-0.0540918683133696	0.030243430665367	0.035392116923046	0.0804257943591654	2.4324426151551e-09	1.40756951547912e-09	39	39	39	1.51936894615594
AC092111.2	12	8205984	8207397	ENSG00000276417.1	-2.16645633960026	-0.0471399602444281	0.030276332736512	0.0401258384806357	0.0924385539547018	1.39235942789094e-10	8.89783789959452e-11	24	28	28	1.51889673051774
ZKSCAN5	7	99504651	99534700	ENSG00000196652.11	2.16573228691177	0.04941577078083	0.0303316503079142	0.0339228510467307	0.0819754090852669	1.6844648776545e-09	9.89018108609806e-10	13	13	13	1.51810395961607
LCE3C	1	152600662	152601086	ENSG00000244057.4	2.16500700787987	0.0224339280324423	0.0303871486043637	0.205251472929494	0.314272090098934	1.04450025654935e-36	2.93353395199939e-36	22	23	23	1.51731005028166
POLDIP3	22	42583721	42614962	ENSG00000100227.17	-2.16493990921816	-0.0601924361494876	0.0303922873947017	0.0265316423398891	0.055523923573275	8.46210510369038e-07	3.94986310845425e-07	11	11	11	1.51723661267053
ATP6V1B2	8	20197367	20226819	ENSG00000147416.10	-2.16413878692053	-1.42273514723938	0.0304536995059828	4.1896027883045e-05	0.0140375693812113	0.0142963066219219	0.00397761255329512	2	2	2	1.5163599418672
LINC00222	6	108751654	108769942	ENSG00000203801.8	2.16367688090667	0.0710495831539083	0.0304891565366795	0.0256020836929523	0.0164540368836407	0.0079581993461898	0.00231344495249762	50	51	51	1.51585458995186
SLC25A34	1	15736405	15741396	ENSG00000162461.7	2.16328305437199	0.104702979978023	0.0305194156205002	0.00868830810225254	0.0184657143296843	0.00491081453063651	0.00147656879252622	11	11	11	1.51542378641905
OSTC	4	108650584	108667820	ENSG00000198856.12	-2.1632824725847	-0.0863181837245805	0.030519460340346	0.0142963547986374	0.00360227600235622	0.215823220926312	0.0464676209186351	55	55	55	1.51542315005143
AC136475.9	11	333192	333688	ENSG00000270972.1	-2.16289678858542	-0.0673477359599523	0.0305491188377474	0.0217716178656348	0.0613819405427377	2.15277620200402e-07	1.05335796873382e-07	10	10	10	1.51500131208012
MTRF1L	6	152987362	153002685	ENSG00000112031.15	2.16245106700535	0.0136250608560505	0.0305834249629638	0.554535883872159	0.655514423826226	2.12575226768502e-100	1.52000283436053e-98	36	36	36	1.51451388062333
LIMD2	17	63695902	63701172	ENSG00000136490.8	-2.1623405512011	-0.142526894494309	0.0305919362176405	0.00477963599988063	0.00946019311131049	0.0445663471817129	0.0112797522179055	24	24	24	1.5143930348811
ACBD4	17	45132600	45144181	ENSG00000181513.14	2.16118369715227	0.0305053164658849	0.0306811522434015	0.0952188406974292	0.165937618474845	1.68746803099127e-18	1.86641342382938e-18	17	17	17	1.51312833430734
AP1B1	22	29327680	29423179	ENSG00000100280.16	2.16002572784094	0.0524749268286849	0.0307706779355151	0.0371801585615604	0.0801460201818991	2.59916415584291e-09	1.49787208716163e-09	29	29	29	1.51186293532843
PICK1	22	38056311	38075701	ENSG00000100151.15	-2.15769107031054	-0.0265418336059349	0.0309518586900004	0.132787129406487	0.199924969978423	2.23025427324078e-22	3.11043063066909e-22	27	27	27	1.50931326604376
MAX	14	65006174	65102695	ENSG00000125952.18	-2.15704632634261	-0.605494012668713	0.031002055031695	0.000260666653882958	0.00845692274052913	0.0575979152189239	0.014212992637611	2	2	2	1.50860951715462
FAM53B	10	124619292	124744269	ENSG00000189319.13	-2.15507563682896	-0.0485359460966816	0.0311559158670026	0.0461769475611746	0.104583764733088	7.49465523585021e-12	5.28754239580666e-12	10	10	10	1.50645947759365
GRB2	17	75318076	75405709	ENSG00000177885.13	2.15435540577864	0.076274872455716	0.0312123109120554	0.0182308100295307	0.0319925310404637	0.000203025516693071	7.3812806837744e-05	24	24	24	1.50567407564099
AC069234.5	12	120703867	120704282	ENSG00000277423.1	2.15357966961942	0.100167176303934	0.0312731500393638	0.0114515689130219	0.00590423077688619	0.11285512556136	0.0261198413263478	20	20	20	1.50482837152931
RPRD2	1	150363091	150476566	ENSG00000163125.15	2.15335449010955	0.0802673250784257	0.0312908293723376	0.0133280907049046	0.0351262175384492	9.7767927681885e-05	3.690929819747e-05	59	59	59	1.50458292560241
SMAD1	4	145481194	145558079	ENSG00000170365.9	-2.15310160650794	-0.0536636101682045	0.0313106940359061	0.0308455950170169	0.027023925406271	0.000649122335977467	0.000221280090616764	45	47	47	1.50430730566243
UNC50	2	98608579	98618515	ENSG00000115446.11	-2.15308476389804	-0.0329568162509291	0.031312017450876	0.0921859972679607	0.147022401541439	2.10053648423098e-16	2.02304265874353e-16	41	41	41	1.50428894964414
DNM1	9	128191655	128255248	ENSG00000106976.20	2.15222401859738	0.0273170662044222	0.0313797147942552	0.129242861948134	0.217656220656083	1.82818220838749e-24	2.85521977565941e-24	18	18	18	1.50335100797165
CENPP	9	92325484	92620533	ENSG00000188312.13	-2.15126581193814	-0.0370747412127095	0.0314552251017614	0.0659949415576297	0.14228277221683	6.92807706602832e-16	6.46764739513793e-16	28	29	29	1.50230720254373
FGD3	9	92947451	93036236	ENSG00000127084.17	2.1509818279156	0.0246904046143564	0.0314776340374308	0.167384739130789	0.234338156088746	1.80788164350033e-26	3.1467328794569e-26	64	66	66	1.50199791808881
TIMM13	19	2425624	2427894	ENSG00000099800.7	2.14996567124894	0.024075416024242	0.0315579302894551	0.158903307972146	0.245853587544195	7.05367745255761e-28	1.30592079829545e-27	48	48	48	1.50089148750774
PAK4	19	39125770	39182816	ENSG00000130669.17	-2.14986428204264	-0.0270577228969875	0.0315659516502627	0.146081499382895	0.169172376662476	7.32045144736617e-19	8.30150046462575e-19	69	70	70	1.50078111302987
CCDC153	11	119189638	119196769	ENSG00000248712.7	2.14975832840036	0.0253186389843306	0.031574335992831	0.147115724749591	0.193252106492153	1.32456022577424e-21	1.76807844845046e-21	44	44	44	1.50066577387419
LILRB2	19	54273821	54281184	ENSG00000131042.14	2.14917543094836	0.0551012055342411	0.0316204961043898	0.0328922569550232	0.107893201854534	3.36151316501498e-12	2.43788636070032e-12	5	5	5	1.50003132056103
AP3S1	5	115841481	115914081	ENSG00000177879.15	-2.14889958278202	-0.0430631447239393	0.0316423609068056	0.0606097302417778	0.0978897627291036	3.76593278699805e-11	2.52045658493001e-11	46	46	46	1.49973112028985
DNASE1	16	3611728	3680143	ENSG00000213918.10	2.14850759506226	1.45143168809579	0.0316734536864406	4.81154749627462e-05	0.00596868615127961	0.110903286499636	0.0257108316099794	1	1	1	1.49930457839681
ACAD11	3	132558138	132660723	ENSG00000240303.7	-2.14827858023902	-0.0376503311713578	0.0316916314480514	0.077630146853019	0.132183233424492	8.63813951600786e-15	7.47825611944475e-15	26	27	27	1.49905540326319
DDX6	11	118747766	118791149	ENSG00000110367.11	2.14821739714529	0.230393328059282	0.0316964892926564	0.00184033305921768	0.0137149879204829	0.0154684128188827	0.00427629135305379	3	4	4	1.49898883763274
CCDC7	10	32446140	32882874	ENSG00000216937.13	-2.14813578553084	-0.0269764534033397	0.0317029701246768	0.126852399149508	0.227037252426412	1.37955739965827e-25	2.28829788095589e-25	134	134	134	1.4989000485604
B3GALNT2	1	235449923	235504481	ENSG00000162885.12	2.14688404638944	0.0633429551036528	0.0318025140134409	0.0250717034330368	0.0230991239584291	0.00163436193192987	0.000526083939768885	55	57	57	1.49753854734233
LOX	5	122063195	122078360	ENSG00000113083.13	-2.1465571652952	-0.0484260820035344	0.031828553144889	0.041650326410763	0.0709475273547132	2.28109798631934e-08	1.21453047106874e-08	21	21	21	1.49718310298982
AC007966.1	2	185719874	185740479	ENSG00000226747.6	2.14632809116719	0.0164163533227917	0.0318468119298394	0.341425753949608	0.436186914581411	7.6307723219372e-55	4.45660111468953e-54	36	36	36	1.49693403681617
TMEM81	1	205083129	205084460	ENSG00000174529.7	2.14591511550233	0.079377802721578	0.0318797516218007	0.0154828930222621	0.0280869724845898	0.000505950768815113	0.000174839600795518	19	19	19	1.49648507089266
FARP2	2	241356243	241494841	ENSG00000006607.13	2.1452958884892	0.0261608432749994	0.0319291970285515	0.169581852002686	0.191977767458817	1.85839259896413e-21	2.45753349428526e-21	70	70	70	1.49581200317851
ATPAF2	17	17977409	18039209	ENSG00000171953.15	2.14505094429268	0.0330157355608934	0.0319487740123153	0.0928822301345194	0.132518483510995	7.94747905436597e-15	6.88935134404118e-15	32	32	32	1.49554580260424
PHF24	9	34957608	34982544	ENSG00000122733.12	2.14490427827572	0.0572148185948911	0.0319605011097325	0.0312131448343731	0.0538296402099106	1.25639775619788e-06	5.77557032667925e-07	21	21	21	1.49538641998741
GMEB2	20	63587602	63627041	ENSG00000101216.10	-2.14357092137407	-0.115730149268662	0.0320672828028563	0.00688100390175981	0.00848151960846328	0.0572343608887201	0.0141370986676148	12	12	12	1.49393783812957
DLG2	11	83455012	85627922	ENSG00000150672.16	-2.14350746892453	-0.0312649799905053	0.032072371996033	0.0998365761736338	0.155791441544857	2.27218090731525e-17	2.32280153861893e-17	22	22	22	1.49386891950113
LAMA5-AS1	20	62352995	62356480	ENSG00000228812.7	2.14349109513598	0.0614736588058521	0.0320736853653839	0.0247928664208003	0.0511563100715658	2.34285512151391e-06	1.04543600644265e-06	23	23	23	1.4938511354288
EEF1G	11	62559601	62574086	ENSG00000254772.9	2.14324214910993	0.0408144753303732	0.0320936594273134	0.0646705482169974	0.0957841760360972	6.24513606634006e-11	4.10088988934454e-11	22	22	22	1.49358076035919
AL118506.1	20	63861212	63864293	ENSG00000268858.2	-2.14244023533489	-0.0783183387723376	0.032158073082373	0.0200002613153915	0.0476986877567189	5.24125937131534e-06	2.26171462640332e-06	20	21	21	1.49270998214884
PRADC1	2	73228006	73233238	ENSG00000135617.3	-2.14193175906125	-0.0859685261073337	0.0321989737676403	0.0122803073431398	0.0232667033915955	0.00157097250761657	0.000507045719305599	14	14	14	1.4921579697375
TMEM109	11	60913874	60923443	ENSG00000110108.9	2.1384654045105	0.701478936753284	0.0324789890591297	0.000195036062699948	0.0126833216668416	0.0199242873702826	0.00539703308097432	1	1	1	1.48839749706862
TMEM18	2	667335	677439	ENSG00000151353.14	2.13793861059978	0.0400137974453674	0.0325217260220056	0.057162930471375	0.0999895358432675	2.27196098881777e-11	1.55038136526298e-11	24	25	25	1.4878264132028
ITPR3	6	33620365	33696574	ENSG00000096433.10	2.13727162579801	0.0281742250305133	0.0325759052806052	0.117358182040095	0.190928462971152	2.45509044273493e-21	3.22029062913482e-21	40	40	40	1.48710350645472
AP001816.1	4	101347780	101348883	ENSG00000254531.1	-2.13504809403818	-0.0760089728213021	0.0327570818362507	0.0174378626671263	0.0461419732955685	7.52987848296874e-06	3.20075073907346e-06	14	14	14	1.48469479430058
SDK1	7	3301448	4269000	ENSG00000146555.18	-2.13468903642963	-0.0524595631122967	0.0327864191325018	0.0347714553504874	0.0765906308416402	6.0281597100719e-09	3.36110441268899e-09	21	21	21	1.48430601352024
AL513550.1	6	99424922	99431373	ENSG00000228506.1	-2.13449898410993	-0.0149903868162511	0.03280195672266	0.423160786873637	0.530606750278676	8.42921318364575e-72	1.10400016702116e-70	43	43	43	1.48410024871188
CARMIL1	6	25279078	25620530	ENSG00000079691.17	2.13378424077278	0.0554216763949403	0.0328604465016745	0.0332150537956504	0.0799793641306183	2.7038406215538e-09	1.55509429300378e-09	23	23	23	1.4833265397477
MVB12A	19	17405722	17433724	ENSG00000141971.12	2.13330453179309	0.0553365034026123	0.0328997527102342	0.0356781722271598	0.0747885979476854	9.22563968553924e-09	5.06072452701643e-09	12	12	12	1.48280736639605
WDR62	19	36054881	36105106	ENSG00000075702.16	-2.13316346951245	-0.0194855317454386	0.0329113186725214	0.231553031404273	0.324178984700081	4.66914282641576e-38	1.40534112281284e-37	66	66	66	1.48265471628581
RBP1	3	139517434	139539829	ENSG00000114115.9	2.13309278283716	0.0346334312213467	0.0329171157153679	0.0991635636414595	0.160620734434362	6.61534310929791e-18	7.02324480960744e-18	32	32	32	1.48257822582239
AL390198.1	20	25751218	25752761	ENSG00000226465.1	-2.13200634761519	-0.163955660073103	0.0330063247370905	0.00366757084100109	0.0240228255378642	0.00131438973914392	0.000428623674336599	3	6	6	1.48140283178188
AC011374.1	5	151652275	151655449	ENSG00000260581.1	-2.13048900578914	-0.0306472733633543	0.0331312625281241	0.104472449461126	0.188176603942748	5.08752738688587e-21	6.5818339058187e-21	19	19	19	1.47976201420708
CCDC127	5	196871	218215	ENSG00000164366.3	-2.13020917402866	-0.0416097592857145	0.0331543480024718	0.0609233775903065	0.135659044276089	3.63573342912569e-15	3.23650810618598e-15	39	46	46	1.47945950829527
SCAPER	15	76347904	76905444	ENSG00000140386.12	2.13012680263375	0.0205682229805736	0.0331611460744993	0.215720657378758	0.32376578686097	5.32007435831022e-38	1.59400790078082e-37	60	60	60	1.47937046831387
DAW1	2	227871054	227924344	ENSG00000123977.9	2.12932944623916	0.0905793238048478	0.0332270132056148	0.00987142246054123	0.00933669453720814	0.0459875102541279	0.0116094617725222	26	26	26	1.47850869593522
ZBTB12	6	31899607	31901992	ENSG00000204366.3	-2.12866149327671	-0.169532443503816	0.0332822768691413	0.00704254944037746	0.0139677073302673	0.0145421807999269	0.00403964892982374	29	29	29	1.47778697090656
SOHLH1	9	135693407	135699528	ENSG00000165643.10	-2.12849969608591	-0.0273958864122865	0.0332956751260822	0.154617943895182	0.126088815685823	3.90991583953526e-14	3.24781619825462e-14	131	141	141	1.47761217462759
C3orf58	3	143971798	144048719	ENSG00000181744.8	-2.12834307513142	-0.0533624086925125	0.0333086491401263	0.0368673702782357	0.0544856243863302	1.07815877372011e-06	4.9859078140362e-07	40	40	40	1.47744298012435
TSPAN3	15	77041404	77083984	ENSG00000140391.14	-2.12742959312768	-0.0348728625407246	0.0333844054939557	0.0743931171788986	0.13291229796276	7.20610360841441e-15	6.26515789377526e-15	28	28	28	1.47645635323291
ALS2	2	201700554	201781189	ENSG00000003393.14	2.12673738643096	0.0410071916714639	0.0334419093057206	0.0589491557972903	0.120244160757179	1.64918192031124e-13	1.31026096364211e-13	9	9	9	1.47570893526211
ZNF316	7	6637322	6656432	ENSG00000205903.6	2.12537278434282	0.0899204382906103	0.0335555193547375	0.0115542442928855	0.0154003975287156	0.010264849439142	0.00292863868463496	10	10	10	1.47423603501335
RAVER2	1	64745095	64833232	ENSG00000162437.14	-2.12495774085217	-0.0336724090349611	0.0335901392417951	0.0957766104280435	0.143252674272948	5.4295704862439e-16	5.10656911336658e-16	31	31	31	1.47378819586605
SNF8	17	48929316	48945117	ENSG00000159210.9	-2.12465352227515	-0.0914120351578215	0.0336155343260332	0.0113006629303895	0.0401136868507303	3.06143253018292e-05	1.22404399818201e-05	12	12	12	1.47345998115168
AHSA1	14	77457870	77469474	ENSG00000100591.7	-2.12436984008627	-0.0856830118240375	0.0336392298999404	0.0133022143132174	0.0315009872711864	0.000227712463842526	8.22568240949787e-05	23	23	23	1.47315395502735
IL1R2	2	101991844	102028544	ENSG00000115590.13	2.12343472595974	0.0174486115305498	0.0337174398520009	0.270670547754944	0.361922197418257	2.19813931557425e-43	8.13359686310599e-43	50	50	50	1.4721454085538
BTAF1	10	91923769	92030325	ENSG00000095564.13	-2.12302786220603	-0.117837053154346	0.0337515171522028	0.00611402183592624	0.00830030694130123	0.0599708683012374	0.0147441987442891	25	25	25	1.47170670058049
RNF152	18	61808063	61894247	ENSG00000176641.10	-2.12293558609568	-0.0560282978264059	0.0337592499306119	0.0340184676177994	0.0242895984216148	0.00123431720190902	0.000404055856768407	52	52	52	1.47160721117598
ZNF222	19	44025342	44033112	ENSG00000159885.13	-2.12259322772664	-0.0417414839457545	0.0337879529508497	0.0676358616757212	0.0234400907769914	0.00150799404193681	0.000487909302757524	117	120	120	1.47123811923666
ST3GAL4	11	126355640	126440344	ENSG00000110080.18	-2.122415664447	-0.117815187224634	0.0338028479144213	0.00711841336330179	0.0111443999756443	0.0291731803875206	0.00764558859096889	6	6	6	1.47104670855623
HOXA6	7	27145396	27150603	ENSG00000106006.6	-2.12142721331507	-0.0542263276797937	0.0338858671801731	0.0329727489607038	0.0592658376950201	3.53132818580485e-07	1.69651020010596e-07	33	33	33	1.46998139576263
OSER1	20	44196496	44210791	ENSG00000132823.10	-2.12096238136291	-0.747027200183364	0.0339249682935534	0.000175557237458883	0.0146487701085018	0.012318704280958	0.00346529092094519	1	1	1	1.46948054956185
AACS	12	125065379	125143333	ENSG00000081760.16	2.11941107858129	0.0505469688298149	0.0340557413561047	0.0392014583972293	0.0788640772918962	3.52109746678212e-09	2.00594631843709e-09	9	9	9	1.46780966116434
LINC02044	3	113142350	113167819	ENSG00000243795.1	-2.11900236409172	-0.0731441216004737	0.0340902671588629	0.0198355613026018	0.0451364222766298	9.51499987997814e-06	4.00659272607577e-06	11	11	11	1.4673695952755
RNF114	20	49936336	49953892	ENSG00000124226.10	-2.11890913031584	-0.0613800818175823	0.0340981471909635	0.0256626182005698	0.0621757346068916	1.78775977620541e-07	8.80290047653775e-08	14	15	15	1.46726921885507
AC026333.3	12	122687125	122715979	ENSG00000256249.1	-2.11890305496688	-0.033323463350969	0.0340986607278402	0.0813913524455095	0.108505976197197	2.89695054136601e-12	2.10906336790975e-12	40	40	40	1.46726267819023
YRDC	1	37802944	37808185	ENSG00000196449.3	2.11767541632063	0.287104297125582	0.0342025662480583	0.00111747166469506	0.00604621408929765	0.108604465938979	0.025250911378577	8	8	8	1.46594130723162
FCF1	14	74713144	74738620	ENSG00000119616.11	2.11613099669462	0.0888249885588852	0.0343336678844423	0.0124618942489938	0.0239439219290596	0.00133906139946087	0.000436346423266054	13	13	13	1.46427979817975
TSEN2	3	12484432	12539623	ENSG00000154743.17	2.11519924994442	0.0295202609630683	0.034412968854917	0.119342732322374	0.183606889865695	1.69723740844005e-20	2.11209187562937e-20	39	39	39	1.4632778585709
PLAUR	19	43646095	43670547	ENSG00000011422.11	-2.11416900353085	-0.0577920978642277	0.034500835266603	0.0300694448927806	0.0443682448851927	1.1377135555248e-05	4.74314428162226e-06	30	30	30	1.46217039051266
KCNJ11	11	17385859	17389331	ENSG00000187486.5	2.11398684812417	0.0207569941398102	0.0345163906397591	0.209335035092838	0.275883587284434	1.18516932250795e-31	2.63935271344995e-31	72	72	72	1.46197462452087
THBS3	1	155195588	155209051	ENSG00000169231.13	2.11325473366516	0.0432134772113019	0.0345789708543588	0.0519441261197542	0.123632004640002	7.16760532877052e-14	5.86364324170374e-14	2	2	2	1.46118793642138
ITFG2	12	2812622	2859791	ENSG00000111203.11	2.11308007182006	0.146666508871884	0.0345939150385472	0.0144112317100601	0.00584698110571233	0.114620416901557	0.0264728294074049	31	33	33	1.46100028553052
CSNK1G2	19	1941149	1981338	ENSG00000133275.15	2.11199072490022	0.105872640654243	0.0346872448475829	0.00849588266129645	0.0228641204458358	0.00172762689635861	0.000554361125099323	15	15	15	1.45983019410462
MYH6	14	23381990	23408277	ENSG00000197616.11	2.11186604086428	0.0522004431218161	0.0346979408570738	0.0380265127935616	0.0129575378010744	0.0186245083563264	0.00507094180543758	45	45	45	1.45969629757066
PSMG3-AS1	7	1570073	1589626	ENSG00000230487.7	2.11147223456254	0.019116377102286	0.0347317419982521	0.329339697706581	0.305163232482748	1.7499726341124e-35	4.61597868863461e-35	147	149	149	1.45927343375645
NMRAL1	16	4461680	4495763	ENSG00000153406.13	2.11083860900481	0.0179397693651549	0.0347861863044605	0.277796548932367	0.372252941499173	6.75489004504603e-45	2.6475732348378e-44	33	33	33	1.45859318141957
WASHC5	8	125024260	125091840	ENSG00000164961.15	2.1089706728404	0.093437158695369	0.0349471131356871	0.0104864602532901	0.00705462370874528	0.0829923518844841	0.0197827968599	27	27	27	1.45658869405346
AOAH	7	36512949	36724549	ENSG00000136250.11	2.10843442524543	0.0365045944399631	0.0349934293200279	0.0746240222860496	0.0968151143964781	4.8757138318237e-11	3.23294847379751e-11	62	64	64	1.45601349501964
ABHD8	19	17292131	17310236	ENSG00000127220.5	2.10672888382742	0.0363927441957032	0.0351410870168678	0.0724128797357451	0.166885969415702	1.32141098074128e-18	1.47261990900023e-18	24	24	24	1.45418480863111
PACS2	14	105300563	105398147	ENSG00000179364.13	2.10650714053428	0.136390250361689	0.0351603235128162	0.00552701579144999	0.014608239495195	0.0124407248613428	0.00349701292643519	8	8	8	1.45394713760326
GPR35	2	240605431	240631259	ENSG00000178623.11	-2.10644323378325	-0.0168389861217107	0.0351658691681396	0.286750093065303	0.302333273095607	4.16997277943841e-35	1.07994220147608e-34	147	148	148	1.45387864399032
BTN3A2	6	26365159	26378320	ENSG00000186470.13	2.10620096548134	0.0226328863415625	0.0351868993378516	0.248085993958628	0.34801466206516	2.18950018319575e-41	7.54253330683147e-41	84	86	86	1.45361900141689
DLG1-AS1	3	197298252	197303747	ENSG00000227375.5	-2.10611343612232	-0.0651439694960625	0.0351944999883834	0.0167597171514959	0.00675502839658245	0.0898397563030004	0.0212750754515443	29	30	30	1.45352520048001
MGRN1	16	4616493	4690974	ENSG00000102858.12	2.10487671047433	0.0213235265585328	0.0353020414727151	0.217288751435464	0.308282910340073	6.69221374762373e-36	1.80114947874831e-35	23	23	23	1.45220017918161
KIF3B	20	32277664	32335011	ENSG00000101350.7	2.10462837534117	0.664298862926129	0.03532366963338	0.000199989547484628	0.00652626147299892	0.0954790801591819	0.0224797416788429	3	3	3	1.45193418565101
GRHL1	2	9951693	10002277	ENSG00000134317.17	2.10258711648432	0.0410640228844605	0.0355018771065056	0.0557464247732674	0.116852281706356	3.78777266290043e-13	2.92844701687498e-13	30	31	31	1.44974868369293
AK9	6	109492856	109691217	ENSG00000155085.15	-2.10229346427722	-0.0507896311634193	0.035527576751295	0.0365538375943358	0.0634538452716552	1.32530079405758e-07	6.60940767989631e-08	23	23	23	1.44943441365987
TTC19	17	15999380	16045015	ENSG00000011295.15	2.10033691206768	0.0213474678185179	0.0356992143995798	0.208858561623787	0.272375427446844	3.33076158121375e-31	7.22891822282375e-31	59	59	59	1.4473413409097
SNAPIN	1	153658654	153661830	ENSG00000143553.10	2.09929694705232	0.151049537792633	0.0357907323913796	0.00423439383405058	0.00872232922208319	0.0538005497843776	0.0133851588175338	4	4	4	1.44622941448286
GABRR2	6	89257208	89315299	ENSG00000111886.10	2.09879185123983	0.0474560264404209	0.0358352534866449	0.0447397716391791	0.0417997404967105	2.06802903679792e-05	8.42385626046844e-06	40	41	41	1.44568951912909
ALDH8A1	6	134917390	134950122	ENSG00000118514.13	-2.09837478771521	-0.0155816125343063	0.035872050667868	0.404187278368507	0.468619770530446	2.50945752384154e-60	1.97007798966006e-59	95	95	95	1.44524379566072
PTH1R	3	46877746	46903799	ENSG00000160801.13	-2.09804380853353	-0.0632898243823817	0.0359012756241573	0.0228480152920425	0.0166659424873369	0.00756220696708917	0.00220560055858459	22	22	22	1.44489012003755
HID1	17	74950743	74973166	ENSG00000167861.15	-2.09794173947663	-0.0454012873427347	0.0359102922611134	0.0548613648115684	0.0392408356425228	3.75088960684174e-05	1.48578616433207e-05	56	56	56	1.44478106029102
NOV	8	119416306	119424353	ENSG00000136999.4	2.09686999529714	0.0614716622324081	0.036005085283059	0.0277394454401134	0.0601822688451462	2.85024331324248e-07	1.37907187148624e-07	10	10	10	1.4436361560549
NT5DC2	3	52524385	52535054	ENSG00000168268.10	2.0962129142481	0.0209452078955905	0.036063307851055	0.210736570262772	0.277167556239725	8.10967596128781e-32	1.82599298868381e-31	43	43	43	1.44293444079792
ZNF235	19	44228729	44305046	ENSG00000159917.15	-2.0958571575176	-0.102439111345882	0.0360948641868181	0.00858573007259283	0.0243199276673559	0.00122553069948825	0.000401577082784883	6	6	6	1.44255458795582
GSTM3	1	109733932	109741038	ENSG00000134202.10	2.09494587194091	0.0162750118354808	0.0361758044454595	0.33787587780826	0.502537483660881	1.98372663142824e-66	2.00315245312792e-65	19	20	20	1.44158180264598
SPPL2A	15	50702266	50765808	ENSG00000138600.9	2.09322414985181	0.0581640014238322	0.0363291499128078	0.0268066395704741	0.0440130272934782	1.23573653326341e-05	5.12997724422984e-06	16	16	16	1.43974476433096
TMEM115	3	50354749	50359610	ENSG00000126062.3	2.0921547080312	0.0738367028010309	0.0364246785829889	0.0164514357721587	0.00708124676407543	0.0824116628635398	0.0196656407157365	44	44	44	1.43860427182291
COG4	16	70480568	70523565	ENSG00000103051.18	-2.09078161516779	-0.0380517195698628	0.0365476448930388	0.0667887402809142	0.102334016749541	1.29080934222627e-11	8.94926162863716e-12	18	18	18	1.4371406034643
TRIB2	2	12716889	12742734	ENSG00000071575.11	-2.08872454088528	-0.0654193709277077	0.0367325264298702	0.0203439438929242	0.0418474235328842	2.04521389376643e-05	8.33605547335268e-06	5	5	5	1.43494920024665
SCAMP2	15	74843730	74873365	ENSG00000140497.16	-2.0885689470219	-0.0245871808785093	0.0367465429299497	0.168902441855214	0.269893895468798	6.89771034486147e-31	1.47406888545813e-30	33	33	33	1.43478351255444
TTC12	11	113314529	113383544	ENSG00000149292.16	2.0870460174408	0.0127590873047398	0.036883975039354	0.569167298368627	0.665965876865045	3.02557385202854e-103	2.58213851224102e-101	99	99	99	1.43316228055147
TNPO2	19	12699194	12724011	ENSG00000105576.15	2.08621869856187	0.0545202587068468	0.0369588172208783	0.0340988331306231	0.0596861385261437	3.20084956807318e-07	1.54250432430977e-07	13	13	13	1.43228193579244
AP001107.8	11	66264777	66265666	ENSG00000254855.1	2.08505293941201	0.0441750483035311	0.0370644953795962	0.0501906141284327	0.0798713152764727	2.77394062365195e-09	1.59264198785691e-09	20	20	20	1.43104190827254
CBX6	22	38861450	38872314	ENSG00000183741.11	2.08490870873911	0.0279024200526703	0.0370775880170386	0.113508826176875	0.203029993333188	9.68780023820909e-23	1.37947214767197e-22	14	14	14	1.4308885254704
ZNF8	19	58278951	58302805	ENSG00000278129.1	2.08485897290653	0.0312428556425608	0.0370821037340633	0.0936616159822092	0.159905982138589	7.94412064115481e-18	8.39018566626075e-18	19	19	19	1.43083563552597
RPS6KL1	14	74903954	74923396	ENSG00000198208.11	2.08390035314985	0.0294165643443162	0.0371692322289748	0.0973097647626366	0.139274253129371	1.47315841240527e-15	1.34349233228262e-15	33	33	33	1.42981640963775
DKK3	11	11963106	12009769	ENSG00000050165.17	2.08315383642719	0.0396789533246308	0.0372372034343904	0.0537936272380836	0.0769633600990927	5.51986484097381e-09	3.08941543688745e-09	42	42	42	1.42902294258377
OGDH	7	44606572	44709066	ENSG00000105953.14	-2.08213683534037	-0.038460429544454	0.0373299727986103	0.0639145040415308	0.0469487597698378	6.2408473215927e-06	2.67213769515824e-06	92	95	95	1.42794232653278
TIPARP-AS1	3	156671862	156674378	ENSG00000243926.1	2.08199710006602	0.0283199325892907	0.0373427346065529	0.111345963575542	0.157214394849766	1.58065806947444e-17	1.63930945968877e-17	18	20	20	1.42779388185962
FES	15	90883695	90895776	ENSG00000182511.11	2.08191998499761	0.030279872361212	0.0373497789973118	0.114340416495916	0.160040672473202	7.67486268997526e-18	8.1155279864593e-18	25	26	26	1.42771196360847
AL035530.2	6	158988178	159088114	ENSG00000271913.5	-2.08161716506263	-0.0435271604432982	0.0373774522631502	0.0499108535007981	0.0553780129840063	8.75518460578927e-07	4.0809041250279e-07	63	64	64	1.42739030450251
LINC02080	17	76799044	76807102	ENSG00000267065.2	2.08103438754937	0.0211377517730671	0.0374307586253844	0.174180093830014	0.224041342126585	3.15915340898084e-25	5.13392814652856e-25	67	69	69	1.42677137076216
ALG10B	12	38316578	38329728	ENSG00000175548.8	-2.07869967405571	-0.0425770841931392	0.0376449629680309	0.0515435767870408	0.0551009975773566	9.33977024700057e-07	4.34343903416953e-07	63	68	68	1.42429312574573
AC079174.2	12	106250759	106252786	ENSG00000277715.1	2.07846108668185	0.105902160955513	0.0376669114076066	0.00845775797047117	0.0200645688740528	0.00335417731175788	0.00103402485380464	5	5	5	1.42403998939657
PARP16	15	65234460	65300618	ENSG00000138617.14	-2.07817776143015	-0.0875041418101703	0.037692989572792	0.0111066045863345	0.00766155525504539	0.0707791549313141	0.0171355543002535	17	18	18	1.42373941565528
MOG	6	29656981	29672372	ENSG00000204655.11	-2.07814239467639	-0.0955274180193252	0.0376962459204339	0.0166426218517068	0.0174929170741585	0.00619916569978502	0.00183536969126382	23	24	24	1.42370189799633
CDK2	12	55966769	55972784	ENSG00000123374.10	-2.0772078037262	-0.721016327694782	0.0377823839329188	0.000155859384061807	0.00795979397848439	0.0654952777086867	0.0159629675559363	1	1	1	1.42271064312545
SAP25	7	100572228	100573820	ENSG00000205307.11	-2.07660031347262	-0.0271081515818158	0.0378384639527069	0.144705554945261	0.241327808537553	2.538374618675e-27	4.60924332707451e-27	22	23	23	1.42206650203778
SYCE2	19	12898786	12919276	ENSG00000161860.7	-2.07636505853977	-0.127356489777596	0.0378602003517192	0.00585881160465856	0.00503630055006359	0.143192282272431	0.032299224542043	9	9	9	1.42181709213092
CDK15	2	201790461	201895550	ENSG00000138395.14	2.07614850997925	0.735423752590616	0.0378802177609613	0.000166871717884641	0.0303281957956999	0.000299481474632521	0.000106395210922045	1	1	1	1.4215875330449
MAL2-AS1	8	119215111	119246848	ENSG00000253972.5	2.07582856940251	0.0713810340774136	0.037909809041273	0.0210043614102015	0.0187627481400394	0.00457435215035836	0.00138184116158088	32	33	33	1.42124840318977
CD207	2	70830214	70835822	ENSG00000116031.8	2.07581066975072	0.0358539369081857	0.0379114651593572	0.0710261407560463	0.0753720510940682	8.03869105539897e-09	4.43537350015971e-09	51	51	51	1.42122943112809
ARRDC3	5	91368724	91383359	ENSG00000113369.8	2.07558133416101	0.553227636920203	0.0379326892756561	0.000263816282601026	0.00362652641148909	0.214281678008079	0.0461732963572255	3	3	3	1.42098636646737
WRAP73	1	3630767	3652761	ENSG00000116213.15	-2.0750597270046	-0.0189657888639325	0.0379809996227441	0.24946200446392	0.402211268564932	1.99597736602633e-49	9.32980682662104e-49	3	3	3	1.42043360924279
INO80B	2	74455023	74457960	ENSG00000115274.14	-2.07469241062341	-0.0379629754121081	0.0380150512174669	0.0633740424205136	0.0693731595634422	3.30362317933316e-08	1.73452121888354e-08	53	53	53	1.4200444200543
DHFR2	3	94047836	94063389	ENSG00000178700.7	2.07350075800578	0.0565712027837496	0.0381257006457047	0.0247878276689993	0.0662700940558775	6.84763998900013e-08	3.50280429915417e-08	3	3	3	1.41878216643159
SLC22A18	11	2899721	2925246	ENSG00000110628.13	2.07227035357355	0.0263476561825376	0.0382402355700534	0.146728035701117	0.137781807027699	2.13991976995948e-15	1.92764481880596e-15	93	95	95	1.41747944101782
SPTSSB	3	161344792	161372880	ENSG00000196542.8	2.07202529456779	0.0484200309437458	0.0382630823314603	0.0371381721571497	0.0595944891944607	3.27017589025641e-07	1.57491143924786e-07	42	42	42	1.41722004775291
GDPD3	16	30104810	30113856	ENSG00000102886.14	-2.07138094199485	-0.0618451406260086	0.0383232104652892	0.0464739875974061	0.0675216312735307	5.10438255700647e-08	2.63655668278727e-08	17	18	18	1.41653811574809
ACYP2	2	53970838	54305300	ENSG00000170634.12	2.07029320701885	0.0335170961357454	0.0384248953356261	0.0791382743779666	0.161898533913043	4.76739486231238e-18	5.11471598352771e-18	16	16	16	1.4153873067878
NUAK2	1	205302059	205321791	ENSG00000163545.8	2.06842356850698	0.069636384330764	0.0386002108761302	0.0174775305232911	0.0430663075984759	1.54022326468986e-05	6.34225964838204e-06	17	17	17	1.41341032273525
AL731563.3	10	73098044	73101297	ENSG00000272630.1	2.06818912607604	0.0412637315784242	0.0386222423738162	0.0420343936666922	0.0700227428463119	2.83560372266865e-08	1.49860840273058e-08	46	46	46	1.41316251506455
RNF157	17	76142453	76240373	ENSG00000141576.14	2.06807664209014	0.0358653028279729	0.0386328167390708	0.0724069006687147	0.0838609732368647	1.07652623570234e-09	6.42771095791369e-10	60	60	60	1.41304362606075
SPHK1	17	76376584	76387860	ENSG00000176170.13	-2.06564840349928	-0.172332252481431	0.0388616904843608	0.00299864306461509	0.00843588250503085	0.05791083971181	0.0142828558294395	10	10	10	1.41047831150615
CBARP	19	1228287	1238027	ENSG00000099625.12	-2.06498121285483	-0.0346694485950147	0.0389247779374649	0.070592523621934	0.122941935075867	8.4954665722741e-14	6.91146589415582e-14	18	18	18	1.40977385636572
BAG3	10	119651370	119677819	ENSG00000151929.9	-2.06481139382967	-0.0706555045316775	0.0389408493743776	0.0176794376111406	0.0442489552065512	1.16973277436822e-05	4.86666334066375e-06	11	11	11	1.40959457991968
SNRNP70	19	49085419	49108605	ENSG00000104852.14	-2.06478895344647	-0.0265934226205586	0.0389429735226863	0.1208483718968	0.158183110456159	1.23424985230798e-17	1.2876187896241e-17	51	51	51	1.40957089063851
ZADH2	18	75195108	75209348	ENSG00000180011.6	-2.06450511601075	-0.0222812949804763	0.0389698493329178	0.187574511221897	0.296625474240571	2.37775213864284e-34	5.96842087798503e-34	18	18	18	1.40927127329401
URM1	9	128371319	128392016	ENSG00000167118.10	-2.0642238815385	-0.0472160963424579	0.0389964942128206	0.0431079776282308	0.0534849679401684	1.36154581429083e-06	6.23430711435371e-07	28	28	28	1.40897443431871
CDC25A	3	48157146	48188402	ENSG00000164045.11	2.06403599936157	0.0458869631501833	0.0390143032759896	0.0393659774383773	0.0723731147867645	1.63061503542169e-08	8.7773090694594e-09	20	20	20	1.40877614438333
DNAJC14	12	55820960	55830824	ENSG00000135392.15	-2.06296024746993	-0.053539820554519	0.0391164052114941	0.0413982533722113	0.00961465421819742	0.0428534256851527	0.0108826500187318	67	67	67	1.4076410636121
ANKRD54	22	37830855	37849327	ENSG00000100124.14	2.06154460069544	0.0324734728415636	0.0392511130371627	0.0851581439432119	0.267422326585612	1.4208718614764e-30	2.97871552942111e-30	4	5	5	1.40614802352907
AL021707.7	22	38743495	38743910	ENSG00000273076.1	2.06041739943512	0.0294011553690032	0.0393586549390539	0.110700213018494	0.049438766333098	3.49534353237338e-06	1.53408736506948e-06	105	105	105	1.40495975176834
NMD3	3	161104696	161253532	ENSG00000169251.12	2.05996347046248	0.0767065449138945	0.0394020331428794	0.015109502036345	0.026449586302722	0.000742773146922543	0.000251326597779082	22	22	22	1.40448136802336
AC092134.1	16	77741468	77743000	ENSG00000261707.1	2.05888515129463	0.059717563614609	0.0395052418623003	0.025831303374065	0.0645914985434149	1.01514093722128e-07	5.11564629760691e-08	7	7	7	1.40334527498537
AC087164.1	17	18172625	18184753	ENSG00000266677.1	-2.05887123314255	-0.12290688058176	0.0395065755033535	0.00687934884702643	0.00599010374698082	0.110262938068929	0.0255870422147243	10	10	10	1.40333061406579
AL136162.1	6	15243923	15245000	ENSG00000271888.1	2.05883535630849	0.0705989860539767	0.0395100134074079	0.0189391522018717	0.0427144701197251	1.6716026572476e-05	6.86188763268599e-06	12	12	12	1.40329282294416
PRNP	20	4686236	4701590	ENSG00000171867.16	2.05871590420897	0.0951398863848264	0.0395214617566844	0.0115621326588222	0.0259181323384169	0.000841506669212478	0.000282386816531796	7	7	7	1.40316700079692
EXOC4	7	133253073	134066589	ENSG00000131558.14	2.05824554954765	0.0340364790220123	0.039566568160794	0.0706217780089475	0.115479757180103	5.29870355710396e-13	4.05864214329354e-13	37	37	37	1.40267161699364
METTL18	1	169792529	169794966	ENSG00000171806.11	2.05586442904606	0.0178170419077309	0.0397955856221529	0.278865050907571	0.366144020757658	5.33238504804935e-44	2.02987908219867e-43	176	176	176	1.40016509994306
AC034206.1	5	135559577	135634874	ENSG00000250167.1	2.05585957259291	0.0335475528611759	0.0397960538654423	0.0766320909004773	0.111234739681233	1.49225606377129e-12	1.11086018094116e-12	46	46	46	1.40015998997227
MET	7	116672390	116798386	ENSG00000105976.14	2.0556852952058	0.0578811556268739	0.039812860214079	0.0282792512109528	0.0236021953878015	0.00145141781280848	0.000470755559083703	34	34	34	1.39997662094465
UBE2V1	20	50081124	50115959	ENSG00000244687.11	2.05544137954712	0.160695800364511	0.0398363922057433	0.00353590122773948	0.00585137028743222	0.114484008254247	0.0264482509977021	1	1	1	1.39972000047139
AC112236.1	4	139618136	139623232	ENSG00000261268.1	2.05442284383409	0.0826874093199149	0.0399347839690403	0.0140448698930345	0.0113149475999934	0.02795914720957	0.00735510609058408	22	22	22	1.39864866058189
ZNF587B	19	57819741	57846238	ENSG00000269343.6	2.05353854477281	0.0616252214924758	0.0400203754465155	0.0259201834575445	0.0894266971385497	2.86003713275984e-10	1.7808133858307e-10	6	6	6	1.39771884139733
YIF1A	11	66284580	66289170	ENSG00000174851.15	-2.05303896006042	-0.0813929378038799	0.0400687991051226	0.0146156617187518	0.0278319042250493	0.000537107724792848	0.000185069787147068	8	8	8	1.39719367353521
USP18	22	18149899	18177397	ENSG00000184979.9	-2.05254007083909	-0.0798714129798323	0.0401172049395794	0.0236350805106759	0.0130667508349089	0.0181314355298425	0.00494786506679255	38	39	39	1.39666933291989
MRPL20	1	1401908	1407313	ENSG00000242485.5	2.05158509839799	0.0239293587975756	0.0402100016161511	0.134117348929846	0.162017194158577	4.62444024268587e-18	4.96940730482133e-18	57	60	60	1.39566590944159
TIMM50	19	39480412	39493785	ENSG00000105197.10	-2.05140842416394	-0.0450015770906408	0.0402271893627341	0.0459821561362574	0.0994565752121582	2.58312712845359e-11	1.75592684989255e-11	26	26	26	1.39548031013063
TARS2	1	150487364	150507609	ENSG00000143374.16	2.05115151943954	0.0280308340236105	0.0402521934471663	0.0641572481346076	0.0661800792984517	6.99381908050819e-08	3.57481520699464e-08	77	81	81	1.39521044881052
NTN5	19	48661407	48673081	ENSG00000142233.11	-2.05042807910591	-0.0304763908057431	0.0403226754494495	0.100109712633402	0.175368364795102	1.46590047638702e-19	1.72138004870158e-19	51	51	51	1.39445065973753
TUBE1	6	112070777	112087529	ENSG00000074935.13	-2.04966374698175	-0.078554848045864	0.0403972550496984	0.0147208333725454	0.00468494055365389	0.157982415125426	0.0352090992370877	27	28	28	1.3936481437327
TACR1	2	75046463	75199700	ENSG00000115353.10	2.04915217488937	0.0301801503578724	0.0404472369379889	0.112130651824252	0.0793214495013363	3.15975380775525e-09	1.8067048782192e-09	103	103	103	1.39311114088906
EVC	4	5711197	5814305	ENSG00000072840.12	-2.04912214278866	-0.034513249926509	0.0404501727789269	0.0743254234556009	0.0679350354617915	4.63205456703958e-08	2.40055351064529e-08	68	68	68	1.39307961900166
LARGE1	22	33162226	33922841	ENSG00000133424.20	-2.04896368933931	-0.0359419127670067	0.0404656656667727	0.0692425185172606	0.0594009309177731	3.42155199802473e-07	1.6458639232365e-07	97	97	97	1.3929133109979
KLRD1	12	10226058	10329600	ENSG00000134539.16	-2.04800224366451	-0.107310309076779	0.0405597795527054	0.00780723272558846	0.0212061661290305	0.00255768390235695	0.000801368221351375	6	6	6	1.3919044141112
LRRC37A3	17	64854312	64919480	ENSG00000176809.10	2.04576459798491	0.0465916534543844	0.0407795366866224	0.0534466917678416	0.127744071647786	2.59696861542919e-14	2.18186316956443e-14	5	5	5	1.38955771273116
MARCO	2	118942166	118994660	ENSG00000019169.10	-2.04551186156861	-0.0382610972572144	0.0408044210065947	0.061002228322965	0.121444046570488	1.22810117013035e-13	9.85183125830338e-14	16	16	16	1.38929278017602
BRI3	7	98252379	98310441	ENSG00000164713.9	-2.04505915480714	-0.0516615755002036	0.040849026492764	0.033206569608947	0.0231006006937285	0.0016337922162762	0.000526044009492836	33	33	33	1.38881828904242
ESRP2	16	68229111	68238102	ENSG00000103067.13	-2.04402425584295	-0.0948529173205215	0.0409511509745298	0.0105444061728446	0.0333591972679316	0.000147596450624323	5.44843758419856e-05	5	5	5	1.38773388743561
USP53	4	119212587	119295517	ENSG00000145390.11	2.04391045380268	0.0344799170509951	0.0409623942231441	0.0749515697036047	0.100527051987863	1.99596278908138e-11	1.36733094207071e-11	48	49	49	1.38761466708321
HDLBP	2	241227264	241317061	ENSG00000115677.16	-2.04390764391089	-0.0195494086570534	0.0409626718638354	0.229914619181887	0.342441139778834	1.3470237241015e-40	4.51109137610402e-40	46	47	47	1.38761172347081
RBM44	2	237798389	237842808	ENSG00000177483.11	-2.04362518288686	-0.0236011866813227	0.040990589501256	0.181911387943839	0.235754581937638	1.2161924185688e-26	2.13653883266202e-26	41	41	41	1.38731583588448
DEF8	16	89947925	89968060	ENSG00000140995.16	2.04343510921642	0.0167865421286999	0.0410093849106592	0.292406754731473	0.362896954343366	1.58630987501006e-43	5.92772763870617e-43	55	57	57	1.38711674453621
ENO1-AS1	1	8878835	8879894	ENSG00000230679.1	-2.04285117395423	-0.0821243739756521	0.0410671729526457	0.0152406367151833	0.0038837666425825	0.198704532612898	0.0431931604115272	18	18	18	1.38650519277149
ETFRF1	12	25195216	25209645	ENSG00000205707.10	2.04238708046526	0.0773171871688313	0.0411131502731861	0.0152273655245699	0.0181623840424944	0.00528036404944445	0.00158085661691899	36	36	36	1.38601924436188
PRSS12	4	118280038	118353003	ENSG00000164099.3	-2.0423673232913	-0.0791946606127742	0.0411151085658308	0.0150216960326196	0.0274303043998027	0.000590119884734584	0.000201999554865805	19	19	19	1.38599855863408
ZNF681	19	23739195	23758891	ENSG00000196172.9	-2.04233702106707	-0.0537175893957261	0.0411181122168849	0.0324936470607372	0.0630834745740839	1.44541927349365e-07	7.18272543275978e-08	30	32	32	1.38596683254901
YARS	1	32775237	32818153	ENSG00000134684.10	2.04169483391664	0.113041935985725	0.0411818115409015	0.00793326429040156	0.00348006655686975	0.22379544264348	0.04801604790682	18	19	19	1.38529455317906
CXCL16	17	4733526	4739922	ENSG00000161921.14	-2.04137862655512	-0.0384974018887228	0.0412132072350922	0.0693836836694691	0.0938103458098486	1.00253198982045e-10	6.47304620722302e-11	47	48	48	1.38496358711813
DGKQ	4	958887	986895	ENSG00000145214.13	2.04130993812252	0.0368699643169151	0.0412200298732105	0.0612395925392423	0.108657069257186	2.79259756702266e-12	2.03589257237458e-12	28	28	28	1.38489169781237
RNF144B	6	18387350	18468874	ENSG00000137393.9	2.04112891008356	0.0468425411957581	0.0412380154871662	0.0397674505606271	0.0416106241013559	2.16105117756644e-05	8.78383665776492e-06	71	71	71	1.38470224260556
DOLK	9	128945530	128947619	ENSG00000175283.7	2.04075968031001	0.0742524736875163	0.0412747200472416	0.0185014515409276	0.0309733955350789	0.000257571881360386	9.22120086983589e-05	29	29	29	1.38431586373084
SULT2B1	19	48552075	48599425	ENSG00000088002.11	2.04062760194567	0.0412839169674649	0.0412878564708085	0.0687417979829778	0.0253169560049417	0.000969218632263284	0.000322057229049076	108	108	108	1.38417766367566
WDR43	2	28894643	28948222	ENSG00000163811.11	-2.04021778412573	-0.0773006411673843	0.04132863921297	0.0176051310514052	0.0153624645316861	0.0103595944003245	0.00295280426127554	34	34	34	1.38374889406568
KLRC1	12	10442264	10454685	ENSG00000134545.13	2.03966186190579	0.0563811960941458	0.0413840159634688	0.0302657358328098	0.0606958993917745	2.52759766128936e-07	1.22970860596976e-07	39	39	39	1.3831673670742
AL034417.2	1	8026738	8122702	ENSG00000238290.1	-2.03942801441329	-0.0731998980163188	0.0414073288444251	0.022716654476362	0.0215347533654484	0.00236604596578656	0.000744410166735943	28	28	28	1.38292278460371
AC006252.1	3	52239258	52241097	ENSG00000243224.1	2.03859075802996	0.0954144900673223	0.0414908883848596	0.00997940850285966	0.0170554199697615	0.00688589223914454	0.00202171858314815	7	7	7	1.38204726614688
NOXRED1	14	77394021	77423517	ENSG00000165555.9	-2.03802178884557	-0.0250165065999755	0.0415477538793185	0.142423076879671	0.210787169458881	1.19012824155926e-23	1.78698673122924e-23	70	71	71	1.38145244971826
MFSD13A	10	102461395	102477045	ENSG00000138111.14	2.03751004171559	0.03324985455257	0.041598956685322	0.0709185947615665	0.0674184303381685	5.22960135616972e-08	2.69912783260426e-08	69	69	69	1.38091756147637
MLH1	3	36993332	37050918	ENSG00000076242.14	2.03731214738746	0.067832287135318	0.0416187713015821	0.0187196419658417	0.0152333869956871	0.0106887330273033	0.00303810882351977	29	29	29	1.38071074547998
PFDN1	5	140245039	140303121	ENSG00000113068.9	2.03646429682995	0.0316207143591222	0.041703754733416	0.0980411015626993	0.142932971497983	5.88392670259536e-16	5.51820256365304e-16	25	26	26	1.37982484223021
CDC73	1	193121997	193253901	ENSG00000134371.10	2.03594099004544	0.0479433044952695	0.0417562811364879	0.0385469892514263	0.0103825172001697	0.0353037033996905	0.00911411742861017	62	63	63	1.37927818706089
LTA	6	31572054	31574324	ENSG00000226979.8	2.0345403571845	0.0942156039100387	0.0418971438934424	0.0186554367997268	0.0105292091436708	0.034026846732164	0.00881544762599103	37	41	41	1.37781558165411
IL18	11	112143251	112164117	ENSG00000150782.11	2.03384180015504	0.0355786871350199	0.0419675485116015	0.0639412204214145	0.109061007837836	2.53164037178607e-12	1.85023508920286e-12	21	22	22	1.37708639888427
AP002387.2	11	71448674	71452157	ENSG00000254682.1	-2.03216254234563	-0.019432311318588	0.042137203568056	0.277586975852353	0.376149399571764	1.7896414468297e-45	7.17390406109622e-45	45	45	45	1.37533428968807
SHROOM1	5	132822141	132830898	ENSG00000164403.14	2.03167175366026	0.0874202888451139	0.0421868972941554	0.0112682687766159	0.0068460958349775	0.0876960462204936	0.020804664835587	22	22	22	1.37482241435686
CLIC5	6	45880827	46080348	ENSG00000112782.15	2.0315942933048	0.0573790331468529	0.0421947449003352	0.0261432276533615	0.0486660413068661	4.18438564503156e-06	1.82530048474875e-06	23	23	23	1.37474163441513
NCOR1	17	16029157	16218185	ENSG00000141027.20	-2.03086714927836	-0.0742814724542634	0.0422684730122241	0.016607544561704	0.0159801607291366	0.00892197354364646	0.00257213447374595	31	32	32	1.3739834411784
FAM207A	21	44940010	44976989	ENSG00000160256.12	-2.03038188555056	-0.0492976952237561	0.0423177365015201	0.0349110230497124	0.0661683174690346	7.01314815652233e-08	3.58331046903471e-08	17	17	17	1.37347756997073
CEP57	11	95789965	95832693	ENSG00000166037.10	-2.03037464412557	-0.0166985724693138	0.0423184720114092	0.312833420824588	0.398965289655464	6.33371794217542e-49	2.92951793485493e-48	50	50	50	1.37347002171468
SMNDC1	10	110290730	110304951	ENSG00000119953.12	2.0292586580697	0.0522426649639612	0.0424319517877305	0.0422573507666899	0.0238719395690559	0.00136197589765105	0.000442942898063658	68	68	68	1.37230699106756
GFOD2	16	67674531	67719421	ENSG00000141098.12	2.02925045829843	0.0445780099889609	0.0424327865384623	0.0500327022244715	0.0897048911953123	2.67626631368027e-10	1.67031884845207e-10	24	24	24	1.37229844740989
AURKA	20	56369389	56392337	ENSG00000087586.17	-2.02913707659513	-0.053626903899023	0.04244433041363	0.0284997150328981	0.0217449859319689	0.00225111077165206	0.000711294164428672	67	69	69	1.37218031330034
TMPRSS7	3	112034843	112081269	ENSG00000176040.13	2.02877033640987	0.0590315007185868	0.0424816879903591	0.0263280686371428	0.0487829998757434	4.07197598342573e-06	1.77743772949141e-06	32	32	32	1.37179823509199
SLC44A3	1	94820342	94895246	ENSG00000143036.16	-2.02859947047417	-0.0230184755154127	0.0424991025510863	0.156754390356915	0.218548360537014	1.43169355132747e-24	2.24926928334632e-24	70	70	70	1.37162024080207
NBPF26	1	120723923	120841481	ENSG00000273136.6	-2.02733719983428	-0.0497535067797873	0.0426279396159661	0.0791885387636837	0.643410939801111	3.29903776265692e-97	1.93958244091673e-95	9	55	55	1.37030565808806
GVQW2	6	138725211	138773652	ENSG00000279968.1	-2.0267039900942	-0.0250053087199406	0.0426926941785866	0.141708783528887	0.207261281463528	3.09431035625626e-23	4.54804587391863e-23	56	56	56	1.36964643760708
LINC02298	14	105093609	105099004	ENSG00000257556.1	-2.02588349709708	-0.126226200222998	0.0427767247722167	0.00610024241294326	0.0225205824757488	0.00187371892632583	0.000599276694594282	5	6	6	1.36879247053134
EML3	11	62602218	62612765	ENSG00000149499.11	-2.02512026045724	-0.0168522978948971	0.0428550169673764	0.304224046628986	0.375252593145991	2.43136010298569e-45	9.7315338416341e-45	46	46	46	1.36799832861346
AREL1	14	74653437	74713115	ENSG00000119682.16	-2.02428176387175	-0.0570249726486242	0.0429411688790604	0.0263884026348087	0.0189240424338281	0.00440154019319585	0.00133207089916777	69	69	69	1.36712613803631
HYAL1	3	50299889	50312381	ENSG00000114378.16	-2.02358914628466	-0.0392801079249877	0.0430124427198379	0.0586824911062577	0.12585509866967	4.14223077494482e-14	3.43432157014279e-14	13	14	14	1.36640589272556
CREBL2	12	12611827	12645108	ENSG00000111269.2	-2.02341475948979	-0.053339790837252	0.0430304037490269	0.0271382619262714	0.0275942737100425	0.000567867974519488	0.000194937543369263	41	42	42	1.36622457896621
AC016590.3	19	37314868	37315620	ENSG00000276846.1	-2.02301191937392	-0.0353010819435083	0.0430719186452622	0.0713660916325649	0.0981077473084632	3.57361334011336e-11	2.39598420399606e-11	64	65	65	1.3658057820918
AC095055.1	4	151139991	151141103	ENSG00000270681.1	2.02241917375083	0.059945284637087	0.043133065898476	0.0223513772760365	0.024192091908313	0.00126299764397473	0.000413035603812342	31	32	32	1.36518967110359
HR	8	22114415	22133384	ENSG00000168453.14	2.02216518473649	0.107366995362246	0.0431592896839649	0.00715818357623079	0.00364704064584598	0.212987817519787	0.0459356502936205	20	20	20	1.36492571155338
TNFRSF1A	12	6328757	6342114	ENSG00000067182.7	-2.0220466938368	-0.102619692446118	0.0431715282069179	0.00798895382829187	0.0184275759410586	0.00495579734555286	0.00148924782893877	5	5	5	1.36480257770267
CLIP3	19	36014660	36033343	ENSG00000105270.14	-2.02106428977749	-0.0395824036398903	0.0432731103901293	0.0513589510084964	0.0788346960283406	3.54567016155915e-09	2.01951035836247e-09	46	46	46	1.36378188740536
LETMD1	12	51047962	51060424	ENSG00000050426.15	-2.02032570009479	-0.058329536990316	0.0433496147032384	0.0265743402978985	0.00841678557740197	0.0581964198187357	0.0143462181941844	51	51	51	1.36301475823393
TRAPPC1	17	7930345	7932123	ENSG00000170043.11	-2.02027352435306	-0.0735237173395362	0.0433550234696956	0.0169167386531649	0.00978068966038804	0.0410888372156128	0.0104676892430611	20	20	20	1.36296057434069
CPT1B	22	50568861	50578465	ENSG00000205560.12	-2.01922003573109	-0.0171172818941493	0.0434643547667431	0.324875544903	0.458751472132715	1.26565188734884e-58	9.17391849672689e-58	24	24	24	1.3618667631416
POMZP3	7	76609986	76627261	ENSG00000146707.14	2.01884486437718	0.0151850158877336	0.0435033463384844	0.381356756595222	0.599976266197151	1.38347532137615e-86	3.89383042076686e-85	95	104	104	1.36147733521911
ADH1C	4	99336492	99353027	ENSG00000248144.5	-2.01814019542707	-0.0512097883935656	0.0435766624789892	0.0333439397801511	0.0471839752149604	5.90836753574943e-06	2.53675940981269e-06	62	62	62	1.36074603527526
ASB1	2	238426742	238452250	ENSG00000065802.11	-2.01811748351139	-0.0382704344857121	0.0435790272385414	0.0632844518304892	0.0777449073851481	4.58857339529328e-09	2.58623549711292e-09	69	69	69	1.36072246820745
CDKAL1	6	20534457	21232404	ENSG00000145996.11	2.01798022746351	0.035634622082157	0.0435933206143871	0.0701395449515663	0.134029453895316	5.45710614285966e-15	4.7981484902541e-15	36	37	37	1.36058004840424
TSKS	19	49739753	49763330	ENSG00000126467.10	-2.01754164969246	-0.0142156957225837	0.0436390191485621	0.475225367881542	0.618282702363412	6.47756852999192e-91	2.41372138625663e-89	26	27	27	1.36012501938421
SIRPB1	20	1563521	1620061	ENSG00000101307.15	-2.01664353398467	-0.012484046836272	0.0437327264771034	0.377342837367257	0.589567490107055	3.27635360364256e-84	7.80910494543407e-83	65	76	76	1.35919344611616
CENPV	17	16342534	16353656	ENSG00000166582.9	2.01594872600886	0.0508863925768887	0.0438053376771601	0.0361241925509178	0.0546187594526686	1.04519047118751e-06	4.83936831236718e-07	29	30	30	1.35847296752103
STK32C	10	132207492	132331847	ENSG00000165752.16	2.01580329748759	0.038404664321423	0.0438205486232453	0.0598969873320282	0.0279561574379515	0.000521696216032295	0.000180022046409236	66	67	67	1.3583221894737
MBTPS1	16	84053761	84116906	ENSG00000140943.16	-2.01573976452369	-0.0343353641046038	0.0438271951877349	0.0744112522200786	0.112681028886034	1.04916524690527e-12	7.87664853927933e-13	36	36	36	1.35825632203293
SLC9A3	5	470458	524332	ENSG00000066230.10	2.01553010902602	0.0146046465579552	0.0438491345469931	0.410022399895742	0.527784808827741	3.02062391606353e-71	3.84208344099097e-70	58	63	63	1.35803897390967
IFT22	7	101313367	101321823	ENSG00000128581.15	2.01524455578057	0.102422971493371	0.0438790311277709	0.00806973364277946	0.0152610341883099	0.0106173470785013	0.00302041443265898	30	30	30	1.35774297044346
LSM2	6	31797396	31806984	ENSG00000204392.10	-2.01394792763499	-0.130405832691135	0.0440150008584989	0.00916578366556382	0.00767420565403727	0.0705460337842057	0.0170869338913298	31	33	33	1.35639928533692
CHST2	3	143119331	143124014	ENSG00000175040.5	-2.01392489125909	-0.0578212102010701	0.0440174197593522	0.0262914494975601	0.008171515463906	0.0619998453324271	0.0151893970860854	44	44	44	1.35637541878218
AL138737.1	6	140067435	140093721	ENSG00000236013.5	2.01280600979813	0.0970483212415349	0.0441350414376376	0.00964996525273523	0.0129419941891585	0.0186957974252517	0.00508770413371853	9	9	9	1.35521646132477
ANKRD45	1	173609561	173669862	ENSG00000183831.6	-2.01271458456913	-0.0932640718139299	0.0441446641686202	0.0106402328981296	0.0269123923454675	0.000666329575521348	0.000226824399112491	7	7	7	1.35512178273575
DYSF	2	71453722	71686768	ENSG00000135636.13	-2.0121185714706	-0.049035731565094	0.0442074394316441	0.0381616488268046	0.0610625439530175	2.31982967851747e-07	1.13237503086534e-07	32	32	32	1.35450463942375
SCNN1D	1	1280436	1292029	ENSG00000162572.20	2.01142610069613	0.0214718995256118	0.0442804687349938	0.21787932360656	0.28621993406514	5.48375175878649e-33	1.30703819427374e-32	68	69	69	1.35378779050461
ZNF500	16	4748239	4767624	ENSG00000103199.13	-2.01084814534188	-0.0222457275760481	0.0443414989487998	0.188876011629093	0.306253520646491	1.25124852891062e-35	3.33370988035569e-35	27	27	27	1.35318962980094
DAPL1	2	158795317	158862781	ENSG00000163331.11	2.01000667327724	0.0205638083845204	0.044430482574244	0.238089524760626	0.286691750354393	4.76104802341943e-33	1.13888770879404e-32	87	88	88	1.35231896971675
PLEC	8	143915147	143976734	ENSG00000178209.14	2.00953157558187	0.0778640919810563	0.0444807895206218	0.0136738849279568	0.0174037627313825	0.0063332225626876	0.00187233567810545	10	10	10	1.35182751276129
ZNF829	19	36888124	36916291	ENSG00000185869.14	2.00910164642414	0.101842046030371	0.044526355095511	0.00791211569619862	0.0146537907605825	0.012303674687141	0.00346179920957388	16	16	16	1.35138285453631
TMEM236	10	17752252	17800868	ENSG00000148483.8	-2.00803669897633	-0.0956991639731992	0.044639392012246	0.00955167666609011	0.0238661209724999	0.00136384533702494	0.000443493903409495	4	4	4	1.35028172911359
RPL11	1	23691742	23696835	ENSG00000142676.12	2.00794067999431	0.0799192729614893	0.0446495956598161	0.0225403070474847	0.0175234871049099	0.00615386607335888	0.00182256983165089	33	35	35	1.3501824696647
LINC01515	10	65570338	65768835	ENSG00000228065.10	-2.00732429058892	-0.0339922253525752	0.0447151443686598	0.0660072506149715	0.120693405949981	1.4768943321346e-13	1.17762363369151e-13	36	36	36	1.3495453627332
AIDA	1	222668013	222713210	ENSG00000186063.12	-2.00725334204139	-0.0485045701599861	0.0447226944579045	0.0435254911204438	0.0251165256907535	0.0010159990705302	0.000336629258895931	68	68	68	1.34947203891081
LINC02019	3	50669989	50672048	ENSG00000273356.1	-2.00682372145291	-0.0453580305665505	0.0447684361098292	0.0443461745100958	0.0604369746214611	2.68541214318684e-07	1.30241582450165e-07	83	85	85	1.34902807650631
AL158847.1	1	109725820	109775252	ENSG00000241720.2	2.00677677511735	0.0528992946634553	0.0447734368712365	0.0303385483671444	0.054648129890206	1.03805404916378e-06	4.80716704316346e-07	15	15	15	1.34897956728901
LYST	1	235661041	235883640	ENSG00000143669.13	-2.00652544597439	-0.0257037074130715	0.0448002166672254	0.143051507257081	0.236612511886722	9.56246392393903e-27	1.68772486046937e-26	20	20	20	1.34871988561898
LRRC45	17	82023302	82031151	ENSG00000169683.7	2.00606564694964	0.0316600594586796	0.0448492444560107	0.069069290949192	0.110888815642052	1.62332913877241e-12	1.20470446765342e-12	25	25	25	1.34824486881497
AC087477.2	15	96354237	96403803	ENSG00000259275.2	2.00537765982231	0.134241485979954	0.0449226881584134	0.00510887145396427	0.0119418909245266	0.0239278558437995	0.00638025492856317	5	5	5	1.34753426359859
GASAL1	8	102805517	102809971	ENSG00000253669.3	-2.00446989689146	-0.0463557675999628	0.0450197484480109	0.0408343109687899	0.0671590790432255	5.5579750504774e-08	2.86246706189073e-08	48	48	48	1.34659693598912
SLC18B1	6	132769370	132798553	ENSG00000146409.10	-2.00387724469942	-0.0323131971294788	0.0450832116692364	0.0852267631733691	0.114638177710752	6.50824576310218e-13	4.94644736174647e-13	79	79	79	1.34598515295105
PARP8	5	50665899	50846522	ENSG00000151883.17	-2.0037064865551	-0.0529295435876289	0.0451015110262852	0.0314169365679089	0.0526991685828231	1.63528728187802e-06	7.42221404571581e-07	27	28	28	1.34580890780309
EHHADH	3	185190624	185281990	ENSG00000113790.10	-2.00361153348255	-0.0803253886906401	0.0451116894151176	0.0140908331433667	0.0406571771336254	2.69777000762157e-05	1.08454231698629e-05	10	10	10	1.34571090843932
SPAAR	9	35909483	35937153	ENSG00000235387.2	2.00238343938763	0.0459655003840325	0.0452435081952579	0.0405701817206948	0.0681815538822597	4.37141630348739e-08	2.26947926478071e-08	24	25	25	1.34444372711593
SETDB2	13	49444374	49495003	ENSG00000136169.16	-2.0022315578617	-0.0457963061449873	0.0452598330989056	0.0361793788525485	0.0396057341918413	3.44553443989148e-05	1.37057598602813e-05	27	27	27	1.34428705189163
B3GAT3	11	62615296	62622175	ENSG00000149541.9	-2.00218905042879	-0.0263261427350064	0.0452644028765539	0.124881319204023	0.200107374322321	2.12382287369443e-22	2.9682546081436e-22	24	24	24	1.34424320442478
DNAJB13	11	73950319	73970366	ENSG00000187726.8	-2.00193496624673	-0.0945176698711634	0.0452917264042223	0.00990062832457437	0.019534114744897	0.00380560999723871	0.00116356606411815	9	9	9	1.34398112481191
UBOX5-AS1	20	3106913	3150867	ENSG00000235958.5	2.0018612993864	0.0905083381950365	0.0452996509390613	0.00985572164210413	0.00366501425776669	0.211861794872892	0.0457124435313558	30	30	30	1.34390514447334
SCNN1G	16	23182715	23216883	ENSG00000166828.2	2.00185376925445	0.0523745551349627	0.0453004610406826	0.0300674468195351	0.0653773849710793	8.44297571895139e-08	4.28655043484907e-08	11	11	11	1.34389737797822
B3GALNT1	3	161083883	161105384	ENSG00000169255.13	2.00166007821696	0.201219287423881	0.0453213027776353	0.00203561776376723	0.00419836724446536	0.181419104666112	0.0398350609245609	5	5	5	1.34369761467346
AC097478.3	4	89748283	89749154	ENSG00000276542.1	2.00157754192039	0.0710250801355771	0.0453301863864528	0.0184080842984995	0.0139136647929368	0.0147353505152359	0.00408987380792676	23	23	23	1.34361249522674
APBB1IP	10	26438203	26567803	ENSG00000077420.15	2.0015088687194	0.0479293274475271	0.0453375789907579	0.0357455320601838	0.0784023686698023	3.92764560577927e-09	2.22605001376865e-09	28	29	29	1.34354167474825
MEOX1	17	43640388	43661954	ENSG00000005102.12	2.00136525024017	0.0477775847585948	0.0453530426674127	0.0411815823627898	0.0972123644395201	4.43187936144158e-11	2.9512284975602e-11	6	6	6	1.34339357146296
AL928970.1	9	27657	30891	ENSG00000227518.5	-2.00122791200448	-0.0668170110702194	0.0453678342962813	0.0203172444312079	0.100121556246745	2.20083812682612e-11	1.50378664382324e-11	14	18	18	1.34325195195778
CLTA	9	36190856	36304781	ENSG00000122705.16	2.000862565355	0.0893386885158163	0.0454072027279288	0.0173813112317259	0.022788797865711	0.00175864214142138	0.00056410804604869	34	34	34	1.34287525161684
ANKEF1	20	9986126	10058303	ENSG00000132623.15	-2.00079860694428	-0.0256412029955858	0.0454140976152585	0.119161889884449	0.234012919563836	1.97997270135332e-26	3.43047008341138e-26	9	9	9	1.34280931088455
CSTB	21	43772511	43776445	ENSG00000160213.6	1.99984689648601	0.0245599086575311	0.0455167988411165	0.146009532540228	0.264247721665492	3.58232873506196e-30	7.42759530643692e-30	9	9	9	1.34182828911134
KRTAP19-5	21	30501657	30502117	ENSG00000186977.2	-1.99972022966518	-0.62482671156864	0.0455304824909994	0.000425181373734916	0.00492493816430443	0.147704011731867	0.0331980368203278	4	4	4	1.3416977474061
UCP2	11	73974667	73983307	ENSG00000175567.8	1.99839247316194	0.0363881459143822	0.0456741270167724	0.0566207229156168	0.0729922108450922	1.40926698233949e-08	7.62461446464524e-09	94	94	94	1.34032974469621
HRNR	1	152212082	152224193	ENSG00000197915.5	-1.99793943005528	-0.0277083657720764	0.0457232271803846	0.109399888617985	0.166568779967238	1.43406809629496e-18	1.59548011088609e-18	47	47	47	1.33986312435788
TRUB2	9	128305161	128322742	ENSG00000167112.9	-1.99775281413933	-0.0740339653961942	0.045743465274327	0.0168857140468793	0.0331700765524846	0.000154252106011002	5.68144368880971e-05	9	9	9	1.33967093871236
LCAT	16	67939750	67944131	ENSG00000213398.7	-1.99648447904577	-0.0384005895872558	0.0458812135283294	0.0607715393759701	0.0734601214976027	1.26208722408357e-08	6.85354962327751e-09	28	28	28	1.33836510381159
WDR6	3	49007062	49015953	ENSG00000178252.17	-1.99645823190703	-0.0122835460415904	0.0458840677999699	0.510550837828849	0.599233432076374	2.05331301815774e-86	5.64899805088156e-85	119	119	119	1.33833808717946
SCRN1	7	29920103	29990289	ENSG00000136193.16	1.9951441353503	0.0492540006251193	0.0460271618861349	0.0320901946234024	0.0879415155028178	4.0760358899286e-10	2.50844177641898e-10	25	27	27	1.33698580362419
EMC2	8	108443601	108486918	ENSG00000104412.7	-1.9935706612724	-0.028240064847621	0.0461989942685146	0.10179395804893	0.17571613702599	1.33892576576481e-19	1.57928567557549e-19	35	36	36	1.335367478738
NDUFV1	11	67606852	67612535	ENSG00000167792.11	-1.99272698288639	-0.0214925487667123	0.0462913510359985	0.173501875112704	0.260429719273786	1.08376751931005e-29	2.20220942789489e-29	39	40	40	1.33450014393275
POLR1B	2	112541915	112577150	ENSG00000125630.15	1.99208269457429	0.0134046388556108	0.0463619853805916	0.464453114693678	0.544907933587135	1.16031773941194e-74	1.71497333468653e-73	72	73	73	1.33383797431817
GINM1	6	149566294	149591748	ENSG00000055211.12	-1.99096339231164	-0.0417338068716998	0.0464849119986629	0.0487718327304027	0.0480228263507248	4.86033283514841e-06	2.1052343770955e-06	44	44	44	1.33268798687415
POFUT2	21	45263928	45287898	ENSG00000186866.16	1.99081957797388	0.0944238293620223	0.0465007261840053	0.00932890688081776	0.0314277352658636	0.000231640858569596	8.34934827048464e-05	6	6	6	1.33254026484674
LIF	22	30240447	30246851	ENSG00000128342.4	1.99065132260636	0.0498809824927789	0.0465192337145254	0.0325670725135707	0.0654028772044668	8.39264615389255e-08	4.2634522985276e-08	15	15	15	1.33236744777622
MAEA	4	1289851	1340147	ENSG00000090316.15	-1.99024654919593	-0.0219902163663873	0.0465637828440512	0.178233875985763	0.276710243427415	9.28378572266635e-32	2.08680618860437e-31	32	34	34	1.33195174481946
SEC24D	4	118722823	118838683	ENSG00000150961.14	1.9896729248914	0.0367724328997086	0.0466269771038288	0.0627447433745089	0.0892528543407281	2.98120458675025e-10	1.8545129435808e-10	61	62	62	1.33136273958908
SEC16B	1	177923956	177984303	ENSG00000120341.18	-1.98939909507314	-0.0359379770453006	0.0466571694574592	0.0725043392793988	0.124888526378621	5.25823059991216e-14	4.32974553911854e-14	13	13	13	1.33108161201235
MYO1B	2	191245185	191425389	ENSG00000128641.18	-1.98922923775048	-0.055276406804772	0.0466759061174257	0.0304516507986211	0.00729749896291984	0.0778535306587231	0.0186824223245343	58	58	58	1.33090724235632
RIBC2	22	45413691	45432496	ENSG00000128408.8	1.98848988174345	0.020807294153204	0.0467575369537737	0.203491971258179	0.330325365199921	6.63818009079722e-39	2.07347637261499e-38	22	22	22	1.330148374233
SPATA2	20	49903391	49915508	ENSG00000158480.10	-1.98773336812391	-0.0259103074188248	0.0468411864443597	0.121753611015407	0.226444655235724	1.62563039910895e-25	2.68635838335406e-25	56	59	59	1.32937211317882
RNF175	4	153710125	153760235	ENSG00000145428.14	-1.98697721726409	-0.0461488284543805	0.046924921615517	0.0417479173694556	0.0827723664949714	1.39417005963649e-09	8.23876524510723e-10	24	24	24	1.32859644416164
PHYH	10	13277796	13302412	ENSG00000107537.13	1.98694768607828	0.0419133104718317	0.0469281944145969	0.0458747391230703	0.0696573358360511	3.09008002785785e-08	1.62659979643165e-08	34	34	34	1.32856615516024
OASL	12	121019111	121039242	ENSG00000135114.12	-1.98633925519549	-0.0872934210413162	0.046995666628878	0.0128508083459463	0.0171313449222523	0.00676139240883318	0.00198648776865441	24	24	24	1.3279421855947
ZNF474	5	122129513	122153571	ENSG00000164185.5	1.9826248173786	0.105701300395392	0.0474093531443845	0.0070103790722401	0.00888083016576375	0.0516596132911808	0.0128949519890831	9	9	9	1.32413597017653
RNF207	1	6205475	6221299	ENSG00000158286.12	-1.98249657552387	-0.0333044610715545	0.047423690281371	0.0840918045262602	0.158241793874592	1.21588124203226e-17	1.26945707014037e-17	26	26	26	1.32400465435449
AC008763.1	19	7633766	7636990	ENSG00000268204.1	-1.98183897607442	-0.015594450210193	0.0474972656394492	0.317015600970542	0.315216827121401	7.78095062698138e-37	2.19464000760693e-36	165	167	167	1.32333139146735
GNA14	9	77423079	77648307	ENSG00000156049.6	-1.98182651382353	-0.102870285897981	0.0474986609015442	0.00798976282749801	0.00477622071742349	0.153980789333001	0.0344478512947036	18	19	19	1.32331863398077
ZBTB7B	1	155002630	155018522	ENSG00000160685.13	1.97998598608082	0.0468734806649037	0.0477051033968842	0.0347139838640439	0.0533369850111945	1.40934456489817e-06	6.43868369887559e-07	16	16	16	1.3214351585165
AC104407.1	4	155206529	155209027	ENSG00000250538.5	1.97884692686843	0.095587591439006	0.047833243215336	0.00942534524293294	0.00413109754938224	0.184963508568332	0.0405292301314616	18	18	18	1.3202701718612
AL022068.1	6	19324988	19839080	ENSG00000228412.7	-1.97772537933361	-0.240296227804075	0.0479596955563605	0.00154545458607093	0.00463717019446722	0.160123512788283	0.0356352478277593	4	4	4	1.31912358242499
TMEM102	17	7435443	7437679	ENSG00000181284.2	1.97768153962862	0.099072940439633	0.0479646440987889	0.010012922817623	0.0151434972144522	0.0109242382164358	0.00310038433640631	28	28	28	1.31907877367927
FBXO30	6	145793502	145814753	ENSG00000118496.4	1.97767084795704	0.0833471718145353	0.047965851019398	0.0140981089509265	0.00469718643566332	0.157438788903766	0.0351096962231891	30	32	32	1.31906784578903
TMEM161A	19	19119169	19138513	ENSG00000064545.14	1.97720719160387	0.0569791347127659	0.0480182150436055	0.0271515589772737	0.0460731496421962	7.65144941593223e-06	3.25033839747113e-06	24	24	24	1.31859398778421
ZNF816	19	52949379	52962911	ENSG00000180257.13	-1.97644208773306	-0.0153793130222865	0.048104728718588	0.381146053416741	0.475617430490608	1.48935951067255e-61	1.21991758460761e-60	43	44	44	1.31781223016571
AP002360.1	11	76441338	76444656	ENSG00000255135.3	-1.97642039203481	-0.0315559999010793	0.0481071838552544	0.0799720430924366	0.137846563040115	2.10555831026909e-15	1.89863129199039e-15	22	22	22	1.31779006550276
JUNB	19	12791496	12793315	ENSG00000171223.5	-1.97510872960769	-0.213106286785688	0.0482558103921322	0.00207829735352007	0.00394517895154518	0.195184755221516	0.0425020811959466	5	5	5	1.3164503865831
C5orf22	5	31532266	31555058	ENSG00000082213.17	-1.97438745265828	-0.0834226338558729	0.0483377036675689	0.01481766515368	0.0108829852451171	0.0311412685640301	0.00812435679634907	19	19	19	1.31571398504528
TIMP3	22	32801701	32863043	ENSG00000100234.11	-1.97399626247836	-0.0625821936138682	0.0483821679291503	0.018724161628105	0.013483801743094	0.0163687265254637	0.00450400719042919	32	33	33	1.31531467548276
CXCR2	2	218125289	218137253	ENSG00000180871.7	-1.97370134688889	-0.0424009117012359	0.0484157119383454	0.045807961709525	0.0663104683213753	6.78306819444876e-08	3.47178739440953e-08	38	39	39	1.31501367759526
NEK4	3	52708449	52770949	ENSG00000114904.12	1.97362874191912	0.0536256594417128	0.0484239730996198	0.0285033030723691	0.0369847606505912	6.34162911509434e-05	2.45038306325484e-05	13	13	13	1.31493958035376
FAM229B	6	112087599	112102790	ENSG00000203778.7	1.9734146002092	0.0388659409581221	0.0484483455339128	0.0578186668687546	0.103402613102144	9.97180685146754e-12	6.9554380360059e-12	30	30	30	1.31472104911395
AL731571.1	10	124996064	125001491	ENSG00000273599.1	1.97318995168192	0.0440085403194375	0.048473924868868	0.0401109140124441	0.0387373361598423	4.21718970450546e-05	1.66129179809332e-05	42	45	45	1.31449181461018
NADK2-AS1	5	36221055	36221902	ENSG00000245711.2	1.97317017166284	0.0605222125621608	0.0484761776401981	0.0163799025623961	0.00518265748322713	0.137495977275341	0.0311577848241883	34	34	34	1.31447163172987
MIR6891	6	31355224	31355316	ENSG00000277402.1	-1.97241867032271	-0.0217702451383039	0.0485618322285353	0.404103509267793	0.494571523134079	5.84830591039847e-65	5.48674079737311e-64	42	42	42	1.31370493577689
HCST	19	35902480	35904377	ENSG00000126264.9	-1.97204251838135	-0.0973366217683032	0.0486047529645817	0.00830193898676186	0.00862105470558092	0.0552173710671943	0.0137028610283909	15	15	15	1.31332125984551
CX3CR1	3	39263494	39281735	ENSG00000168329.13	1.97155487640444	0.0204008099167855	0.0486604426588197	0.199060408416083	0.272780343315046	2.95702457192244e-31	6.43890661199276e-31	64	64	64	1.31282394465698
AC003965.1	16	2866348	2867618	ENSG00000263280.1	1.97084397360799	0.050867944292419	0.0487417251658856	0.0322430842022637	0.0712619878181059	2.11834487428341e-08	1.13014984230614e-08	10	10	10	1.31209910344909
AL162586.1	9	127816066	127822520	ENSG00000225032.5	-1.96980190269468	-0.039562023447868	0.048861078443242	0.0529433109889789	0.0690604181262657	3.55567640507864e-08	1.86058122995684e-08	44	44	44	1.31103695167326
TMED10	14	75131470	75176631	ENSG00000170348.8	-1.96828464503548	-0.109463676533663	0.0490352956837144	0.00763663420602157	0.0117556872158016	0.0250581573793809	0.00665214520398782	8	8	8	1.30949120155252
PIK3CB	3	138652699	138834938	ENSG00000051382.8	-1.96802494125614	-0.0954859332282462	0.0490651680450185	0.0121796430187746	0.029624510988023	0.000353035893556649	0.00012428632559823	8	8	8	1.30922670938635
LBHD1	11	62662817	62672255	ENSG00000162194.12	-1.96732477415728	-0.0329879534636794	0.0491457806923833	0.075438648631513	0.146150427045758	2.61744742397009e-16	2.50266245596218e-16	19	19	19	1.30851376167055
SIRPA	20	1894167	1940592	ENSG00000198053.11	1.966525432729	0.042968443844687	0.04923794746819	0.0462860187605084	0.0364769267440329	7.13767592336819e-05	2.74195430741297e-05	71	72	72	1.30770005935198
ZNF324	19	58467045	58475436	ENSG00000083812.11	-1.96632018341331	-0.0621511970232365	0.0492616367982098	0.023157534804141	0.0414877398853056	2.22372674703389e-05	9.02195570262221e-06	25	26	26	1.30749116211485
Z94721.1	6	166969626	166999065	ENSG00000227598.1	-1.96530663132974	-0.116374219861628	0.0493787585430556	0.00609915226170555	0.00984050809822488	0.0404718785827426	0.0103260220054619	20	20	20	1.30645983308934
CYB5R2	11	7665100	7677222	ENSG00000166394.14	1.96527166822746	0.0221044404245759	0.0493828028945352	0.157726310219466	0.260035703454481	1.21454472471101e-29	2.45475038188119e-29	39	40	40	1.30642426379486
AL645608.2	1	1011997	1013193	ENSG00000224969.1	-1.96480856984746	-0.100181483006671	0.0494363979520632	0.00869353859377382	0.0146861241104688	0.0122073314367101	0.00343651913307164	17	17	17	1.30595318044619
PHF14	7	10973336	11169630	ENSG00000106443.15	1.96375552726093	0.0453171300513469	0.0495584497771905	0.0396531371758575	0.0612604163418622	2.21487321935529e-07	1.08254090520377e-07	30	30	30	1.30488228711724
TPRA1	3	127573069	127598251	ENSG00000163870.14	-1.96327491866218	-0.0443033771872513	0.0496142381722696	0.0401267941194127	0.0570621176630582	5.90933218199378e-07	2.7858274422586e-07	21	21	21	1.30439367285874
FAM50B	6	3849386	3851317	ENSG00000145945.5	-1.96280139092537	-0.0373109580770973	0.0496692561370685	0.0695156136366675	0.0238182128064696	0.00137933626166567	0.000448310818788466	111	112	112	1.30391234409146
UBASH3B	11	122655675	122814473	ENSG00000154127.9	-1.9624410260618	-0.0578558019198869	0.0497111602795055	0.026841504550402	0.0318526119925267	0.000209765850920411	7.612735322338e-05	46	46	46	1.30354610012582
HAGLR	2	176164051	176188958	ENSG00000224189.6	-1.96214096518386	-0.0977189705068789	0.0497460747392544	0.00846248056441578	0.0165809782500528	0.0077185143142418	0.0022477202233737	6	6	6	1.30324118198029
MEF2B	19	19145568	19170289	ENSG00000213999.15	-1.96154547159872	-0.0286951050060916	0.0498154260397474	0.0981230049953252	0.159368492040379	9.11555671053143e-18	9.58911834829744e-18	25	25	25	1.30263615108476
DHRS13	17	28897781	28903071	ENSG00000167536.13	-1.96129677308389	-0.0959441079628518	0.0498444135084861	0.00886493483711111	0.0158158197205057	0.0092833330938363	0.00266875055301839	7	7	7	1.30238350973736
USH1G	17	74916084	74923256	ENSG00000182040.8	-1.96077487320244	-0.0567119899307409	0.0499052904029408	0.0239725340133339	0.01082814918601	0.0315713213922385	0.00823168171568335	40	40	40	1.30185341287326
AL137786.1	14	96592733	96595762	ENSG00000258702.1	-1.96069414467245	-0.0361218216407748	0.0499147125292424	0.0679480807078186	0.0775065424221741	4.85465485583823e-09	2.72922855757382e-09	46	46	46	1.30177142574938
AC011352.3	5	147887112	147887704	ENSG00000251320.1	1.96059577564172	0.0428456235584118	0.0499261955598335	0.0462989402224474	0.0975828204329751	4.05434144087924e-11	2.7059523548988e-11	61	63	63	1.30167152648086
YIPF2	19	10922185	10928681	ENSG00000130733.10	-1.96056216173853	-0.0788913526058831	0.0499301199598126	0.011693336763725	0.00991657489308427	0.0397012988016056	0.0101464453869677	19	19	19	1.30163739052767
LINC01514	10	101176323	101194147	ENSG00000237579.2	-1.96025176183042	-0.0431577285077953	0.049966371157599	0.0488734698521433	0.0356074770997628	8.73983487413423e-05	3.32173562634857e-05	47	47	47	1.30132219035044
REELD1	4	146214515	146230878	ENSG00000250673.2	1.96004115449083	0.0133557752000143	0.0499909802758247	0.466039239027579	0.593625356434691	3.95314949736336e-85	9.86667547453708e-84	48	48	48	1.30110834706003
CLDN8	21	30214006	30216073	ENSG00000156284.5	-1.95953353866988	-0.0554343186035359	0.0500503361065597	0.0249559371713195	0.0516877644322092	2.06998065111887e-06	9.28685423512929e-07	45	45	45	1.30059300172644
KLHDC3	6	43014103	43021298	ENSG00000124702.17	-1.95846699960581	-0.0683518157821268	0.0501752396666352	0.0175069121236272	0.00379846784016676	0.20371738036593	0.044159461617448	32	32	32	1.29951054438809
ATP10D	4	47485288	47593486	ENSG00000145246.13	-1.95834359866016	-0.048043769002647	0.0501897081361576	0.0317144179562237	0.0778478109163886	4.47824548457898e-09	2.52566609674928e-09	7	7	7	1.29938532982551
AL158151.1	9	129176771	129210548	ENSG00000204055.4	-1.95793096298632	-0.0577307419980412	0.0502381140948771	0.0272750732303177	0.049079910555135	3.79997740152004e-06	1.66199954353697e-06	17	17	17	1.29896667208856
GRK7	3	141778148	141818490	ENSG00000114124.2	1.95789320275018	0.0241946170054304	0.0502425456713348	0.091359160228307	0.12489704660876	5.24719009150863e-14	4.32334569399491e-14	58	60	60	1.2989283640359
RSPH4A	6	116616479	116632985	ENSG00000111834.12	1.95785824168984	0.0765776406996544	0.0502466490260246	0.0179745715385091	0.0263114137243681	0.000767262543755019	0.000258884479282085	31	31	31	1.29889289625639
SNHG15	7	44983023	44986961	ENSG00000232956.8	1.95762619912707	0.0644380492260873	0.050273890815389	0.0251409773032896	0.0262238226879481	0.000783206067672844	0.000264061971595201	36	36	36	1.29865750239348
TNKS1BP1	11	57299638	57324952	ENSG00000149115.13	-1.9558996984592	-0.0551013406797826	0.0504769708749737	0.0303458194663725	0.03830321379553	4.66556283302217e-05	1.82974755950569e-05	27	27	27	1.29690671501106
IL1F10	2	113067970	113075850	ENSG00000136697.12	-1.95581168352094	-0.0561237551076298	0.0504873420410117	0.0265361177055536	0.0360017537830304	7.97292922066288e-05	3.04425352894949e-05	44	45	45	1.29681749259045
AL445483.1	1	200669507	200694250	ENSG00000260088.1	-1.95454373712488	-0.0197587978578168	0.0506369476797114	0.208097536225487	0.28057499154977	2.9533901322696e-32	6.82415375927281e-32	68	68	68	1.29553248083056
MYO5A	15	52307283	52529050	ENSG00000197535.14	-1.95436043369955	-0.0188001808700878	0.0506586064402383	0.255216992177345	0.108361863513553	3.00009923218791e-12	2.18295717607008e-12	213	216	216	1.29534676132082
GUCY1A2	11	106674012	107018524	ENSG00000152402.10	-1.95420168099993	-0.0713835627220793	0.050677370607754	0.0148664131443556	0.00537687393850129	0.13032372191596	0.0297063171767657	32	32	32	1.29518592654643
PAGR1	16	29815952	29820117	ENSG00000280789.1	-1.95415917617148	-0.136343446691034	0.0506823955590114	0.00501095757129919	0.00686011583868113	0.0873709539241174	0.0207349784420086	8	8	8	1.29514286589846
AC006329.1	7	101308346	101310985	ENSG00000232445.1	1.95391094439381	0.0239824299537727	0.0507117500351386	0.137083803995578	0.229377126836551	7.20717737330525e-26	1.21373114474305e-25	51	52	52	1.29489140192522
CEP85	1	26234153	26279038	ENSG00000130695.14	1.95281960072149	0.0475988024506993	0.0508409751275257	0.039686855069745	0.097079812389945	4.5753089868977e-11	3.04214535160024e-11	14	14	14	1.29378612829029
C1GALT1C1L	2	43675151	43676322	ENSG00000223658.7	-1.95239506090875	-0.110735337382909	0.0508913189924431	0.00564096547621653	0.00623187435477663	0.103308435889134	0.0241383701052146	10	10	10	1.29335629301123
TYMP	22	50525752	50530056	ENSG00000025708.13	-1.95204670281551	-0.0253492767037348	0.0509326600621625	0.128967488143049	0.183167937173373	1.90483315711857e-20	2.36597858558591e-20	36	36	36	1.29300364131547
SLC9A1	1	27098815	27166981	ENSG00000090020.10	-1.95021159429474	-0.0385428012307724	0.0511509044461049	0.0575573875044329	0.0208701593441178	0.0027698965342309	0.00086397017309993	106	107	107	1.29114668272445
FCER1A	1	159289714	159308224	ENSG00000179639.10	-1.94957518028043	-0.0597370997264084	0.0512267740327543	0.0210418109164296	0.0291631248191424	0.000393271013649906	0.00013782753309479	25	25	25	1.29050299262818
AC018797.2	4	102828055	102844075	ENSG00000246560.2	-1.94861478950031	-0.0484079486986686	0.0513414446004947	0.0342053426432871	0.0845333472920494	9.17529294902679e-10	5.51321240489761e-10	25	25	25	1.2895319156958
RBP7	1	9997206	10016020	ENSG00000162444.11	1.94816587522858	0.071294764895247	0.0513951185710931	0.0156973897647729	0.0366802602682471	6.80758691996408e-05	2.62009560217369e-05	3	3	3	1.28907812766447
GOLGA8Q	15	30552078	30562501	ENSG00000178115.11	1.94681437134787	0.0605605946264755	0.0515569933727028	0.0226769670004692	0.0635901422861648	1.28364932786343e-07	6.41135604744814e-08	11	12	12	1.28771241714713
DNALI1	1	37556919	37566857	ENSG00000163879.10	-1.94557354589469	-0.0603334043397113	0.051705987291113	0.0200806241010211	0.0465007429000337	6.92671507238333e-06	2.95575957263935e-06	61	61	61	1.28645916489564
CASP7	10	113679162	113730907	ENSG00000165806.19	1.94542390054581	0.0191229545411505	0.0517239804956843	0.236085502881624	0.372256669787791	6.74633687979993e-45	2.6475732348378e-44	35	35	35	1.28630806072916
NLRP10	11	7959424	7965426	ENSG00000182261.3	1.94508062455797	0.0452710203165109	0.0517652754463026	0.0410692917973451	0.0843239366914986	9.64361771089012e-10	5.78279707827721e-10	13	13	13	1.28596147073829
RFX5	1	151340640	151347357	ENSG00000143390.17	-1.94404965184346	-0.112294684988345	0.0518894638752863	0.00686252284606947	0.00416391269033045	0.183224593298106	0.0401914726780662	26	26	26	1.28492081643569
MTA2	11	62593214	62601840	ENSG00000149480.6	-1.94166591241159	-0.039749693974337	0.0521775578842824	0.0515167740686616	0.0707288507493306	2.40156997807685e-08	1.27713154354941e-08	28	28	28	1.28251625145657
MAP3K7CL	21	29077471	29175889	ENSG00000156265.15	1.94146698121121	0.0684535741419514	0.0522016606731985	0.0175942335991251	0.0182684761278089	0.00514800568413005	0.0015428018965577	18	18	18	1.2823156807193
ARHGAP33	19	35774532	35788822	ENSG00000004777.18	1.94120714951297	0.016975748397264	0.0522331562765971	0.281076569666789	0.366706129760524	4.41280592288942e-44	1.68467085894432e-43	41	42	42	1.28205373039326
AC093495.1	3	14144637	14165978	ENSG00000228242.6	-1.93967735625184	-0.0776467141643613	0.0524189131581738	0.0131454626289275	0.0242955882394734	0.00123257691220659	0.000403635997708819	8	8	8	1.28051198785911
LINC00909	18	74591774	74598508	ENSG00000264247.1	1.93835558404681	0.0194445715693935	0.0525798553280578	0.208157984425607	0.318495685484994	2.79169557854783e-37	8.08081815470291e-37	24	24	24	1.27918061317664
NPEPL1	20	58689131	58719238	ENSG00000215440.11	-1.93823096631605	-0.0362849138657504	0.0525950503692384	0.0638485389761322	0.141268745258581	8.93633312734523e-16	8.28687998343883e-16	9	9	9	1.27905512463849
CWF19L1	10	100232298	100267680	ENSG00000095485.16	1.93795227711652	0.0143638264863387	0.0526290451249825	0.386952039032457	0.518685595128944	1.75886265306114e-69	2.04094147450948e-68	23	23	23	1.27877450953266
DNAJA3	16	4425805	4456775	ENSG00000103423.13	1.93699801564194	0.0360928008245222	0.0527455859331862	0.0524584643332555	0.056774606091906	6.31966284525156e-07	2.9718552484229e-07	45	45	45	1.27781387887522
TRNT1	3	3126916	3150879	ENSG00000072756.16	1.93568227328431	0.0336592184759399	0.0529066268676495	0.0749715365749665	0.152196550606851	5.66918593178004e-17	5.65775899565528e-17	23	23	23	1.27648992660752
USP45	6	99432379	99521728	ENSG00000123552.17	-1.93566422028399	-0.049292425121862	0.052908839327789	0.0326788427686894	0.0267229120037723	0.000696620843809971	0.000236648629089285	47	47	47	1.27647176557181
SIGLEC5	19	51611927	51645545	ENSG00000105501.12	-1.935406286662	-0.0719790118258778	0.0529404584657506	0.0204119196521331	0.0379914233075601	5.01674791858041e-05	1.96137020406764e-05	15	15	15	1.27621230201685
RGMB-AS1	5	98769618	98773469	ENSG00000246763.6	1.9353156412214	0.0503424141259919	0.0529515741072125	0.034989685915012	0.0520795864517762	1.88934379399891e-06	8.51977987344135e-07	61	62	62	1.2761211249632
PEX14	1	10472288	10630758	ENSG00000142655.12	1.93514396000523	0.0737572664484974	0.052972632323848	0.0125384788521828	0.0194966653784522	0.0038397160650455	0.00117331601937269	21	23	23	1.27594844550282
FER	5	108747822	109196841	ENSG00000151422.12	1.93505499330915	0.0742732999000238	0.0529835476268988	0.0137213178546347	0.0113375514717093	0.0278022194540234	0.00731746169946492	34	34	34	1.27585896594811
AL121655.1	2	32013061	32013368	ENSG00000271228.1	1.9349479358705	0.090815795982763	0.052996684970284	0.011212624808835	0.00548081930878847	0.126656763445207	0.0289544889281954	15	15	15	1.27575129538298
FBXO10	9	37510892	37576349	ENSG00000147912.12	-1.93490402047375	-0.0622326855568111	0.0530020747491587	0.0210364092186288	0.0360042501043137	7.96829489203843e-05	3.04292318996019e-05	34	34	34	1.27570712974874
DDX1	2	15591178	15631111	ENSG00000079785.14	-1.93478563513838	-0.0525979146082292	0.0530166065767941	0.0303768347373079	0.0374267344820002	5.72152292255248e-05	2.22050532518834e-05	34	34	34	1.27558807351234
RAB17	2	237574322	237601614	ENSG00000124839.12	-1.93384850380121	-0.0496791528590164	0.053131757186968	0.0292064366776621	0.0514677520416753	2.17886821925036e-06	9.76047587912748e-07	42	42	42	1.27464582075534
FCGBP	19	39863323	39934626	ENSG00000275395.4	-1.93309728041916	-0.064969490209234	0.0532242150543656	0.0192890868242039	0.00343219387923517	0.227013857201686	0.0486276986811826	42	44	44	1.2738907347759
LINC01127	2	101962056	101987167	ENSG00000281162.2	-1.93309271641794	-0.101396694909729	0.0532247771856869	0.00707915249312211	0.00451865630602695	0.165579270035553	0.0366920082309303	22	22	22	1.27388614796816
APIP	11	34853094	34916499	ENSG00000149089.12	1.9324913145998	0.0123841129423606	0.0532988930419966	0.492797484338728	0.61850169219922	5.7329143538376e-91	2.16676037385886e-89	56	56	56	1.27328181068721
PARP14	3	122680618	122730840	ENSG00000173193.13	1.93175061094649	0.033039131249433	0.0533902947001194	0.072520048325153	0.193599812799384	1.20755271272186e-21	1.61678632961247e-21	47	53	53	1.27253768194632
FAM222A	12	109714228	109770507	ENSG00000139438.5	-1.93075019967373	-0.0316061944499154	0.0535139516457853	0.0827509921490446	0.0542528817686189	1.13830613072125e-06	5.25395518420909e-07	80	80	80	1.27153297811202
LINC01730	20	3808357	3812434	ENSG00000275491.1	1.93068968480336	0.0158168512498277	0.0535214393184704	0.316446342811782	0.436961610639737	5.69238351116622e-55	3.34668709470304e-54	21	21	21	1.27147221587431
KCTD4	13	45192853	45194717	ENSG00000180332.6	1.92982279833432	0.103051172769836	0.0536287976545889	0.00817436422084275	0.0137699942862134	0.0152617862703498	0.00422358215060284	13	13	13	1.27060193971101
ODR4	1	186375838	186421378	ENSG00000157181.15	1.92951230926201	0.0488977211153443	0.0536672934463772	0.0580904896309638	0.0748542168390191	9.08387159942367e-09	4.98812883418197e-09	35	35	35	1.27029030653787
S100A9	1	153357854	153361027	ENSG00000163220.10	-1.92949121620429	-0.0902888207805752	0.0536699094925658	0.00861002338004231	0.00353943447119262	0.21987960968341	0.047244858075095	19	19	19	1.27026913709441
RNF141	11	10511678	10541230	ENSG00000110315.6	-1.92931551265871	-0.038156854088822	0.0536917050934307	0.0422774464977389	0.0333815702099541	0.0001468283774108	5.42159753947871e-05	56	56	56	1.27009280387976
ADGRF5	6	46852512	46954943	ENSG00000069122.18	-1.92923950647945	-0.0433865478605877	0.0537011357661905	0.0358949875761269	0.0163123898703727	0.00823461588460134	0.00238823035989791	61	61	61	1.27001652897879
FNIP2	4	158769138	158908049	ENSG00000052795.12	-1.92863277935784	-0.155459547133872	0.0537764666733919	0.00318257015852786	0.0114944812017318	0.0267375904755512	0.00705761571730177	11	11	11	1.26940773604093
DDX58	9	32455705	32526324	ENSG00000107201.9	-1.9285915911288	-0.0358329547422082	0.0537815837775227	0.0614658061240605	0.0855005594347601	7.28979908680044e-10	4.41637393276064e-10	36	36	36	1.26936641267964
CCL16	17	35976493	35981496	ENSG00000275152.4	1.9281090125381	0.0574952312928331	0.0538415682070254	0.0225580502689993	0.0362833573438476	7.46679633867371e-05	2.86132371226567e-05	23	23	23	1.26888229919754
ABCA7	19	1040101	1065572	ENSG00000064687.12	1.92605574280428	0.0213797789043888	0.0540974139438869	0.171489215904618	0.322182142558386	8.76675907962388e-38	2.60312389411762e-37	19	19	19	1.26682349527686
EIF2D	1	206571292	206612463	ENSG00000143486.15	-1.92576420641365	-0.0309979729497348	0.0541338226847363	0.0823421864871402	0.0934328840917491	1.09740616215716e-10	7.0641358646989e-11	67	76	76	1.26653130392189
IFNL2	19	39268514	39270092	ENSG00000183709.7	-1.92555410810367	-0.0957129694259697	0.0541600736463498	0.00887094814454565	0.0217478587823025	0.0022495798648474	0.000710895339834092	16	17	17	1.26632075377303
ZNF596	8	232137	264703	ENSG00000172748.13	-1.92554416710989	-0.103296241333882	0.0541613159977825	0.00718849198199498	0.0198771223548924	0.00350714978928481	0.00107791751138385	4	4	4	1.26631079181864
KRTAP9-6	17	41265339	41266641	ENSG00000212659.1	1.92539082423479	0.0373921581815434	0.0541804826621531	0.0512578094037195	0.0584260429324519	4.29709926134632e-07	2.04766732012472e-07	83	84	84	1.26615713041071
NDUFA11	19	5891276	5904006	ENSG00000174886.12	1.92529890405978	0.0232149679794217	0.0541919746807897	0.161418734391281	0.22627026538752	1.70603794113115e-25	2.81045486604125e-25	49	49	49	1.26606502360755
WIF1	12	65050626	65121566	ENSG00000156076.9	1.92456107217778	0.0644514552074277	0.0542842934042777	0.0182166567791273	0.00871381880640712	0.0539181193406146	0.0134094904243008	78	78	78	1.26532581082719
RPSA	3	39406689	39412542	ENSG00000168028.13	-1.92437913526759	-0.0164731667397295	0.0543070778031257	0.303114361282979	0.438651789897598	2.99923765289927e-55	1.78715154262871e-54	74	74	74	1.26514356542908
MESD	15	80946289	80989878	ENSG00000117899.10	-1.9235264240889	-0.0554506034058863	0.0544139712458006	0.0269644349717593	0.0462349078999763	7.36877523667918e-06	3.13680591076858e-06	21	21	21	1.26428957721484
FLT3	13	28003274	28100592	ENSG00000122025.14	-1.92265249872317	-0.036030283001933	0.0545237061146336	0.0634163035613058	0.0765253524492547	6.1218649038729e-09	3.40760618584645e-09	52	52	52	1.26341463173628
C19orf81	19	50649445	50659310	ENSG00000235034.6	1.92225102678996	0.0587627129729938	0.0545741789814692	0.024607770675787	0.00631816371023969	0.100943524485574	0.0236358881640786	46	46	46	1.26301278913233
BNC2-AS1	9	16726814	16727524	ENSG00000234779.1	1.92160939458322	0.0700283664229976	0.054654925599481	0.0107630024308426	0.017297083462119	0.00649751048789667	0.00191619456188718	13	13	13	1.26237069255638
ABCA6	17	69078702	69141888	ENSG00000154262.12	1.92027693914755	0.0595126626854513	0.0548229276580172	0.0221286169880719	0.0387867000343484	4.16901736704193e-05	1.64304904724012e-05	40	40	40	1.26103777595136
ABO	9	133250401	133275219	ENSG00000175164.13	-1.92009351239115	-0.0187024977089945	0.0548460886258451	0.308196140495974	0.584420683973497	4.64906812310595e-83	1.0335998065968e-81	47	62	62	1.2608543388966
AC090409.1	18	61585746	61606916	ENSG00000267279.1	-1.92000237842818	-0.0416261558085859	0.0548575989816685	0.0475610655639639	0.0897438155623926	2.65150974827201e-10	1.65603971394477e-10	28	28	28	1.26076320460301
AKAP13	15	85380571	85749358	ENSG00000170776.21	1.91984143158181	0.113143718894612	0.0548779317289593	0.00880773743591321	0.0122824569634	0.0219947865541542	0.00590408399999231	13	13	13	1.26060226493298
EDRF1	10	125719515	125764143	ENSG00000107938.17	-1.91920917085685	-0.0623577824355301	0.0549578673720557	0.0249777235550588	0.0085186957879424	0.0566894774352927	0.0140208366207047	34	35	35	1.25997012832329
RRP7A	22	42509968	42519802	ENSG00000189306.10	-1.91903380101655	-0.0216328747364293	0.0549800562712817	0.187025202113921	0.280992296823235	2.60889152226192e-32	6.0386973210361e-32	42	42	42	1.25979481999829
NIPA2	15	22838641	22868384	ENSG00000140157.14	-1.91766062858903	-0.13281857598209	0.0551540570582527	0.00893138881391733	0.013917252120222	0.0147224468178258	0.00408672105604045	10	37	37	1.25842253593083
YBX3	12	10699089	10723312	ENSG00000060138.12	1.91739977047858	0.0265672726006343	0.0551871633796613	0.107944286434108	0.156025458675865	2.14062334736984e-17	2.19424806549498e-17	37	37	37	1.25816192809854
INPP5F	10	119726097	119829278	ENSG00000198825.12	-1.91585441412766	-0.0299644900320425	0.0553836293069963	0.0936613884916132	0.139114621191452	1.53322150272898e-15	1.39634339636499e-15	40	40	40	1.2566185882012
CTRL	16	67927640	67932414	ENSG00000141086.17	-1.91571709041873	-0.0370768122305067	0.0554011158585484	0.0608611519429867	0.108998584165685	2.57032091540913e-12	1.87746727164535e-12	22	22	22	1.2564814878649
POP5	12	120578764	120581398	ENSG00000167272.10	-1.91557649216953	-0.113889249466077	0.0554190241508379	0.00618975521369456	0.0175485310026651	0.00611700601574393	0.00181287075747163	4	4	4	1.25634112578651
AC136475.2	11	310139	311141	ENSG00000254910.1	1.91551860801754	0.0258020683717335	0.0554263983777631	0.140166631452484	0.238812583350169	5.15516798275235e-27	9.2091857699744e-27	10	11	11	1.25628334106264
CHST8	19	33621955	33773509	ENSG00000124302.12	1.91486888292654	0.047454576100359	0.0555092270669751	0.0354213521652112	0.044289783483239	1.15867368380357e-05	4.82444548715913e-06	35	35	35	1.25563481991881
LINC00852	3	10284419	10285746	ENSG00000231177.4	1.9137024846786	0.0357382775230366	0.0556581814072587	0.0588472927002581	0.0999680076928508	2.28377397301291e-11	1.5576389926683e-11	37	37	37	1.25447098804322
C6orf48	6	31834608	31839766	ENSG00000204387.12	-1.91249833072802	-0.0643456523271785	0.0558123065221162	0.0293085575427134	0.0429189691231051	1.59393520870715e-05	6.5573086339914e-06	16	16	16	1.25327002928179
RDM1	17	35918066	35930773	ENSG00000278023.5	1.91226048339951	0.13340216376961	0.055842791686338	0.00404905066100032	0.00579581795866968	0.116223737620046	0.0268180446123007	7	7	7	1.25303287864303
AL353719.1	10	99621055	99621918	ENSG00000260475.1	-1.91217743651951	-0.154357540595632	0.0558534391662952	0.0163170989593219	0.00895384472577383	0.0507037673204899	0.01268268468798	32	32	32	1.25295008011401
PCDHA3	5	140801028	141012344	ENSG00000255408.3	-1.91183470087195	-0.0590393745647915	0.0558973993584286	0.0232685944913073	0.0384710862585243	4.48678324886527e-05	1.76434120870456e-05	34	36	36	1.25260839731138
AC008966.2	5	53089016	53089468	ENSG00000272123.1	-1.91136341456597	-0.0382536282616581	0.0559578948577473	0.0539777877124955	0.038855378560571	4.10291131477606e-05	1.61771897787981e-05	95	95	95	1.2521386320798
PYROXD2	10	98383565	98415184	ENSG00000119943.12	1.9110934570334	0.0169938600383528	0.0559925718440631	0.315493143972436	0.382775866050546	1.83446304499759e-46	7.6551407519084e-46	67	67	67	1.25186958408507
RPS27A	2	55231903	55235853	ENSG00000143947.13	-1.91064246080852	-0.103356534529727	0.056050543804942	0.00661553646298293	0.00694596688981471	0.0854084024942252	0.0203001799079795	4	4	4	1.25142016950362
THOP1	19	2785460	2815807	ENSG00000172009.14	1.9102002811082	0.0726772279754057	0.0561074309914677	0.0119295815199335	0.00366691825457406	0.211742925139747	0.0456932352714332	34	34	34	1.25097961601891
IDO1	8	39902275	39928444	ENSG00000131203.12	1.90908139882337	0.097936700962046	0.0562515919182381	0.00823077074664787	0.00842337878234527	0.0580976553217198	0.0143262600830568	12	12	12	1.24986518252285
ACTR2	2	65227753	65271253	ENSG00000138071.13	1.90828736339519	0.0534240235476833	0.0563540853548596	0.0291255324300636	0.0457450899748328	8.25844949238255e-06	3.49808217889739e-06	19	19	19	1.24907459456447
MIR22HG	17	1711493	1717174	ENSG00000186594.14	-1.90799828921579	-0.054547952432895	0.0563914373924884	0.0290637063944967	0.0584076531298953	4.31560336270303e-07	2.05611461533481e-07	18	19	19	1.24878683529868
AP000438.1	11	62909546	62918361	ENSG00000257002.1	-1.90738202528503	-0.0836570946445761	0.0564711352857333	0.0132255979291726	0.0129898062630749	0.0184774041645992	0.00503344996083563	20	20	20	1.24817348119577
PARP10	8	143977153	144012772	ENSG00000178685.13	1.90687652009198	0.0426797992904105	0.0565365793603684	0.0459568614759312	0.094746265511605	8.0107786856309e-11	5.2098744809142e-11	20	20	20	1.24767047122422
ADTRP	6	11712054	11807046	ENSG00000111863.12	-1.90610971664258	-0.024126173745162	0.0566359723134216	0.136396251808693	0.162088808927647	4.54023688641575e-18	4.88090516879057e-18	66	66	66	1.24690763922104
FAM193B	5	177519788	177554541	ENSG00000146067.15	1.90510540418898	0.0303775057165999	0.0567663710722664	0.0865591724694489	0.165045802390238	2.12324260590629e-18	2.3337643472873e-18	19	19	19	1.24590886821363
STXBP2	19	7636881	7647873	ENSG00000076944.15	-1.90329524990673	-0.0390615482867039	0.0570020303262298	0.0495893321733256	0.0894501549772755	2.84406744196064e-10	1.77153628424189e-10	27	27	27	1.24410967513848
SNX7	1	98661701	98760500	ENSG00000162627.16	1.90222831074748	0.0359246413795315	0.0571413131827731	0.0590350487456669	0.0986814634336898	3.11294180507309e-11	2.10042718396376e-11	52	53	53	1.24304978317836
ACSL6	5	131949973	132012243	ENSG00000164398.12	1.90209363491919	0.0941315169188871	0.0571589144532364	0.00835523933640492	0.0256792988909564	0.000890080574713893	0.000297554654350847	7	7	7	1.242916027807
ROCR	17	72021851	72034092	ENSG00000228639.6	-1.90177391320509	-0.023818200296893	0.0572007181005503	0.126751186481069	0.219847637419255	1.00235177804327e-24	1.58890268606072e-24	29	29	29	1.24259851901906
ADAM33	20	3667965	3682246	ENSG00000149451.17	1.90148681342783	0.0812860838932508	0.0572382780928115	0.0099022102247785	0.0204388312000001	0.00306863904706702	0.000951543026819813	15	15	15	1.24231343965787
AHNAK2	14	104937244	104978357	ENSG00000185567.6	-1.90143070509805	-0.0808988623821225	0.0572456208926809	0.0136695013103511	0.016566499375918	0.00774547710511928	0.00225507565914065	16	16	16	1.24225772985941
LY6G6E	6	31711771	31714065	ENSG00000255552.7	-1.90052841658967	-0.0720492024748644	0.0573638094643194	0.0141477565316373	0.0120777382057942	0.0231365650548774	0.00618797065447608	37	47	47	1.24136201538772
SPRR1A	1	152985231	152985500	ENSG00000169474.4	-1.8999174245801	-0.0619996723828442	0.0574439569890381	0.0193563568005543	0.0236282042366818	0.00144254178434287	0.000468106239700539	56	56	56	1.24075565164678
LINC00930	15	92567818	92572042	ENSG00000258647.5	-1.89970440149302	-0.0445225008722018	0.057471922400721	0.0361572971016744	0.0393120766554303	3.68921778996695e-05	1.4631094803014e-05	40	40	40	1.24054427573803
TP53I3	2	24077433	24085861	ENSG00000115129.13	-1.89947998847273	-0.0343755526778567	0.0575013953124155	0.0743241086101606	0.143276861088292	5.39665347781831e-16	5.07741529721505e-16	29	29	29	1.2403216167168
MTMR3	22	29883155	30030866	ENSG00000100330.15	-1.89922954497068	-0.0206918875244452	0.0575343017313645	0.181726599191454	0.268618778232398	1.00173758365382e-30	2.12700933836584e-30	21	21	21	1.24007315338019
AC055874.1	15	33303657	33310659	ENSG00000259446.5	-1.89857819798636	-0.0522527711364051	0.057619957214368	0.0306171512936153	0.0469677554035754	6.21331651816641e-06	2.66121122988199e-06	18	19	19	1.23942706854035
MKL2	16	14071321	14266773	ENSG00000186260.16	1.89773509735842	0.0291058816465895	0.057730986690259	0.101005749684635	0.126324747251027	3.68856144358085e-14	3.06876316853823e-14	37	39	39	1.23859101983598
ASB3	2	53532672	53787610	ENSG00000115239.21	-1.89763806595968	-0.0857775125761096	0.0577437763382342	0.0106766488738203	0.0325459804051022	0.000178426237477841	6.5273029631148e-05	8	8	8	1.23849481745516
SLC11A2	12	50979401	51028566	ENSG00000110911.14	1.89556978552479	0.105660483587483	0.0580169557370661	0.00736656062708624	0.0071023265254133	0.0819549818308457	0.0195725525756939	12	12	12	1.23644506321484
CORO1B	11	67435510	67443821	ENSG00000172725.13	1.8950831065138	0.0501741429080012	0.0580813923693199	0.0235704373260425	0.00775459894739231	0.0690835628830233	0.016769555291632	29	29	29	1.23596298096044
POLDIP2	17	28347177	28357522	ENSG00000004142.11	1.89358778602643	0.134223977663127	0.0582797459764922	0.00386525789978203	0.00989481194325762	0.0399201848754515	0.0101984453484682	7	7	7	1.23448234985414
TMPO	12	98515512	98550379	ENSG00000120802.13	1.89330100584624	0.0700366025805619	0.058317851483614	0.0149936683719619	0.0185397104383417	0.00482471681258975	0.00145299303479238	29	29	29	1.23419848445
PSORS1C1	6	31114750	31140092	ENSG00000204540.10	-1.89328478085417	-0.0282557314372787	0.0583200079747604	0.232495969932962	0.256426460160037	3.43907868257543e-29	6.79508675594659e-29	172	173	173	1.23418242530404
NELFE	6	31952087	31959110	ENSG00000204356.13	1.89252364837588	0.0477324616276324	0.0584212458506019	0.043341392966886	0.0938632624969982	9.89901632444743e-11	6.39389593099699e-11	19	21	21	1.23342918580354
AC055716.3	12	52692605	52696788	ENSG00000257700.1	1.89251116838646	0.035132982061205	0.0584229070237885	0.0683855360200088	0.0964426912670621	5.33193441167138e-11	3.52485442083446e-11	36	37	37	1.23341683707525
AC084035.1	3	127571232	127571838	ENSG00000282860.1	1.89120101740238	0.0383605394296201	0.0585975155994562	0.0525383956812648	0.0657651253976652	7.70896721445805e-08	3.92821261208211e-08	45	45	45	1.23212079668361
HS3ST2	16	22814177	22916338	ENSG00000122254.6	-1.88995536398768	-0.0890573663170843	0.0587639300502835	0.0132377284540332	0.0141835641530877	0.0137961501049464	0.00384979172936748	22	22	22	1.23088916689682
PYURF	4	88520985	88523813	ENSG00000145337.4	1.88975775840964	0.024064340017566	0.0587903654168019	0.142612976602197	0.167081853563995	1.25628586746014e-18	1.40358994049936e-18	67	68	68	1.23069384040613
C8orf74	8	10672637	10700593	ENSG00000171060.10	1.88948834612014	0.085555316614911	0.0588264228810982	0.0122868516931974	0.00727869083427674	0.0782390102523965	0.0187647133309536	17	17	17	1.23042755940165
AC087222.1	17	82918282	82918785	ENSG00000262663.1	-1.88931531833813	-0.0196267604735054	0.0588495901666961	0.251705429916257	0.308893441502283	5.54184873833031e-36	1.50223653821654e-35	49	53	53	1.2302565572719
FUK	16	70454421	70480274	ENSG00000157353.16	1.88873306539318	0.0810254615585671	0.0589276056609732	0.0122465158979832	0.0122087716617649	0.0223988995157594	0.00600465869429232	11	11	11	1.22968120474487
STPG2	4	97184093	98143240	ENSG00000163116.9	1.88801680187167	0.0560839437612897	0.0590236948587185	0.025507998561687	0.0506256024493373	2.65118623368733e-06	1.17745984888005e-06	36	37	37	1.22897360733138
AC211476.2	7	72924418	72925125	ENSG00000272843.1	1.88705906111051	0.115054068230152	0.0591523822527112	0.00612352872271827	0.00633948218873648	0.100368383802799	0.0235178704836315	6	7	7	1.22802776027741
METRNL	17	83079691	83095119	ENSG00000176845.12	-1.88688395946995	-0.0572148901739325	0.0591759350482231	0.0243178383722442	0.0761819831767782	6.63919912422235e-09	3.68703629062584e-09	23	26	26	1.2278548709895
AC010976.1	2	127455394	127514623	ENSG00000231731.7	1.88653755187988	1.21627006017592	0.0592225530145396	5.45073627475799e-05	0.00364273524399224	0.213258596011484	0.0459828043236951	1	1	1	1.22751287461933
TRPV6	7	142871203	142885762	ENSG00000165125.19	1.88639052254184	0.0270553564576579	0.0592423487693892	0.111641277115977	0.209180596809277	1.84032792519742e-23	2.73840027876069e-23	30	35	35	1.22736773142423
GALNS	16	88813734	88856970	ENSG00000141012.12	1.88617429276263	0.093211909946307	0.0592714715185413	0.00892782290210299	0.0202685727621796	0.00319535291620755	0.000988055924176202	8	8	8	1.22715429050268
R3HDM4	19	896503	913245	ENSG00000198858.9	1.88548854876451	0.0579323720976155	0.0593639090426389	0.0226383657761631	0.027064092340316	0.000643035453164533	0.000219403015433926	33	34	34	1.22647750901354
AL034376.2	6	4599287	4602420	ENSG00000260673.1	-1.88511130846724	-0.119116364357412	0.0594148115981993	0.00608384772940941	0.00743059258274778	0.0751832210789375	0.0180957954877786	7	7	7	1.22610527566688
AL022323.4	22	25052122	25065241	ENSG00000279110.1	-1.88475180656818	-0.0492401791604339	0.059463354337495	0.0467940499157803	0.0511876243420728	2.32582436038609e-06	1.03818669425623e-06	70	72	72	1.22575059581767
CNTFR	9	34551432	34590140	ENSG00000122756.14	1.88438913305124	0.0842001205382563	0.0595123586723528	0.0100449605254089	0.0044531341089552	0.168686345844587	0.0373117750895698	20	20	20	1.22539283686194
IQCB1	3	121769763	121835079	ENSG00000173226.16	-1.88419522680315	-0.0154841095877852	0.0595385729687693	0.384180897171702	0.444271791114993	3.51294722593943e-56	2.16140743359516e-55	154	156	156	1.22520157881284
TCF7	5	134114711	134151865	ENSG00000081059.19	1.88403078660047	0.0325936735725208	0.059560811239997	0.069859226883	0.0529799390789967	1.53168252042169e-06	6.9735087726094e-07	77	78	78	1.22503939563016
HOXA5	7	27141052	27143668	ENSG00000106004.4	-1.88270086232077	-0.0297690444697171	0.0597409185261877	0.0952098202059997	0.128954553468755	1.92453677607834e-14	1.6314205051478e-14	106	106	106	1.22372810433336
STAC2	17	39210536	39225872	ENSG00000141750.6	1.88187921625462	0.0376059811658913	0.0598524169605009	0.0547788037556749	0.0338532787456669	0.000131535328229752	4.88485832984701e-05	61	61	61	1.22291830722224
ZNF540	19	37551406	37614097	ENSG00000171817.16	-1.88112442923265	-0.0976745793123846	0.0599549945797018	0.00788259604373188	0.00965685442651334	0.042397540172846	0.0107782580366164	21	21	21	1.22217463194709
UGT2B7	4	69051363	69112987	ENSG00000171234.13	-1.88088721648805	-0.0195498238950166	0.0599872625335088	0.184329497656324	0.24777889014381	4.08174055586066e-28	7.66421844131943e-28	88	89	89	1.22194095626087
ACP2	11	47239302	47248906	ENSG00000134575.9	1.88015320823252	0.0325087840429293	0.0600872006186465	0.0902666626506113	0.168126167632577	9.59374884732721e-19	1.07915666760371e-18	20	20	20	1.22121802870759
WDR63	1	84999147	85133138	ENSG00000162643.12	-1.87959575484037	-0.0868739739403783	0.0601631922746857	0.0111989352842154	0.0239269808788821	0.00134441911817606	0.000437984397771418	39	39	39	1.22066912802647
ST3GAL5	2	85837120	85905199	ENSG00000115525.17	-1.87956262718942	-0.224074757523641	0.0601677107200548	0.00344678217404513	0.00540809890646026	0.129209938924433	0.0294719480892963	5	5	5	1.22063651236677
C10orf82	10	116663696	116670264	ENSG00000165863.16	1.87947998938108	0.0696527124638107	0.0601789833287947	0.0161376275997887	0.0293916426821527	0.000372798111481185	0.000130947394964956	8	8	8	1.22055515355878
HSBP1	16	83807843	83819737	ENSG00000230989.6	1.87850006302935	0.0389802637476	0.0603127884479694	0.0565701776562846	0.0777230865252705	4.61231456745526e-09	2.59906292054036e-09	33	33	33	1.21959059227898
LINC00323	21	41141493	41148133	ENSG00000226496.2	1.87844408608846	0.0394597082403709	0.0603204393214088	0.0513364496033603	0.109847810751667	2.09105566953765e-12	1.5380081189143e-12	13	13	13	1.21953550410498
AC129492.2	17	8056225	8057621	ENSG00000263427.1	1.87771473361804	0.0145573409729372	0.0604202000577213	0.348431121303758	0.468555685239742	2.57477100266188e-60	2.01537273980705e-59	14	14	14	1.21881784106505
KYAT3	1	88935773	88992953	ENSG00000137944.17	1.87725283236207	0.0208852361552311	0.0604834495517911	0.172382714746446	0.256079905482181	3.7995547655701e-29	7.49613504047033e-29	72	72	72	1.21836344768896
WDR11	10	120851175	120909524	ENSG00000120008.15	-1.87715917052958	-0.0211533204801317	0.0604962816310957	0.17503237921398	0.281167267327327	2.4766356747771e-32	5.74261830325458e-32	92	93	93	1.21827131818595
PPFIA3	19	49119389	49151026	ENSG00000177380.13	-1.8768585954709	-0.140859688690422	0.0605374769646012	0.0037184459301863	0.00549501034260663	0.126165076636712	0.0288520585982261	19	19	19	1.2179756832008
PFN4	2	24115371	24123477	ENSG00000176732.6	-1.87546766274009	-0.0388246510952825	0.0607284141759167	0.0446638514303132	0.0424309184350814	1.78559435369246e-05	7.31959941386884e-06	55	56	56	1.21660805962568
CARD11	7	2906141	3043945	ENSG00000198286.9	-1.87473666078794	-0.0713464664093202	0.0608289607229776	0.014867490757931	0.021820015695595	0.00221147132182493	0.000699771997041268	10	10	10	1.2158896034965
CAPS2	12	75275979	75390928	ENSG00000180881.19	-1.87473072443107	-0.0371534739043422	0.0608297778106032	0.0573573831616674	0.0480343548723246	4.84730630106926e-06	2.10027969859491e-06	105	105	105	1.21588376985641
TRIM26	6	30184455	30213427	ENSG00000234127.8	1.87391259095673	1.39786618984953	0.0609424737481789	0.000100481832282097	0.00430599288150074	0.175910037194329	0.0387218194892069	10	10	10	1.21507992107857
ZNF671	19	57719751	57727624	ENSG00000083814.13	1.87390523967309	0.0517549324703647	0.0609434871535153	0.0261312036552554	0.0331168402779296	0.000156179329456981	5.7492259853859e-05	27	27	27	1.21507269930599
FAM8A1	6	17600355	17611719	ENSG00000137414.5	-1.87369085303269	-0.0774188975132349	0.0609730473933215	0.0119669881325364	0.030845315418325	0.000265394875589964	9.48202161358991e-05	6	6	6	1.21486209867941
GSDMB	17	39904595	39919854	ENSG00000073605.18	1.87367754082883	0.0358416644183265	0.0609748833094515	0.0529937535262953	0.0946216416869033	8.25376066735097e-11	5.36131015678072e-11	26	26	26	1.21484902214354
CAMK2A	5	150219491	150290291	ENSG00000070808.15	1.87270616127491	0.179456161908767	0.0611089720967362	0.00286452200204664	0.00391651885150437	0.196818231762206	0.0428253516818776	6	6	6	1.21389502140977
C9orf47	9	88990863	88996140	ENSG00000186354.10	-1.87241923308824	-0.0653156087467982	0.0611486262262688	0.020167979707266	0.0267737699835585	0.000688356998744852	0.000234021617479493	19	20	20	1.21361329543968
AC027020.1	15	100558677	100559798	ENSG00000259540.1	-1.87220286632388	-0.0238406957977567	0.0611785426994058	0.111403158646071	0.143406146675044	5.22404336983915e-16	4.9167644065419e-16	82	82	82	1.21340087231938
DCPS	11	126303752	126345749	ENSG00000110063.8	1.87211111794342	0.035152567996193	0.0611912321702436	0.0557143954486581	0.0586482969149167	4.07962719183145e-07	1.94859948517e-07	43	43	43	1.21331080159417
LTBP3	11	65538805	65558930	ENSG00000168056.15	1.87120680485913	0.0447507489071526	0.061316421938403	0.0392010049764155	0.0416476336248999	2.14252342477668e-05	8.71120517803565e-06	31	31	31	1.2124231959205
AMOTL2	3	134355874	134375479	ENSG00000114019.14	1.87085376396734	0.121463247413345	0.0613653531461794	0.00493716483097288	0.00761973518139309	0.0715556850492057	0.0173092959142152	7	7	7	1.21207676215489
COASY	17	42561467	42566277	ENSG00000068120.14	-1.86915334529288	-0.0396510187656056	0.0616014830467691	0.0518905862007878	0.114996654548608	5.96262188524154e-13	4.53958269361638e-13	8	9	9	1.21040883213306
PRRT1	6	32148359	32153083	ENSG00000204314.10	-1.86864031665711	-0.0387819393813687	0.0616728726792966	0.139260002556154	0.222767049505557	4.48968923821248e-25	7.22956536945801e-25	50	54	54	1.20990582196918
SCCPDH	1	246724047	246768137	ENSG00000143653.9	-1.86738018760144	-0.0229390224568842	0.0618485145472693	0.1282389692659	0.197683871803749	4.06343594962292e-22	5.58175289811666e-22	52	52	52	1.20867072661968
NLRP1	17	5499427	5619424	ENSG00000091592.15	-1.86658339770954	-0.0268923310834565	0.0619597878349235	0.107704238642474	0.110257729391451	1.89269116394338e-12	1.39754698383681e-12	85	86	86	1.20789007803807
ARIH2	3	48918821	48986382	ENSG00000177479.19	1.86651477882649	0.026939754106033	0.0619693783409966	0.101606870510781	0.146892143882893	2.17074617586747e-16	2.08838142423463e-16	41	41	41	1.20782286054596
SEPSECS-AS1	4	25160641	25201440	ENSG00000281501.1	-1.86601811926055	-0.0167455702254889	0.0620388305070142	0.215232900220535	0.320942133111155	1.29521679551965e-37	3.81167835964506e-37	18	18	18	1.20733639765949
LINC01343	1	38209034	38214767	ENSG00000237290.1	1.86530790390667	0.103422629873224	0.0621382579043151	0.00690962952275126	0.0103497500222506	0.0355956801149953	0.00917964182943679	5	5	5	1.206640926703
PSMB2	1	35599544	35641844	ENSG00000126067.11	-1.86511480808258	-1.25013873261528	0.0621653133556619	4.99567793158486e-05	0.013433651873246	0.0165710271418256	0.00455777597400973	1	1	1	1.20645187286824
UBL5	19	9827892	9830115	ENSG00000198258.10	-1.86507581158227	-0.242273507832339	0.0621707784987099	0.00121192712197414	0.00509543634795538	0.140859465325127	0.0318245749046229	2	2	2	1.20641369438869
KRBA2	17	8368637	8376711	ENSG00000184619.3	-1.86429766138756	-0.0266328307380499	0.0622799150601295	0.101073486395584	0.192761358534817	1.50915164854657e-21	2.00940966190204e-21	34	34	34	1.20565198841192
CHRNB1	17	7445061	7457707	ENSG00000170175.10	1.86395923930938	0.0250178898553821	0.0623274286174651	0.106716390199312	0.20136000584717	1.51760199985672e-22	2.14022053613901e-22	50	50	50	1.20532079000647
RPL4	15	66498015	66524532	ENSG00000174444.14	-1.86304480803698	-0.0602133290802461	0.0624559623203482	0.0200005280926518	0.0188934766807972	0.00443377249862441	0.00134136528435249	44	44	44	1.20442609565294
AL645608.9	1	1062208	1063288	ENSG00000273443.1	-1.86284951968701	-0.059923252492098	0.0624834407073309	0.0229402976376039	0.0398054585427274	3.28906714541641e-05	1.31089818544091e-05	23	23	23	1.20423506365276
MAPK10	4	85990007	86594625	ENSG00000109339.19	-1.86270443214217	-0.109235855700327	0.0625038619759327	0.00598770118327264	0.0118599856159526	0.0244184042337663	0.00649599919354999	9	9	9	1.20409314772761
ELP4	11	31509700	31790328	ENSG00000109911.18	-1.86269107048407	-0.0636087524473101	0.0625057429249784	0.0169825330260671	0.0305288696738971	0.000285760876848557	0.000101753047893127	17	17	17	1.20408007855918
TAOK1	17	29390464	29551904	ENSG00000160551.11	1.86208686187315	0.0995922123618093	0.0625908475919284	0.00826175545218863	0.0243119390038113	0.00122783891471944	0.0004022836051063	4	4	4	1.2034891672835
DMPK	19	45769717	45782552	ENSG00000104936.17	1.86142961508588	0.0261006238315366	0.0626835316419806	0.110897186293213	0.200785896207292	1.77044325752467e-22	2.48619154158706e-22	14	14	14	1.20284654300408
AP2A2	11	924894	1012245	ENSG00000183020.13	-1.86138622044085	-0.0698878440229002	0.0626896550877753	0.0147022288810756	0.0414340397461187	2.2516836234995e-05	9.12838125654955e-06	33	34	34	1.20280411959936
CXCL9	4	76001275	76007488	ENSG00000138755.5	-1.86005621788773	-0.113489706968786	0.0628775726263432	0.00527530707359132	0.00667648652896726	0.0917341409794488	0.021679056207258	15	15	15	1.20150423247967
KRT76	12	52768155	52777345	ENSG00000185069.2	1.85913821930936	0.0494774125735465	0.0630075491267432	0.0318990608312334	0.072644332075774	1.52967246212039e-08	8.24905834443602e-09	26	26	26	1.20060741328176
RBM8A	1	145917714	145927678	ENSG00000265241.6	1.85778787462042	0.697521866843504	0.0631991437014311	0.000629826252227512	0.104052329091505	8.52255139734647e-12	5.98718646670929e-12	2	17	17	1.19928880602557
ENTPD3-AS1	3	40313802	40453329	ENSG00000223797.5	1.85778561415662	0.019679975080852	0.0631994648321119	0.217542725850825	0.297396815703072	1.8808339876962e-34	4.73457738026449e-34	74	74	74	1.19928659927212
TRIM31-AS1	6	30105240	30114724	ENSG00000231226.1	1.85768511000173	0.0352906715177521	0.0632137442241185	0.0978697455984134	0.112278271809044	1.15736895735403e-12	8.67176665085472e-13	74	76	76	1.19918848513949
DNAJC7	17	41976433	42021376	ENSG00000168259.14	1.85744942722833	0.0739746376584648	0.0632472399315617	0.0116029551679923	0.00599855685145393	0.110011321451751	0.0255353726206086	33	35	35	1.19895842206751
FAM91A1	8	123768456	123815452	ENSG00000176853.15	1.85735903701945	1.28643402197205	0.0632600902598688	4.29079074563829e-05	0.0140172632425069	0.0143673300275149	0.00399611241695208	2	2	2	1.19887019276593
AL118558.3	14	101948347	101949425	ENSG00000271780.1	-1.85729256250258	-0.0235549793314181	0.063269541989493	0.139069450479566	0.237147099436966	8.23074232757477e-27	1.45949850176548e-26	20	21	21	1.19880530940296
PSEN1	14	73136418	73223691	ENSG00000080815.18	-1.85713630243602	-0.0351408985159734	0.0632917645416978	0.0594031228784129	0.0799386130856207	2.73006926500158e-09	1.56949711670926e-09	53	53	53	1.19865279625088
ZNF709	19	12461184	12513854	ENSG00000242852.6	1.85702720727306	0.0200337226583328	0.06330728335241	0.156977103204824	0.144225494679802	4.25099265662975e-16	4.02097487268769e-16	99	101	101	1.19854632256085
MBLAC1	7	100126694	100128498	ENSG00000214309.4	-1.85686857313343	-0.0256488525353357	0.0633298547036673	0.118906622679226	0.19499744620064	8.3232066458736e-22	1.12291414987329e-21	34	34	34	1.19839150836409
SIPA1L2	1	232397965	232561558	ENSG00000116991.10	-1.85652727459875	-0.178459481808058	0.0633784391104609	0.00247219305304258	0.00512263688890647	0.139800762754841	0.0316204846290055	10	10	10	1.19805846085511
IGFL2-AS1	19	46189166	46203083	ENSG00000268621.5	-1.85604191502179	-0.0743461152708624	0.0634475838813151	0.0138603094907305	0.0375823271606639	5.51798565260165e-05	2.14623567819375e-05	19	21	21	1.19758491142572
TRIM37	17	58982638	59106921	ENSG00000108395.13	1.8535446719548	0.0371018401963334	0.0638043294481703	0.0537230813564018	0.10356508751015	9.58786352459405e-12	6.70176863386781e-12	20	22	22	1.19514985119018
AC107241.1	15	60529973	60545159	ENSG00000259274.1	1.85348172156565	0.122873343091196	0.063813343638193	0.00443350207761405	0.00849234782921044	0.0570750845132638	0.0141030235581496	9	9	9	1.19508849898249
LPXN	11	58526871	58578220	ENSG00000110031.12	1.85346490360362	0.0411703972711863	0.0638157520667181	0.0330426033978231	0.0190121113114406	0.00430999146761443	0.00130630740196509	42	42	42	1.19507210824944
MARVELD3	16	71626161	71642114	ENSG00000140832.9	1.85331704701523	0.0190495077461036	0.0638369292089314	0.195328607086578	0.270414367889216	5.9221706647829e-31	1.27072423540147e-30	42	42	42	1.19492801231666
BHLHE41	12	26120026	26125127	ENSG00000123095.5	1.85089726981744	0.0334060182974018	0.0641843336109438	0.0611295760635095	0.0448023268864005	1.02841817617822e-05	4.31126813648155e-06	95	95	95	1.19257096346704
CERKL	2	181536676	181680665	ENSG00000188452.13	1.85067812977208	0.0991574899090863	0.0642158722080055	0.00724760127859625	0.00564564780577288	0.121074085309749	0.0277932847411232	27	27	27	1.19235761429273
MRPL42	12	93467488	93516213	ENSG00000198015.12	1.85059502394249	0.0186540235187266	0.0642278361301008	0.212738753435928	0.319563565226101	1.9972326307093e-37	5.84512352117604e-37	51	51	51	1.1922767093511
ROM1	11	62611722	62615120	ENSG00000149489.8	1.84970828778478	0.0395297805854564	0.0643556053459381	0.0453167248144892	0.0842468728730319	9.82189590942892e-10	5.88569956952604e-10	28	28	28	1.19141362024692
GSTM4	1	109656081	109674836	ENSG00000168765.16	1.84946677207474	0.0143508947774075	0.0643904415140538	0.37170685785162	0.517727766895793	2.68597455941176e-69	3.06300270812329e-68	32	33	33	1.19117859701597
TRPM7	15	50552473	50686815	ENSG00000092439.13	-1.84939667659014	-0.0664277316809411	0.06440055498381	0.0168446664060689	0.0182166441424327	0.00521224419630909	0.00156152283836831	45	45	45	1.19111039001026
IL11RA	9	34650702	34661892	ENSG00000137070.17	-1.84873646813807	-0.0273464215547287	0.0644958750854368	0.101580402892797	0.122762815320265	8.87847632363194e-14	7.21640533301504e-14	44	46	46	1.19046806032471
ADGRD2	9	124451425	124478589	ENSG00000180264.11	1.8485918631698	0.0458731962196544	0.0645167685146669	0.0337514391057975	0.0699476160258998	2.88615754833151e-08	1.52380397642786e-08	30	30	30	1.19032739347456
RABEPK	9	125200542	125234158	ENSG00000136933.16	1.84839320241849	0.0409887443924771	0.0645454813696731	0.0717200136307056	0.0457486729272467	8.25156680229174e-06	3.49572651001204e-06	68	69	69	1.19013415595227
TOP3A	17	18271428	18315007	ENSG00000177302.14	-1.84787665690777	-0.0343709722430772	0.0646201881393927	0.0627882839148562	0.0994479384625035	2.58850447621545e-11	1.75913021199667e-11	27	28	28	1.18963178188351
BCL2L15	1	113878168	113887547	ENSG00000188761.11	1.84773218631744	0.649809943799299	0.0646410953482071	0.000172398513689279	0.00735661899415263	0.0766550464523388	0.0184235796587171	1	1	1	1.18949129301856
DARS-AS1	2	135985176	136022593	ENSG00000231890.7	-1.84684395665973	-0.0404448386003318	0.064769759103108	0.0704651869878306	0.115924754618898	4.75252628106763e-13	3.64873837942112e-13	36	36	36	1.18862771820603
ZNF623	8	143636013	143656418	ENSG00000183309.11	1.84664544692771	0.0406637233554884	0.064798542933399	0.0482864398448832	0.10461794016589	7.43294974724152e-12	5.24540742916701e-12	7	7	7	1.18843475960933
UVSSA	4	1347266	1395992	ENSG00000163945.15	1.84613395973312	0.0133042092061077	0.06487275700344	0.397692235424325	0.559912918996053	9.21702571375984e-78	1.62567231884205e-76	55	58	58	1.18793764475611
PDHX	11	34915829	35020591	ENSG00000110435.11	1.84600373442553	0.0202965567164667	0.0648916631983358	0.172294322006209	0.269823359910798	7.04167908252141e-31	1.50362103639507e-30	84	84	84	1.18781109456366
SELENOO	22	50200979	50217616	ENSG00000073169.13	1.84589832350393	0.0485543885886334	0.0649069701533171	0.0355074638074817	0.0691212016386621	3.50523048044803e-08	1.83563660053991e-08	29	31	31	1.18770866319065
RBFADN	18	80046900	80095482	ENSG00000261126.7	1.84578581038154	0.0129716186310858	0.0649233117212058	0.434249653794088	0.54392951225136	1.83300552337837e-74	2.67928350002146e-73	94	95	95	1.18759933503247
AC005225.3	14	73522878	73530610	ENSG00000258695.2	-1.84560504435317	-0.022391408576416	0.0649495735466174	0.149598903431652	0.250753451509512	1.74839024008235e-28	3.33019449496999e-28	24	24	24	1.18742369612227
KCNH1	1	210676823	211134180	ENSG00000143473.12	1.84507051088247	0.0440536989436122	0.065027282250356	0.0368307639307335	0.0637859920329451	1.2260749888853e-07	6.13421590248322e-08	15	15	15	1.18690439651245
CCDC86	11	60842071	60851081	ENSG00000110104.11	-1.84497990552864	-0.122328149892382	0.0650404617549806	0.00459918955922502	0.00339461244685327	0.229579311992385	0.0491175819807778	10	10	10	1.18681638412788
RAB27B	18	54717860	54895516	ENSG00000041353.9	1.84496029780443	0.0413007595826183	0.0650433141953291	0.0407537724784777	0.065360612539226	8.47625377960412e-08	4.30179486597594e-08	44	44	44	1.18679733795407
AC245297.3	1	149176022	149251013	ENSG00000274265.4	1.8444447831604	0.0969267813382614	0.065118345892486	0.0118082076955918	0.347783667758914	2.36144797757935e-41	8.1137407718181e-41	38	96	96	1.18629663973571
CMTM6	3	32481312	32503408	ENSG00000091317.7	1.84397551356678	0.064451103927701	0.0651867088118792	0.0183271058009358	0.0455644874615903	8.61291548552931e-06	3.63832294086907e-06	19	19	19	1.18584094534303
CRK	17	1420689	1463162	ENSG00000167193.7	-1.84353664410739	-0.075954058395532	0.0652506966116969	0.0125737868193897	0.0342883636762731	0.000118848667133936	4.44051347177279e-05	9	9	9	1.18541484746859
CNTD1	17	42798792	42811587	ENSG00000176563.9	-1.8433169721456	-0.0549253371403104	0.0652827445484213	0.0241877319355713	0.00605965377744949	0.108211292398888	0.0251661320684826	33	34	34	1.18520159571898
GSAP	7	77310751	77416400	ENSG00000186088.15	1.84196566332669	0.0381072997454028	0.0654801725983785	0.0854024509528886	0.151870074670861	6.15892848242063e-17	6.13494341190227e-17	26	26	26	1.18389018450713
KRT37	17	41420753	41424523	ENSG00000108417.3	-1.84184578541461	-0.149667143845856	0.0654977106715158	0.00313243189596471	0.0169602776994258	0.00704520242126658	0.0020645974950477	5	5	5	1.18377387955178
KLHL11	17	41853545	41865431	ENSG00000178502.5	1.84184186617195	0.055375686780272	0.065498284119953	0.0229907409232021	0.0128844651068637	0.0189621001592839	0.00515116594826622	57	57	57	1.18377007721428
BHMT2	5	79069717	79089466	ENSG00000132840.9	-1.84159523689327	-0.029603138580436	0.0655343782899007	0.0806454011670599	0.0654312374234321	8.33700587694356e-08	4.23762814708485e-08	79	80	80	1.18353081627055
CCDC188	22	20148427	20151065	ENSG00000234409.6	-1.84076232847331	-0.0681963705180134	0.065656395580101	0.0167002589449965	0.0374283022881976	5.71943497850749e-05	2.22002066004917e-05	20	20	20	1.18272296295057
TMPRSS3	21	42371837	42396846	ENSG00000160183.13	-1.84035741855517	-0.0649235415260753	0.0657157806566156	0.019515396704033	0.0173631674793441	0.00639523635817482	0.00188876972424841	38	38	38	1.18233032862673
LINC01933	5	151949571	152270448	ENSG00000254226.5	-1.83996513803018	-0.034976111014003	0.065773355694657	0.0548245892197991	0.0923966256868365	1.40639998453766e-10	8.9788884691003e-11	22	22	22	1.18195000028009
VMAC	19	5904858	5910853	ENSG00000187650.3	1.83915933751689	0.0353661478334177	0.0658917535144398	0.0627663302697627	0.0887082445114121	3.39490620735287e-10	2.10444141664046e-10	36	36	36	1.18116893483352
TSC22D1	13	44432143	44577147	ENSG00000102804.14	-1.83803180591481	-0.0549507656604882	0.0660577186989866	0.0304971326817608	0.0222078184609336	0.00201754819411974	0.00064294623792792	38	39	39	1.18007642873043
AC104794.2	2	10039092	10040663	ENSG00000260077.1	1.83582666627404	0.0191570699950244	0.0663832962659531	0.202883811293352	0.319275425774039	2.18621971641952e-37	6.36302155238173e-37	23	23	23	1.1779411864774
C8orf88	8	90958637	90985257	ENSG00000253250.2	1.83545901503327	0.0984878718152405	0.0664377064375885	0.00752980173163269	0.0180250495833333	0.00545684529469131	0.00163147685529439	10	10	10	1.17758536867537
KCTD15	19	33795933	33815763	ENSG00000153885.14	1.83542603163065	0.0797710919558324	0.066442589577821	0.0116596005885033	0.0174547819460568	0.00625615096560497	0.00185099832307684	10	10	10	1.17755344940786
ZSCAN9	6	28224886	28233482	ENSG00000137185.11	1.83527169848562	0.0346060730833278	0.0664654422822662	0.0675202398304547	0.124830771627103	5.33368155837594e-14	4.38914144397047e-14	29	29	29	1.177404100969
AAR2	20	36236459	36270918	ENSG00000131043.11	1.83509657671616	0.0588507010353389	0.0664913810791826	0.0184599964933988	0.0126474177204445	0.0201012567507315	0.00543995727381088	31	31	31	1.17723464631107
AC093673.1	7	143379692	143380495	ENSG00000232533.1	1.83506307792022	0.123001804049111	0.066496343824889	0.00465983355209927	0.0159416114786097	0.00900542858660337	0.0025933679601173	15	15	15	1.17720223289731
ACO1	9	32384603	32454769	ENSG00000122729.18	-1.83501356952204	-0.0507317428234763	0.0665036789035694	0.0302434443712902	0.0513203565395092	2.25499786221206e-06	1.00844319565612e-06	23	23	23	1.17715432938371
C8orf82	8	144525733	144529132	ENSG00000213563.6	1.83447968710372	0.124688628750925	0.066582820349371	0.004866849421409	0.00388750522113646	0.198488150711656	0.0431532158079211	7	7	7	1.17663781272055
DPH3	3	16257978	16264972	ENSG00000154813.9	1.83428859565361	0.0345759168349173	0.0666111661295479	0.0618875028432062	0.137551316505433	2.26681861864492e-15	2.03640869528329e-15	7	7	7	1.17645296329263
ANXA5	4	121667955	121697113	ENSG00000164111.14	-1.83417603232277	-0.0277570736789047	0.0666278679974209	0.0756621957491307	0.140758500629399	1.01564095292272e-15	9.38866937832714e-16	49	49	49	1.17634408335155
TOMM22	22	38681948	38685421	ENSG00000100216.5	-1.83301015095108	-0.0440312553232242	0.066801061518883	0.0367928203156834	0.051949098917104	1.94768116499434e-06	8.76790114264092e-07	43	44	44	1.17521663620514
MVB12B	9	126326849	126507041	ENSG00000196814.14	1.83253380474316	0.0279399910411845	0.0668719300882352	0.0951860744029932	0.139953426477676	1.24272798552674e-15	1.14042021487119e-15	30	30	30	1.17475614181321
ZNF720	16	31713229	31794869	ENSG00000197302.10	1.8324795718964	0.0405248794428462	0.066880002522011	0.0485322703805169	0.104988855202526	6.79494071455251e-12	4.80542091759085e-12	77	78	78	1.17470371919202
AP000547.3	22	16601911	16615111	ENSG00000283633.1	-1.83197136939196	-0.0836275678570663	0.0669556862803172	0.0416143163859561	0.0286694284090583	0.000441440271819449	0.00015369119126858	54	58	58	1.1742125341815
SLC39A14	8	22367249	22434129	ENSG00000104635.13	1.83146877057975	0.0722007562435633	0.0670306048455371	0.0155733671090198	0.00971644071837125	0.0417624640881842	0.0106270210792624	17	17	17	1.17372686176555
SAMD9L	7	93130055	93148369	ENSG00000177409.11	1.8312548508982	0.0255767139421378	0.067062513147822	0.094372430034072	0.154543350516817	3.12232790037644e-17	3.15651791103466e-17	22	22	22	1.17352017554513
AL035071.1	20	32856621	32858751	ENSG00000260257.2	-1.83092927882922	-0.0203117602738915	0.067111099536822	0.169629563923791	0.274119051538303	1.99418125113621e-31	4.38563488003268e-31	34	34	34	1.17320564571861
TMOD3	15	51829628	51947295	ENSG00000138594.13	1.82954352685235	0.0252788991576847	0.0673182249364386	0.109990782085637	0.201612709730813	1.41803043300005e-22	2.00514246615042e-22	46	46	46	1.17186734412927
RRP8	11	6595075	6603620	ENSG00000132275.10	1.8293686567825	0.0256159709523906	0.0673443997358819	0.115951398245756	0.204954747697068	5.76858019302114e-23	8.3351623043921e-23	17	17	17	1.1716985137484
ITIH2	10	7703269	7749520	ENSG00000151655.18	-1.82922976420235	-0.0381452236519679	0.0673651953411294	0.0502477610071714	0.100199329900022	2.1599822700322e-11	1.47625195512308e-11	32	32	32	1.17156442654142
AC145343.1	17	68096046	68101474	ENSG00000265055.1	1.82750254384409	0.0589972664964242	0.0676242440756023	0.0204699070471209	0.00560533379264186	0.122413914228766	0.0280670056671519	40	42	42	1.16989757653424
ZNF385C	17	42025576	42098479	ENSG00000187595.15	-1.82725100179432	-0.0395061951396157	0.0676620386625561	0.035563773292809	0.0653700065245148	8.45759915643108e-08	4.29315098036763e-08	16	16	16	1.16965492102394
PERP	6	138088505	138107511	ENSG00000112378.11	-1.82700858938987	-0.0383909313494404	0.0676984779469571	0.053656097145624	0.0884701386109761	3.59330295386489e-10	2.22325669440255e-10	34	34	34	1.169421095372
RAD9B	12	110501655	110532086	ENSG00000151164.18	1.82645972294034	0.0814061999251093	0.0677810428748543	0.0110470244847987	0.00528406967474646	0.133697531478342	0.0303959572641687	27	27	27	1.16889175341971
AC093726.1	7	154951226	154952188	ENSG00000272760.1	1.82639105075955	0.0384653376346324	0.067791378926881	0.0472616620508066	0.0703378849325677	2.63298513183176e-08	1.39486873343661e-08	26	26	26	1.16882553212914
SLC35E2A	1	1724838	1745999	ENSG00000215790.6	-1.82637643468381	-0.0164653031774837	0.067793579002782	0.400924210184075	0.480879109804296	1.73755485894682e-62	1.4876936750973e-61	100	106	106	1.16881143792815
AL023284.4	6	136335714	136336087	ENSG00000260418.1	-1.82619879111431	-0.0488924909287675	0.0678203233879793	0.0313129693090096	0.0688523558151039	3.73389724910857e-08	1.94959736499429e-08	26	26	26	1.1686401437045
AC027702.1	8	41828165	41829934	ENSG00000260588.1	-1.82605637643402	-0.106539303651235	0.0678417703018344	0.0067017011181791	0.0110784751344293	0.0296570005247563	0.00776315808433083	8	8	8	1.16850282787565
TMEM129	4	1715952	1721358	ENSG00000168936.10	-1.82462023043955	-0.0222529891660571	0.0680583583813835	0.146980278126662	0.170849342989606	4.74228557466699e-19	5.41963674434184e-19	78	80	80	1.1671185306223
B4GALT3	1	161171310	161177968	ENSG00000158850.14	1.82433142807621	0.0736428167663478	0.0681019818475319	0.0132994185653965	0.0208758514229416	0.00276615731314599	0.000863007348271689	12	12	12	1.16684024942461
E2F5	8	85177225	85217158	ENSG00000133740.10	-1.82428074073597	-0.0778236482733815	0.0681096405186303	0.0113227879036694	0.0105246505981949	0.0340657930164915	0.00882467342115444	24	24	24	1.16679141190925
VCL	10	73995193	74121363	ENSG00000035403.17	-1.8235073229815	-0.0561523874374753	0.0682265889781618	0.0244802610164716	0.0234869612130882	0.00149141097369062	0.000482780039756174	43	43	43	1.16604634094335
SYCP2L	6	10886831	10979320	ENSG00000153157.12	-1.82314165447057	-0.0323222382425459	0.0682819391508936	0.079903171844589	0.138548588061914	1.76653225948204e-15	1.60001290880549e-15	64	64	64	1.16569415377619
LINC00623	1	120913275	121009291	ENSG00000226067.6	-1.82280835294364	-0.113183227477182	0.0683324221835385	0.00530825489510204	0.055027290305789	9.50177316021464e-07	4.41489791704971e-07	13	54	54	1.16537318454146
FAM167A	8	11421463	11474715	ENSG00000154319.14	1.8225882953605	0.025527023591358	0.0683657697004861	0.144464955688433	0.208796429042263	2.04224005648742e-23	3.03202348797442e-23	31	31	31	1.16516129230378
G3BP2	4	75642782	75724525	ENSG00000138757.14	1.82230197705801	0.0283552470498992	0.0684091783906725	0.0812071793470635	0.146142154402033	2.62291384833189e-16	2.5069831276235e-16	29	29	29	1.16488562551669
WDR53	3	196554177	196568674	ENSG00000185798.7	-1.8218353325489	-0.0336273222344368	0.0684799748735305	0.0501347546077077	0.0519284861769675	1.95705965521608e-06	8.80592130606819e-07	44	48	48	1.16443640768092
ARRB2	17	4710489	4721499	ENSG00000141480.17	1.82038378457844	0.156781668411781	0.0687005800717123	0.00261945970432	0.0104304351763558	0.034881208645111	0.00901560173685107	6	6	6	1.16303959596985
SLC12A4	16	67943474	67969601	ENSG00000124067.16	-1.81979011960197	-0.0571888929038408	0.068790972957956	0.0209032015712896	0.0470499634448927	6.09556278029095e-06	2.61331482982477e-06	11	11	11	1.16246854798196
AC087521.2	11	43829709	43880726	ENSG00000246250.2	-1.81860969184228	-0.0252757107287145	0.0689709981492861	0.108812939358831	0.174657258666086	1.76405696308051e-19	2.06325770220774e-19	40	40	40	1.16133348884953
ARHGEF11	1	156934840	157045370	ENSG00000132694.18	1.81815469802115	0.0395006433199106	0.069040491814663	0.0467063580362717	0.0474530704017153	5.54964939518605e-06	2.38894670878273e-06	63	63	63	1.1608961235554
CTBS	1	84549606	84574480	ENSG00000117151.12	-1.81793959829567	-0.0643344985059898	0.0690733651776891	0.0144642660828638	0.0181656421924462	0.00527624827715039	0.00157980319190098	16	16	16	1.16068938513328
SIPA1L1	14	71320449	71741229	ENSG00000197555.9	-1.81731075234098	-0.0673303476186462	0.0691695444978992	0.0168299627936888	0.0214946465929193	0.00238863701743893	0.000750981967518781	69	69	69	1.16008508427072
DDT	22	23971365	23980469	ENSG00000099977.13	1.81697635221599	0.0435320492052339	0.0692207343631578	0.0377281202467547	0.106952817685341	4.22270257128937e-12	3.03252466566481e-12	13	16	16	1.15976379758486
HDDC3	15	90929964	90935196	ENSG00000184508.10	1.81660445054028	0.0476842929945883	0.0692777014960764	0.029164009520531	0.0701391872034343	2.75898629953918e-08	1.4598660547934e-08	13	13	13	1.15940652982631
DENR	12	122752774	122771064	ENSG00000139726.10	1.8164831926439	0.0436471611633548	0.0692962838529128	0.0459199826672973	0.0250710035713236	0.00102693694975286	0.000340168086200819	75	75	75	1.15929005464429
ARL6IP6	2	152717893	152761253	ENSG00000177917.10	-1.81623057252644	-0.0477114897896232	0.0693350101677656	0.0332017237139403	0.00733064857732741	0.0771790662715564	0.0185323384443714	60	60	60	1.15904741642322
C21orf58	21	46300181	46323875	ENSG00000160298.17	1.81579898786405	0.0718159007505202	0.0694012126210132	0.0144587053376471	0.0166668873729415	0.00756048691450803	0.00220534200644777	17	18	18	1.15863294121642
NBPF11	1	148102046	148152322	ENSG00000263956.6	1.81516700069922	0.0797963280746272	0.0694982492493961	0.0162777563508236	0.230608272938948	5.1176338302316e-26	8.66805483195704e-26	6	21	21	1.15802613571065
NKD2	5	1008829	1038943	ENSG00000145506.13	-1.81467488828432	-0.0560232161594731	0.069573886343765	0.0222209925645454	0.0499481526436135	3.10434327699604e-06	1.36883770598087e-06	11	11	11	1.15755373660913
A4GALT	22	42692112	42721298	ENSG00000128274.15	1.81462694606503	0.0492054699535813	0.0695812586176633	0.0293617668349541	0.046856108936869	6.37688549849322e-06	2.72994322282241e-06	22	22	22	1.15750771979995
NCLN	19	3185563	3209575	ENSG00000125912.10	-1.81453968531253	-0.0214133327737833	0.0695946787116435	0.146661307190382	0.229185296191493	7.60174929045808e-26	1.27773939486443e-25	29	29	29	1.15742396577045
WDR34	9	128633661	128656787	ENSG00000119333.11	-1.81412424668381	-0.0762975309551945	0.0696585994160264	0.0170872357983608	0.0266239233718645	0.000712992613642493	0.000241992765109517	20	20	20	1.1570252618905
TGS1	8	55773142	55825448	ENSG00000137574.10	1.81373412706731	0.0284314837663923	0.06971866833277	0.0936622736385813	0.128656646037197	2.07190326750749e-14	1.75185187764991e-14	122	122	122	1.15665091676074
TNF	6	31575567	31578336	ENSG00000232810.3	-1.81366745763087	-0.0497035052639585	0.0697289380551274	0.0366468457720764	0.0124929101976326	0.0208814969394974	0.00563095198275603	83	85	85	1.15658694888242
CCDC134	22	41800679	41826299	ENSG00000100147.13	1.81366166147748	0.0504296023488185	0.0697298309499994	0.0270532608453317	0.0801462964824242	2.59899401004847e-09	1.49787208716163e-09	8	8	8	1.15658138767865
ARFGAP2	11	47164299	47177125	ENSG00000149182.14	-1.81337317461141	-0.0457580205479655	0.0697742840856382	0.0378552741146977	0.0628397639755817	1.5303236175717e-07	7.59038387230701e-08	10	10	10	1.15630461086587
POLE	12	132623753	132687365	ENSG00000177084.16	-1.8133166676631	-0.024249249804107	0.0697829940034581	0.129587776195272	0.225380936974047	2.18193399839578e-25	3.5743950792569e-25	9	9	9	1.15625040130685
SNX1	15	64094123	64146090	ENSG00000028528.14	1.81326505657766	0.0610454334054858	0.0697909500583138	0.0189079683194016	0.0412870784925802	2.33000392884077e-05	9.42567314933527e-06	31	31	31	1.15620088961971
AC008467.1	5	109237120	109326369	ENSG00000249476.1	-1.8109767693816	-0.0152336330278344	0.0701444477344249	0.306739213164934	0.425431506147318	4.2839709593863e-53	2.33208147794019e-52	22	23	23	1.15400669974228
GAS7	17	9910609	10198551	ENSG00000007237.18	1.81092051082569	0.0486726876543574	0.0701531571029967	0.0412150439239811	0.0412826890891676	2.33238462604373e-05	9.43386140788789e-06	48	48	48	1.15395277963836
ZNF790	19	36817428	36850787	ENSG00000197863.8	-1.81077452446247	-0.175564487001053	0.0701757613429677	0.00224466830984731	0.00487653675587924	0.149714612946566	0.0336014126024346	6	6	6	1.15381286696918
AC048382.5	15	84597809	84633987	ENSG00000275120.2	-1.81064419600639	-0.0279093095306078	0.070195946192597	0.0944041463089918	0.127010643416402	3.11344268644694e-14	2.60338184210727e-14	26	27	27	1.15368796759983
CDK4	12	57747727	57756013	ENSG00000135446.16	-1.81063401777456	-0.123032447592978	0.070197522764747	0.00454289934022025	0.0037923867834662	0.204080384989446	0.0442309015002781	7	7	7	1.15367821363349
ATP6V1H	8	53715557	53843558	ENSG00000047249.17	-1.81044568952097	-0.0615793785908217	0.0702266993887233	0.0196164949335925	0.0049197089438359	0.147919762814818	0.0332437049512077	47	47	47	1.15349774267512
LAP3	4	17577192	17607972	ENSG00000002549.12	-1.81024160820619	-0.36375675246752	0.0702583277777469	0.000532581654715136	0.00369815672235482	0.209803868567473	0.0453191530565621	3	3	3	1.1533021910874
CFHR3	1	196774795	196795406	ENSG00000116785.13	-1.80981755489143	-0.0292481674854066	0.0703240846581865	0.0872990907425589	0.103531873186936	9.66513578237292e-12	6.74686810999864e-12	38	38	38	1.15289591192473
AC002451.1	7	95596682	95613719	ENSG00000231170.5	1.80858826447966	0.0325790201374669	0.070514993030565	0.0698211604792736	0.111515305891603	1.39373249858719e-12	1.03897930796356e-12	40	40	40	1.15171853268009
BORCS8	19	19176903	19192591	ENSG00000254901.7	1.80835124428421	0.0282997220939522	0.0705518510263409	0.0833222819683063	0.0787343053079162	3.6309279062358e-09	2.06629131604691e-09	80	80	80	1.15149158743791
PANX1	11	94128928	94181972	ENSG00000110218.8	1.80812824111261	0.158523494600242	0.0705865437219045	0.00287199693253058	0.0087720823289795	0.053118613259416	0.0132304282627733	2	2	2	1.15127808286212
TMEM178B	7	141074232	141480380	ENSG00000261115.5	1.80601373820754	0.0372096133854847	0.0709161936671199	0.0541954362714062	0.0880948236273077	3.92974061060473e-10	2.42404852590025e-10	54	63	63	1.14925458262736
HNRNPM	19	8444767	8489114	ENSG00000099783.11	1.80560042985393	0.0462643611727809	0.0709807754895313	0.0350096250548069	0.0357684985878108	8.41808753956326e-05	3.20543591541272e-05	28	28	28	1.14885926014503
ASCL5	1	201113953	201127184	ENSG00000232237.3	-1.80540434756623	-0.0647698672065407	0.0710114313429242	0.0175608373660834	0.0159600338680657	0.0089654472219153	0.00258297881833766	59	59	59	1.14867173340014
SNRPD1	18	21612267	21633524	ENSG00000167088.10	1.80501149798623	0.0462060581400405	0.0710728828050929	0.0352932052541952	0.00766706668402377	0.070677489578505	0.0171172066809727	57	62	62	1.14829606867249
AL590729.1	1	29223933	29224816	ENSG00000237934.1	1.80459203278825	0.0760777495969053	0.0711385457340799	0.0140791853649701	0.0132130472667381	0.0174918922878652	0.00479013974044159	37	37	37	1.14789501722333
UBE2Q2	15	75843285	75901078	ENSG00000140367.11	-1.80441435077031	-0.044640696314189	0.0711663750029089	0.0382029299465869	0.0624651747582536	1.67062398160993e-07	8.25340840725154e-08	26	28	28	1.14772515523993
AC139795.3	5	177554824	177555364	ENSG00000272459.1	1.80401218369116	0.023652215326803	0.0712293969812303	0.129752006829383	0.162193271407157	4.42014187669924e-18	4.75953498860212e-18	58	61	61	1.14734073232022
PTK7	6	43076268	43161719	ENSG00000112655.15	1.80378206803958	0.0306233398851369	0.0712654780474922	0.0672775083860707	0.0922821140692388	1.44546954177666e-10	9.22164459371911e-11	64	64	64	1.14712079727609
MCL1	1	150574551	150579738	ENSG00000143384.12	-1.80373164729075	-0.0934683989864394	0.071273385787441	0.00740239256903292	0.0155163027897288	0.00998079822266417	0.00285467724875607	9	9	9	1.14707260988726
MYO15B	17	75588058	75626501	ENSG00000266714.6	1.80289009312332	0.02839649584323	0.0714054771796406	0.181405150412632	0.307184141169312	9.39318797771878e-36	2.51021713499722e-35	65	67	67	1.14626847425097
TMF1	3	69019827	69052339	ENSG00000144747.15	-1.80271578137704	-0.0643337742797195	0.0714328624359125	0.0172991750260461	0.00702972712085261	0.0835393693652551	0.0198970546226747	28	28	28	1.14610194661053
INPP5E	9	136428619	136439823	ENSG00000148384.12	-1.80257610551496	-0.0657907568419169	0.0714548124310476	0.0157307547777098	0.0434871836187349	1.39655583102678e-05	5.76682867492717e-06	9	9	9	1.145968516462
B3GNT9	16	67148105	67151214	ENSG00000237172.3	-1.80131254614225	-0.0911446813464911	0.07165363146553	0.00842037096130162	0.024380775558788	0.00120809240410257	0.000396157365563956	8	8	8	1.14476179430397
SERHL2	22	42553617	42574382	ENSG00000183569.17	1.7995143824988	0.0293894327227691	0.0719373509028565	0.0883321982818982	0.165952235627681	1.68112327200613e-18	1.86095182276338e-18	10	10	10	1.14304555914268
RAET1E	6	149883375	149898102	ENSG00000164520.11	1.79891569170955	0.0144705196606989	0.0720320180059021	0.319049141501697	0.39766799913904	1.00308852237734e-48	4.58346762613982e-48	55	55	55	1.14247441811862
SPTBN5	15	41848144	41894077	ENSG00000137877.9	1.79873547925476	0.0520279868417042	0.0720605338072299	0.0330003309873895	0.0395816148239626	3.46492711148445e-05	1.37808286716664e-05	30	30	30	1.1423025250517
LINC00504	4	14470465	14888169	ENSG00000248360.7	1.79854312370147	0.0218236914368917	0.0720909812643882	0.144370430390348	0.205127046766387	5.50665777270447e-23	7.9610521327972e-23	62	62	62	1.14211906304893
SLC1A4	2	64988477	65023865	ENSG00000115902.10	-1.79851996898651	-0.584777209490376	0.0720946470740033	0.000167702515653685	0.0199907372020005	0.00341360730369806	0.00105112111789245	1	1	1	1.14209697983709
LINC01977	17	79823452	79827704	ENSG00000262772.1	1.79815615850878	0.34349959521266	0.0721522648902892	0.00353080866617735	0.0119963016854631	0.0236076172407455	0.00630439568304767	4	5	5	1.14175003166797
AL669831.5	1	778770	810060	ENSG00000237491.8	-1.79774593515695	-0.0476730452426835	0.0722172784885179	0.0565732423520614	0.218967333905599	1.27629100805831e-24	2.01109452714664e-24	26	47	47	1.14135888200847
ABHD10	3	111979010	111993363	ENSG00000144827.8	1.79743677160477	0.0283938049324233	0.0722663074782977	0.0854135189143951	0.122506749439494	9.45606989171735e-14	7.66702837461875e-14	110	111	111	1.14106413544069
PHTF1	1	113696831	113759489	ENSG00000116793.15	-1.79715421395519	-0.0614913224306183	0.0723111409819664	0.0179117015301955	0.0174256527904718	0.00630003707236772	0.00186273296517014	38	38	38	1.14079478577268
ZDHHC5	11	57667747	57701187	ENSG00000156599.10	1.79693201707522	0.0783707830152818	0.0723464130193513	0.0116714415115037	0.0148444614805902	0.0117465579329956	0.00331456467127412	27	27	27	1.14058299660466
LANCL1-AS1	2	210324759	210469246	ENSG00000234281.5	1.79648792193634	0.0540003137376975	0.0724169519048167	0.0226800193608973	0.0151679768404685	0.0108595828166451	0.00308302680541958	39	39	39	1.14015975898293
RPS13	11	17074389	17077787	ENSG00000110700.6	-1.79607848959574	-0.0303152681039624	0.0724820349225245	0.10857793461483	0.174503524510218	1.83606261693867e-19	2.14273981241754e-19	21	21	21	1.13976962240605
MRPS18B	6	30617709	30626395	ENSG00000204568.11	1.79579228393502	0.0515321598546794	0.0725275583618825	0.0371975684671998	0.00878155787229523	0.0529897745723351	0.0132033100476714	84	91	91	1.13949694280311
LEXM	1	54806063	54842252	ENSG00000162398.11	1.79578131461883	0.0301727079628763	0.0725293035903444	0.0768074194064542	0.0456028677538151	8.53633624188831e-06	3.60712573045453e-06	85	85	85	1.13948649251375
AC099684.2	17	1995614	2003671	ENSG00000262445.3	-1.79496647090793	-0.0672797307105562	0.0726590421480027	0.0146899540769659	0.0378648494591907	5.16675687994338e-05	2.01674009553108e-05	8	8	8	1.13871033166707
AC104695.3	2	28425945	28426719	ENSG00000270210.1	1.79440833271117	0.0281823666813515	0.0727480178959145	0.0790438244387495	0.0827382152277525	1.40551970321107e-09	8.29842102099077e-10	59	59	59	1.1381788350375
PDE6C	10	93612588	93666010	ENSG00000095464.9	1.79416860323525	0.110585682756101	0.0727862618010022	0.00483523097312557	0.00435553843644932	0.173438777125602	0.0382446610238635	8	8	8	1.13795058479484
ZNF131	5	43065176	43192021	ENSG00000172262.11	1.79371458565105	0.0617351562650132	0.0728587360544032	0.0215783487978941	0.0156552125747055	0.00965091269354519	0.00276480787528586	34	35	35	1.13751836712319
FAM222A-AS1	12	109734166	109773508	ENSG00000255650.5	-1.79334398251379	-0.0719556093694575	0.0729179387333158	0.0138238815380813	0.0198171761820607	0.00355754689110187	0.00109239175514486	6	6	6	1.13716561661332
N4BP2	4	40056826	40158252	ENSG00000078177.13	1.79305302211068	0.0184439973559478	0.0729644463178213	0.201305561690322	0.277820861570566	6.68424291391232e-32	1.51147105020441e-31	33	33	33	1.13688870877425
FABP5	8	81280363	81284777	ENSG00000164687.10	-1.79254410773734	-0.0781576210686862	0.0730458503739369	0.0114583792166397	0.00932820361294776	0.0460869511908824	0.0116301264732232	24	24	24	1.13640445065219
LINC02568	15	63390136	63438320	ENSG00000259459.5	1.79169641717852	0.03147445200678	0.0731816087770335	0.0701929193384323	0.115019274641744	5.9297628240457e-13	4.51586530473675e-13	36	36	36	1.13559804749619
SERPINB13	18	63586989	63604639	ENSG00000197641.11	1.79059973431945	0.0574342612987054	0.0733575497157908	0.0231482804014952	0.0402328431539482	2.97771861118393e-05	1.19183371480085e-05	24	24	24	1.13455518337243
WAC-AS1	10	28522652	28532743	ENSG00000254635.5	-1.79052154057168	-0.0145920208896397	0.0733701075491426	0.329988484376005	0.440240206308315	1.63954346484496e-55	9.88079491058156e-55	67	67	67	1.13448084431674
AC067735.1	12	38906451	38909592	ENSG00000257718.1	1.79010012944617	0.0818101256562292	0.0734378160083185	0.0104904736376321	0.0125095415795413	0.0207960325944119	0.00560962077848477	15	15	15	1.13408024724308
CEMIP	15	80779343	80951776	ENSG00000103888.16	1.78998109595707	0.0783450969548253	0.0734569504669347	0.0104713665089117	0.0177005073283883	0.00589808570973697	0.00175230873695229	14	14	14	1.13396710516134
AGGF1	5	77029251	77065234	ENSG00000164252.12	1.78992166822729	0.105162736507402	0.0734665049131782	0.00648462634263945	0.00620787145579896	0.103976969322482	0.0242859851396535	16	16	16	1.13391062073853
TRIM10	6	30151945	30160934	ENSG00000204613.10	1.78991516126376	0.0805744193942724	0.0734675511268265	0.0247601822947311	0.0373419347245696	5.83560031163017e-05	2.26278680895972e-05	26	27	27	1.13390443612991
AC103810.5	17	64899766	64900716	ENSG00000266644.1	1.78975787532422	0.111003034014247	0.0734928438488762	0.0069638767398418	0.0146871285249045	0.0122043509867573	0.00343641140544492	50	54	54	1.13375494701445
PLS1	3	142596387	142713664	ENSG00000120756.12	1.78952786150001	0.035444726683253	0.0735298445649692	0.0519078048203205	0.0291254807726244	0.000396750262681941	0.000138954851131638	100	101	101	1.13353635208412
COL11A2	6	33162681	33192499	ENSG00000204248.10	1.78947148704346	0.0856185865071529	0.0735389154538661	0.00905270874886982	0.0154044513707682	0.0102547766548375	0.00292608039198509	7	7	7	1.13348277936075
M6PR	12	8940363	8949955	ENSG00000003056.7	-1.78936825979504	-0.0231817557244632	0.0735555275275263	0.141094666616881	0.179129419538197	5.49206878433729e-20	6.6136221892866e-20	45	48	48	1.13338468548571
TTC7B	14	90524564	90816479	ENSG00000165914.14	-1.78923086235261	-0.0205630186583578	0.0735776432759929	0.168762454135683	0.261396271985708	8.19322985332423e-30	1.67256732421174e-29	52	52	52	1.1332541269238
RASSF1	3	50329782	50340980	ENSG00000068028.17	1.7886650995688	0.0332314523468475	0.0736687668114038	0.0566933914203088	0.0949483744117912	7.63178364580247e-11	4.97562313089904e-11	19	19	19	1.13271660001732
MYO7B	2	127535802	127637729	ENSG00000169994.18	1.78826559318901	0.106439525130722	0.0737331681390739	0.00591926324337427	0.00586868048886123	0.113947772063315	0.0263404695164275	9	9	9	1.13233710509382
AC037487.1	17	64943262	64951054	ENSG00000265912.1	1.78745708118857	0.0203176215490522	0.0738636429447823	0.21167989095948	0.321199465215158	1.19451463821985e-37	3.52316111442549e-37	19	19	19	1.13156927681229
PCNX1	14	70907405	71115382	ENSG00000100731.15	1.78675854353455	0.0140152639400945	0.0739765224144886	0.325102708184283	0.347555145160288	2.54477361364267e-41	8.72098066156393e-41	95	96	96	1.13090608842609
NDUFAF6	8	94895767	95116455	ENSG00000156170.12	1.786065021369	0.0334436009378823	0.074088730871438	0.0632896942697563	0.0758248396394911	7.22356616010117e-09	3.99980648506404e-09	58	58	58	1.13024784455154
AC004585.1	17	40517026	40527002	ENSG00000266088.5	1.78576445579529	1.35489392880009	0.0741374040862233	4.11606889026409e-05	0.0139454670376171	0.014621360194506	0.00406079129691186	1	1	1	1.129962624818
TOPBP1	3	133598175	133662380	ENSG00000163781.12	1.78570393904604	0.0225764679013675	0.0741472072533499	0.131039541566169	0.074637598154074	9.56030559928589e-09	5.23670506679142e-09	148	148	148	1.12990520198288
UBE2E3	2	180967248	181076585	ENSG00000170035.15	-1.78507287112361	-0.0436092896578566	0.0742494977021941	0.0396338443496899	0.0324145342816319	0.000183983482846672	6.72037985782606e-05	53	53	53	1.12930648000271
DDX56	7	44565417	44575051	ENSG00000136271.10	1.78449718332178	0.114440454963028	0.0743429120905108	0.00474670283862254	0.0055612155169857	0.123898987033952	0.0283804477091728	13	13	13	1.12876043113282
PDGFA	7	497258	520296	ENSG00000197461.13	1.78440900578544	0.0515319025226888	0.0743572287586888	0.0255370488563187	0.052847003294164	1.57989262760885e-06	7.18187858308107e-07	12	12	12	1.12867680444662
MPND	19	4343527	4360086	ENSG00000008382.15	1.78414353534137	0.0731304010562144	0.0744003446338117	0.0135929875564924	0.0349456970391938	0.000101967982531351	3.84236240623529e-05	14	15	15	1.12842505273079
SLC16A8	22	38078134	38084093	ENSG00000100156.10	-1.7837514184433	-0.0662915371087821	0.0744640669201806	0.013679537495989	0.0400885509575597	3.07939044601237e-05	1.23085203418262e-05	6	6	6	1.12805324809668
IL22RA2	6	137143820	137173648	ENSG00000164485.14	1.7837137832503	0.0563313263038465	0.0744701852995251	0.0231225876675659	0.0203471501860848	0.00313622717302464	0.000970963043098441	59	59	59	1.12801756552737
CHN1	2	174799363	175005369	ENSG00000128656.13	1.78336921220142	0.0731201426808529	0.0745262215509374	0.0127779709190034	0.00541934456524479	0.128811403229813	0.0294013232078797	17	17	17	1.12769089676486
NMT2	10	15102584	15168693	ENSG00000152465.17	1.78181706881235	0.0205910804765481	0.0747790678523941	0.162616375328874	0.240132523612409	3.55547757693556e-27	6.40774704882532e-27	57	57	57	1.12621995278283
S100A16	1	153606886	153613145	ENSG00000188643.10	-1.7818001795014	-0.0545956167070152	0.0747818229933218	0.0242046729206171	0.0263346076870515	0.000763095677911761	0.000257517707382916	41	41	41	1.12620395204232
GRIN3B	19	1000419	1009732	ENSG00000116032.5	1.78147404895071	0.0177143534415742	0.074835040691685	0.201054566373577	0.341683382095038	1.72241963291044e-40	5.73920761411512e-40	22	22	22	1.12589500085668
TMPRSS9	19	2389771	2426239	ENSG00000178297.12	-1.78025081652874	-0.0254730545090129	0.0750349223415453	0.104843985884866	0.156904258092879	1.71083976266132e-17	1.77293164340704e-17	52	54	54	1.1247365626042
GMPPB	3	49716844	49723951	ENSG00000173540.12	1.7800560411796	0.0151095434769786	0.0750667897042825	0.335803896646675	0.434961911778922	1.21190738736607e-54	7.00063484927167e-54	31	31	31	1.1245521567129
IFT52	20	43590931	43647296	ENSG00000101052.12	-1.77997210041204	-0.0448533592155505	0.0750805267328773	0.03765658487614	0.085750298558234	6.86921476813723e-10	4.16729724644352e-10	44	44	44	1.12447268921559
RPF1	1	84479259	84497790	ENSG00000117133.10	1.7795609967689	0.0357188292852019	0.0751478340890367	0.0506155506099869	0.0948665053035236	7.78310295134451e-11	5.0680328777946e-11	48	48	48	1.12408353213276
ADAM22	7	87934143	88202889	ENSG00000008277.14	-1.77952458871583	-0.0430415967603527	0.0751537973195105	0.0401717320826872	0.0615831200418092	2.05377142933507e-07	1.00696328911973e-07	31	31	31	1.12404907078905
AP006284.1	11	557595	560107	ENSG00000254815.5	1.77898779435402	0.0313443760613338	0.0752417630628164	0.0775243370709039	0.092167753964438	1.48556661316514e-10	9.46831870395619e-11	43	44	44	1.12354103662669
SLFNL1	1	41015597	41023237	ENSG00000171790.15	-1.77862222904063	-0.669294659997142	0.0753017172056452	0.00022174962189125	0.00367515190282568	0.211229791806494	0.0456011007625599	3	3	3	1.12319511988917
SLFN12L	17	35464249	35537861	ENSG00000205045.8	1.77833103065902	0.056966231908254	0.0753495027823875	0.0195683881893955	0.0260681614286902	0.000812367058850402	0.000273336418602283	71	71	71	1.12291960916989
AL021068.1	1	169486076	169486986	ENSG00000213062.4	-1.77820606024416	-0.0691041423207036	0.0753700179842802	0.0187880291533342	0.0142085744334951	0.0137122843478112	0.00382760027362642	35	36	36	1.12280138109981
DHDDS	1	26432282	26471294	ENSG00000117682.16	1.7775902699519	0.019640928643944	0.0754711730061067	0.178865712629438	0.23316447714642	2.50956278845417e-26	4.33101194988264e-26	43	44	44	1.12221889996063
AC091152.2	17	44673689	44676257	ENSG00000267160.1	-1.777076845156	-0.0494210032319376	0.0755555972785424	0.0260959045684969	0.0153920295381397	0.0102856737649822	0.00293394722775498	32	33	33	1.12173335690879
AC009309.1	2	86195590	86196049	ENSG00000273080.1	-1.77650412590772	-0.0191185771849525	0.0756498624789301	0.171319972054313	0.25516574008719	4.94121070117288e-29	9.69069431742468e-29	88	89	89	1.12119185712785
TCAF2	7	143620952	143730409	ENSG00000170379.19	-1.77646412880555	-0.0416504613822964	0.0756564492794542	0.0386930422585425	0.0518754566402362	1.9813950687612e-06	8.9120892775748e-07	36	40	40	1.1211540449429
SLC9A5	16	67237683	67272190	ENSG00000135740.16	-1.77644101237539	-0.0871886778728068	0.0756602563515186	0.00898372247426161	0.00452079574050046	0.165478924209252	0.0366728434974744	18	19	19	1.12113219156744
SLC20A2	8	42416475	42541926	ENSG00000168575.9	-1.77586884331228	-0.0591587991944127	0.0757545373836457	0.0211627813675917	0.0120568033025212	0.0232567238364275	0.00621633709697385	43	43	43	1.12059134960237
CFAP53	18	50227193	50266522	ENSG00000172361.5	-1.77578322481944	-0.0749401798220509	0.075768653694036	0.0115273713908901	0.0160992776848948	0.00866904616326805	0.00250494965879175	9	9	9	1.12051042950451
AF001548.1	16	15741151	15741791	ENSG00000263065.1	-1.77546009678154	-0.0209148163586766	0.0758219486217821	0.167892621811296	0.207138671873477	3.19861680328119e-23	4.69874603641522e-23	61	68	68	1.12020505841113
ATP2C1	3	130850595	131016712	ENSG00000017260.19	-1.77472537793827	-0.0461271026847349	0.0759432428803693	0.0341244484562071	0.0508527063652521	2.51457068155999e-06	1.11866327300274e-06	52	52	52	1.11951086183173
CPSF3	2	9423568	9473101	ENSG00000119203.13	-1.77347838760933	-0.026583469380878	0.0761494700304195	0.0941517657339258	0.132930031477304	7.17439055900431e-15	6.23963630267101e-15	60	60	60	1.11833311483175
AC009686.2	8	80032724	80033300	ENSG00000272264.1	1.77264383371934	0.0903999595211868	0.0762877434708536	0.00841106732662423	0.0103306205062308	0.0357672989078429	0.00921850851609984	12	12	12	1.11754523099072
AL133338.1	6	100881471	100882987	ENSG00000260000.2	-1.77219564614325	-0.0887055731560134	0.0763620861080806	0.00755924943870101	0.01533121360236	0.0104383202291872	0.00297396194925435	14	14	14	1.11712221578318
CDKN2AIPNL	5	134402087	134411898	ENSG00000237190.3	1.77167701410221	0.0313012563311193	0.0764481873768437	0.0721070249059866	0.115569767817829	5.18340203814776e-13	3.97262506950681e-13	44	44	44	1.11663280745986
MICAL2	11	12094008	12359144	ENSG00000133816.13	1.77163624769795	0.0698944851234345	0.0764549586109167	0.0142035180813267	0.0298422683083513	0.000335508716661161	0.000118510126286215	24	24	24	1.11659434246195
TOR1AIP2	1	179839967	179877803	ENSG00000169905.12	1.77163259216783	0.0713126341322901	0.0764555658124735	0.0177853736149002	0.00797313855343436	0.0652688941668887	0.0159107232757188	39	39	39	1.11659089333003
SMYD3	1	245749342	246507312	ENSG00000185420.18	1.77139235762773	0.0318342768120123	0.0764954785745655	0.0718595611934231	0.0739206505646843	1.13220715748005e-08	6.17360124250915e-09	51	54	54	1.1163642339725
PTPN4	2	119759631	119983818	ENSG00000088179.8	-1.77109296350434	-0.0674065049272715	0.0765452439374624	0.0136146415865326	0.0339889797430609	0.000127439170531587	4.74539452254741e-05	10	10	10	1.11608178858276
LZTS3	20	3162617	3173592	ENSG00000088899.14	-1.77086739358874	-0.0318103803714764	0.0765827556573092	0.0679017306788945	0.117355665912824	3.34862891454942e-13	2.59728001809889e-13	21	21	21	1.11586901060218
CHML	1	241628853	241640254	ENSG00000203668.2	-1.77043910136878	-0.0332338200810465	0.0766540208424907	0.067234333901958	0.0256958835611451	0.000886618225035736	0.000296509587448322	94	94	94	1.11546505954533
ADAM9	8	38996869	39105144	ENSG00000168615.11	1.76995033408622	0.0388844912850544	0.0767354147538075	0.0502374957139695	0.0394520518006341	3.57098411622201e-05	1.41771474434979e-05	58	58	58	1.11500415518479
ZNF507	19	32345594	32387667	ENSG00000168813.16	-1.76882202088183	-0.0555002681704269	0.0769235806677909	0.0218656338635932	0.0119117777359184	0.024107015411126	0.00642026213916247	33	33	33	1.11394050826
SEM1	7	96481626	96709891	ENSG00000127922.9	-1.76880967617035	-0.603451795349251	0.0769256414418018	0.000216335372043021	0.00832414725184472	0.0596030724244095	0.0146605858221898	1	1	1	1.11392887371588
AL020996.1	1	25816749	25820797	ENSG00000228172.5	-1.76856929942563	-0.0667365927825063	0.0769657778903391	0.0130822964516243	0.0251448410692711	0.00100925481496922	0.000334604216559105	10	10	10	1.1137023368681
CPN2	3	194339765	194351328	ENSG00000178772.6	-1.76675261026387	-0.029874184062817	0.077269668346659	0.0790854928027694	0.131904229338154	9.2582665471105e-15	7.99679851942399e-15	40	40	40	1.11199095180991
GNA12	7	2728112	2844324	ENSG00000146535.13	-1.76667998208116	-0.0269379969556851	0.0772818376717698	0.0909388885676773	0.140241936557942	1.156056382648e-15	1.06457646449747e-15	47	48	48	1.11192255945462
ATP23	12	57941541	57957269	ENSG00000166896.7	-1.76667607077487	-0.0142252334497391	0.077282493080928	0.29824756109561	0.426542398380905	2.83583786588352e-53	1.5598031448249e-52	16	16	16	1.11191887632049
NUDT22	11	64225941	64230686	ENSG00000149761.8	-1.76639759127575	-0.077116844644945	0.0773291689314464	0.0111129485425769	0.00874876385937722	0.0534370831407511	0.0133034883735922	18	18	18	1.11165665722692
ZDHHC11B	5	710360	766952	ENSG00000206077.10	-1.76567040868317	-0.0386809255273943	0.0774511600513589	0.0617070565345992	0.173923361650837	2.13515569514266e-19	2.48521281430617e-19	53	65	65	1.11097207306125
PRAG1	8	8317736	8386498	ENSG00000275342.4	1.76566064506862	0.0405430283751559	0.0774527990475015	0.0527291749719246	0.0949665943729098	7.5985083605164e-11	4.95515003389728e-11	24	24	24	1.11096288276057
SKIL	3	170357678	170396835	ENSG00000136603.13	1.76564948328028	0.050610455086469	0.0774546727865653	0.0257096771778701	0.0206126615269854	0.00294450756314214	0.000914981891808198	37	37	37	1.11095237643022
FAM216A	12	110468364	110490385	ENSG00000204856.11	-1.76503878900451	-0.0478478200760731	0.0775572468582011	0.0295860215980846	0.0578507328328816	4.91528001581143e-07	2.33007399134577e-07	7	7	7	1.11037761598726
AL133230.1	20	50570975	50578041	ENSG00000232043.1	-1.76469087600708	-0.147172859249323	0.0776157328436551	0.00349226434121135	0.00459169183932358	0.162192548018992	0.0360139137944712	1	1	1	1.11005023757379
AL354836.1	20	62305432	62306325	ENSG00000226332.2	1.76440286942964	0.0571336617107647	0.0776641754217575	0.0221202380806078	0.0502639471465937	2.88420560389969e-06	1.27538317754279e-06	33	33	33	1.10977926439669
UQCC3	11	62670273	62673687	ENSG00000204922.4	1.76340510813159	0.0811781238988797	0.077832188892892	0.0105673848433592	0.0112950358098281	0.0280981456666026	0.00738946760798127	23	23	23	1.10884075561397
LRRC18	10	48909483	48914232	ENSG00000165383.11	1.76324147593346	0.120793911537924	0.0778597712228414	0.00472724087614181	0.00367685845501512	0.211123620951945	0.045585619703305	11	11	11	1.10868687671346
ITPR1-DT	3	4490891	4493163	ENSG00000231249.1	-1.76256542921109	-0.0899205651518091	0.0779738120577877	0.010363301434799	0.024151803693002	0.00127504316550369	0.000416614344597547	9	9	9	1.10805123305915
GJA9	1	38874451	38881587	ENSG00000131233.9	-1.76254099325189	-0.0853993919143223	0.0779779366515003	0.0103653364052869	0.00553630632352648	0.124746254927026	0.0285646313763489	18	18	18	1.10802826071925
DNAAF1	16	84145287	84178767	ENSG00000154099.17	1.76232062084715	0.0314898143160904	0.0780151417698149	0.0699097672194285	0.166436101289463	1.483982642029e-18	1.64754865729916e-18	16	16	16	1.10782109796494
EPB41L5	2	120013005	120179119	ENSG00000115109.13	1.76231820309626	0.0329592983709435	0.078015550034945	0.0561023323054348	0.0431078359354278	1.52541380969414e-05	6.28323383456556e-06	96	96	96	1.10781882524166
PRSS16	6	27247701	27256624	ENSG00000112812.15	-1.76228149416564	-0.0456249228925384	0.0780217489751076	0.0375166852407707	0.0774914414131536	4.87202069938627e-09	2.73840952842492e-09	9	10	10	1.10778431854967
EIF4E3	3	71675416	71754773	ENSG00000163412.12	1.76189306410273	0.0566515072141006	0.0780873667098642	0.022079936610767	0.0347842889787865	0.000105876227320199	3.97830049860765e-05	18	18	18	1.10741922235817
DNASE2	19	12875211	12881468	ENSG00000105612.8	1.76183263057474	0.041193557515457	0.0780975798215201	0.0509899615510142	0.0347287653537207	0.000107255056579057	4.02782181428794e-05	57	58	58	1.10736242433582
PRDM4	12	107732866	107761272	ENSG00000110851.11	1.7617803609339	0.0267933745700734	0.078106414134176	0.0726322306926784	0.0869808884321498	5.12459387737744e-10	3.13332922165171e-10	37	37	37	1.10731330019828
PRRX2	9	129665641	129722674	ENSG00000167157.10	-1.76151501247139	-0.0437629895617874	0.0781512743474166	0.0364196677406563	0.0444921142073558	1.10539203979875e-05	4.61428260900219e-06	28	29	29	1.10706393591045
ABALON	20	31721507	31723409	ENSG00000281376.1	1.76111614704132	1.21215496475432	0.0782187466018231	3.91562077421897e-05	0.0172331334720749	0.00659806530475916	0.00194346636920204	1	1	1	1.1066891475794
AL021392.1	22	46541495	46548196	ENSG00000234869.1	-1.76084666770437	-0.0388268458933865	0.0782643586826007	0.0416223663023257	0.0896297715085436	2.72469677532491e-10	1.70014433216978e-10	17	17	17	1.10643596912266
LINC00471	2	231508426	231514339	ENSG00000181798.2	-1.75892013680923	-0.0226798517415259	0.0785910743839088	0.140052463678484	0.200368662420095	1.98011426485138e-22	2.77620686050353e-22	41	41	41	1.10462677413778
SNU13	22	41673930	41690504	ENSG00000100138.13	1.75862745576339	0.0686453293706941	0.0786408064270663	0.0151852902031227	0.0104000192819468	0.0351487721280767	0.00907677701017861	26	27	27	1.10435204165317
BTN3A1	6	26402237	26415216	ENSG00000026950.16	1.75819552299253	0.0316137712533076	0.0787142467492815	0.0753344835222868	0.125521288148251	4.49807081223525e-14	3.72467939547218e-14	54	54	54	1.1039466561462
NRG1	8	31639386	32767959	ENSG00000157168.18	1.75771280498826	0.0673351887188174	0.0787963879632236	0.0153385422699155	0.0197283373584466	0.00363358621690076	0.00111433254831402	27	27	27	1.10349369017027
SART1	11	65961689	65979828	ENSG00000175467.14	1.75761803203937	0.0614169113795416	0.0788125230919834	0.018555748203001	0.0135917705041685	0.0159417506706945	0.00439337475559977	41	41	41	1.10340476883501
SLC31A2	9	113150942	113164137	ENSG00000136867.10	-1.75760110549192	-0.0471662946705427	0.0788154051256932	0.0253324351650253	0.028919714342374	0.000416321915696147	0.000145424454468402	41	41	41	1.10338888774908
CENPBD1	16	89969773	89972832	ENSG00000177946.5	1.75686157139263	0.0504827723306389	0.078941407165894	0.0267855697873067	0.0275303423713306	0.000576441836722613	0.000197649966530816	44	46	46	1.1026951363781
PARD6G	18	80157232	80247546	ENSG00000178184.15	-1.75683542309132	-0.10217261054966	0.0789458653188968	0.00642397805098429	0.0085509624218328	0.0562209984119121	0.0139205853737093	5	5	5	1.10267061063618
SDSL	12	113422237	113438276	ENSG00000139410.14	-1.75613342254794	-0.0686167469435064	0.0790656294344402	0.0154939983135563	0.0117399337005949	0.0251562835748981	0.00667417642582918	20	20	20	1.10201226733587
GHRL	3	10285675	10292947	ENSG00000157017.15	1.75604723414677	0.0613967415326231	0.0790803437024898	0.0177576432071243	0.0284301290983787	0.00046687889041739	0.000162057361753014	25	25	25	1.10193145180437
BRD9	5	850291	892824	ENSG00000028310.17	1.75534105300903	1.17928780659969	0.079200988358933	4.91365205248441e-05	0.0163882086780514	0.00808546433285203	0.0023486343832682	1	1	1	1.10126939876212
AC079315.1	12	123925461	123926083	ENSG00000270028.1	-1.75508293303898	-0.0910391798612235	0.0792451231577427	0.00747006992409265	0.00418358127769184	0.182191390674501	0.0399880415334643	24	24	24	1.10102745530393
FAXC	6	99271169	99350062	ENSG00000146267.11	-1.75421517466535	-0.0396713605686634	0.0793936440097592	0.0357247902588832	0.0542153344734206	1.14831844121703e-06	5.29739537365746e-07	29	29	29	1.10021426434845
AC060766.4	17	35403837	35404373	ENSG00000267547.1	-1.75392096100889	-0.054825028139388	0.0794440513844487	0.0230078289859824	0.0398646845423835	3.24405010087741e-05	1.29412583151258e-05	42	44	44	1.09993861636256
SLC6A3	5	1392790	1445430	ENSG00000142319.17	-1.75341709763779	-0.0475229423679473	0.0795304383047851	0.0279919211930246	0.0672658302792826	5.42039431791759e-08	2.79433007126535e-08	16	16	16	1.09946662407528
AC019330.1	2	198493242	198772356	ENSG00000225421.2	1.75230188610012	0.0180527564368837	0.0797219119050347	0.214741797826704	0.293492278964785	6.14639839132519e-34	1.52687881539747e-33	40	40	40	1.09842229451934
AC103957.2	8	8456909	8461337	ENSG00000254153.1	1.75220937073326	0.0292879927387599	0.0797378129290948	0.234182043699076	0.328287011631731	1.27014253561431e-38	3.91194524384647e-38	32	32	32	1.09833568046008
PMP22	17	15229777	15265357	ENSG00000109099.13	-1.75209525664855	-0.0515149548067054	0.0797574297709246	0.0284043883645298	0.0162726158254739	0.00831397772695682	0.00240998465310635	49	49	49	1.09822884986052
CLEC16A	16	10944488	11182189	ENSG00000038532.14	1.75202917975567	0.0808090627272533	0.0797687905472234	0.00987860042409882	0.00822452775204382	0.0611560123687276	0.0150035058322301	22	23	23	1.09816699266294
KLC2	11	66257294	66267860	ENSG00000174996.11	-1.75196452126272	-0.0264537136742273	0.0797799087274894	0.110022670307167	0.14197415441772	7.48634734954244e-16	6.96914291701245e-16	94	96	96	1.09810646488216
FAM206A	9	108934181	108950744	ENSG00000119328.11	-1.751822529826	-0.0351900597275091	0.0798043289098831	0.0565167321201193	0.0933276574503791	1.12541409854771e-10	7.24090277665913e-11	46	46	46	1.0979735501194
AC012645.1	16	30096430	30104116	ENSG00000250616.2	1.7513169189844	0.0365151450740763	0.0798913349641319	0.0471725392303166	0.0752060328007851	8.36001016200992e-09	4.60306263139811e-09	16	16	16	1.0975003218291
RPA3	7	7636518	7718607	ENSG00000106399.11	1.75131201083454	0.0169849016383486	0.0798921799414693	0.293427523950689	0.425017138490579	4.99560221786156e-53	2.71389074097618e-52	18	18	18	1.09749572850175
ROPN1	3	123968521	123992178	ENSG00000065371.17	1.75080208825431	0.0233513586803305	0.0799800067846666	0.197533370624083	0.0614247186809513	2.13133311835909e-07	1.04305873131245e-07	165	168	168	1.0970185633615
HACD2	3	123490820	123585185	ENSG00000206527.9	1.75056067248668	0.0294235963203214	0.0800216145421802	0.0756290000470024	0.126477347238112	3.55208308640475e-14	2.95800818742422e-14	63	63	63	1.09679269040159
AC008280.3	2	54082554	54085066	ENSG00000272156.1	-1.74993421880789	-0.0224935168129481	0.0801296652307577	0.135519087142656	0.129581243584615	1.64773360335543e-14	1.40352133278671e-14	81	85	85	1.09620667166978
AC003681.1	22	29978950	30028236	ENSG00000279159.1	1.74986665129806	0.0209845943143791	0.0801413263495215	0.140254236961378	0.210339468382816	1.34395042043146e-23	2.00996680668562e-23	52	52	52	1.09614347421288
SLC25A29	14	100291111	100306547	ENSG00000197119.12	-1.74980536939351	-0.019515889966466	0.0801519038613366	0.184343147571192	0.272895210972521	2.85881887127318e-31	6.2301919068114e-31	24	24	24	1.09608615731916
AL022341.2	16	654611	656194	ENSG00000262528.2	1.74956837781255	0.0451094098457499	0.0801928202707805	0.0355101943391066	0.0868023116605901	5.34727942380434e-10	3.2642051279628e-10	9	9	9	1.09586451271785
DNAH10OS	12	123926424	123934984	ENSG00000250091.2	-1.74833370603877	-0.0732124416944591	0.0804062599688455	0.0117029226896761	0.0308898869193676	0.000262645809462926	9.39715800902623e-05	8	8	8	1.09471013826531
GRM2	3	51707070	51718613	ENSG00000164082.14	1.74768909512553	0.0525372721723726	0.0805178781169501	0.0255901423542891	0.0573115452390264	5.57496057519025e-07	2.63194703109482e-07	12	12	12	1.09410767857029
PLD1	3	171600405	171810950	ENSG00000075651.15	-1.74768289958198	-0.093712159079242	0.080518951521829	0.00717648667230581	0.0171963783763384	0.00665657358487953	0.00195917318331369	10	10	10	1.09410188891563
PRB4	12	11307083	11310435	ENSG00000230657.6	-1.74734617426599	-0.0545551599592876	0.0805773081322004	0.0194041499844191	0.0620832756444303	1.82687765136403e-07	8.98715301243241e-08	6	6	6	1.09378724529784
EEF1B2	2	206159585	206162928	ENSG00000114942.13	-1.74727940559387	-0.671845126478227	0.0805888836420334	0.000168871581196117	0.0102791403361461	0.0362334462726493	0.00932774698486872	1	1	1	1.09372486025295
AL356417.2	6	159165899	159170007	ENSG00000233682.3	1.74715650577624	0.0702239065502012	0.0806101939924338	0.0134248112224425	0.0243259323535325	0.00122379860612104	0.000401059190162354	15	15	15	1.09361003369468
STAT5A	17	42287547	42311943	ENSG00000126561.16	1.74696957286849	0.102613574183763	0.0806426162059121	0.00552373475211166	0.00504354894781847	0.142904028485134	0.0322424513152678	20	20	20	1.09343539129834
HTRA2	2	74529377	74533348	ENSG00000115317.11	1.74683982357616	0.156498467142728	0.0806651265446778	0.00367908248030582	0.00810952657781067	0.0630022633886091	0.015410720512654	7	7	7	1.09331418055163
TSPAN5	4	98470367	98658629	ENSG00000168785.7	-1.74657038635957	-0.0503277904888678	0.0807118877864418	0.0257973723285823	0.0104673864761039	0.0345590061910635	0.00894105831545494	41	41	41	1.09306249477199
FBXL20	17	39252644	39402523	ENSG00000108306.11	-1.74622367311819	-0.0808419595800693	0.0807720927866891	0.00979827839461583	0.00678693612163257	0.0890822805858993	0.021114596158842	13	13	13	1.09273866450091
GOLGA8B	15	34525207	34588503	ENSG00000215252.11	1.74613387373904	0.0228175214089857	0.0807876919387119	0.154566766249589	0.234558684999197	1.6997490890402e-26	2.96828539399978e-26	54	56	56	1.0926547992534
MMP16	8	88032009	88328025	ENSG00000156103.15	1.74608515110222	0.050102377667321	0.080796156626877	0.0284467662660104	0.0403575669737476	2.89254537803308e-05	1.15861948971991e-05	30	30	30	1.0926092975848
CENPE	4	103105806	103198409	ENSG00000138778.11	-1.7449848085348	-0.069272647002475	0.0809875133608101	0.0124071482376752	0.0163322791335434	0.00819522039073643	0.00237842681002614	11	11	11	1.09158193539944
CANX	5	179678628	179730925	ENSG00000127022.14	1.74492350920933	0.0270815827777124	0.0809981845229785	0.087566116045217	0.143640877863063	4.9245844669194e-16	4.63987155557455e-16	45	45	45	1.09152471520145
PSMA3-AS1	14	58265365	58298134	ENSG00000257621.7	1.74469787740379	0.0319844906517312	0.0810374729880284	0.0656075907464547	0.133448616275769	6.30600857381059e-15	5.52069262556679e-15	30	30	30	1.09131411015106
ATP6V1E1	22	17592136	17628818	ENSG00000131100.12	1.74466611683957	0.0682894308633715	0.0810430045842038	0.0132764643910666	0.00541750865881214	0.128876372722675	0.0294110777425352	37	39	39	1.09128446633791
TRIM8	10	102642310	102660680	ENSG00000171206.13	-1.74427762080086	-0.0841500252094697	0.0811106920204624	0.0100236415356842	0.0124755596176021	0.0209710429861396	0.00565164286348839	43	43	43	1.09092189326823
BIRC3	11	102317450	102339403	ENSG00000023445.13	-1.74389117314967	-0.0176711425268366	0.0811780680886718	0.198570994392286	0.263002269370075	5.14354251313263e-30	1.05981675428876e-29	42	42	42	1.09056128842663
ANKRD18A	9	38571358	38620660	ENSG00000180071.19	1.7436502350914	0.0289262942417921	0.0812200979520668	0.0862207746919426	0.115767860525369	4.93837653823847e-13	3.78812653301617e-13	56	59	59	1.09033649108316
GATC	12	120446438	120463749	ENSG00000257218.5	-1.74322470648721	-0.0187078842288961	0.0812943714149436	0.177760879359317	0.236353788877079	1.02819415423014e-26	1.81229089659638e-26	100	100	100	1.08993952264766
NDRG3	20	36651766	36746078	ENSG00000101079.20	-1.74247464159746	-0.0625272236737523	0.0814254249526399	0.0213735132150678	0.0381472270819643	4.83806971967978e-05	1.89431271529312e-05	24	24	24	1.08923996620976
BBS7	4	121824440	121870497	ENSG00000138686.9	-1.74193008902848	-0.0380026168086695	0.0815206781531684	0.0467746827723228	0.0646886784217789	9.92274950756036e-08	5.00804799419541e-08	55	55	55	1.08873221618326
SLC25A37	8	23528805	23575463	ENSG00000147454.13	-1.74185243536019	-0.0476867011615261	0.0815342687052717	0.0297087898472182	0.0218661879203856	0.00218742894747335	0.000692827223897583	38	38	38	1.08865981970695
AC004449.1	19	637105	637537	ENSG00000261204.1	1.74164023388663	0.129914668120238	0.0815714165098937	0.00406608998678997	0.0170267488934026	0.00693351069376356	0.00203434492966888	5	5	5	1.08846199598524
AL645929.2	6	29871895	29873783	ENSG00000281831.1	-1.74085140512655	-0.0347337327136628	0.0817096286098185	0.155667028305353	0.282249342848696	1.79479238712889e-32	4.19100114691084e-32	148	155	155	1.087726763471
ARHGAP28	18	6729718	6915716	ENSG00000088756.12	-1.73989463321657	-0.0339577722865146	0.0818775212328227	0.0581228812750377	0.108610444872702	2.82439299949409e-12	2.05850521776007e-12	47	47	47	1.08683531367932
NPHP4	1	5862811	5992473	ENSG00000131697.17	1.73895877508708	0.0146422451117627	0.0820420145568	0.292403889467321	0.420484055940914	2.66452538737376e-52	1.39592458209508e-51	64	64	64	1.08596368399163
CSGALNACT1	8	19404161	19758029	ENSG00000147408.14	1.73878914224663	0.0166414638854518	0.0820718591492817	0.236391121305888	0.357255243106656	1.0408306255561e-42	3.76700465031199e-42	37	37	37	1.0858057285223
INS	11	2159779	2161341	ENSG00000254647.6	-1.7386477729393	-0.0590065178459388	0.0820967378831943	0.0260159586588981	0.00868903336468397	0.0542620724278929	0.0134847651030474	34	37	37	1.08567409924444
AAMDC	11	77821109	77918432	ENSG00000087884.14	-1.73819530377355	-0.0367819049844586	0.0821764063262616	0.0426454035832377	0.0741828796319494	1.06429937029348e-08	5.81170410414217e-09	49	49	49	1.08525285488237
KDF1	1	26949562	26960406	ENSG00000175707.8	-1.73817659329963	-0.0250180144901344	0.0821797021196384	0.0896892869095825	0.140139926335612	1.18599088188948e-15	1.08986612975584e-15	59	60	60	1.0852354372775
RGS3	9	113444731	113597743	ENSG00000138835.22	-1.7376608166482	-0.0390554788631945	0.0822705968277511	0.042187671119341	0.0356942787486156	8.56488985267468e-05	3.25805280327907e-05	64	64	64	1.08475535211572
AC010998.3	10	120984966	120985596	ENSG00000278484.1	-1.73752240507389	-0.058146691825938	0.082295002803622	0.0188643967472756	0.0287133977363202	0.000436919853554945	0.00015223757251378	26	26	26	1.08462653563467
MAP3K7	6	90513573	90587045	ENSG00000135341.17	1.73731606450988	0.0438720394208159	0.0823313975298125	0.0326354118186955	0.0486435853386305	4.20632035616733e-06	1.83335735633918e-06	32	32	32	1.08443451261794
AL118558.4	14	101952416	101953063	ENSG00000272444.1	-1.73691273429661	-0.0731997222229304	0.0824025753358546	0.0123227512064513	0.0274114384568488	0.000592735737360368	0.000202842479276307	9	9	9	1.08405921504229
TBC1D2B	15	77984036	78077724	ENSG00000167202.11	-1.73677676153016	-0.0252075380884473	0.0824265824072568	0.107588086621006	0.152339367318703	5.46733032397311e-17	5.46249187283742e-17	44	47	47	1.08393270661559
LCA5L	21	39405844	39445805	ENSG00000157578.13	1.73639248862016	0.0137627290389559	0.0824944594981622	0.313475386884844	0.452479004122237	1.47446350817314e-57	9.92601549914873e-57	41	41	41	1.08357521860373
CEP104	1	3812081	3857214	ENSG00000116198.12	1.73627129083912	0.0144380623209045	0.08251587699502	0.292670465501835	0.425874629512007	3.63429917190518e-53	1.98659246684366e-52	68	68	68	1.08346248020259
SEMA4G	10	100969518	100985871	ENSG00000095539.15	1.73582789416012	0.0881571890009658	0.0825942703665791	0.0079053767612781	0.0208006300377495	0.00281598615047937	0.000877208560580011	8	8	8	1.08305007900511
COMMD1	2	61888724	62147247	ENSG00000173163.10	-1.73580136077329	-0.099317201977238	0.0825989634333173	0.00585105130354809	0.00415981309224387	0.183440799436343	0.0402288925036232	14	14	14	1.08302540277665
TYW3	1	74733152	74766678	ENSG00000162623.15	-1.73455318697489	-0.0494615953119405	0.0828199773106201	0.0281882091818484	0.051002968120053	2.42806786123909e-06	1.08199995422952e-06	22	22	22	1.08186489281304
NRIP3	11	8980576	9004049	ENSG00000175352.10	1.73449805582597	0.0724905643884057	0.0828297504129746	0.0139961220798684	0.0158506358784539	0.00920555161340568	0.00264782868596007	25	25	25	1.08181364727842
CNNM3	2	96816245	96833911	ENSG00000168763.15	1.73416862686714	0.0373293064315082	0.0828881677851729	0.0416046827653068	0.0704833173907293	2.54441378951134e-08	1.35010932604182e-08	29	33	33	1.0815074601899
AL162231.2	9	34665665	34681298	ENSG00000230074.1	1.73380809365388	0.0199096566276854	0.0829521391094662	0.167792522996148	0.253959825348882	6.98457480854848e-29	1.36157916167847e-28	22	22	22	1.0811724102248
TMEM151B	6	44270466	44307506	ENSG00000178233.17	1.73375010490417	0.565621663106856	0.0829624320954031	0.000179739119001843	0.00503924802618097	0.143074988647665	0.0322782711693331	1	1	1	1.08111852481898
SLC22A15	1	115976498	116070054	ENSG00000163393.12	1.73232276494503	0.0593698553513165	0.0832161109201984	0.0164075110266324	0.0197179762694042	0.00364256103446625	0.00111659753851842	21	21	21	1.07979258469021
CRHR2	7	30651943	30700129	ENSG00000106113.18	-1.73042576376605	-0.0177359751626903	0.0835542340493864	0.197040360694941	0.273771405810332	2.20914527832075e-31	4.84228645811596e-31	46	46	46	1.07803153765936
PROS1	3	93873033	93974066	ENSG00000184500.14	-1.73036172522739	-0.0460283653255325	0.0835656677188125	0.0341813002374309	0.0646472790139	1.00195254760045e-07	5.05303537244564e-08	15	18	18	1.07797211230672
DDRGK1	20	3190350	3204685	ENSG00000198171.12	-1.72996321705835	-0.0404557931079294	0.0836368472696456	0.0432967187226516	0.0586813849383722	4.04820422172349e-07	1.9342889941376e-07	48	51	51	1.07760234648089
SND1	7	127652180	128092609	ENSG00000197157.10	-1.72980494489151	-0.0884981931286878	0.0836651306766753	0.00786539541058417	0.0101039536901925	0.0378677805618888	0.00971162689409588	20	20	20	1.07745550628365
CYTH1	17	78674048	78782297	ENSG00000108669.16	1.72951064309252	0.0954213975779195	0.0837177433159026	0.00674141879937179	0.00493596186591856	0.14725034665898	0.0331185793950669	19	19	19	1.07718248695853
DNAJC15	13	43023203	43114224	ENSG00000120675.5	1.72943664154586	0.011333194869625	0.083730976863655	0.513641127602823	0.654802185829646	3.29881829159469e-100	2.29672114185896e-98	45	45	45	1.07711384198148
TMEM79	1	156282935	156293185	ENSG00000163472.18	1.72870819015469	0.0299433230111906	0.0838613347813811	0.0727544394468063	0.0672202961883294	5.47865816398725e-08	2.82326607982308e-08	68	70	70	1.07643822941665
TPGS1	19	507497	519654	ENSG00000141933.9	1.7283989971323	0.0521949405181625	0.0839167151759261	0.0228736226142304	0.0404363068733584	2.84003385679862e-05	1.13931073201015e-05	21	21	21	1.07615152444379
ERICH6-AS1	3	150703564	150720146	ENSG00000240137.5	1.7280760159285	0.0391030135101684	0.0839745968222715	0.045981928951599	0.100108486992896	2.20777879678235e-11	1.50813955953119e-11	28	28	28	1.07585207261024
WDR4	21	42843094	42879568	ENSG00000160193.11	1.72706200005867	0.0441721828180466	0.0841565292293526	0.0350124208404047	0.0319271763885075	0.000206146381088427	7.48754160900254e-05	38	38	38	1.07491218392729
RYR3	15	33310945	33866121	ENSG00000198838.13	1.7270040677194	0.127372357675245	0.0841669329434045	0.010606919894732	0.0111147862287794	0.0293894934971115	0.00769846604246049	44	44	44	1.07485849829665
HIPK2	7	139561570	139777778	ENSG00000064393.15	1.7266326962439	0.145323401696277	0.0842336499999078	0.00502988243881987	0.00712410454485457	0.0814860300752715	0.0194693445437462	6	6	6	1.07451438011727
STX18	4	4415742	4542346	ENSG00000168818.9	1.72662987778553	0.0746885829149832	0.0842341565008501	0.011535870534987	0.0213868658338547	0.00245043284707542	0.000769678713087212	14	14	14	1.07451176869175
ZNF169	9	94259311	94301454	ENSG00000175787.16	-1.72648532722428	-0.168555936308358	0.0842601367713445	0.00228280289568976	0.00834676320127588	0.0592563737054882	0.0145861569924091	15	15	15	1.0743778402603
SLC4A1AP	2	27663471	27694976	ENSG00000163798.13	-1.72506474330769	-0.0496521886852571	0.0845158054423878	0.0247554755270903	0.0556862750455755	8.14749888858931e-07	3.80502808362764e-07	11	11	11	1.07306206531624
SLC25A44	1	156193932	156212796	ENSG00000160785.13	-1.72482107284374	-0.0416966825264687	0.0845597228771766	0.0356084014682265	0.0471169964365803	6.001198018679e-06	2.57536237823307e-06	15	15	15	1.07283644898717
N4BP2L1	13	32400723	32428311	ENSG00000139597.17	-1.72473955154419	-0.612648475124062	0.0845744198187444	0.000177410226075424	0.00571376780117059	0.118846765589929	0.0273367873503569	1	1	1	1.07276097279369
KDM5B	1	202724491	202809470	ENSG00000117139.16	1.72465593526784	0.0166418701633486	0.0845894965968945	0.228184716762148	0.348138014313528	2.10284403462115e-41	7.25345915183271e-41	31	31	31	1.07268355957565
TRMT2A	22	20111866	20117392	ENSG00000099899.14	1.72377699681437	0.0218616682231918	0.0847481088202239	0.150572805528925	0.17552732901178	1.40643847153077e-19	1.65375697998309e-19	164	166	166	1.07186998442996
C1orf123	1	53214099	53220617	ENSG00000162384.13	1.72360349751344	0.0257881843662701	0.0847794467189142	0.0956133780913912	0.179938064622808	4.44451363886562e-20	5.39635464895939e-20	35	35	35	1.0717094220177
EME2	16	1773207	1781708	ENSG00000197774.12	-1.72340420885662	-0.0193848490280804	0.0848154543249586	0.183612233062433	0.269707950371968	7.28371776592015e-31	1.55279741158158e-30	27	27	27	1.07152500721807
BX649632.1	9	134132242	134135772	ENSG00000273249.1	1.72338028800165	0.0624879770835929	0.0848197771922108	0.0167371338065291	0.0210146246746347	0.00267655696677319	0.000836631683229897	21	21	21	1.07150287269593
WWC2-AS2	4	183097017	183099199	ENSG00000251359.4	-1.72315165194777	-0.150851442026206	0.0848611042445119	0.00242881102522364	0.00628129354591064	0.10194671750735	0.0238412449916893	3	3	3	1.07129132132997
FAM118A	22	45308968	45341955	ENSG00000100376.11	-1.72313533907533	-0.0105801843211401	0.0848640534960169	0.575059404842003	0.678863689393584	6.96016325278902e-107	9.69168513112783e-105	67	67	67	1.07127622817971
PPP2R5E	14	63371357	63543374	ENSG00000154001.13	1.72299668152327	0.0455023790961118	0.0848891251441205	0.0303925162790085	0.0750530631826754	8.66739581259526e-09	4.76734985754067e-09	12	12	12	1.07114794217541
AC234582.1	1	155195004	155205495	ENSG00000231064.7	1.72251516009079	0.0467649037580213	0.084976238954338	0.0295399565453364	0.0566118776397602	6.56438367899825e-07	3.0825532327214e-07	19	19	19	1.07070249468124
PCDHA5	5	140821604	141012344	ENSG00000204965.8	-1.72235627027744	-0.0923932814935439	0.085005000153204	0.00804315355812069	0.0114636332532293	0.0269434808019689	0.00710629024350408	21	21	21	1.0705555275201
ARHGAP19	10	97222173	97292673	ENSG00000213390.10	-1.72140090396412	-0.0334057738885346	0.0851781003551406	0.0624716513607267	0.101219154898741	1.68922351515424e-11	1.16292097789154e-11	102	102	102	1.06967204980441
EMILIN1	2	27078567	27086408	ENSG00000138080.13	-1.72138669543706	-0.0401742862575591	0.0851806769085622	0.0347797902427564	0.028407196138521	0.000469392808301408	0.000162887221233985	38	38	38	1.06965891302389
HOMEZ	14	23272422	23299447	ENSG00000215271.7	-1.72112058478569	-0.241283252445535	0.08522894466703	0.0012641718165553	0.00342293432603712	0.227642744408512	0.0487497434350073	4	4	4	1.06941288910196
WISP3	6	112054072	112070969	ENSG00000112761.20	-1.72090750167984	-0.0191454742720037	0.0852676101094531	0.146837138308733	0.226672341282654	1.5263012802327e-25	2.52695183618063e-25	41	41	41	1.06921590930264
PPIL1	6	36854827	36875024	ENSG00000137168.7	1.72083580837143	0.0328540942076741	0.0852806225574414	0.0528902351024408	0.118258698689329	2.68408254131509e-13	2.10404760080231e-13	21	21	21	1.06914963791091
SHQ1	3	72749277	72861914	ENSG00000144736.13	-1.72065905325032	-0.0700944654043369	0.0853127107480205	0.0119779752182719	0.0399299740841868	3.19513828290828e-05	1.27538301769007e-05	13	13	13	1.06898625844001
AC018742.1	2	21221175	21970959	ENSG00000233005.1	-1.72028299634167	-0.0453014812528209	0.0853810127358172	0.0323977614620713	0.08319710552748	1.26041882281875e-09	7.47676089611322e-10	40	41	41	1.06863869817381
TBC1D23	3	100261000	100325251	ENSG00000036054.12	1.71960046432663	0.0936561171413522	0.0855050917212277	0.00678477675092073	0.00803161925982016	0.0642865680756996	0.0156958455351287	24	24	24	1.06800802280877
LINC00240	6	26956992	27023924	ENSG00000224843.6	-1.71943949052292	-0.0362858656789238	0.0855343767322207	0.062952902845646	0.118125541727662	2.77311195273339e-13	2.16872839896941e-13	41	45	45	1.06785930486764
RMI2	16	11249619	11351762	ENSG00000175643.8	-1.7190352751727	-0.0150832448416371	0.0856079489775002	0.341717004829568	0.43404554121395	1.71187461102949e-54	9.82317835869776e-54	66	66	66	1.0674859077903
PGM5P4-AS1	2	113527568	113542672	ENSG00000231943.7	-1.71889548103935	-0.0976979935281836	0.0856334051571215	0.00680502612155596	0.0192364693762262	0.00408539180264823	0.00124236134815283	9	11	11	1.06735678619491
WDR83OS	19	12668071	12671356	ENSG00000105583.9	1.71775941172173	0.0437257752747336	0.0858405076410771	0.0375530674859193	0.0358809145773552	8.20052103407046e-05	3.12664108403874e-05	45	45	45	1.06630772271654
AC007384.1	7	104941063	104962334	ENSG00000237513.1	1.71746711207317	0.118164935054877	0.0858938585206973	0.0041865047875191	0.0131449447967316	0.0177866700250312	0.00486381609241713	4	4	4	1.06603788746007
AP5S1	20	3820524	3828837	ENSG00000125843.10	1.71688371638204	0.144516274748554	0.0860004206986158	0.00495948472895562	0.00389304252567724	0.198168168254834	0.0430871893057452	12	12	12	1.06549942426061
ATF7IP2	16	10326434	10483638	ENSG00000166669.13	-1.71649699435442	-0.0162447691917669	0.086071117613231	0.255468859404469	0.326849945560971	2.00457075547543e-38	6.10288356876789e-38	67	67	67	1.06514255778596
AC002128.2	19	35251440	35253639	ENSG00000271366.1	1.71579170755859	0.105308445428228	0.086200172461412	0.00570227388596726	0.0134944423530009	0.0163261302948421	0.0044941560855161	14	14	14	1.06449186527779
DIS3L	15	66293217	66333898	ENSG00000166938.12	-1.71527413908954	-0.0415272322229029	0.0862949776260686	0.0456786722627921	0.0915609056999224	1.71763352262923e-10	1.08949135493185e-10	23	23	23	1.06401447951951
TMEM161B-AS1	5	88268895	88436685	ENSG00000247828.7	1.71489494563641	0.018235191881106	0.086364489505882	0.170843004917245	0.25867018495449	1.80171429005401e-29	3.61388724602824e-29	57	57	57	1.06366478971724
LINC02320	14	101634454	101731108	ENSG00000258404.1	-1.71390354633331	-1.74110307632799	0.0865464416525471	2.11325885447008e-05	0.00851060242875035	0.0568076311701837	0.0140461199568737	1	2	2	1.0627507833915
DOCK10	2	224765090	225042445	ENSG00000135905.18	1.71345876210873	0.052111489530822	0.0866281737169603	0.0229640228978802	0.035093880952733	9.85073281251941e-05	3.71672221078689e-05	47	48	48	1.06234084124
SCAI	9	124942608	125143506	ENSG00000173611.17	1.71323251662588	0.0879363359456457	0.0866697717393974	0.00839810774713131	0.0161130545681865	0.00864026842345762	0.00249745253567557	13	13	13	1.06213234722812
ZMYM5	13	19823482	19863636	ENSG00000132950.18	1.71320101616167	0.0450386162181472	0.0866755647671663	0.0549273245986427	0.017896849464774	0.00562699182139479	0.0016779855693702	54	55	55	1.06210331985369
AC026412.3	5	1594626	1611467	ENSG00000271119.1	-1.71308858882881	-0.0250560885652121	0.0866962430326927	0.0934187617057335	0.19548474605502	7.30935217941643e-22	9.88652133569593e-22	80	87	87	1.06199972219533
TMEM258	11	61768501	61792802	ENSG00000134825.15	-1.7130310691503	-0.0352194700154752	0.086706823914642	0.0742589063113386	0.034706989120908	0.000107800729414783	4.04659066044561e-05	63	63	63	1.06194672176425
PLCG2	16	81739097	81962693	ENSG00000197943.9	1.71294085401845	0.0254114938783881	0.0867234213032049	0.0972434191005353	0.15610532806051	2.09748198384248e-17	2.15252793812987e-17	62	62	62	1.06186359722873
PAXIP1-AS2	7	154928485	154952188	ENSG00000214106.7	1.71261728904928	0.0238040405313284	0.0867829704821286	0.111048823673894	0.190875416470932	2.48987203851551e-21	3.26323852946072e-21	19	19	19	1.06156548854746
RAPSN	11	47437757	47449178	ENSG00000165917.9	-1.71236759825618	-0.0709933817440773	0.0868289463566667	0.0147482863115245	0.0116478515973696	0.0257378552214531	0.00681207744850822	30	30	30	1.06133546897919
SMG5	1	156249224	156282825	ENSG00000198952.8	1.71226016727651	0.0658402151941392	0.0868487338051867	0.0155958239341211	0.0302107778649481	0.000307814336979721	0.000109179652484957	24	24	24	1.06123650888561
DSG1	18	31318089	31357029	ENSG00000134760.5	-1.71060007904845	-0.080962309284866	0.0871549643905128	0.00958167553882913	0.0139100677228075	0.0147483009022784	0.00409267736151144	41	43	43	1.05970787021778
AC083862.2	7	135168403	135169547	ENSG00000272941.1	1.71026629076189	0.0807140183981069	0.0872166422321474	0.0123824763417071	0.0286183063147859	0.000446755163131971	0.000155398466954327	16	16	16	1.05940063731543
NOP14-AS1	4	2934899	2961738	ENSG00000249673.6	1.71024629822259	0.0659157166469695	0.0872203375978435	0.015285704691124	0.0110913533680939	0.0295618374777004	0.0077397793187677	34	34	34	1.05938223666515
ASCC3	6	100508194	100881372	ENSG00000112249.13	-1.70984609556304	-0.0202401749666432	0.0872943365349827	0.157015692817666	0.228782527476648	8.50154370962095e-26	1.42716783669037e-25	43	43	43	1.05901393145355
PTPN18	2	130356007	130375409	ENSG00000072135.12	-1.70967710782697	-0.0634921593535119	0.0873255981949952	0.0135347384182281	0.0427512663909116	1.65735367436469e-05	6.80867804946991e-06	10	11	11	1.05885843069008
SENP6	6	75601509	75718278	ENSG00000112701.17	1.70819234921908	0.0528830712339617	0.0876006576721924	0.0202522245257185	0.0470602803035337	6.08094340887138e-06	2.60789236157721e-06	35	35	35	1.05749263330302
RSPH3	6	158972871	159000187	ENSG00000130363.11	-1.70811575387698	-0.0228336303038045	0.0876148663058335	0.106448153019151	0.160792018176999	6.33130414846488e-18	6.7324986005397e-18	163	173	173	1.05742219740717
IVL	1	152908545	152911886	ENSG00000163207.6	1.70750753940754	0.0327037792132169	0.0877277576649213	0.064427757406941	0.0580946011898741	4.64308361284828e-07	2.20697174623157e-07	61	63	63	1.05686297113382
TAPBPL	12	6451690	6466517	ENSG00000139192.11	1.70626372393819	0.0183341934053492	0.0879589889437398	0.181632369375001	0.290593899665305	1.47424113835494e-33	3.59477951796443e-33	19	19	19	1.05571977133806
NORAD	20	36045622	36050960	ENSG00000260032.1	-1.70601736624422	-0.0547669460851031	0.0880048462892256	0.0238908233513057	0.0322587044345513	0.000190796937432262	6.95485221961823e-05	25	25	25	1.05549341127352
SERP1	3	150541994	150603228	ENSG00000120742.10	1.70592624106553	0.0341368021820481	0.0880218133336921	0.0489035784117187	0.0175341429367273	0.00613815511893857	0.00181852749340464	84	84	84	1.05540968879847
PIK3C3	18	41955206	42087830	ENSG00000078142.12	1.70582792609203	0.0367296450521813	0.0880401220395383	0.0416774929607423	0.0811009768220006	2.07269413308751e-09	1.20811563866424e-09	45	45	45	1.05531936410754
TMEM38A	19	16661127	16690029	ENSG00000072954.6	1.70561525299404	0.0495925973100691	0.0880797375934221	0.0241795167925672	0.013833885181067	0.0150253363101792	0.00416424470620012	43	45	45	1.05512398788166
LURAP1	1	46203334	46221261	ENSG00000171357.5	-1.70484536083143	-0.0453072221798994	0.0882232690112995	0.02481807438508	0.0404617515072385	2.82326960202114e-05	1.13292913947309e-05	29	29	29	1.05441685397922
PCMTD1	8	51817575	51899186	ENSG00000168300.13	1.70449489550715	0.0419210739775643	0.0882886688834511	0.0394817234477992	0.0416854216550552	2.12376984915676e-05	8.64159595278151e-06	38	38	38	1.05409503093166
GDF9	5	132861181	132866884	ENSG00000164404.8	1.70402136168326	0.0277459672415138	0.0883770964822538	0.0781645527738394	0.147827712548482	1.71398873593808e-16	1.65981902910208e-16	20	21	21	1.05366027073536
CHKB	22	50578949	50601455	ENSG00000100288.19	-1.70335291255999	-0.0197282659481745	0.0885020440311002	0.170954047013642	0.21183672960458	8.94797682524422e-24	1.34890449109872e-23	49	50	50	1.05304669878041
WDR70	5	37379212	37753435	ENSG00000082068.8	-1.70324875991615	-0.0466417147714852	0.0885215252200583	0.0282456944875313	0.0308118093395657	0.000267480448848734	9.54879788306454e-05	38	39	39	1.05295111181495
LINC02159	5	160931778	160938626	ENSG00000253417.5	1.70289767523996	0.0996377728530533	0.0885872191743914	0.00639877576637907	0.0116586045484312	0.0256692304537925	0.00679781040191753	11	11	11	1.05262893096197
NBPF14	1	148531385	148679751	ENSG00000270629.5	-1.70267586998972	-0.259435034523512	0.0886287429845087	0.00104148882620043	0.166437562945976	1.48342344364306e-18	1.64754865729916e-18	11	35	35	1.05242541022138
ARHGEF10L	1	17539835	17697874	ENSG00000074964.16	-1.70195572273844	-0.0497859442312096	0.0887636687659084	0.0361695013473005	0.0806476236949892	2.30786351859703e-09	1.33870079313482e-09	21	22	22	1.05176475587827
KRTAP5-5	11	1629775	1630707	ENSG00000185940.10	-1.70192883247098	-0.0677767931386504	0.0887687100927308	0.0125155148951734	0.0144512098801069	0.0129252730751115	0.0036247438877023	10	10	10	1.0517400908517
ARL5B	10	18659405	18681639	ENSG00000165997.4	1.70177517226653	0.0645313851663324	0.0887975223884363	0.0166043165343325	0.029213294147022	0.000388681701726649	0.000136291359048079	28	35	35	1.0515991516543
DBF4B	17	44708608	44752264	ENSG00000161692.17	-1.70157947121823	-0.0136968197202753	0.0888342285278569	0.344269606676959	0.432601042063834	2.94737791146681e-54	1.68054952215607e-53	45	45	45	1.05141966489085
LTBR	12	6375045	6391571	ENSG00000111321.10	1.70127929940822	0.0245961561776297	0.0888905532013027	0.106431885177329	0.214594657350057	4.22160669972435e-24	6.48978592009633e-24	18	18	18	1.05114439100441
AC096992.2	3	136837338	136839021	ENSG00000273486.1	-1.70127525980825	-0.0558876812803296	0.0888913113938738	0.0196982475448081	0.0261619646433992	0.000794666054287684	0.00026772105948939	12	12	12	1.0511406867025
CAPN14	2	31173056	31233858	ENSG00000214711.9	1.70093609949358	0.0378564750579452	0.0889549869840883	0.0429879091712925	0.0500486833179902	3.03250185844253e-06	1.33916850504823e-06	39	40	40	1.05082969953104
TCEA3	1	23381061	23424740	ENSG00000204219.9	1.70061569409979	0.0198266303812366	0.0890151751876811	0.148806376415815	0.125988070237204	4.00842163670714e-14	3.32755164809684e-14	107	108	108	1.05053594910262
AC147067.2	4	1550284	1550572	ENSG00000272783.1	1.70049426664705	0.130808840811509	0.0890379939251108	0.00365551974690048	0.00355081619975687	0.21913824497885	0.0470970382668905	7	7	7	1.05042463345625
ZNF471	19	56507843	56530221	ENSG00000196263.7	1.70012857644851	0.0272498370243581	0.0891067431674274	0.083247870175502	0.0981171574788164	3.56553512902613e-11	2.39117401688281e-11	68	68	68	1.05008942941326
FAM111A	11	59142748	59155039	ENSG00000166801.15	1.69988738078832	0.057997585108016	0.0891521110108922	0.0164034709653405	0.0244471290351081	0.00118936107736137	0.00039040210513812	25	26	26	1.04986836881474
METTL17	14	20989770	20997035	ENSG00000165792.17	1.69979375099123	0.0209799293478931	0.0891697273768018	0.131427866808198	0.210174127927789	1.40563209517271e-23	2.09984178997148e-23	33	33	33	1.04978256114699
ANKRD44	2	196967017	197311173	ENSG00000065413.18	1.69965669825051	0.0287333272077462	0.0891955187883229	0.0794287617859038	0.146619090321794	2.32559805727231e-16	2.2300593753292e-16	24	24	24	1.04965696417086
UBE3C	7	157138913	157269372	ENSG00000009335.17	-1.69874034472131	-0.099929723692135	0.0893681181611219	0.00627965450818497	0.0121331601820877	0.0228215479173683	0.00610865829113053	18	18	18	1.04881738697796
ZNF445	3	44431720	44477670	ENSG00000185219.16	1.6986139332713	0.0701513801785785	0.0893919494339004	0.0119173278971629	0.00600150195831617	0.109923804732129	0.0255195364991266	29	29	29	1.04870159165001
PAK5	20	9537389	9839041	ENSG00000101349.16	1.69771454352349	0.0513825913861053	0.0895616514912993	0.0233674250156523	0.0416920937220529	2.12047570694239e-05	8.63084695300612e-06	19	19	19	1.04787790675284
CADM1	11	115169218	115504957	ENSG00000182985.17	1.69736354156268	0.0891111523115662	0.0896279509058166	0.00826824775872098	0.0187411481583596	0.00459801121357343	0.00138867107871439	7	7	7	1.04755653240068
ZFP90	16	68530090	68576072	ENSG00000184939.15	1.69680213656855	0.0531223425841519	0.0897340746860043	0.0214631882658805	0.0122427939056208	0.0222113673759898	0.00595919788881529	40	40	40	1.04704261115832
ACTR8	3	53867066	53882202	ENSG00000113812.13	-1.69676393753493	-0.0547326514954408	0.0897412992185148	0.0233724504632129	0.0661018153874904	7.12344248230039e-08	3.63615329308338e-08	23	23	23	1.047007647313
HSD17B12	11	43680558	43856617	ENSG00000149084.12	-1.69673530057982	-0.0112192182019313	0.0897467155949253	0.490683607004832	0.558352445913792	1.95816318490699e-77	3.40830745167513e-76	93	94	94	1.04698143606553
PPTC7	12	110533245	110583320	ENSG00000196850.5	-1.69661260527228	-0.111973037006856	0.0897699250909162	0.00490864231967495	0.00832867334961914	0.059533516494395	0.0146461376105873	10	10	10	1.04686913721619
BTBD16	10	122271306	122338162	ENSG00000138152.8	1.69659182589948	0.056568782365907	0.089773856271999	0.022018504703422	0.0328042555841561	0.000167992414889972	6.16008647049288e-05	15	15	15	1.04685011912223
LRRC8A	9	128882112	128918039	ENSG00000136802.11	1.69648940956147	0.0642803052009796	0.0897932341065741	0.0165510370165748	0.011838175471687	0.0245507741811542	0.00652990021141505	45	45	45	1.04675638605965
SRR	17	2303383	2325260	ENSG00000167720.12	-1.69639020502595	-0.0183653390775029	0.0898120074577288	0.188145485573257	0.316912912290701	4.58163942870541e-37	1.30619014321961e-36	7	7	7	1.04666559625004
MIR200CHG	12	6963246	6964447	ENSG00000257084.1	-1.69629752846417	-0.0842161603994871	0.0898295483172975	0.00836389762493962	0.010966594087248	0.0304972412031947	0.00797048572982705	31	31	31	1.04658078404153
NXT1	20	23350736	23354777	ENSG00000132661.3	1.69594234072444	0.105537201210696	0.0898968001140046	0.00674698762962275	0.00939984808191278	0.0452549218414973	0.0114441772144288	15	15	15	1.04625576674912
KLHL24	3	183635568	183684477	ENSG00000114796.15	-1.69589894071599	-0.116640036682343	0.0899050203167494	0.00469823704976865	0.0108002416635353	0.0317925518332333	0.00828364921629635	6	6	6	1.04621605648717
LGALS9B	17	20449395	20467539	ENSG00000170298.15	-1.69566382854244	-0.0211500097280841	0.0899495623866667	0.151875093642578	0.321880251032519	9.64127166733169e-38	2.85638229381498e-37	16	20	20	1.04600094519801
CARD18	11	105137721	105139726	ENSG00000255501.1	1.69513425848732	0.0477024844843117	0.0900499546525697	0.0279369943085386	0.0422101230913771	1.87971386926785e-05	7.68874053488087e-06	41	42	42	1.04551650154677
PRRT2	16	29811382	29815892	ENSG00000167371.17	-1.69486057345109	-0.028354431149354	0.0901018733235976	0.0873980718198721	0.135725480931061	3.57598163186776e-15	3.18438887769975e-15	18	18	18	1.04526617943555
IKZF1	7	50304068	50405101	ENSG00000185811.16	1.69482656540151	0.0944632875442273	0.0901083264100365	0.00584431540435108	0.00664301622351471	0.0925545219326789	0.0218534119154098	17	17	17	1.04523507642543
HAGHL	16	726936	735525	ENSG00000103253.17	-1.69480424516248	-0.0275500101229847	0.0901125619163057	0.0797283298301798	0.132562065999125	7.86183040850022e-15	6.81957488459011e-15	22	23	23	1.04521466306471
CDH11	16	64943753	65126112	ENSG00000140937.13	1.69446927013214	0.043624154190489	0.0901761462922342	0.0425161644967453	0.0143413220521731	0.0132758091607088	0.00371556457633163	66	66	66	1.04490832835279
ERGIC2	12	29337352	29381189	ENSG00000087502.17	1.69430155855137	0.0532383971205301	0.0902079945731539	0.0235565901266572	0.0385434533125006	4.41184495773818e-05	1.7353890378684e-05	29	29	29	1.04475497193533
CAPS	19	5911707	5915877	ENSG00000105519.15	1.69422283685204	0.0178076348950342	0.0902229468754846	0.186934344943635	0.278675482920103	5.18942305727152e-32	1.18459286357519e-31	49	49	49	1.04468299201484
[truncated: 10,429 more rows]
