# Supplementary material for: Prioritization of candidate causal genes for asthma in susceptibility loci derived from UK Biobank
Source: Commun Biol. 2021 Jun 8;4:700. doi: 10.1038/s42003-021-02227-6 (PMC8187656; doi:10.1038/s42003-021-02227-6)
Supplement: Supplementary file 8 — Supplementary Data 24 [file 42003_2021_2227_MOESM8_ESM.csv]

gene_name	chr	start	end	gene	zscore	effect_size	pvalue	var_g	pred_perf_r2	pred_perf_pval	pred_perf_qval	n_snps_used	n_snps_in_cov	n_snps_in_model	logp
HLA-DQB1	6	32659467	32668383	ENSG00000179344.16	-14.5280184404075	-0.149751830097658	8.05160180248128e-48	0.390714583926611	0.556876253322215	3.99259995673714e-91	5.4992200887448e-90	180	200	200	47.0941177115853
HLA-DQA1	6	32628179	32647062	ENSG00000196735.11	-13.8078304939468	-0.214395318778346	2.28613433909459e-43	0.159617556391135	0.33558470896358	1.09827013324467e-46	3.2049554975554e-46	60	69	69	42.6408982529376
IL18RAP	2	102418689	102452565	ENSG00000115607.9	13.478278615202	0.326948785720872	2.09948054099698e-41	0.0358556445500734	0.0848236200773488	2.38038712972874e-11	1.32293289308982e-11	57	57	57	40.6778881462591
ORMDL3	17	39921041	39927601	ENSG00000172057.9	13.2040083289125	0.317113890295162	8.31880180718506e-40	0.0343499105946556	0.0703099948096392	1.37254478348179e-09	6.77090214184737e-10	15	15	15	39.0799392225075
HLA-DQA2	6	32741342	32747215	ENSG00000237541.3	12.0573843120825	0.144352944520443	1.77325558193761e-33	0.29777756943876	0.535693200643237	5.25026847200744e-86	5.91666035549378e-85	68	79	79	32.7512286643846
FLG	1	152302175	152325203	ENSG00000143631.10	-10.786474405876	-0.170622220905729	3.98796277782107e-27	0.0874930810449114	0.0929578109160608	2.4015237344075e-12	1.43287655886416e-12	72	76	76	26.3992489038865
GSDMA	17	39953263	39977766	ENSG00000167914.11	-10.757861759224	-0.262857915894134	5.44181692695662e-27	0.03695571769665	0.0611852161815389	1.7180182976955e-08	7.79560890087647e-09	29	29	29	26.2642560728006
ERBB2	17	39687914	39730426	ENSG00000141736.13	10.3749827282335	0.415881649869505	3.22270654489643e-25	0.0133090481166211	0.029615637977062	9.99958288186465e-05	3.23731586656248e-05	10	10	10	24.491779238929
HLA-DQB1-AS1	6	32659880	32660729	ENSG00000223534.1	-10.1595031262981	-0.125553251269448	3.00604467741829e-24	0.23892554659546	0.331139550158964	5.93385976890597e-46	1.69375093553723e-45	147	154	154	23.522004568988
AC131097.3	2	241808312	241812016	ENSG00000224272.2	-9.9339390997535	-0.208428923743854	2.96313246418306e-23	0.050032065022775	0.0710118857254522	1.12932740361268e-09	5.60187157154498e-10	37	37	37	22.5282489333401
IL18R1	2	102311529	102398775	ENSG00000115604.10	9.73047093977183	0.271781059776292	2.23555545655622e-22	0.0726049924402306	0.131314713833594	3.79480971688267e-17	3.02839942446434e-17	110	110	110	21.6506145522877
GAL3ST2	2	241776825	241804208	ENSG00000154252.11	-9.64894614310546	-0.179566236892263	4.96634655725796e-22	0.061286231652172	0.068183736014761	2.47669057405864e-09	1.19878729760407e-09	39	40	40	21.3039629781658
SLC22A5	5	132369752	132395614	ENSG00000197375.12	8.97147356325835	0.0762565636957405	2.92573683358132e-19	0.29284631014627	0.352261871730154	1.77082960868814e-49	5.62859474452498e-49	45	45	45	18.5337647407068
HLA-DRB1	6	32578769	32589848	ENSG00000196126.11	-8.80370408515347	-0.132267570369617	1.32373128225048e-18	0.189187772123415	0.246148261420486	8.47965001317352e-33	1.44748873225557e-32	74	76	76	17.8782001678271
IRF1	5	132481609	132490798	ENSG00000125347.13	-8.62895120643857	-0.472454995715419	6.19170973132359e-18	0.00726609687470208	0.0109652465124976	0.0184648342258157	0.00448517393866496	8	8	8	17.2081894116661
PGAP3	17	39671122	39696797	ENSG00000161395.13	8.60619038197188	0.121665978422679	7.55287827675693e-18	0.113946444327601	0.109383494577117	2.22009454298676e-14	1.50073861867607e-14	88	88	88	17.1218875143971
GSDMB	17	39904595	39919854	ENSG00000073605.18	8.49888084763995	0.15942013731745	1.91427270062017e-17	0.0579125080783202	0.0979895953156741	5.76312323646773e-13	3.57458842714724e-13	74	74	74	16.7179961940731
PDLIM4	5	132257671	132273454	ENSG00000131435.12	8.31454676890917	0.11115050477946	9.21035764454871e-17	0.118550481923126	0.186873210789525	1.86621594874513e-24	2.2162995308253e-24	26	26	26	16.035723505521
IL1RL2	2	102186973	102240002	ENSG00000115598.9	8.12630573599532	0.119366530645521	4.42571891480666e-16	0.0986887478723545	0.148185142030977	2.55445813443234e-19	2.31054859772226e-19	71	71	71	15.3540161723394
D2HGDH	2	241734579	241768816	ENSG00000180902.17	7.93242949993497	0.0506704867369279	2.14899718163318e-15	0.535837588316792	0.541383821201339	2.33493218343607e-87	2.78820617964221e-86	138	141	141	14.6677641540767
AC087491.1	17	39619613	39622513	ENSG00000214546.3	-7.8984724855812	-0.333825607951961	2.82342086923415e-15	0.0121410648991248	0.0161459322918311	0.00419866408763764	0.00112482778478995	12	12	12	14.5492243795356
IQCH	15	67254800	67502260	ENSG00000103599.19	7.89323803775162	0.162246050501626	2.94445242224154e-15	0.0510381778128015	0.0967061160307876	8.29907588205444e-13	5.08931285085487e-13	33	33	33	14.530995458809
SMAD3	15	67063763	67195195	ENSG00000166949.15	-7.87616439227337	-0.208471947075069	3.37584017195127e-15	0.0301848446277308	0.0680500042699037	2.57028837766948e-09	1.2427503924295e-09	26	26	26	14.4716181230898
TSLP	5	111070062	111078024	ENSG00000145777.14	7.64970488158403	0.0832607585926031	2.01441084809667e-14	0.177911465120353	0.287790250862692	4.74315064380495e-39	1.03759307490734e-38	28	29	29	13.6958519484476
HSPA1B	6	31827735	31830255	ENSG00000204388.6	-7.62244558334351	-2.58756541782066	2.48914066471067e-14	0.000350414416067693	0.002742042447417	0.239673097799162	0.0468581594826458	1	1	1	13.6039505601285
SUOX	12	55997180	56006641	ENSG00000139531.12	-7.49252242383767	-0.0601800314584555	6.75623816489278e-14	0.316470171494485	0.413182532991941	2.53508185635285e-60	1.20425521657695e-59	32	32	32	13.1702950494688
RPS26	12	56041351	56044676	ENSG00000197728.9	7.33463831356143	0.0404661293608446	2.22321061682083e-13	0.69083382623519	0.792993461352233	1.69291372721743e-174	4.40698867294894e-171	85	86	86	12.6530193922762
KIF3A	5	132692628	132737638	ENSG00000131437.15	-7.29170769363102	-0.197289918994828	3.06050621570218e-13	0.0283984843061375	0.0371748023033974	1.25722511764575e-05	4.45582736814689e-06	32	32	32	12.5142067341382
TLR10	4	38772239	38782990	ENSG00000174123.10	-7.12146891113047	-0.417045060234973	1.06782823116534e-12	0.00738691387794135	0.0144859117132955	0.00671742926964234	0.00174763088615123	12	12	12	11.9714986014803
SDR9C7	12	56923154	56934405	ENSG00000170426.1	-7.09229834178559	-0.260609246921929	1.31902767918e-12	0.0165768251964871	0.0336182469453308	3.33279326819684e-05	1.13159239445645e-05	17	17	17	11.8797460908911
ZNF652	17	49289206	49362473	ENSG00000198740.8	-6.96324040640912	-0.586172028988124	3.32533631748899e-12	0.00287238586993691	0.00984692853532511	0.0256048575821841	0.00607440987790557	4	4	4	11.4781644245133
MED24	17	40019097	40061215	ENSG00000008838.19	-6.95117157317152	-0.0867290043389339	3.62264954022427e-12	0.132747351673386	0.174601960636032	8.40819504850127e-23	9.12768631614681e-23	82	82	82	11.4409736781401
ZC3H10	12	56118159	56127514	ENSG00000135482.6	-6.94401931762695	-4.99412498601067	3.81098355182103e-12	4.01414343688452e-05	0.00400646314033833	0.155105513669429	0.0316508799397802	1	1	1	11.4189629256358
SEPT8	5	132750817	132807241	ENSG00000164402.13	6.81691867357601	0.0611586317435764	9.30138828462734e-12	0.249045527423231	0.353879125499004	9.41020824287268e-50	3.03551796330698e-49	36	36	36	11.0314522257089
AC090844.2	17	39927742	39939601	ENSG00000264968.1	-6.60304294115083	-0.188957598840049	4.02802802672134e-11	0.0243964543501333	0.0394730126048964	6.69790091403075e-06	2.44132714667945e-06	18	18	18	10.394907516319
PDCD1	2	241849881	241858908	ENSG00000188389.10	-6.45901477158635	-0.167479156502203	1.05386826571172e-10	0.0323787374970222	0.0374510502995618	1.16557067250037e-05	4.14170159072301e-06	35	36	36	9.97721367285219
CFB	6	31945650	31952084	ENSG00000243649.8	6.40002056297696	0.254085031561334	1.55356027548785e-10	0.0179673199661045	0.00482367529561193	0.118684221222168	0.0248418798987858	33	33	33	9.80867189219726
LINC00302	1	152655477	152656804	ENSG00000176075.7	-6.25408563677954	-0.490993047352739	3.9985157335301e-10	0.00400570433169359	0.0165327388940874	0.00376496996739831	0.00101511757258143	9	10	10	9.39810119076292
PPP1R1B	17	39626740	39636626	ENSG00000131771.13	-6.21888895508402	-0.260656124368512	5.00687476022004e-10	0.0126969724627448	0.00877910227420639	0.0351103444057824	0.0081359407611833	21	21	21	9.30043327171785
AC109449.1	16	27213308	27214993	ENSG00000259940.2	-6.1286431931099	-0.346664830309706	8.86316398626584e-10	0.00650170467106919	0.016593255760471	0.00370134828260421	0.000998791371056862	6	6	6	9.05241121530456
NEU4	2	241808825	241817413	ENSG00000204099.11	-6.07919939532233	-0.114420818713808	1.20784086646527e-09	0.0607190948398854	0.121865158960838	6.01194167288685e-16	4.46895235416597e-16	34	34	34	8.91799028042392
AC073508.3	17	40648300	40649718	ENSG00000278834.1	5.69084327768436	0.0735247033238586	1.26413495834291e-08	0.135741359409844	0.222113771322858	2.42727365647265e-29	3.58201392143118e-29	22	22	22	7.8982065585419
TMEM258	11	61768501	61792802	ENSG00000134825.15	-5.59925623741782	-0.150640175506866	2.15273403367315e-08	0.0284165059033318	0.0632610888251847	9.68108437154754e-09	4.46839964669313e-09	7	7	7	7.66700962314596
AL096855.1	1	8424645	8434838	ENSG00000232912.5	5.59593876777453	0.259650722422378	2.19431143312318e-08	0.010511536938218	0.0253391213138039	0.000324620182260138	9.99704750881445e-05	4	4	4	7.65870173405925
NSMCE1	16	27224991	27268794	ENSG00000169189.16	5.57021932220583	0.189627028721262	2.54418866457913e-08	0.0178258600877996	0.0430280015969839	2.52866310713876e-06	9.58446318484192e-07	15	15	15	7.5944506866763
ZNRD1	6	30058899	30064909	ENSG00000066379.14	-5.51920361095232	-0.201012251991119	3.40539436607689e-08	0.0340937904899844	0.110372300480826	1.67073282311578e-14	1.1391428497323e-14	27	42	42	7.46783258680743
SLC25A46	5	110738136	110765161	ENSG00000164209.16	-5.50754001479272	-0.124135588973087	3.63882715547786e-08	0.0471589755292082	0.0777757962347947	1.71493153442811e-10	8.99336295771888e-11	19	21	21	7.43903857293945
NRROS	3	196639686	196662004	ENSG00000174004.5	-5.42924072518394	-0.105228080884579	5.65943055532194e-08	0.0508009183209324	0.087751927253919	1.04433283023789e-11	5.96315978354794e-12	10	10	10	7.24722726476983
MEI1	22	41699499	41799456	ENSG00000167077.12	5.36250620648803	0.181507259522917	8.20751474925236e-08	0.018904001147175	0.036631523559694	1.45904401920256e-05	5.13684020670851e-06	15	15	15	7.0857883281523
TRIM47	17	75874161	75878575	ENSG00000132481.6	-5.29172878573562	-0.085203895847291	1.21165489194298e-07	0.0835924134063887	0.139352989497701	3.54175731389805e-18	2.98765183284051e-18	24	24	24	6.91662105992821
AC073072.1	7	22725395	22727620	ENSG00000179428.2	-5.28809606003272	-0.0614168468595585	1.2359607079423e-07	0.164394439329634	0.234352542080515	4.34593321551943e-31	6.94921511106328e-31	42	42	42	6.9079953355539
NMT1	17	45051610	45109016	ENSG00000136448.11	5.28656937145425	0.0834949302334319	1.24631565471656e-07	0.0849795075812527	0.145545329435484	5.62010394405645e-19	4.97458013380734e-19	36	36	36	6.90437194985977
FBF1	17	75909574	75941140	ENSG00000188878.19	5.2235266626442	0.0604870090027813	1.75547174297508e-07	0.157337645867546	0.239856061941014	6.97599071270588e-32	1.15081629482197e-31	21	21	21	6.75560615678181
SLC22A4	5	132294443	132344206	ENSG00000197208.5	5.13194026644867	0.13319343428194	2.86770517080126e-07	0.0329253015657328	0.0598566080924166	2.47910884896404e-08	1.11077621300494e-08	36	36	36	6.54246550058999
LINC00271	6	135497801	135716055	ENSG00000231028.8	-5.11271208491457	-0.112904226819319	3.17566129681567e-07	0.0415661010588108	0.073366713354466	5.86560079383297e-10	2.9637649346371e-10	19	19	19	6.49816582386713
HCG25	6	33249534	33254989	ENSG00000232940.5	5.09914996263938	0.192918386414249	3.41182173457813e-07	0.0200068044551589	0.00635615936345017	0.0731651665231877	0.0160081050331447	70	72	72	6.46701366851025
C2	6	31897785	31945672	ENSG00000166278.14	5.05975419634922	0.222348874429375	4.19797291377283e-07	0.0129745128491705	0.0143101652279353	0.00706160817687673	0.0018302230481323	42	47	47	6.3769603679063
STMN3	20	63639705	63657682	ENSG00000197457.9	-5.01461813579063	-0.291603672707153	5.31388954326602e-07	0.00592386883045666	0.0108365340610472	0.0191695599703473	0.00464465276912295	12	12	12	6.27458747725894
CRCT1	1	152514502	152516010	ENSG00000169509.5	4.90506163496353	0.239809186506953	9.33980067014548e-07	0.00881605170472124	0.0121406661551273	0.0131393924458092	0.00326315900752646	16	16	16	6.02966239237587
AHI1	6	135283532	135497776	ENSG00000135541.20	-4.87289240553241	-0.0342707901108883	1.09976124477803e-06	0.431860962096444	0.561104014698793	3.55176456578484e-92	5.16533207183929e-91	37	37	37	5.95870158877817
RIC1	9	5629025	5776557	ENSG00000107036.11	4.87157523222596	0.0836055914022587	1.10711990338841e-06	0.0710676682202518	0.112851579514977	8.18115766616441e-15	5.68530930450983e-15	30	30	30	5.95580534157835
ALPK3	15	84816680	84873482	ENSG00000136383.6	-4.85790831984191	-0.106312793429586	1.18632313340416e-06	0.0471233196417985	0.0518685261522988	2.23591793443048e-07	9.25804967798039e-08	43	45	45	5.92579700073548
AC114730.3	2	241724615	241725693	ENSG00000235351.1	-4.85144511143226	-0.0658134961273167	1.22565131421961e-06	0.124412452179603	0.169086650309121	4.57488260435314e-22	4.78670525025974e-22	28	29	29	5.91163306476769
RGL2	6	33291654	33299324	ENSG00000237441.9	4.76709385517646	0.20419855886552	1.86902256751095e-06	0.0100345698881605	0.0136124666397658	0.00861492374051401	0.00220536408565045	22	23	23	5.72838545470126
AC008105.1	17	45238028	45241734	ENSG00000233175.2	4.74366360732562	0.067817374129956	2.09887279802243e-06	0.111826693618521	0.174825176248304	7.84929163070469e-23	8.53519458743012e-23	38	38	38	5.67801388099402
AC072022.1	3	187702313	187733849	ENSG00000228804.5	4.69378300742279	0.157548240121451	2.68198519176917e-06	0.0196213555572766	0.00596178855549086	0.0827141561478791	0.0178927438217299	47	48	48	5.57154362437804
RERE	1	8352397	8817643	ENSG00000142599.17	4.59827065464155	0.115097823779277	4.26012333589917e-06	0.0359126196658237	0.0641496836543541	7.57170660948966e-09	3.5241636379387e-09	20	20	20	5.3705778273468
NPNT	4	105894775	106004027	ENSG00000168743.12	-4.59765979353759	-0.0998990505200147	4.27262912601226e-06	0.0487595453361631	0.0876019919131421	1.08938467197215e-11	6.20679226128167e-12	24	25	25	5.36930480330186
CHP1	15	41230839	41281890	ENSG00000187446.11	-4.58147370053837	-0.0824806977410463	4.61710676212236e-06	0.0679152427754469	0.102962597177766	1.39716354030154e-13	8.99602410306049e-14	29	29	29	5.33563008306971
SIK2	11	111602391	111730853	ENSG00000170145.4	-4.56544430564794	-0.212448874018193	4.98437519614248e-06	0.0103983937366042	0.0140637557070855	0.00757464863484439	0.00195526886439215	7	7	7	5.30238927383658
SYT13	11	45240301	45286319	ENSG00000019505.7	-4.55386356325825	-0.0377468091217904	5.26695227847358e-06	0.316030925134429	0.375404053609587	1.78991344459816e-53	6.59985564938162e-53	60	60	60	5.27844061657502
EEFSEC	3	128153454	128408646	ENSG00000132394.10	4.54403500693019	0.0972812215286803	5.51874865431258e-06	0.0413191945512022	0.056141768231023	6.90202635304784e-08	2.98460752507013e-08	34	34	34	5.25815938497638
LEMD2	6	33771202	33789136	ENSG00000161904.11	4.52324025161223	0.111093674139179	6.09000452325468e-06	0.0376160275230135	0.0909335666729241	4.25646969959956e-12	2.49390749619889e-12	10	10	10	5.21538238480164
FCER1G	1	161215234	161220699	ENSG00000158869.10	4.51430411464545	0.100169682131885	6.35250061286539e-06	0.0429406435556753	0.0760201693572082	2.79976293607859e-10	1.44839739562151e-10	15	16	16	5.19705528437849
FADS2	11	61792980	61867354	ENSG00000134824.13	-4.50753540204916	-0.125194727056957	6.55849903584273e-06	0.0263853629444707	0.0646527020344076	6.58792341572342e-09	3.07617315516513e-09	12	12	12	5.18319554096535
CARF	2	202912214	202987063	ENSG00000138380.17	4.50255558382523	0.088368859896137	6.71411871634617e-06	0.0535968048375148	0.0924994478841986	2.73407064125385e-12	1.62273727345142e-12	30	30	30	5.1730109839998
TDRKH	1	151770107	151791416	ENSG00000182134.15	-4.49738194008577	-0.0887483995591413	6.87953388215618e-06	0.0570921174932028	0.107000175765522	4.40020383781424e-14	2.91243309066446e-14	15	15	15	5.16244098607629
PBX2	6	32184741	32190186	ENSG00000204304.11	4.46025934557486	0.49422106731716	8.1860532841126e-06	0.00301412569538013	0.00467743694721349	0.124432988386763	0.0259159641763705	4	4	4	5.08692543280084
NOA1	4	56963370	56978823	ENSG00000084092.6	4.45586804637156	0.0952851743884219	8.35544155507415e-06	0.050380836424751	0.0604788502415554	2.08794712785762e-08	9.41673355573493e-09	45	45	45	5.07803059426071
LRP1	12	57128493	57213351	ENSG00000123384.13	-4.4323002274908	-0.149548633305948	9.32330727483847e-06	0.0195190599482572	0.0149996372290557	0.00580601495289657	0.00152468508372258	23	23	23	5.03043000219258
PRR3	6	30556886	30563723	ENSG00000204576.11	-4.43141380524467	-0.211624256723241	9.36172349009336e-06	0.0168496374795125	0.00378333816271414	0.167127209462948	0.0338598430266897	58	59	59	5.02864419043567
B3GALT5	21	39556442	39673137	ENSG00000183778.17	4.41769110626231	0.0532828138462343	9.97608532586679e-06	0.159861825315986	0.176672019407912	4.439948870153e-23	4.90163846981985e-23	93	93	93	5.00103984497512
GNPDA1	5	141991749	142013041	ENSG00000113552.15	4.39965929776811	0.101544319234612	1.08420964719201e-05	0.0382479238731807	0.0727051325592859	7.05170316049363e-10	3.54450194674558e-10	28	29	29	4.96488673272816
C11orf1	11	111878935	111885975	ENSG00000137720.7	4.38591100618284	0.116411489602091	1.15501340504911e-05	0.0311567004631804	0.0419069192527559	3.43808037921504e-06	1.28628945468163e-06	24	24	24	4.93741297533454
SCRN2	17	47837692	47841333	ENSG00000141295.13	-4.38537495648374	-0.0353119265684425	1.1578615666983e-05	0.335617046014573	0.444081694676944	2.94086892740673e-66	1.65349080982816e-65	37	37	37	4.93634336151783
AC007220.1	16	11196177	11224969	ENSG00000263033.2	4.3656916275272	0.167167882155244	1.26721151198342e-05	0.0146532895310347	0.00510442766150953	0.108450040868529	0.0228541138388869	36	36	36	4.89715089038829
CDK2AP1	12	123260971	123272334	ENSG00000111328.6	4.35454714818246	0.0471384756875063	1.3334228042016e-05	0.187433906858851	0.292173940901925	9.93398470802904e-40	2.23124447926447e-39	50	52	52	4.87503212184115
ESRP2	16	68229111	68238102	ENSG00000103067.13	-4.3290852293078	-0.266454159957195	1.49729983212716e-05	0.00536891625778323	0.00780858990056536	0.0469533290981769	0.0106369146191957	13	13	13	4.82469122410603
DXO	6	31969810	31972292	ENSG00000204348.9	-4.32491692822258	-0.0801814418281517	1.52589352927562e-05	0.0716285046111074	0.0868357825990553	1.35169434487118e-11	7.65606451683191e-12	45	48	48	4.81647576864933
BCL2L11	2	111119378	111168447	ENSG00000153094.22	4.31752933007662	0.100835440906974	1.57785447033014e-05	0.0357071266007356	0.0553677666757541	8.54115364660278e-08	3.65996860373739e-08	29	33	33	4.80193305540237
TMEM232	5	110289233	110738956	ENSG00000186952.14	4.3163641322053	0.112704096588745	1.58620238267875e-05	0.0349713300667914	0.0546538604791707	1.03953607393994e-07	4.42537635588997e-08	26	26	26	4.79964140209205
LIME1	20	63736283	63739103	ENSG00000203896.9	-4.30474306267843	-0.0827365540640073	1.67179650951335e-05	0.0447756148368649	0.103238084563159	1.29143283663158e-13	8.33173394854209e-14	19	19	19	4.77681658585258
PMM1	22	41576894	41589890	ENSG00000100417.11	-4.29872835204249	-0.056402964625471	1.71780857667313e-05	0.127602753688836	0.166599488901387	9.78651328249771e-22	1.00736363297532e-21	56	58	58	4.76502523324424
RNF39	6	30070266	30075887	ENSG00000204618.8	4.29687712740068	0.0944656262594233	1.73221147992439e-05	0.0921282060870319	0.153413598001205	5.32265072667153e-20	4.98414054708508e-20	32	33	33	4.76139908751644
MSL1	17	40122298	40136916	ENSG00000188895.11	-4.28967418037743	-0.0647078074022485	1.78935432159459e-05	0.0928003729445558	0.118094913714072	1.79684141117748e-15	1.29715278793534e-15	45	45	45	4.74730365346451
ING5	2	241687085	241729478	ENSG00000168395.15	-4.21822437558701	-0.0856196587161848	2.46233727030908e-05	0.0551604219736971	0.120055859594778	1.01724400215747e-15	7.45729928902877e-16	12	13	13	4.60865246131443
AP001107.9	11	66347950	66364804	ENSG00000255468.6	-4.1903869857404	-0.155694438716817	2.78479092729865e-05	0.0156431126265167	0.0198108298633556	0.00150302520286072	0.000427100900921573	28	28	28	4.55520740462988
TAB2	6	149218641	149411613	ENSG00000055208.18	4.11978388044863	0.161660217499417	3.79227934824069e-05	0.0144646388379837	0.0244824826982427	0.000411251232760724	0.000125241945999562	19	19	19	4.42109967899984
FLG-AS1	1	152168125	152445456	ENSG00000237975.6	-4.11484133373668	-0.027959613236036	3.87445832600069e-05	0.452176166639211	0.537121971671945	2.41163233045556e-86	2.80265852572837e-85	52	52	52	4.41178900605382
ZNF322	6	26634383	26659752	ENSG00000181315.10	4.10614104382145	0.0381876362488844	4.02323877008425e-05	0.307200838846614	0.370125649274755	1.50270922078112e-52	5.40310606298799e-52	54	54	54	4.39542419227266
FBXL20	17	39252644	39402523	ENSG00000108306.11	-4.09041962449491	-0.0804141392269262	4.30593417226398e-05	0.0580015111374394	0.028633616337388	0.000130989054068045	4.1926763753585e-05	79	79	79	4.36593261381607
IGLON5	19	51311848	51330354	ENSG00000142549.9	4.06876157113433	0.0556365763315307	4.72636815340783e-05	0.114816616675695	0.151865282419851	8.47718626861498e-20	7.85889941359731e-20	55	55	55	4.32547245266423
TNK2	3	195863364	195911945	ENSG00000061938.16	-4.05935665472992	-0.145112084765931	4.92081048737422e-05	0.0175115152310472	0.0554501472154511	8.34966042034683e-08	3.58381114463803e-08	13	15	15	4.30796336040231
AC005840.2	12	6393905	6396148	ENSG00000256433.2	4.05921046569419	0.0593036838827179	4.92389189922647e-05	0.105277181990599	0.19386289198187	2.08117833694191e-25	2.57251572137609e-25	16	16	16	4.30769149028272
PVT1	8	127794533	128101253	ENSG00000249859.9	4.00926515030234	0.104414904894065	6.09079949510567e-05	0.0322378404484587	0.0610266327090183	1.79491839936907e-08	8.13887297315287e-09	28	28	28	4.21532569693635
AC007381.1	2	60350595	60353016	ENSG00000228590.1	3.99240736354954	0.0936617859745512	6.54058872397542e-05	0.0389654600007162	0.0553257989609537	8.64038658357991e-08	3.69944608466202e-08	24	24	24	4.18438315869919
B3GALT5-AS1	21	39597147	39612821	ENSG00000184809.12	3.99042774100078	0.0614349414773251	6.59542410949538e-05	0.0990712332230037	0.181130276507845	1.11647616467623e-23	1.27754192901383e-23	11	11	11	4.18075727252225
UQCC2	6	33694293	33711727	ENSG00000137288.9	3.97403901259218	0.071816955403494	7.06639809458064e-05	0.0803566836624695	0.128824620951925	7.87946356372893e-17	6.17081809295299e-17	17	17	17	4.1508018996765
CRYAB	11	111908565	111923722	ENSG00000109846.7	-3.97328619065605	-0.059760076921379	7.0887790562961e-05	0.092952308159263	0.118363683649148	1.66215973629019e-15	1.20292742914668e-15	60	60	60	4.14942855956654
ZNF165	6	28080975	28089563	ENSG00000197279.3	-3.96515018843079	-0.143620698867966	7.33497487271848e-05	0.0192285790114168	0.0229465514822126	0.000628964406284817	0.0001873576529766	24	25	25	4.13460136957235
AC133528.1	2	241581922	241582726	ENSG00000273113.1	-3.95137891443182	-0.071408242197871	7.7702184023665e-05	0.0677599147392658	0.0517172527738462	2.33081955331426e-07	9.63720375386658e-08	71	72	72	4.10956677404213
HCG11	6	26521709	26527404	ENSG00000228223.2	3.92844468907887	0.0838330785323516	8.5497008829893e-05	0.0570016585112529	0.0946970917031906	1.46742764515761e-12	8.8631180566713e-13	30	30	30	4.06804907908932
AF064860.2	21	39727755	39730680	ENSG00000231713.2	3.92734362128158	0.126862320592754	8.5889229306021e-05	0.0226325824643663	0.0565429965054498	6.18003748432224e-08	2.68488947421724e-08	6	6	6	4.06606129421582
GADD45G	9	89605013	89606555	ENSG00000130222.10	3.92248324008823	0.248674016946293	8.7640991511135e-05	0.00521386221768938	0.00872840676731805	0.0356441183430202	0.00825228365844925	13	14	14	4.05729271776835
BAG6	6	31639028	31652705	ENSG00000204463.12	-3.90714241652274	-0.124364563122254	9.33941104898284e-05	0.0430000607419353	0.0877381285958767	1.04840018248249e-11	5.98113667817507e-12	22	22	22	4.02968050987713
MPHOSPH9	12	123152320	123244014	ENSG00000051825.14	-3.90179871812218	-0.112780592810289	9.54805388110251e-05	0.0263908981675069	0.0357532980500244	1.85608348815997e-05	6.46734276021958e-06	41	41	41	4.02008513886936
TCP11	6	35118071	35148610	ENSG00000124678.17	3.89014886346809	0.0414749756055828	0.000100182745555479	0.187582506669501	0.283851049697452	1.91721822794963e-38	4.11111826523133e-38	23	23	23	3.99920707043793
MLEC	12	120686869	120701864	ENSG00000110917.7	3.88778903448582	0.0583508757324636	0.000101161491291548	0.111867021074745	0.177429050104389	3.51393322220204e-23	3.90750190175225e-23	14	14	14	3.99498477704495
AC131097.4	2	241844380	241845036	ENSG00000235151.1	-3.87858967479173	-0.101118109626719	0.000105063797338162	0.031274860505831	0.0335478684651335	3.39774559758701e-05	1.15259351388918e-05	26	26	26	3.97854690647212
AL589986.2	1	152205858	152207057	ENSG00000236427.1	-3.86575938592996	-0.30373953292208	0.000110744078904455	0.00321564423671392	0.003842105537775	0.163861114914691	0.0332550739922294	7	8	8	3.9556794846793
C12orf65	12	123232916	123257959	ENSG00000130921.7	3.84794614296841	0.177126527612237	0.000119112229556216	0.0102203715371024	0.0265562243996323	0.000232063132693847	7.22960928513912e-05	14	14	14	3.92404364610654
AL049552.1	6	135301568	135307158	ENSG00000234084.1	-3.84553619691544	-0.0551378516857144	0.000120289104783492	0.101155776719563	0.121612722845854	6.47005573505524e-16	4.80126353934447e-16	47	47	47	3.91977370721287
AC093462.1	18	54268346	54270028	ENSG00000277324.1	3.82159776992475	0.0807092634646017	0.000132589827325349	0.0498972649593029	0.0531620294240868	1.5669032307801e-07	6.56942900917542e-08	39	39	39	3.87748979498058
TIMELESS	12	56416373	56449403	ENSG00000111602.11	3.81956781936336	0.0944424035033661	0.00013368570026875	0.041217062538972	0.0228274614663932	0.000650058107971581	0.000193343797955608	58	58	58	3.87391504469393
NBEAL1	2	203014879	203226378	ENSG00000144426.18	3.81684504179578	0.133584636943499	0.000135169001953728	0.0173348221252055	0.038044931559567	9.90530413458483e-06	3.55269527685879e-06	148	148	148	3.86912289289118
UBXN7	3	196347662	196432474	ENSG00000163960.11	-3.81287833213552	-0.428738843329238	0.000137357739504473	0.00162000808443181	0.00467811483569796	0.124405639635559	0.0259123413379309	3	3	3	3.86214686497011
TSKU	11	76782251	76798154	ENSG00000182704.7	3.81280772327022	0.0636766501441202	0.00013739700058299	0.0824447565463266	0.0967042774593587	8.30340972284188e-13	5.09077128947291e-13	46	46	46	3.8620227479495
AC244517.1	5	141118680	141120765	ENSG00000272108.1	3.81039247274645	0.0973577516264549	0.000138746350021936	0.03400190287326	0.0305099738398715	7.82114975062293e-05	2.56358561725675e-05	56	56	56	3.85777843297056
AL135905.1	6	63571005	63572408	ENSG00000266680.1	3.79299379123332	0.464332529448092	0.000148841879435069	0.00145344381124819	0.00358760221838469	0.17855536136198	0.0359111918677563	4	5	5	3.8272748547542
LINGO4	1	151800264	151806154	ENSG00000213171.2	3.76136740998834	0.0318381962915675	0.00016898699257924	0.3918169032535	0.510886679584257	2.67128854505299e-80	2.43996192615523e-79	59	59	59	3.77214672301039
MAP3K3	17	63622415	63696303	ENSG00000198909.7	-3.72936040991669	-0.051002579129547	0.000191966415295768	0.115651044980845	0.142349802729137	1.45536890610929e-18	1.25326252195213e-18	52	55	55	3.71677474487737
AL583810.2	14	104842663	104845916	ENSG00000258811.1	-3.71797454578389	-0.166739525414199	0.000200826499556631	0.0117897786613258	0.0269786296706181	0.000206567847051505	6.46707023053217e-05	5	5	5	3.69717898150765
ARF4-AS1	3	57597715	57600927	ENSG00000272146.5	3.71184464068475	0.130822129191401	0.000205754269753288	0.0257495566350107	0.0161503859999258	0.00419339269312951	0.00112364684551104	46	46	46	3.6866511436683
MPDU1	17	7583529	7592789	ENSG00000129255.15	3.71079715060241	0.20437861697782	0.000206607615929497	0.00615555552622964	0.00846708313677463	0.0385331323026804	0.00885577391948974	10	10	10	3.68485367364315
EP300	22	41091786	41180079	ENSG00000100393.12	3.70482750505419	0.0963528929492016	0.000211534635616729	0.0327658081278386	0.0520408594216672	2.13249678654378e-07	8.84389065733218e-08	23	23	23	3.67461851327381
WDPCP	2	63121383	63827843	ENSG00000143951.15	3.69759913879459	0.149242619568505	0.000217648228227438	0.0141275498909826	0.0155321837146884	0.00499336703110403	0.00132342906221696	12	12	12	3.66224486388071
RMDN2-AS1	2	37949911	38067041	ENSG00000235848.4	-3.69262156861713	-0.261708298896841	0.000221954181650529	0.00432493748567166	0.0109275159130436	0.0186686086402352	0.00453171150071593	7	7	7	3.65373666838747
FAM171A2	17	44353215	44363875	ENSG00000161682.14	-3.6778045796129	-0.0707985388412397	0.000235250081878429	0.0497694996358888	0.0536718138862768	1.36195045681886e-07	5.73415160319381e-08	46	46	46	3.62847021674515
TREH	11	118657316	118679690	ENSG00000118094.11	3.67528613268286	0.158212494536836	0.000237582992706425	0.0117274647531629	0.00281167094864168	0.233787076492468	0.0458209545205143	21	21	21	3.62418465139334
LST1	6	31586124	31588909	ENSG00000204482.10	3.66847537565667	0.141800549082932	0.000244001189428257	0.0229310355569549	0.0184515811655688	0.00219704427015922	0.000611105888386895	22	25	25	3.61260805660853
AC008035.1	12	46537502	46652550	ENSG00000272369.1	-3.65858773380761	-0.0786358800598073	0.000253608924187825	0.0478568953494157	0.109464185866225	2.16920511506531e-14	1.46671927071958e-14	5	5	5	3.59583546822983
DEPTOR	8	119873717	120050913	ENSG00000155792.9	-3.65635689025718	-0.0602963101183724	0.000255825125088446	0.0807319073660248	0.124983258383703	2.42321484644146e-16	1.8417829703769e-16	54	54	54	3.59205680484789
SMARCA4	19	10960825	11079426	ENSG00000127616.17	-3.65537018183154	-0.0434226089197221	0.000256811138456029	0.151014846786378	0.197538709474043	6.51830760732777e-26	8.26519320320056e-26	58	58	58	3.59038614390114
SLC39A7	6	33200445	33204439	ENSG00000112473.17	3.65349500891322	0.135074661288923	0.000258694819411689	0.0162711623390075	0.00668493873605436	0.0661054364830988	0.0145958865746408	49	53	53	3.58721226832035
C5orf63	5	127042558	127073492	ENSG00000164241.13	-3.64126852783385	-0.073682350911249	0.000271297982929522	0.0541772075003139	0.1049049560464	8.01860914996595e-14	5.22896362079339e-14	31	31	31	3.56655343515781
ZBTB7B	1	155002630	155018522	ENSG00000160685.13	3.63701106723489	0.0670631685867815	0.000275820084428011	0.0632135403950514	0.0945850476951948	1.51477492454285e-12	9.13425573011685e-13	18	19	19	3.5593741129293
MRPL27	17	50367857	50373214	ENSG00000108826.15	3.63518857955933	0.348816504531685	0.000277777367017514	0.00239979714805975	0.0139764987731482	0.00776529399856164	0.00200184129745871	1	1	1	3.55630314297506
RAD50	5	132556019	132646344	ENSG00000113522.13	-3.62341292856118	-0.0706343765986708	0.000290741106552958	0.0611475454330662	0.0938975133265174	1.84054190747004e-12	1.10576828367571e-12	55	55	55	3.53649356098145
RPRD2	1	150363091	150476566	ENSG00000163125.15	3.62221838930537	0.0636210588228068	0.000292087364091254	0.0646778779662497	0.0459908907519909	1.12236710605053e-06	4.39227776906764e-07	74	87	87	3.53448723051067
POLI	18	54269404	54321266	ENSG00000101751.10	3.62018473427913	0.0231550431929196	0.000294392755147655	0.540163671150957	0.629240379365758	1.15315835806905e-110	4.0025318403592e-109	87	87	87	3.53107288196399
HM13	20	31514428	31577923	ENSG00000101294.16	3.61329316689437	0.162826010526022	0.000302332539066378	0.00859668129809988	0.0109175364587652	0.0187228915814571	0.00454361735313222	15	26	26	3.51951510860623
LINC00392	13	73564244	73588070	ENSG00000228295.1	-3.61191480389441	-0.213819048017451	0.000303944429489103	0.00547276651345047	0.0060333488779426	0.0808866644447949	0.0175382273393403	8	8	8	3.51720581169495
AL365277.1	1	39565160	39573203	ENSG00000228060.1	-3.5995630612181	-0.120796762052243	0.000318752328444231	0.0195764329463487	0.037931252902678	1.02186868746843e-05	3.65703319559372e-06	20	20	20	3.49654663408179
RBM6	3	49940007	50100045	ENSG00000004534.14	-3.58051055068417	-0.0248381846108313	0.000342923495345814	0.430438793157351	0.500008879501976	6.89705871034039e-78	5.69981128449728e-77	96	96	96	3.46480275825201
INPP5B	1	37860697	37947057	ENSG00000204084.12	3.58030563598197	0.0311163741680117	0.000343192545200358	0.270765538307494	0.40562121804403	6.44393696747832e-59	2.90222148568337e-58	51	53	53	3.46446215442913
PSMB8	6	32840717	32844703	ENSG00000204264.8	-3.57836026563973	-0.214603711909966	0.000345756641171893	0.0105081911898232	0.0206504330187581	0.0011896346956032	0.000342458696073095	15	15	15	3.46122946936296
HOXB-AS2	17	48557262	48560333	ENSG00000239552.2	-3.5689843148628	-0.157127217462854	0.000358367877713375	0.0103448526679968	0.0134120361996886	0.00912260248327988	0.00232435503456255	28	28	28	3.44567092522932
HSD3B7	16	30985207	30989152	ENSG00000099377.13	3.56235851291774	0.0310048784049866	0.000367537998431359	0.273751542895563	0.310822861782949	1.15278273862161e-42	2.88550102758381e-42	86	86	86	3.43469775411458
CR936218.1	17	46035313	46035770	ENSG00000262372.1	3.56230222278511	0.121918742159145	0.000367616835583417	0.0197099728435068	0.00622817935389947	0.0761274386296677	0.0165919920462126	49	52	52	3.43460460764079
REEP2	5	138439017	138446969	ENSG00000132563.15	-3.55642675304928	-0.2032856978921	0.000375933231216367	0.00588558937267621	0.0143332914671321	0.00701531158887646	0.00181931073284453	12	12	12	3.42488928243729
BOLA2	16	29443056	29454964	ENSG00000183336.8	-3.55638587889275	-0.0450350013646198	0.000375991697426259	0.139054190395193	0.214218445720673	3.14810059815094e-28	4.41310037873316e-28	50	54	54	3.42482174497067
AC008014.1	12	46383679	46876159	ENSG00000257261.5	-3.553638833435	-0.0323929436446339	0.000379940597645181	0.261567323353246	0.334486021143666	1.66816482565926e-46	4.8554213903134e-46	49	49	49	3.42028429846615
SPATA33	16	89657802	89671272	ENSG00000167523.13	3.55308280190447	0.153865868703882	0.00038074460026533	0.0116872723774242	0.0105121626646406	0.0210711563186883	0.00506251777466686	20	21	21	3.41936624712941
ZNF646	16	31074422	31084196	ENSG00000167395.10	3.54815875163	0.0553759860913326	0.000387934326681857	0.0888125753529425	0.167052606881781	8.52181029630815e-22	8.79617553839285e-22	13	13	13	3.41124178980205
ESYT1	12	56118250	56144671	ENSG00000139641.12	3.54171407992391	0.189923377792899	0.000397536126331515	0.00803351980287984	0.00400972725577567	0.154937085629276	0.0316189890208224	14	14	14	3.40062339844522
BCKDK	16	31106107	31112791	ENSG00000103507.13	-3.54070519379673	-0.121309662956343	0.000399059196960222	0.0180329388700913	0.0208841509385841	0.00111475668404251	0.000321971789740446	20	22	22	3.39896267572621
DDX5	17	64499616	64508199	ENSG00000108654.13	3.53975309100181	0.0651029071192588	0.000400501542880662	0.0602640604194776	0.127290275374693	1.2348298103628e-16	9.56698153399169e-17	29	32	32	3.39739580651291
GAL3ST3	11	66041952	66049180	ENSG00000175229.6	3.52450108540844	1.25924572345271	0.000424281076523503	0.000165902622882921	0.00394943132621282	0.158082078369392	0.0321926669001683	6	6	6	3.37234633788856
DTYMK	2	241675742	241686991	ENSG00000168393.12	3.52356460967767	0.118426423381453	0.000425783273843256	0.0198202705187831	0.0329106183597784	4.04670124505561e-05	1.36349499129265e-05	15	15	15	3.37081140306739
MRPL10	17	47823272	47831534	ENSG00000159111.12	3.51973330589033	0.121219874994327	0.000431980924964204	0.0178034515408329	0.00776277116602833	0.0476068913029771	0.0107774708535134	42	42	42	3.36453542995751
PRSS53	16	31083425	31089628	ENSG00000151006.7	3.51887355234786	0.0614369789094687	0.000433383214739807	0.0777735281345617	0.0914928464007547	3.63428182001279e-12	2.14286593729786e-12	49	52	52	3.36312791324473
VSIG10L	19	51331536	51342124	ENSG00000186806.5	3.51664953259871	0.0597079228617244	0.000437030413434755	0.0743206551938613	0.139035154394738	3.89144281974454e-18	3.27414155402131e-18	26	26	26	3.35948833893968
DDX42	17	63773603	63819317	ENSG00000198231.12	3.5157656858421	0.0604846402555625	0.000438487785322903	0.0744398550679078	0.07655366148012	2.41248605495119e-10	1.25352844531918e-10	80	90	90	3.35804249999634
TDRKH-AS1	1	151790804	151794402	ENSG00000203288.3	3.51460159943935	0.0653759162755308	0.000440414166341024	0.0723187009978797	0.0920819890031225	3.07670846712495e-12	1.81987720766121e-12	34	35	35	3.35613871998006
JAZF1	7	27830573	28180743	ENSG00000153814.11	-3.50930633929001	-0.106979292800662	0.000449277109862746	0.0277156285494687	0.0123248004709192	0.0124607354572775	0.00310659393468602	46	46	46	3.34748570763341
ADAP1	7	897901	955407	ENSG00000105963.13	3.50386446599562	0.0417088927283155	0.00045855867907759	0.148827166603334	0.272792577058633	9.29451539096233e-37	1.85263848610312e-36	20	20	20	3.338605082308
GOSR1	17	30477362	30527592	ENSG00000108587.15	-3.50172395659578	-0.138199351092906	0.000462258284873961	0.0132661557599417	0.0223707251329749	0.000737775043603977	0.000217826256251532	10	10	10	3.33511529640935
VKORC1	16	31090842	31095980	ENSG00000167397.14	3.4954049246021	0.053207653273862	0.000473343054774683	0.0935289460642476	0.154734205409242	3.57649529188981e-20	3.376976195634e-20	25	25	25	3.32482399077679
SECTM1	17	82321024	82334074	ENSG00000141574.7	-3.4940681618066	-0.222098696244252	0.000475719543029665	0.00625174970957286	0.0188583169580263	0.00196082044979495	0.000549747201515758	11	11	11	3.32264900696647
HLA-B	6	31269491	31357188	ENSG00000234745.10	-3.48659553398606	-0.073849778693749	0.000489210619439835	0.0769554251931026	0.135866831422287	9.9308182298753e-18	8.16031582918761e-18	20	21	21	3.31050412417446
CYP21A2	6	32038265	32041670	ENSG00000231852.6	3.48638730502219	0.11125149843604	0.00048959161624872	0.0463452671165574	0.0601678786269573	2.27506096489317e-08	1.02216652900557e-08	80	87	87	3.31016602764373
TPX2	20	31739271	31801805	ENSG00000088325.15	3.4852994820974	0.133322499506506	0.000491586509969604	0.014378978789919	0.0501277938864446	3.60682538014438e-07	1.46868114802455e-07	10	10	10	3.30840004345472
TNRC18	7	5306790	5425414	ENSG00000182095.14	3.48208376127536	0.153130422279099	0.000497528039551009	0.0105471449913436	0.0158641784158835	0.00454618511169173	0.00121132215182695	17	17	17	3.3031824383773
SSTR5	16	1078781	1080142	ENSG00000162009.8	-3.47302263072361	-0.167583558784787	0.000514631959227602	0.00902724010801297	0.00355170443622851	0.180747420988687	0.0363084514825654	21	21	21	3.28850324710894
EIF5A	17	7306999	7312463	ENSG00000132507.17	3.46865370978874	0.0302322596339296	0.000523073205520965	0.289766797831735	0.375732827067507	1.56682606605618e-53	5.78547176849022e-53	43	43	43	3.28143752618253
AC087289.2	17	75897060	75900148	ENSG00000267342.1	-3.46621675924594	-0.0755152891101969	0.000527837552971339	0.0463630931594577	0.0580732732426911	4.05397829370417e-08	1.78265302315977e-08	29	29	29	3.2774997151617
PAAF1	11	73876699	73931124	ENSG00000175575.12	-3.46041894292372	-0.0474901473436413	0.000539335579415074	0.102546924062708	0.249608936699146	2.64134267465494e-33	4.64904427080668e-33	64	66	66	3.2681409288052
AC025031.4	12	46388856	46392126	ENSG00000275481.1	-3.45897409934512	-0.141599359879517	0.000542237044865	0.0136172159801912	0.015024195849907	0.00576573659007934	0.00151502480106554	12	12	12	3.26581081535961
OTX1	2	63050057	63057836	ENSG00000115507.9	-3.45082319813784	-0.262194922456865	0.000558879556478975	0.00393388684163202	0.00951472899475548	0.0282358554949343	0.00665185004447174	13	13	13	3.25268177635789
POM121C	7	75416787	75486271	ENSG00000272391.5	3.44768577819265	0.0375549772595193	0.00056541141112579	0.151701902620394	0.312659810555126	5.86657364110105e-43	1.48848435251107e-42	24	29	29	3.24763543083243
ADAM19	5	157395534	157575775	ENSG00000135074.15	3.44688837195631	0.0384496162519925	0.000567082840382053	0.168258733088186	0.158944697247078	1.00287012043479e-20	9.82562636619388e-21	84	85	85	3.24635349402971
TNFRSF6B	20	63696651	63698684	ENSG00000243509.4	-3.44585831969997	-0.0737397845196997	0.000569248725965015	0.0391065267832965	0.0774528961248133	1.87681427123155e-10	9.8146205252805e-11	29	29	29	3.24469793270576
LINC00638	14	104821201	104823718	ENSG00000258701.1	-3.4360450604495	-0.0581765702063321	0.000590272788381269	0.08185922186327	0.162265683149776	3.66320582443197e-21	3.67194763469153e-21	9	9	9	3.22894723732472
CFAP69	7	90245174	90311063	ENSG00000105792.19	3.43572824727672	0.223291238953437	0.000590963427661838	0.00535369491300231	0.00448249631593301	0.132581677116238	0.0274418606855713	20	20	20	3.22843939501742
FAM208A	3	56620133	56683237	ENSG00000163946.13	3.430701605963	0.0566060112576035	0.000602022431761547	0.0763703440743441	0.114092127218662	5.71967884500596e-15	4.00039046219873e-15	34	34	34	3.2203873263356
ACTN3	11	66546395	66563329	ENSG00000248746.5	-3.42699996782226	-0.178974412460852	0.000610289142293416	0.00789000505183876	0.0204859330838714	0.00124535877310144	0.000357432719318551	15	15	15	3.21446435654513
GABBR1	6	29555629	29633976	ENSG00000204681.10	-3.42560209083326	-0.186576114040103	0.000613438347413614	0.0167307494566923	0.0281881093953391	0.000148067256634009	4.71381072187707e-05	26	28	28	3.21222907877809
SPRR2B	1	153070224	153070840	ENSG00000196805.7	3.42378474999128	0.072562349030645	0.000617555151880829	0.0464844213188958	0.0885478169074815	8.34514798470308e-12	4.79454156507056e-12	50	50	50	3.20932425088136
COL15A1	9	98943179	99070792	ENSG00000204291.10	-3.42341636649778	-0.179613932960707	0.000618392774859572	0.00805126153904435	0.00256838722806269	0.255156549193918	0.049565172335834	14	14	14	3.20873559324392
UTP6	17	31860899	31901765	ENSG00000108651.9	3.41951408261698	0.162829146726716	0.000627330852796786	0.0092555375956472	0.0133172206226058	0.00937330136697113	0.00238496276797907	25	26	26	3.20250335287412
TMIGD3	1	111483348	111563962	ENSG00000121933.18	-3.41531811424176	-0.0776308770715319	0.000637075610986204	0.0396472894118452	0.0601739786524975	2.27123434063078e-08	1.02062340938933e-08	14	14	14	3.19580902059188
FAM138B	2	113577382	113578852	ENSG00000226516.7	-3.4104006217886	-0.115786965877954	0.000648675190610857	0.0201369932064554	0.029705652534894	9.75525185595553e-05	3.16289034905293e-05	39	41	41	3.18797271188455
TRPC1	3	142724074	142807888	ENSG00000144935.14	3.40797009222516	0.13943390837081	0.000654480676437718	0.0111878079304546	0.0269852953367327	0.000206188915785621	6.45675997557115e-05	27	27	27	3.18410317148199
AC068768.1	12	123252030	123261483	ENSG00000235423.8	3.40687348363721	0.261360272188809	0.000657115787033521	0.00351708076315575	0.00562579716428977	0.0919104950790047	0.0196906563304046	4	4	4	3.18235809887373
TLR6	4	38823715	38856817	ENSG00000174130.12	3.40183411912731	0.0429840085477641	0.000669352524734525	0.151852444406713	0.190868831930274	5.33761010449746e-25	6.50508096202589e-25	43	43	43	3.17434509415482
CAPG	2	85394748	85418432	ENSG00000042493.15	-3.3982713465729	-0.0305572109559094	0.000678131232940657	0.267006685756533	0.357993969062049	1.87025497083876e-50	6.21000375449551e-50	47	47	47	3.16868625270099
TNFRSF13C	22	41922023	41926818	ENSG00000159958.6	3.37733048726319	0.0485480376736248	0.000731930511923399	0.0954360102996133	0.136331108377626	8.65861070786209e-18	7.13971276158942e-18	39	39	39	3.13553014806827
SPATA32	17	45254393	45262112	ENSG00000184361.12	3.37626918844476	0.0683847530660601	0.000734759925010839	0.0511356974474251	0.0680023859833452	2.60446104351726e-09	1.25857180414595e-09	22	22	22	3.13385453884048
BBS1	11	66510606	66533627	ENSG00000174483.19	3.3756619423733	0.0680244228880793	0.000736383403651549	0.0530406092657584	0.0964993137907145	8.8009633162225e-13	5.38567116439492e-13	55	57	57	3.13289600803301
ELAC1	18	50967991	50988121	ENSG00000141642.8	3.37094515482516	0.220807822180282	0.000749107697860973	0.00487705391122326	0.0183388793455828	0.00226745009040711	0.000629344307507779	8	8	8	3.12545574007841
NEK6	9	124257606	124353307	ENSG00000119408.16	-3.36984196809279	-0.0703499387414446	0.000752113039023086	0.0590197984279584	0.0723242435787415	7.84013505816517e-10	3.92790982989921e-10	46	46	46	3.12371688210169
COL11A2	6	33162681	33192499	ENSG00000204248.10	3.36161554121892	0.128630718899259	0.000774879302898512	0.0150893126087157	0.0278007511927124	0.000164722536499344	5.21724400241202e-05	23	23	23	3.11076593899992
PSMG1	21	39174769	39183851	ENSG00000183527.11	-3.36145797292632	-0.0239095029505759	0.000775321545330564	0.404826143970229	0.515242021531087	2.79248780736366e-81	2.6725724626305e-80	37	37	37	3.11051814729818
DEFB124	20	31465506	31476757	ENSG00000180383.3	3.35374444907298	0.181350571321751	0.000797259573608366	0.00658711485559291	0.00900429273725222	0.0328380704256938	0.00765231230093729	35	36	36	3.09840025698269
MRPL43	10	100969458	100987515	ENSG00000055950.16	-3.35326385689419	-0.121915976448779	0.000798645311460819	0.0176809805609151	0.0283596983120458	0.000141239824238007	4.50416695117775e-05	24	24	24	3.09764605357174
TARS2	1	150487364	150507609	ENSG00000143374.16	3.34461514093952	0.0644181452054663	0.000823968201866201	0.056784205897871	0.0720532155746716	8.45412607276843e-10	4.22738365553112e-10	41	48	48	3.08408954803651
DCAKD	17	45023340	45061109	ENSG00000172992.11	-3.3435711791177	-0.0256956293688729	0.000827074736306326	0.357382312879006	0.438287607210735	4.03706782961249e-65	2.20783290343528e-64	44	44	44	3.0824552448623
UBAC2	13	99200774	99386434	ENSG00000134882.15	3.34350703848322	0.111140065392168	0.000827265954495597	0.0212644845863307	0.00904723769919327	0.0324224119775715	0.00756289782326523	81	81	81	3.08235484836565
DOCK9-DT	13	99087819	99088625	ENSG00000260992.1	-3.34194203087898	-0.0357776892850788	0.000831944334935269	0.197580148579431	0.286055319653694	8.78289135105286e-39	1.90530001999623e-38	68	68	68	3.07990573120831
ITPR3	6	33620365	33696574	ENSG00000096433.10	3.32897548310938	0.0372043463549414	0.000871660770249616	0.179297844847757	0.263012228296945	2.74245631421992e-35	5.19211290452131e-35	41	41	41	3.05965249932522
CAMP	3	48223347	48225491	ENSG00000164047.4	3.32440157972001	0.203534507395141	0.000886085028394852	0.00514938955162486	0.0147849240493489	0.00617057857111099	0.00161245074391658	4	4	4	3.05252460137382
AC004846.1	14	73242651	73245979	ENSG00000258376.2	-3.32112168213565	-0.0274444401112429	0.000896564394559852	0.317630928812985	0.416387635309686	6.35236938388485e-61	3.05100953661971e-60	44	44	44	3.04741851235092
SREK1IP1	5	64718144	64768685	ENSG00000153006.15	3.31666819801715	0.111959091220627	0.00091097734486117	0.0188634359354728	0.0538134499383403	1.30991739257204e-07	5.5266995086781e-08	19	20	20	3.04049242338279
STARD3	17	39637065	39663484	ENSG00000131748.15	3.31383671875072	0.115294404445686	0.000920252293922958	0.0148005727039286	0.0225526659409576	0.000701488497415863	0.000207630819487824	20	20	20	3.03609309130934
FCER1A	1	159289714	159308224	ENSG00000179639.10	-3.31113013666706	-0.213422421287754	0.000929199849329103	0.00504386688008264	0.0106107443869188	0.0204734933303275	0.00493212523875766	7	7	7	3.03189086929318
PLCE1	10	94030812	94332823	ENSG00000138193.15	3.30850791278157	0.0855929732537653	0.000937945343004817	0.0326827487789398	0.0418517452734961	3.49045498979053e-06	1.30516910641981e-06	26	26	26	3.02782246857511
R3HDM2	12	57253762	57431005	ENSG00000179912.20	3.30830667372091	0.123195977717119	0.000938619645011663	0.0212441462889539	0.00508198864068023	0.109231310056756	0.0230075787846003	36	36	36	3.02751036038255
ABT1	6	26596952	26600744	ENSG00000146109.4	-3.30746159642902	-0.11006126669632	0.000941456194403345	0.0242811359500587	0.0296027889125498	0.000100349566224252	3.24751036092404e-05	17	18	18	3.02619988273335
MST1R	3	49887002	49903873	ENSG00000164078.12	3.30247241117273	0.0858014636649835	0.000958365149871386	0.0308492951017105	0.0552298745821969	8.87154305122395e-08	3.79467271089039e-08	29	29	29	3.01846898741484
MAT1A	10	80271820	80289684	ENSG00000151224.12	3.29868134363563	0.0311772421115943	0.000971401135268925	0.238105234827609	0.316792720066481	1.27501793015477e-43	3.33245321866959e-43	81	83	83	3.01260139330611
GAS8	16	90019629	90044975	ENSG00000141013.16	-3.29368697872642	-0.0489081245220013	0.000988825498725679	0.0849389267299885	0.152293047578272	7.45493425211391e-20	6.9383860299434e-20	27	27	27	3.00488034301064
PSEN1	14	73136418	73223691	ENSG00000080815.18	-3.29274109064243	-0.101074620431648	0.000992157935941289	0.0240757281116213	0.0582475740818609	3.86380567514074e-08	1.70276773729289e-08	14	14	14	3.00341918949076
GGA3	17	75236599	75262363	ENSG00000125447.16	-3.28673670955633	-0.0954135959088943	0.0010135554992131	0.0256435879868541	0.0637346584584287	8.49279262247499e-09	3.94159671487336e-09	17	17	17	2.99415246567636
DLG4	17	7189890	7219702	ENSG00000132535.18	-3.2786838296276	-0.140338111828834	0.00104292411950286	0.0141304913247535	0.0110384748064969	0.0180758527410165	0.00440095524663742	32	33	33	2.9817472885821
CPNE1	20	35626031	35664956	ENSG00000214078.12	-3.27718198639852	-0.0214321272002804	0.00104848766698168	0.56478820105678	0.640528020710489	4.72444463388283e-114	1.95216859592739e-112	108	108	108	2.97943667363288
UBA7	3	49805207	49813946	ENSG00000182179.12	-3.27620128700163	-0.0434645147715373	0.00105213545508184	0.114203351423131	0.159114484487019	9.52626298972543e-21	9.34743436986571e-21	80	80	80	2.97792834420546
IL36B	2	113022091	113052867	ENSG00000136696.10	-3.27270214190669	-0.0260010552035613	0.00106524670391264	0.320236246885317	0.405749653653363	6.10143454556597e-59	2.75272768820259e-58	72	72	72	2.97254980091983
ADORA2A-AS1	22	24429206	24495074	ENSG00000178803.10	-3.27206018896611	-0.0547955158521553	0.00106766843974183	0.0813241456091048	0.153988551293796	4.47696140123225e-20	4.21040984025153e-20	36	36	36	2.97156359482313
AL138762.1	10	100911103	100912739	ENSG00000272572.1	3.27125673687411	0.0514066004775689	0.00107070659928492	0.0843651292497513	0.144542463312835	7.57849718306292e-19	6.64029768788341e-19	23	23	23	2.97032952054856
AC004466.3	12	47788426	47788971	ENSG00000276691.1	-3.26579252130513	-0.0351411404583961	0.00109158196774839	0.157187341956081	0.241568605433019	3.93770253314478e-32	6.5709084201443e-32	39	39	39	2.96194364721619
IGSF5	21	39745407	39802096	ENSG00000183067.5	3.26280263934612	0.0666758354223674	0.0011031631560591	0.0558600235787218	0.0985829465784073	4.86832598869974e-13	3.03332066256476e-13	21	21	21	2.95736025135308
AC135050.3	16	31043150	31049868	ENSG00000260911.2	3.25876134642362	0.033620869143181	0.00111899756811551	0.194012838649075	0.253699352493357	6.6091049719853e-34	1.18490393340104e-33	42	44	44	2.95117085731004
ARPC5L	9	124862130	124877733	ENSG00000136950.13	-3.25185612372152	-0.0654292892011294	0.00114654043402695	0.0527283732059784	0.086022171834714	1.69943676660951e-11	9.55294630180315e-12	29	29	29	2.94061062478477
COX4I2	20	31637888	31645006	ENSG00000131055.4	3.25164600600651	0.051562109121688	0.00114738827185021	0.0802098978693646	0.0824166868949157	4.67829944000983e-11	2.55047897465947e-11	32	39	39	2.94028959361757
SPDYE5	7	75493625	75504304	ENSG00000170092.14	3.24795004013028	0.0446665444536201	0.0011623967866602	0.107364171809681	0.227241389802738	4.53361995075806e-30	6.90170048458016e-30	29	33	33	2.93464559927582
DHRS3	1	12567910	12617731	ENSG00000162496.8	-3.2464511885625	-0.204561320831805	0.00116853484277427	0.00519736246058006	0.00311967096768119	0.209741348339697	0.041504989744069	22	24	24	2.93235833350796
IRF5	7	128937612	128950035	ENSG00000128604.19	-3.24322886550155	-0.0425690472742479	0.00118183235803642	0.128713623833969	0.211063488193036	8.70461471020623e-28	1.20595160666608e-27	14	14	14	2.92744412340672
ANAPC7	12	110372900	110403730	ENSG00000196510.12	-3.24238890219564	-0.0777478235736982	0.00118532152287374	0.0402148455764241	0.0279407241772868	0.000158497597219257	5.03171388523362e-05	41	42	42	2.92616382967935
NDUFS2	1	161197104	161214395	ENSG00000158864.12	3.24213133280508	0.0899840630029688	0.00118639335826787	0.025306708109673	0.0582061815534555	3.90814526509263e-08	1.72172511948486e-08	7	7	7	2.92577129326397
PPP2CA	5	134194334	134226142	ENSG00000113575.9	3.24209439408929	0.104298288490199	0.00118654714645179	0.018811073571477	0.00840909004009024	0.0392068060509277	0.00900106331773131	36	36	36	2.92571500077824
CCZ1	7	5898725	5926550	ENSG00000122674.11	3.23796842869046	0.0281378111480891	0.001203841307249	0.327023754538855	0.650047682138544	5.41766636399562e-117	2.56422821532655e-115	62	72	72	2.91943075886592
ITPKC	19	40717103	40740860	ENSG00000086544.2	-3.23375721640867	-0.0525092617975988	0.00122173265769164	0.0814455093308738	0.140676198573406	2.39237363513147e-18	2.03723287908271e-18	10	11	11	2.91302381699984
NPIPB12	16	29483642	29505999	ENSG00000169203.16	3.23080958578738	0.0387244016155994	0.00123440144178677	0.154365054139456	0.221978221569623	2.53698614910843e-29	3.73545013397009e-29	24	24	24	2.90854357968659
GSTCD	4	105708778	105847728	ENSG00000138780.14	-3.23080165372878	-0.0607368434936991	0.00123443569649592	0.0642299464691332	0.0857282991236047	1.84586735759216e-11	1.03559421794543e-11	40	40	40	2.9085315281576
MRPL38	17	75898643	75905413	ENSG00000204316.12	-3.23008377747004	-0.0538166600535732	0.00123753949285184	0.0755037822291526	0.125501362967018	2.08304847860989e-16	1.58973510912104e-16	40	40	40	2.90744093279524
AL512625.2	9	62837139	62838302	ENSG00000229422.1	3.21666119317863	0.282139528315639	0.00129691655597511	0.00695894294167205	0.130266818418145	5.16203538990319e-17	4.08195543382274e-17	16	65	65	2.88708796566253
C4B	6	32014762	32035418	ENSG00000224389.8	3.20927198002224	0.0727403644107466	0.00133071548946475	0.111337922748542	0.0701904642484066	1.4188863626941e-09	6.98362892873525e-10	89	98	98	2.87591478792385
RASSF8	12	25959029	26079892	ENSG00000123094.15	3.20165900009713	0.121840834888873	0.00136638643460316	0.0183085155492895	0.0089987179787276	0.0328924330163479	0.00766086582001788	50	50	50	2.86442645828142
NCF4	22	36860988	36878015	ENSG00000100365.14	-3.19720976296775	-0.130717867459137	0.00138763977362992	0.0158425207820876	0.0194760803042725	0.00165011445094625	0.000466504529401094	32	32	32	2.85772326055926
ICA1L	2	202773150	202871985	ENSG00000163596.16	-3.19203891936892	-0.0733140377460568	0.00141272295830898	0.0359108843892661	0.0556552426785142	7.8913271043541e-08	3.39268083889435e-08	31	31	31	2.84994299701509
RAMMET	15	82986207	82991057	ENSG00000169612.3	-3.19197953017095	-0.0867973461153258	0.00141301346158103	0.0308744538370642	0.0831568927856712	3.80109547774312e-11	2.08140555304034e-11	52	57	57	2.84985370066913
ERC2	3	55508308	56468363	ENSG00000187672.12	-3.18923344691372	-2.03742232144356	0.00142650627972736	7.66424780166188e-05	0.00468580322601299	0.124095924386026	0.0258623162355448	2	2	2	2.84572631216328
AC092111.2	12	8205984	8207397	ENSG00000276417.1	-3.1865567769394	-0.063097240892549	0.00143977225509513	0.0553418626665261	0.0743574588707785	4.45104856856907e-10	2.2648471888751e-10	59	60	60	2.84170619969487
KIAA1109	4	122152333	122362758	ENSG00000138688.15	-3.18011453292834	-0.0585364382256762	0.00147216853839098	0.0562125616733309	0.0741781612420183	4.67905950345666e-10	2.37947171307178e-10	44	44	44	2.83204246778166
ZNF780B	19	40028260	40056209	ENSG00000128000.15	-3.17597552425754	-0.263496320709939	0.00149333550161549	0.00291505921502069	0.00312447923921377	0.209389938401368	0.0414417509794736	21	21	21	2.8258426101374
SYMPK	19	45815410	45863290	ENSG00000125755.18	-3.17547626487142	-0.0771502848532616	0.00149590758708239	0.033646661730222	0.0684760226933391	2.28378900511985e-09	1.10958448693392e-09	25	25	25	2.82509523512119
DNAJA3	16	4425805	4456775	ENSG00000103423.13	3.17083835889952	0.0776090819375901	0.00151999697375893	0.0295725035397395	0.0654231308401567	5.32269256828947e-09	2.50560933867794e-09	18	19	19	2.81815727671385
AC008676.1	5	157375741	157384950	ENSG00000248544.2	3.16677656023331	0.0410745409409584	0.00154138701990401	0.132120451918636	0.171861992557287	1.95326916002665e-22	2.08562152088411e-22	57	57	57	2.81208830254983
TRIM65	17	75880335	75897003	ENSG00000141569.10	3.16408375851594	0.048870725286472	0.00155572016632916	0.0944321048568304	0.160477970060403	6.30246012399081e-21	6.24297870286255e-21	17	17	17	2.80806851862429
ACSF3	16	89088375	89155846	ENSG00000176715.15	-3.16080621416294	-0.052721760887445	0.00157333133489674	0.0795867493514531	0.169010706362738	4.68249893261568e-22	4.89340393913299e-22	15	15	15	2.80317980772363
CCZ1B	7	6794134	6826770	ENSG00000146574.15	-3.15922478541109	-0.0249712435853374	0.00158189428350996	0.334416410086766	0.579435807919356	7.48382770897403e-97	1.33437541770878e-95	44	53	53	2.80082254335564
LCE1D	1	152796751	152798181	ENSG00000172155.9	3.15076743513849	0.0224299078679873	0.00162842098166155	0.397533219607353	0.518667131730433	4.6616843368907e-82	4.61417669588263e-81	17	17	17	2.78823331051695
CGN	1	151510510	151538692	ENSG00000143375.14	-3.14779064686322	-0.128721302480469	0.00164509468685662	0.0149373681329314	0.0358022475663466	1.83134821458456e-05	6.3854285767828e-06	12	12	12	2.7838091002697
RNF130	5	179911651	180072118	ENSG00000113269.13	-3.14567373708219	-0.0423071478552977	0.001657047434967	0.107202769777711	0.181589573065386	9.6807421783122e-24	1.10968221976207e-23	34	34	34	2.78066505920314
RAI1	17	17681473	17811453	ENSG00000108557.18	3.13939383077235	0.103189486083243	0.0016929774953129	0.0241523338959083	0.0117543319226046	0.01468915538167	0.00362418459074158	47	51	51	2.77134881491315
ZKSCAN1	7	100015572	100041689	ENSG00000106261.16	-3.13811463535209	-0.266851773274759	0.00170038361589802	0.00345823634844693	0.00686568691036417	0.0625367171958654	0.0138880243831284	5	5	5	2.76945308834345
MICA	6	31399784	31415315	ENSG00000204520.12	3.13796719732248	0.0279458707571692	0.00170123914617813	0.417823072828873	0.470338146988125	1.44881955674908e-71	9.87320249843878e-71	118	119	119	2.76923463255715
CASC3	17	40140318	40172183	ENSG00000108349.16	3.13531395338351	0.0362896139208103	0.00171670280205775	0.158893079836123	0.130330795604539	5.06601628421586e-17	4.00846218798641e-17	158	160	160	2.76530488398772
AC005237.1	2	241015599	241064116	ENSG00000225521.1	3.1338205009896	0.154885215150657	0.00172546370853114	0.0080476242240991	0.00529490774759133	0.102058880158644	0.0216333698463427	17	17	17	2.76309417073959
PCGF2	17	38733897	38749817	ENSG00000277258.4	3.13044208602058	0.0220304467655269	0.00174543411601007	0.445250650196064	0.491724467437183	4.37285598123203e-76	3.37786571972297e-75	88	89	89	2.75809653962739
ERVE-1	17	28232590	28235281	ENSG00000267259.1	-3.1290342403286	-0.108876955942979	0.00175381870037904	0.0202976446263387	0.0288200740018146	0.000124441456355174	3.99046169049156e-05	30	31	31	2.75601530349821
SPRR1B	1	153031202	153032900	ENSG00000169469.8	3.12874777867825	0.0422253924721716	0.00175552928273956	0.115453384093241	0.182568349297177	7.14167595414708e-24	8.22255308619399e-24	56	56	56	2.75559192197981
AC008764.8	19	16572624	16575340	ENSG00000279529.1	-3.12706859122294	-0.483846031884396	0.00176558730117272	0.000898428475276443	0.00479019054293353	0.119974159103936	0.0250816273118189	2	2	2	2.75311080345902
RSPH4A	6	116616479	116632985	ENSG00000111834.12	3.12241918382882	0.0505509793097398	0.00179371344159864	0.0955460003517411	0.120711095418437	8.4092026184706e-16	6.18734163077449e-16	100	101	101	2.74624693736376
ATG10	5	81972025	82276857	ENSG00000152348.15	-3.12131586378224	-0.0203789721301223	0.00180044805098177	0.470270328997728	0.632491805099997	1.24961318603126e-111	4.64712834435293e-110	64	68	68	2.74461940497719
CBL	11	119206276	119313926	ENSG00000110395.6	3.12099989593847	0.0548286678905242	0.00180238097883614	0.0667755828319778	0.125893056900064	1.85785478167447e-16	1.42162339885192e-16	24	24	24	2.74415340452329
LINC01607	8	79768142	79802842	ENSG00000272138.1	-3.11920999027753	-0.0903063894387969	0.00181336674642465	0.0251069115102983	0.0409879673857092	4.42254118928986e-06	1.63859206969214e-06	36	37	37	2.74151435263868
NEU1	6	31857659	31862906	ENSG00000204386.10	-3.11772007951028	-0.123283845540048	0.00182255815205479	0.0251075503992543	0.0179845246043629	0.00250403497321972	0.000691104476282242	44	47	47	2.73931860582832
TMEM69	1	45687214	45694443	ENSG00000159596.6	3.11754607979414	0.0903638751888179	0.00182363436066272	0.024841981059541	0.0135868273430267	0.00867822483383579	0.00222004054940733	48	48	48	2.7390622334773
NUP210L	1	153992685	154155116	ENSG00000143552.9	3.11343343143148	0.0336713102461791	0.00184924221321648	0.199690934942719	0.23736389955157	1.59978357831962e-31	2.59959582283712e-31	52	52	52	2.7330062013481
HCG17	6	30234039	30326134	ENSG00000270604.5	3.11187290320578	0.15392467264537	0.0018590451725031	0.0195305070459284	0.0342688677704409	2.78820849912292e-05	9.55033843962845e-06	27	27	27	2.73071005728002
YIPF2	19	10922185	10928681	ENSG00000130733.10	-3.10584316784837	-0.0921743699079685	0.00189737318526359	0.0235544738862676	0.0444500115126853	1.71244505451148e-06	6.58663205388542e-07	20	20	20	2.72184724140388
NDE1	16	15643267	15726353	ENSG00000072864.14	3.09845438644199	0.0465429692480738	0.00194532913367479	0.0964267713108901	0.176235338284065	5.08083390137412e-23	5.59020024575637e-23	6	7	7	2.71100690907047
AC010538.1	16	89684642	89685304	ENSG00000275734.1	3.09804789393568	0.109103311497033	0.00194799944251678	0.0180970865419237	0.0214965047134916	0.000940318111000576	0.000274113515673352	19	19	19	2.71041117174484
ATG4D	19	10543895	10553418	ENSG00000130734.9	3.09783928867602	0.108996348564973	0.00194937110729929	0.0185588508255148	0.0590801916595481	3.07122587764132e-08	1.36294021957623e-08	7	7	7	2.71010547514091
AC067930.4	8	143541973	143549729	ENSG00000254859.1	3.09635282658034	0.0274422778046366	0.00195917090346819	0.293723692976849	0.399482558420842	8.64843085525513e-58	3.7460188056804e-57	36	36	36	2.70792767773892
RPP25L	9	34610486	34612104	ENSG00000164967.9	-3.09534941378984	-0.0374011698786798	0.00196581164867699	0.149779247269113	0.338730228168828	3.30634072730225e-47	9.7918745184101e-47	25	27	27	2.70645809579121
MYLK	3	123610049	123884331	ENSG00000065534.18	-3.09021329879761	-1.33584453313297	0.00200012800281444	0.000133445327660655	0.00486295805706523	0.117190388152719	0.0245548710468431	1	1	1	2.69894220976747
AL391650.1	1	26169516	26171821	ENSG00000236782.6	-3.08900477422735	-0.223015727569948	0.00200828211774505	0.00422100563144759	0.00459287207460924	0.127897518945797	0.0265652671592116	6	6	6	2.69717527879109
ACAP1	17	7336529	7351478	ENSG00000072818.11	3.08704436668242	0.105085747109979	0.00202157421679174	0.0180569336995278	0.0172607402268635	0.00306783574406344	0.00083844431926496	43	43	43	2.69431031005553
SLFN5	17	35243036	35273655	ENSG00000166750.9	-3.08298540913955	-0.0351056046134694	0.00204935202737837	0.162021360419189	0.231239212753905	1.21635009477627e-30	1.9063211602652e-30	79	79	79	2.68838343427017
CDC42SE2	5	131245493	131398447	ENSG00000158985.13	-3.08181860640405	-0.0720691262258023	0.00205740169372766	0.0370437062308758	0.0557568276311545	7.67370000704755e-08	3.30457505011344e-08	15	15	15	2.6866809069743
PARK7	1	7954291	7985505	ENSG00000116288.12	-3.05993631211614	-0.0422891248061401	0.00221384063118004	0.112990949139296	0.168470467382888	5.52438975470342e-22	5.75934210703951e-22	54	55	55	2.6548536460997
MRPS18B	6	30617709	30626395	ENSG00000204568.11	3.05667308482489	0.204307576642136	0.00223808223905779	0.00982357615895896	0.0145557422476296	0.00658545866337512	0.0017158691925787	16	16	16	2.65012395922287
STX4	16	31032889	31042975	ENSG00000103496.14	3.05147072234969	0.125889732409534	0.00227723255785664	0.0128498716367964	0.0201616260816845	0.00136304891414747	0.000389536221051203	19	19	19	2.64259261565778
MLLT10	10	21524675	21743630	ENSG00000078403.16	-3.04896889634279	-0.196227778498452	0.00229628254672645	0.00563461789977281	0.0183541057252666	0.00225780637754435	0.000627001895831442	5	5	5	2.63897467510049
LINC02019	3	50669989	50672048	ENSG00000273356.1	-3.04602585943439	-0.0652434196995382	0.00231887890586618	0.0491938947372605	0.0720675884648429	8.42039325540069e-10	4.21132490432976e-10	32	32	32	2.63472193005423
ABTB1	3	127672935	127680920	ENSG00000114626.17	-3.04537366678182	-0.180258828399334	0.0023239138642876	0.00662610213386887	0.00906165915794188	0.0322840596781514	0.00753400101807403	14	14	14	2.6337799730794
SH3PXD2A	10	103594027	103855543	ENSG00000107957.16	3.04483263331496	0.110158100407277	0.00232809826413943	0.0175114301502365	0.0189522285248352	0.00191002827822442	0.000536546963991143	23	23	23	2.63299869297709
SPPL3	12	120762510	120904371	ENSG00000157837.15	-3.04473892302998	-0.117800845784544	0.00232882372829173	0.0146795831970634	0.0295939135678102	0.000100594638651827	3.25422772893831e-05	8	9	9	2.63286338253761
SERPINB13	18	63586989	63604639	ENSG00000197641.11	3.04348239885269	0.0800565531990239	0.00233857120967259	0.0308471664807053	0.0315468510536668	5.88336284822618e-05	1.95152332794255e-05	52	54	54	2.63104940125387
ZNF420	19	37007857	37130314	ENSG00000197050.10	-3.04222361657229	-0.13572931549145	0.0023483736568635	0.00942435439054482	0.0076554146351038	0.0491759942664776	0.0111068047252523	12	12	12	2.62923280001256
PROS1	3	93873033	93974066	ENSG00000184500.14	-3.03243073174102	-0.11143796720745	0.00242592767457031	0.0171093864047253	0.0962380404798207	9.47852060337601e-13	5.7839804326188e-13	7	12	12	2.61512215112124
AC004846.2	14	73272182	73274081	ENSG00000258944.1	-3.03158309713361	-0.0982114441640085	0.00243274948969301	0.0220109049817598	0.0495030595947167	4.28175021524013e-07	1.73266612452842e-07	14	14	14	2.61390260987121
ADAMTSL3	15	83654086	84039842	ENSG00000156218.12	-3.02975164106848	-0.0733683219629536	0.00244754914712004	0.0324938156981915	0.0143273391099824	0.00702719804441005	0.00182221176679488	45	48	48	2.61126857874495
INKA1	3	49803254	49805030	ENSG00000185614.4	3.02695379616033	0.0492546502048862	0.00247031714486709	0.0770936693724106	0.123375717739711	3.87254887646292e-16	2.91106246129012e-16	54	54	54	2.60724728745934
ADGRB3	6	68635367	69389511	ENSG00000135298.13	3.02090440399907	0.0984396472172215	0.00252020913847214	0.0200162995589243	0.0206219284803382	0.00119910727893833	0.000344880454450677	43	43	43	2.59856341798209
FOSL1	11	65892049	65900573	ENSG00000175592.8	3.02005704482741	0.162374387614593	0.0025272708090087	0.00705872919323724	0.00804043408639988	0.0437877797608961	0.00996836344319349	8	8	8	2.59734821888079
ZFPL1	11	65084223	65088400	ENSG00000162300.11	3.01830135035361	0.108013452547903	0.0025419599416646	0.014459011735982	0.00555626752991233	0.0939483277609526	0.0200875602367188	24	24	24	2.59483129770455
TSPOAP1	17	58301228	58328760	ENSG00000005379.15	3.01745541737161	0.0420728546437923	0.00254906533455804	0.111386487234664	0.201410218648273	1.90859651432267e-26	2.48546951034961e-26	19	19	19	2.59361903307746
AC009495.2	2	165833048	165839098	ENSG00000232411.1	-3.007778610692	-0.047320454079935	0.00263164774896968	0.0883075651374104	0.148050752814617	2.65923032822865e-19	2.40281206887555e-19	30	30	30	2.57977224230604
HLA-DRB5	6	32517343	32530287	ENSG00000198502.5	3.00652686659547	0.0259994797671839	0.00264250701264539	0.49385007803718	0.604384791640132	1.48622025760717e-103	3.75623763393924e-102	129	147	147	2.57798385149484
UFM1	13	38349849	38363619	ENSG00000120686.11	3.00337791058544	0.152133584721154	0.00267000653917993	0.00966995780534721	0.0128599237042795	0.0106849531474092	0.00269212569009804	14	14	14	2.57348767499262
TMF1	3	69019827	69052339	ENSG00000144747.15	-3.00071078506356	-0.172300371051897	0.00269350259282191	0.00687603354905812	0.00978424228186615	0.0260811445762756	0.00617670748469468	9	9	9	2.56968260205688
RFC4	3	186789880	186807058	ENSG00000163918.10	-2.99804827240019	-0.0444096665199736	0.00271714631887932	0.101457323006478	0.166061380544329	1.15333692198422e-21	1.18343071241443e-21	26	26	26	2.56588697410663
RGS14	5	177357837	177372601	ENSG00000169220.17	-2.99695823255003	-0.0304131486921157	0.00272688071594988	0.212366521709099	0.30797583925706	3.27265455181611e-42	8.04472704065198e-42	20	21	21	2.56433385932195
UBXN4	2	135741619	135785055	ENSG00000144224.16	-2.99630697056376	-0.0928108124969366	0.0027327118838834	0.029514067398356	0.0518072359330214	2.2738944633424e-07	9.40781346982358e-08	51	51	51	2.56340615456258
ZMAT2	5	140698680	140706676	ENSG00000146007.10	-2.99089276296565	-0.0489211959819696	0.00278163158027894	0.0824295855116431	0.144941116482903	6.72956889651367e-19	5.92638582285747e-19	35	35	35	2.55570039168667
NUDT13	10	73110375	73131828	ENSG00000166321.13	-2.98690437277204	-0.0227340128242474	0.00281817859657642	0.319998340109397	0.401361094830752	3.9177362516033e-58	1.71118136955084e-57	75	75	75	2.55003148778811
C6orf106	6	34587288	34696859	ENSG00000196821.9	-2.98105752799995	-0.0570333559980846	0.00287254825177384	0.0637800968046527	0.108258439336542	3.06693434788846e-14	2.05081829663185e-14	57	57	57	2.54173266749499
WDR55	5	140664676	140674124	ENSG00000120314.18	-2.96748666880024	-0.0534980889835793	0.0030024530245909	0.0674983659493929	0.120627169275515	8.61681427237015e-16	6.33472714336592e-16	34	34	34	2.52252377870293
RAB5C	17	42124976	42155044	ENSG00000108774.14	2.96454298494453	0.0862364551674308	0.00303132890255533	0.0251504598601293	0.0576560261410422	4.54803026817223e-08	1.99316847305844e-08	18	18	18	2.51836693964181
BAG2	6	57172326	57189833	ENSG00000112208.11	2.96078170892877	0.12181108063974	0.00306859346049214	0.0124980717493554	0.0156375476130934	0.0048468068877937	0.00128733754309827	15	19	19	2.5130606448233
AC116407.1	17	32141226	32143135	ENSG00000214708.4	2.95987037605831	0.0523667185565183	0.00307768507037916	0.097884032628728	0.0884440883538308	8.59275948383139e-12	4.93136010820699e-12	78	80	80	2.5117758221894
PSMG3-AS1	7	1570073	1589626	ENSG00000230487.7	2.95952181130799	0.0293023111558596	0.00308116890020486	0.232534143801703	0.299284495548643	7.70895645622492e-41	1.8079221329742e-40	79	80	80	2.51128449434244
CABP1	12	120640552	120667324	ENSG00000157782.9	2.95908421404752	0.0960550174677519	0.00308554768192483	0.0271578161594317	0.0404591688501917	5.11205734004489e-06	1.88121212283431e-06	23	23	23	2.51066773791048
AGPAT1	6	32168212	32178096	ENSG00000204310.12	2.9580776448006	0.128362918572016	0.00309564138184688	0.0281387352943208	0.0170814749715547	0.00322632924403384	0.000879084363998345	57	60	60	2.5092493564213
CASC10	10	21492658	21497262	ENSG00000204682.5	2.95639605629692	0.0772496991533693	0.00311257124018083	0.0341444706463439	0.0421211159474289	3.242089613029e-06	1.21645998353826e-06	40	41	41	2.50688069969915
LCE1E	1	152786214	152788426	ENSG00000186226.8	2.95630250668709	0.0208284077427419	0.00311351555090988	0.411711472291784	0.50571897528373	3.79448052843034e-79	3.23861704264519e-78	77	77	77	2.5067489607897
FGF2	4	122826708	122898236	ENSG00000138685.13	-2.95503883317003	-0.0873575472512905	0.00312629697476387	0.0274167043071113	0.0261124350111734	0.000262260884422346	8.14017958410601e-05	35	36	36	2.5049697696389
SMAD4	18	51028394	51085045	ENSG00000141646.13	2.94735215102798	0.0748940585687992	0.00320507977716042	0.0314262950185031	0.0383287723010001	9.1641553045987e-06	3.29640812298106e-06	17	17	17	2.49416115605176
RAC3	17	82031624	82034204	ENSG00000169750.8	2.94526830774226	0.178000107889011	0.00322674714309096	0.00646741691105284	0.00785166585174714	0.0463474878374499	0.0105069808824374	7	7	7	2.49123506579004
SCAMP1-AS1	5	78342365	78360507	ENSG00000245556.2	-2.94487650648129	-0.0961171079525571	0.00323083588646267	0.0199432297033732	0.022664070943387	0.000680161961976544	0.000201662400345675	30	30	30	2.49068510184427
AC008537.4	19	40779780	40796943	ENSG00000282951.1	-2.94377271330387	-0.0677563277049009	0.0032423802025531	0.0377545503012811	0.0297984355033632	9.50966874435166e-05	3.08672634491961e-05	48	49	49	2.48913606098984
CREBL2	12	12611827	12645108	ENSG00000111269.2	-2.94334167794111	-0.114173107280151	0.00324689849596877	0.0145262038211038	0.0221869189780251	0.000776353296063538	0.00022864587727486	24	24	24	2.48853128800772
PPP1CC	12	110719680	110742939	ENSG00000186298.11	2.94302830679324	0.0992647353314352	0.00325018698432522	0.0223945075847955	0.0150693134642765	0.00569247822239667	0.00149653046953014	40	40	40	2.48809165319814
IRF4	6	391739	411447	ENSG00000137265.14	-2.94170318001116	-0.177599451567439	0.00326412631712739	0.00531746451235549	0.00391644762247799	0.159833083199638	0.0325136416557178	9	9	9	2.48623304300338
AC011416.3	5	127215159	127229809	ENSG00000283897.1	2.93908173486319	0.0778515113507963	0.00329186250446391	0.0328612556577996	0.0398142909120634	6.10000532393587e-06	2.23246425064627e-06	45	45	45	2.48255831282783
RPL36AL	14	49618519	49620685	ENSG00000165502.6	-2.93878560594124	-0.0215322838099021	0.00329500915329177	0.405430985632213	0.536643465880011	3.13027143159032e-86	3.57399761519411e-85	33	33	33	2.48214337463034
DPP3	11	66480013	66509657	ENSG00000254986.7	2.93709760773771	0.0629902085880168	0.00331299810403262	0.0446684396293984	0.0770945478462301	2.07436295943796e-10	1.08259349157556e-10	21	21	21	2.47977881265665
CCDC93	2	117915478	118014133	ENSG00000125633.10	-2.9324953588691	-0.112257343329129	0.00336249948236793	0.0162367114607185	0.0364308634623461	1.54152353666745e-05	5.41258445801616e-06	25	26	26	2.47333777384597
HIST2H3D	1	149813271	149813681	ENSG00000183598.3	2.93149834606313	0.209374901972426	0.00337331162483343	0.00493970316174015	0.017753510902883	0.00267156725114991	0.000735315819046216	9	15	15	2.47194353705147
SMG8	17	59209400	59215247	ENSG00000167447.12	2.93096064452508	0.044284404912168	0.00337915588029271	0.0901156030334982	0.0715301832670724	9.77782296517089e-10	4.87243561756666e-10	69	70	70	2.47119177378015
AC009283.1	17	39566915	39567559	ENSG00000273576.1	2.92857947820902	0.382450039368967	0.00340514764713874	0.00120505896726536	0.00338129887314238	0.19158717866559	0.0382190459546739	2	2	2	2.46786405234226
ILF3	19	10654261	10692417	ENSG00000129351.17	-2.92838789438545	-0.172588469968264	0.00340724678295157	0.00582779383617221	0.00897547461561784	0.0331201035456591	0.00771113215350558	13	14	14	2.4675964098449
RANGAP1	22	41245611	41286251	ENSG00000100401.19	-2.92753659535722	-0.0764278353190524	0.0034165885074753	0.0330252162245584	0.0688553930164114	2.05559381997866e-09	1.00093175653666e-09	27	27	27	2.46640732430168
LINC01270	20	50292720	50314922	ENSG00000203999.8	2.92752110656705	0.0805503369382337	0.00341675868937915	0.0285171033816653	0.0649037070412624	6.14580961774915e-09	2.88058261343705e-09	11	11	11	2.46638569242504
ISG20L2	1	156721891	156728799	ENSG00000143319.16	-2.92484001868465	-0.153762347156303	0.00344633348464407	0.00780275019848492	0.00304680430628258	0.215153130016035	0.0424629322413727	14	14	14	2.46264270032582
BICC1	10	58513140	58831437	ENSG00000122870.11	2.92432084652932	0.0335415013062169	0.0034520872754765	0.154379096306976	0.159324353695373	8.93974185391503e-21	8.78185398744822e-21	84	84	84	2.46191823300934
SERPINA11	14	94442464	94452790	ENSG00000186910.3	-2.92002341736537	-0.0479372040846641	0.00350005084326504	0.0753406283912864	0.127282680237984	1.2375767711201e-16	9.58541111758285e-17	32	32	32	2.45592564685285
LCE3E	1	152565654	152566772	ENSG00000185966.3	2.91851529291486	0.102412552784962	0.00351702623326789	0.0170158083136883	0.0396443845253097	6.39068323049839e-06	2.33523444633932e-06	17	17	17	2.45382439229693
VDAC2	10	75210154	75231448	ENSG00000165637.13	-2.91633890244956	-0.0483358659761079	0.00354165567949773	0.0804774630758126	0.127011819428742	1.33962421675005e-16	1.03511615475416e-16	22	22	22	2.45079366329357
CLN6	15	68206992	68257211	ENSG00000128973.12	-2.9162083327839	-0.140931725073781	0.0035431382681764	0.00886303694407583	0.0271507612208849	0.000197002853678779	6.18696252203884e-05	12	12	12	2.4506118993365
DPH6	15	35217345	35546193	ENSG00000134146.11	2.91577736506434	0.0639058050036756	0.00354803581655315	0.0446574596256527	0.0551727288208583	9.01217518841607e-08	3.85355968090411e-08	115	116	116	2.45001200472169
CEP19	3	196706277	196712293	ENSG00000174007.7	2.91519645176955	0.176347113474916	0.00355464710333899	0.00575999849053492	0.0223447152998578	0.000743114639985782	0.000219228708632891	2	2	2	2.44920350848696
CRNN	1	152409243	152414263	ENSG00000143536.7	2.9121329613459	0.0295547588963949	0.0035896979851252	0.205307514636804	0.266213288301236	9.10249283036605e-36	1.7552285919433e-35	72	72	72	2.44494208872281
ELP2	18	36129444	36180556	ENSG00000134759.13	-2.91089418848971	-0.054797653335772	0.00360396043232926	0.0563903966775751	0.0492518347144681	4.58747487242587e-07	1.85350036048398e-07	70	70	70	2.44321998576051
PLSCR3	17	7389727	7394843	ENSG00000187838.16	-2.9062221237442	-0.239386251004288	0.00365821659268181	0.00470873670400606	0.0075391794991475	0.0509364180598372	0.0114713688778367	6	6	6	2.43673058474757
DMGDH	5	78997606	79236038	ENSG00000132837.14	-2.90618044586934	-0.110544241569748	0.00365870391774535	0.0148804376461665	0.0167526727327795	0.00353891720158241	0.000957739908831443	26	26	26	2.43667273456702
PAPLN	14	73237497	73274640	ENSG00000100767.15	-2.90330867897476	-0.0302440058239068	0.00369242500845429	0.207899535907322	0.30164747364302	3.27809222712422e-41	7.77187730279303e-41	52	54	54	2.43268831625845
AC069148.1	2	202032770	202033537	ENSG00000273209.1	2.90276380767792	0.0552168006276384	0.00369885484192043	0.0566361247506535	0.0961700789492723	9.6631283707887e-13	5.8938685548793e-13	31	31	31	2.43193271182868
ABCB9	12	122920951	122981649	ENSG00000150967.17	-2.90150747154417	-0.0474612966306562	0.00371371923213095	0.0806038277041453	0.138013038116519	5.26647217986369e-18	4.39976472141369e-18	22	22	22	2.43019093326868
FAM89A	1	231018958	231040246	ENSG00000182118.7	-2.90014098437982	-0.0536933362299441	0.00372994851566043	0.0637216842241371	0.130581228503991	4.7069730724443e-17	3.73117546602142e-17	20	20	20	2.4282971627004
PDCD1LG2	9	5510570	5571254	ENSG00000197646.7	2.89961824666983	0.0701466686428135	0.0037361739154728	0.0375440804476222	0.0894636085667887	6.44572391958521e-12	3.73043396540498e-12	6	6	6	2.42757291596117
AL031118.1	6	27404010	27406964	ENSG00000271755.1	-2.89341522626303	-0.136047618233724	0.0038107714537223	0.0118042893517437	0.00448974221645439	0.132268388717361	0.0273922617570367	28	28	28	2.41898709671815
CISD3	17	38730235	38735044	ENSG00000277972.1	-2.89103531609134	-0.0423630363521868	0.00383974968489308	0.0945882002688318	0.139176155991822	3.73225626943305e-18	3.1432545935393e-18	42	44	44	2.41569708657336
BAK1	6	33572547	33580293	ENSG00000030110.12	2.8897349261641	0.0191090909361634	0.00385566792349671	0.496327049716764	0.586682602254627	9.31524225275327e-99	1.78304520161498e-97	82	84	84	2.4139003775709
B4GALNT2	17	49132460	49176840	ENSG00000167080.8	2.88950784246713	0.0770145022569083	0.00385845382480192	0.0272651657678394	0.0264065087577753	0.000241838869720343	7.52245579426675e-05	37	37	37	2.41358669270669
PIP4K2A	10	22534849	22714555	ENSG00000150867.13	-2.88745139249561	-0.0804013626797337	0.00388376609209267	0.0281829600951648	0.0448999757404336	1.51371293523123e-06	5.85077005321318e-07	13	13	13	2.41074693426672
MTFR1L	1	25818640	25832942	ENSG00000117640.17	-2.88722994006367	-0.039241286797444	0.00388650086503451	0.111430435407133	0.174945772082665	7.56289856772769e-23	8.2272119328316e-23	21	21	21	2.41044123129577
AAAS	12	53307456	53324864	ENSG00000094914.12	-2.88562846183777	-0.414527516468505	0.00390633005390755	0.000786304265109035	0.00441766019563921	0.135422072478811	0.0279697232438623	1	1	1	2.40823106505865
MED16	19	867630	893218	ENSG00000175221.14	2.88551157571976	0.242573857560775	0.00390778090681468	0.00296645014053137	0.00632630937493391	0.0738448761566546	0.0161431636063324	6	6	6	2.40806979337412
SNRK	3	43286512	43424764	ENSG00000163788.13	2.8853598907909	0.103900032980229	0.00390966443083685	0.0182639414906832	0.033958443820453	3.03593086194721e-05	1.03606809566057e-05	17	17	17	2.40786051679594
TBL1XR1-AS1	3	177037405	177047923	ENSG00000231310.3	2.88464007162791	0.118770220256397	0.00391861391931724	0.0124846121638511	0.00636074805924976	0.0730612729438132	0.0159920052425974	29	29	29	2.40686752319446
PPP1R37	19	45091396	45148077	ENSG00000104866.10	2.88338064883948	0.0721541040079386	0.00393431704911337	0.0383592935007477	0.0652647558668457	5.56127382010272e-09	2.61555442560617e-09	19	19	19	2.40513064514565
PIWIL1	12	130337887	130372637	ENSG00000125207.7	2.88227972916815	0.0412338241653828	0.00394809067011925	0.121893288256892	0.218209275248941	8.64688217446158e-29	1.24844933445753e-28	23	23	23	2.40361288207122
PCDHA7	5	140834248	141012344	ENSG00000204963.5	-2.87871532334534	-0.0673804049020545	0.00399298592738268	0.0452914906198231	0.0599220642330312	2.43473622122393e-08	1.09127050393013e-08	29	29	29	2.39870222040191
FAM171B	2	186693971	186765965	ENSG00000144369.12	2.87785440505237	0.0643331584069993	0.00400389883850253	0.10142977717404	0.118080834513835	1.80418890711125e-15	1.3020959068106e-15	62	62	62	2.39751690382887
KIAA0556	16	27550133	27780369	ENSG00000047578.12	-2.87678657205061	-0.102807490967598	0.00401747219836629	0.0193405620370123	0.00475537959163487	0.121331616625456	0.0253450612442125	38	39	39	2.39604711995053
TGOLN2	2	85318020	85328425	ENSG00000152291.13	-2.87546758948441	-0.0294913697740093	0.00403429561254673	0.196521966398296	0.239634631431355	7.51067900483283e-32	1.2374544508268e-31	46	46	46	2.39423228207911
PEF1	1	31629862	31644896	ENSG00000162517.12	2.87276374454531	0.0926820584738861	0.00406898280467374	0.0214733074028843	0.0454647238548629	1.29657124304317e-06	5.03916233895063e-07	14	14	14	2.3905141454505
PTH1R	3	46877746	46903799	ENSG00000160801.13	-2.87139653085002	-0.107821135523749	0.00408662541825925	0.0174974837234152	0.0231969940928719	0.000586824484795399	0.000175507811789489	19	19	19	2.38863516807221
AC004241.2	12	47731908	47732351	ENSG00000274902.1	2.8662504539608	0.071194111402156	0.00415365489300432	0.0390698324435068	0.0180681830909162	0.00244602077999963	0.000675952762345021	56	56	56	2.38156958971956
DIXDC1	11	111927144	112022584	ENSG00000150764.13	2.866235824767	0.114692985278264	0.0041538468570644	0.0130486322329748	0.0225127444825254	0.000709293498006903	0.000209845552326043	20	20	20	2.38154951896074
FSTL4	5	133196455	133612564	ENSG00000053108.16	-2.86416752753696	-0.0262984096440644	0.00418106817906864	0.260921991426373	0.355657503678806	4.68683235574366e-50	1.5212905197448e-49	58	58	58	2.37871275051898
ATP6AP1L	5	82279462	82386977	ENSG00000205464.11	-2.86406817641887	-0.0159888339202443	0.00418237982572607	0.599224649417106	0.682345597337187	1.33578950968783e-127	1.24190136634896e-125	45	47	47	2.37857652897258
AC091133.1	17	48931791	48937100	ENSG00000230532.1	2.86296201356464	0.248782611153977	0.00419700877046045	0.00288610084603552	0.00332785018207728	0.195141436765382	0.0388491654723723	3	3	3	2.37706012324536
AF001548.2	16	15726674	15732993	ENSG00000263335.1	-2.861335470425	-0.0178699995274353	0.00421860403374048	0.562116223144945	0.631707840006201	2.13922123111904e-111	7.5254259763241e-110	54	63	63	2.37483123641755
ZNF131	5	43065176	43192021	ENSG00000172262.11	2.85410666465759	0.665734334941132	0.00431580382124935	0.000383878533067841	0.00299984944465503	0.218728255408708	0.0430933802707138	1	1	1	2.36493830478738
LRFN4	11	66856647	66860475	ENSG00000173621.8	2.85308041571295	0.0732263445138241	0.0043297663405528	0.0375694326810376	0.0666755777634347	3.76241895911175e-09	1.79383138920231e-09	14	14	14	2.36353554007773
FANCA	16	89737549	89816657	ENSG00000187741.14	2.85007754522673	0.061172316792167	0.00437085712710036	0.0441001234346075	0.0495884467749017	4.18254274567472e-07	1.69436423105382e-07	28	28	28	2.35943338932962
ADAMTS17	15	99971589	100342005	ENSG00000140470.13	-2.84972356173597	-0.0432672262076053	0.00437572419838831	0.0903076280969424	0.121806580189692	6.11528131499665e-16	4.54187864068436e-16	69	70	70	2.35895005936494
BHMT	5	79111779	79132290	ENSG00000145692.14	-2.84337668278303	-0.0654464440497457	0.00446382796073272	0.0421105002919321	0.0619148588805319	1.40445345285163e-08	6.40516753069661e-09	31	31	31	2.350292551782
AMPD3	11	10308313	10507579	ENSG00000133805.15	-2.84216023084668	-0.0387295747625782	0.00448089649191024	0.117346753046403	0.131424268757898	3.67460599581362e-17	2.93697417998068e-17	63	63	63	2.34863508811361
CD46	1	207752057	207795513	ENSG00000117335.19	2.84154358278506	0.0738889705324736	0.00448957149852142	0.0316003800486285	0.0555973825080877	8.01802442799737e-08	3.44373876051447e-08	51	51	51	2.34779510770674
MSS51	10	73423579	73433561	ENSG00000166343.9	-2.8395009966852	-0.0712654152740127	0.00451841539519839	0.0346111999201405	0.0205943105856151	0.00120835774690179	0.000347425865662831	44	44	44	2.34501384522849
MDFIC	7	114922154	115019202	ENSG00000135272.10	-2.83698687544949	-0.0559781269213901	0.00455414840112688	0.0575013820797614	0.0902064649381207	5.22665561953467e-12	3.04999249141278e-12	41	41	41	2.34159282160396
RNF123	3	49689499	49721529	ENSG00000164068.15	2.83567395831239	0.0805530555596428	0.00457291034955921	0.0265119116857908	0.0413506404348052	4.004189747085e-06	1.48803661388114e-06	22	22	22	2.33980731273989
LY75	2	159803355	159904749	ENSG00000054219.10	-2.83477008537909	-0.0209506555004751	0.004585867602712	0.395815119271153	0.480665124344522	1.00330430129504e-73	7.15561420273861e-73	49	49	49	2.33857848781838
DNAJC9	10	73183362	73248862	ENSG00000213551.4	-2.83426581261809	-0.0487139369702178	0.00459311092538929	0.0683360124143839	0.0815340855351638	5.99160583118709e-11	3.24336305538175e-11	42	44	44	2.33789306607723
AC012645.4	16	30110895	30111955	ENSG00000275371.1	-2.8324834422075	-0.0490959402481223	0.00461879582195086	0.0963933100137103	0.183992779958815	4.58427313091051e-24	5.3371055712419e-24	25	25	25	2.33547123570972
SH2B1	16	28846600	28874212	ENSG00000178188.14	2.83071109860639	0.0407431756045319	0.00464446512985339	0.109916871131171	0.0426229319442111	2.82554671912809e-06	1.06616262830488e-06	100	107	107	2.33306429340949
LINC01238	2	241970683	241977276	ENSG00000237940.3	-2.82865975417639	-0.0374420575463094	0.00467433650731748	0.20116031986839	0.325053292682881	5.87053221836933e-45	1.61204160495316e-44	33	33	33	2.33028002578835
TMEM99	17	40819106	40836274	ENSG00000167920.8	2.82781279409043	0.118831778407529	0.0046867204689031	0.0122722730917028	0.0154917724207327	0.00505076560956055	0.00133768848116038	21	21	21	2.3291309484284
ENDOG	9	128818474	128822677	ENSG00000167136.6	2.82778683492846	0.0278155282461059	0.00468710050363217	0.217953284103743	0.290679958264431	1.69423705598733e-39	3.78577987897756e-39	53	53	53	2.32909573397608
RPS23	5	82273358	82278577	ENSG00000186468.12	2.82772569432289	0.0214407758600202	0.00468799569489986	0.330031596396281	0.443171116622471	4.44666044757655e-66	2.48936238128415e-65	30	30	30	2.32901279581294
ASCL2	11	2268495	2270952	ENSG00000183734.4	2.82614266139702	0.148852499294971	0.00471122765250394	0.0072359723605355	0.0119175288482921	0.0140128259664927	0.00346685410838185	8	8	8	2.32686590959376
NIT1	1	161118086	161125445	ENSG00000158793.13	2.82524157728464	0.0617356932671552	0.00472449809926418	0.0381827382544052	0.0797056403797787	9.9978538520983e-11	5.321281436662e-11	13	13	13	2.3256443213976
IL2RB	22	37125838	37175054	ENSG00000100385.13	2.82386415492039	0.0244626426044511	0.00474484907649385	0.294027139389727	0.432688017599749	4.9480812095905e-64	2.65037701948017e-63	8	8	8	2.32377759699608
HSBP1L1	18	79964561	79970822	ENSG00000226742.3	-2.8201296355145	-0.0549523428016297	0.00480042521090284	0.0564358823726747	0.107323966405126	4.01004760031969e-14	2.65757271607804e-14	14	14	14	2.31872029208903
FKRP	19	46746046	46776988	ENSG00000181027.10	2.81710719333717	0.0227291497967582	0.00484583496178758	0.312388760452243	0.409017626089587	1.51421669494862e-59	6.97664604751046e-59	39	39	39	2.31463138103745
LCE3C	1	152600662	152601086	ENSG00000244057.4	2.81642709576336	0.0253654090940821	0.0048561062914537	0.295448553894181	0.370418803972555	1.33584673136166e-52	4.82312452855986e-52	54	55	55	2.31371181590178
AL139124.1	10	94314907	94315327	ENSG00000273450.1	2.81544489376814	0.105192764065602	0.00487097498870698	0.0160887294681928	0.0361069153822113	1.68463907564896e-05	5.89679725858215e-06	27	27	27	2.31238410042093
KDELR2	7	6445953	6484242	ENSG00000136240.9	-2.81523971871775	-0.213447977771396	0.00487408614989224	0.00348832883243564	0.00718380091407208	0.0567433272884135	0.0126836754310503	8	8	8	2.31210679889111
LRP6	12	12116025	12267012	ENSG00000070018.8	-2.81504912830316	-0.0542704333018557	0.00487697776814491	0.06334949965108	0.131652492643297	3.43624596902269e-17	2.75492044772612e-17	42	42	42	2.31184922414885
SENP3	17	7561875	7571969	ENSG00000161956.12	2.81451442444434	0.0384384525835389	0.00488509852667026	0.103295890423443	0.0966074435251364	8.53488148654524e-13	5.22653060379413e-13	86	87	87	2.31112667264988
AL049869.3	14	64514154	64540368	ENSG00000259116.1	-2.81232146301799	-0.0441331849451925	0.00491853201120607	0.0858742780750971	0.160707426632179	5.87882441362137e-21	5.83221823032373e-21	41	41	41	2.30816449775367
BNC2	9	16409503	16870843	ENSG00000173068.17	2.8104985023438	0.0813771780683939	0.00494648191508022	0.0297285282663095	0.0208373754557951	0.00112935236177172	0.000325898145633789	45	45	45	2.30570357441538
IL1A	2	112773915	112784590	ENSG00000115008.5	-2.80755675253749	-0.0316252935297177	0.00499188830678604	0.165671399290403	0.221982044084593	2.53382558548261e-29	3.73290790364129e-29	57	57	57	2.30173514053099
WIPF2	17	40219304	40284136	ENSG00000171475.13	2.80509568503071	0.0970670834296584	0.00503016447413361	0.0172918251350606	0.0243360973481509	0.000428227483287686	0.000130244267582402	20	20	20	2.29841781433953
MRPS7	17	75261674	75266373	ENSG00000125445.10	2.805004180212	0.0381577915530666	0.00503159272099622	0.130379474294909	0.215629944271109	1.99471167054479e-28	2.82977019346618e-28	20	20	20	2.2982945198248
SEPT1	16	30378133	30395991	ENSG00000180096.11	-2.80289777588639	-0.0321303299530302	0.00506457192015014	0.153529432770869	0.221028407236295	3.45747841268824e-29	5.05930238148562e-29	27	27	27	2.29545725722837
KAT8	16	31115754	31131393	ENSG00000103510.19	2.79961741428921	0.0219590356046101	0.00511632058328438	0.350893521434213	0.427384675633265	5.19307956548429e-63	2.68759670107346e-62	51	53	53	2.29104225090383
MBOAT7	19	54173412	54189882	ENSG00000125505.16	2.79376098108521	0.0733535147279757	0.0052098970745721	0.0333463252341103	0.0703425303777786	1.36019434932234e-09	6.71506626535863e-10	28	28	28	2.28317085642925
SLC38A3	3	50205246	50221486	ENSG00000188338.14	2.79260623072537	0.0923913260827479	0.00522852964519463	0.0201228833412485	0.0220652023155966	0.000803011441370666	0.000236149720371328	24	24	24	2.28162042523562
GSAP	7	77310751	77416400	ENSG00000186088.15	2.79121317026448	0.0466091316870206	0.00525108759815905	0.0804168866786616	0.142353025524965	1.45397537980877e-18	1.25247682983775e-18	29	29	29	2.27975073679202
QSOX1	1	180154834	180204030	ENSG00000116260.16	2.79064054042225	0.134872515402712	0.00526038571502888	0.00845326365157875	0.0119809778938643	0.0137585746838945	0.00340880235377232	15	15	15	2.27898241026317
SKIV2L	6	31959080	31969755	ENSG00000204351.11	-2.79023785702836	-0.0341705868243656	0.0052669332187282	0.200803946814453	0.27972144067532	8.22406444225268e-38	1.72096973184611e-37	43	47	47	2.27844218817787
ADIPOQ	3	186842690	186858463	ENSG00000181092.9	2.78899391149858	0.091277961590278	0.00528720589899012	0.0164645584771862	0.0122203429303168	0.0128412009541853	0.00319458920017737	32	32	32	2.27677377659053
CORO1A	16	30182827	30189076	ENSG00000102879.15	-2.7887143733443	-0.0921913180094872	0.0052917712424457	0.0245442320440336	0.0339034734061937	3.08204078399329e-05	1.0511149829049e-05	10	10	10	2.27639893816006
ZYG11B	1	52726467	52827342	ENSG00000162378.12	-2.78475487794676	-0.0455262250001733	0.00535682018841488	0.0877565478880961	0.13678062948124	7.58185997441312e-18	6.2757006170175e-18	30	30	30	2.27109293128064
APOBEC3C	22	39014083	39020352	ENSG00000244509.3	-2.78234063321479	-0.100176587581446	0.00539683633387497	0.0164116483654116	0.0420536851185424	3.30255346540442e-06	1.2380758512706e-06	7	7	7	2.26786075228364
ZNF554	19	2819874	2835773	ENSG00000172006.11	-2.78183313732098	-0.0248333045499722	0.00540528233948699	0.281837496368644	0.369004179576607	2.35619813487117e-52	8.35646994803268e-52	45	45	45	2.26718161618269
SCUBE3	6	35214419	35253079	ENSG00000146197.8	-2.78127641238401	-0.1304408490559	0.00541456136507561	0.00978290242698166	0.0165017087724215	0.00379802082152326	0.0010232869035363	9	9	9	2.26643671991458
CFAP70	10	73253759	73358859	ENSG00000156042.17	-2.7810787253417	-0.0400003945109859	0.00541785970572794	0.0896452046256379	0.142506156065284	1.38927225298128e-18	1.19872388662701e-18	37	37	37	2.26617224511626
TMEM94	17	75441159	75500090	ENSG00000177728.16	2.77832520152298	0.0494847298383132	0.00546399028379109	0.0743006523598253	0.0807829812888395	7.39482074951983e-11	3.97320503817736e-11	62	64	64	2.26249008159952
SF3B4	1	149923317	149928344	ENSG00000143368.9	-2.77500941196707	-0.1808002544017	0.00552001103088808	0.00942505414891884	0.00817038637092546	0.0421121242899043	0.00961380110043969	19	37	37	2.2580600543996
SPOUT1	9	128819651	128829821	ENSG00000198917.12	2.77350230826967	0.0294331588382417	0.00554564469518346	0.184762611232086	0.284509291192306	1.51892517361834e-38	3.27052284238279e-38	22	22	22	2.25604795875099
IK	5	140647058	140662479	ENSG00000113141.17	-2.77101701388474	-0.0454731860728839	0.00558815068275253	0.0809940965079267	0.134796997645317	1.36164760020896e-17	1.11291602533895e-17	54	55	55	2.25273189178376
TRIAP1	12	120443961	120446412	ENSG00000170855.3	2.77090607210572	0.222382313994686	0.0055900549556695	0.00444698828977981	0.00365999257960715	0.174227367579871	0.0351482079682784	20	20	20	2.25258392255603
TEX264	3	51662693	51704323	ENSG00000164081.12	2.77028475803432	0.0489623497281176	0.0056007303978772	0.0760779017063234	0.13134313381663	3.76325600588806e-17	3.00506085370122e-17	22	22	22	2.25175533244326
PKP4	2	158456964	158682879	ENSG00000144283.21	-2.7666214002882	-0.0705790683634455	0.00566404915275866	0.0348157394047444	0.0185815628751438	0.00211858172201992	0.000591176600420867	99	99	99	2.24687298648368
MYO9B	19	17075781	17214537	ENSG00000099331.13	-2.76434083647663	-0.174935357640812	0.00570379260710819	0.005174882551731	0.00319017605877483	0.204657409426323	0.0405884232319438	20	20	20	2.24383627404433
PNPLA7	9	137459953	137550534	ENSG00000130653.15	2.76365443431044	0.219506757465711	0.00571580370464923	0.00342041786792458	0.260729631075403	6.00406056654902e-35	1.11641107632021e-34	12	62	62	2.24292269441072
SRA1	5	140537340	140558252	ENSG00000213523.10	2.76191373201365	0.0374255786123419	0.00574636595104507	0.115025460818094	0.175973759690709	5.50804428366424e-23	6.04745961745635e-23	58	58	58	2.24060671989319
MDM4	1	204516379	204558120	ENSG00000198625.12	-2.75834955497041	-0.0558038831217935	0.00580940392264036	0.0541775660814625	0.0167600610049593	0.00353156682128948	0.000955949432455266	81	81	81	2.23586842636845
AC099850.1	17	59106598	59118267	ENSG00000224738.1	2.75776777298692	0.0867713391407961	0.0058197526207189	0.0203894497364025	0.0184688179422538	0.00218647281567112	0.000608360455985644	15	15	15	2.2350954754429
PPP1R11	6	30066709	30070333	ENSG00000204619.7	-2.74977541407994	-1.2884589920598	0.00596361230387546	0.000222554210430242	0.0036916391149082	0.172373275352954	0.0348062106981413	8	8	8	2.22449059790859
GTSF1	12	54455950	54473602	ENSG00000170627.10	2.74824169227922	0.0641756480803487	0.00599158245435739	0.0361113064263949	0.0892662632877994	6.81473994038054e-12	3.94137159194099e-12	35	35	35	2.22245845967558
AL022328.1	22	50205585	50206062	ENSG00000272836.1	-2.74544485283386	-0.192576231533774	0.00604289227081008	0.00428813611241904	0.0040323180719408	0.153777058242083	0.0313994857345943	8	8	8	2.21875514803348
RANBP6	9	6011043	6015625	ENSG00000137040.9	2.74455508228041	0.136760629101869	0.00605929848334766	0.00879390596489261	0.00853599558058638	0.037748310922484	0.00868998109143357	14	14	14	2.21757765346518
TOX4	14	21476597	21499175	ENSG00000092203.13	-2.74308055397782	-0.0428777316707063	0.00608657522955749	0.0954223474294705	0.139673206516569	3.22111687646744e-18	2.7242375541778e-18	48	48	48	2.2156270057706
RRP1	21	43789513	43805293	ENSG00000160214.12	2.74277822303419	0.0719128906790531	0.00609218158084887	0.0312144034807407	0.0760232651954672	2.79734568355395e-10	1.44743452776679e-10	10	10	10	2.21522716075532
RARRES1	3	158696892	158732696	ENSG00000118849.9	-2.74240160390038	-0.0342882547355048	0.00609917202007641	0.146424304922158	0.220375465476254	4.27649436777542e-29	6.24022375025261e-29	43	43	43	2.21472911769715
C11orf52	11	111918032	111926872	ENSG00000149300.9	2.74084202939028	1.2050792051071	0.00612819629447591	0.000143934461956413	0.00420394928041126	0.145277236166859	0.0298135852269018	2	2	2	2.21266733210875
AC131097.2	2	241893985	241902551	ENSG00000216921.7	-2.73791883561645	-0.0418483394928281	0.00618293332426775	0.0812448725933405	0.0898527622682464	5.77540782210571e-12	3.35592116753661e-12	35	36	36	2.20880543683587
RPS11	19	49496365	49499689	ENSG00000142534.6	-2.7378410824945	-0.0580507018787469	0.0061843952492055	0.0560030893885099	0.0730362209684733	6.4309062609375e-10	3.24373545541602e-10	41	41	41	2.20870276212603
AC067930.3	8	143632071	143633756	ENSG00000254812.1	2.7373191628424	0.0245697630498434	0.00619421651398072	0.275866469536292	0.401537248239678	3.63690546791076e-58	1.59119041792425e-57	10	10	10	2.20801361829088
DLAT	11	112024814	112064390	ENSG00000150768.15	2.73710145775738	0.0692926401329867	0.0061983173458359	0.0334668901622964	0.0806889827068618	7.59207012801763e-11	4.07666202273056e-11	20	22	22	2.20772619221142
AC104836.1	1	92189237	92190707	ENSG00000273487.1	-2.73620351482405	-0.108071180981614	0.00621525741831282	0.0169730041422212	0.0252316090109722	0.000334397029782398	0.000102835379836476	20	20	20	2.20654087940566
BTN3A2	6	26365159	26378320	ENSG00000186470.13	2.73196697805609	0.0266951701459646	0.00629574507477968	0.311450880211071	0.362517198737331	3.12898615116145e-51	1.06475408155901e-50	96	96	96	2.20095286560101
PSMD5	9	120815496	120842984	ENSG00000095261.13	2.72928570540832	0.0721464499292887	0.00634716867943743	0.0311480344480489	0.061259443916952	1.6831621652866e-08	7.64410926716681e-09	28	28	28	2.19741995992215
DNAL1	14	73644875	73703732	ENSG00000119661.14	-2.72911712958015	-0.176615989383797	0.00635041435701076	0.00514136722698773	0.00654032099210298	0.0691168234245642	0.0152079061345501	11	11	11	2.19719793658325
PNKD	2	218270392	218346793	ENSG00000127838.13	-2.72860267907068	-0.024851947812864	0.00636032857501476	0.241757543511687	0.341813991892782	1.01352820924147e-47	3.05018963577447e-47	37	37	37	2.19652044808903
ZNF330	4	141220887	141234697	ENSG00000109445.10	2.72824633748572	0.165864693551591	0.00636720396462069	0.0052651536926198	0.00843469317962018	0.0389078832864711	0.00893480081033489	11	11	11	2.19605123788699
NPIPA1	16	14922802	14952060	ENSG00000183426.16	-2.72776886748546	-0.017298594732283	0.00637642693636104	0.327956023128846	0.522674847370018	5.64705351058531e-83	5.76486086901918e-82	114	127	127	2.1954226122678
TMEM185B	2	120221278	120223408	ENSG00000226479.3	-2.72574704138755	-0.101615459420208	0.00641561458703273	0.0156949161187445	0.0255625454244694	0.0003052112709409	9.41938586545406e-05	26	26	26	2.19276173383744
CNN2	19	1026581	1039068	ENSG00000064666.14	2.72565057872828	0.0940784616954174	0.00641748966010613	0.0179926774017815	0.0569682863213871	5.49688820237773e-08	2.39689870532588e-08	7	7	7	2.19263482239356
TAF1C	16	84177847	84187070	ENSG00000103168.16	-2.72519903272785	-0.0230465342057466	0.00642627351853196	0.313650158033953	0.404387894956097	1.0880807186392e-58	4.86681947801968e-58	66	66	66	2.19204079371429
HVCN1	12	110627841	110704950	ENSG00000122986.13	2.72380260934536	0.218073864717914	0.00645350643285728	0.00331725868863601	0.00532980594901404	0.100933135774965	0.021420909847586	8	8	8	2.19020425270392
SLC2A8	9	127397138	127408424	ENSG00000136856.17	2.71700936228082	0.0251433457511482	0.00658747442540308	0.263030920289759	0.370292213600654	1.40550855086431e-52	5.06761254149898e-52	40	40	40	2.18128105784056
GPATCH8	17	44395284	44503430	ENSG00000186566.12	2.71575645203989	0.122583282512702	0.00661245417130082	0.0117894050721403	0.00450444214415265	0.131635342250977	0.0272698380827795	34	34	34	2.17963732489553
AC080013.1	3	158732263	158784070	ENSG00000240207.6	-2.71206705376039	-0.0420981647524691	0.00668650653141023	0.0948649100462819	0.159604544693373	8.21239960169489e-21	8.09484951955392e-21	31	31	31	2.17480072683651
ZFP69B	1	40450102	40463718	ENSG00000187801.14	2.71006624383468	1.16858653892495	0.00672697713445602	0.00015067020262319	0.0101560959949792	0.0233840765943326	0.00557857113436812	2	2	2	2.17218004851706
NSRP1	17	30115521	30186475	ENSG00000126653.17	2.70964793454791	0.0521524411229572	0.00673546609917032	0.0600122653565471	0.0453456086054046	1.33961725208986e-06	5.20102639072516e-07	74	78	78	2.17163234540594
CCDC102A	16	57512178	57536599	ENSG00000135736.5	2.70278012954875	0.0481879722803935	0.00687622151015941	0.060386851574119	0.130927621593865	4.25177465819524e-17	3.38270442722161e-17	24	24	24	2.16265014142501
SEC11A	15	84669538	84716716	ENSG00000140612.13	-2.70137849269465	-1.78716077643499	0.00690527065006571	5.01571832251942e-05	0.0108082107143483	0.0193283196503453	0.00468137626937697	4	4	4	2.16081929470642
CAND1	12	67269281	67319951	ENSG00000111530.12	-2.70073308945453	-0.0355202220033311	0.00691868376377346	0.124386448793314	0.208935810104313	1.72451293314149e-27	2.35532405286953e-27	109	109	109	2.15997651948855
ZNF503-AS1	10	75269819	75373500	ENSG00000226051.6	-2.69907917549759	-0.019498398723642	0.00695316318483692	0.419426640324753	0.510722812776735	2.90703343146485e-80	2.63678814398777e-79	33	33	33	2.15781757797199
NPEPPS	17	47522942	47623276	ENSG00000141279.15	-2.69668475694565	-0.0704084031052865	0.00700335351088582	0.032559766442705	0.04459031841339	1.6478290229045e-06	6.34841540078191e-07	43	43	43	2.15469395105425
SMYD5	2	73214222	73227237	ENSG00000135632.11	-2.69511646910156	-0.114142803902274	0.0070364030952465	0.0111500016047343	0.0255511965614269	0.000306168441907706	9.44780586482959e-05	15	15	15	2.15264928902317
DDN-AS1	12	48998367	49019235	ENSG00000257913.2	2.69476270675659	2.16662960348906	0.00704387749887905	3.89756934832778e-05	0.00348103957549607	0.1851539412957	0.037076963554516	1	1	1	2.152188205519
SLC4A9	5	140360202	140375143	ENSG00000113073.14	-2.69152329532952	-0.20631849179122	0.0071126530763548	0.00398071879098906	0.00397614368406199	0.15667994084517	0.0319421113773827	5	5	5	2.14796837374263
AL138895.1	9	114396724	114398503	ENSG00000235119.1	2.6904304879886	0.173917039804566	0.00713598997751418	0.00448143348866275	0.0042883282183222	0.141293231633954	0.0290693257109616	14	14	14	2.14654576859737
BLOC1S2	10	100273280	100286712	ENSG00000196072.11	2.69023906558471	0.0305440593568681	0.00714008487046769	0.174783891756147	0.273240451830793	7.95153877793779e-37	1.59226348875046e-36	50	50	50	2.14629662596098
NPIPA5	16	15363624	15381047	ENSG00000183793.13	2.68922753302249	0.0211361143441591	0.00716175854026824	0.360349966722983	0.574910349692871	1.11473301072088e-95	1.86017315038493e-94	72	82	82	2.14498032537897
VPS33B-DT	15	91022619	91036611	ENSG00000214432.9	-2.68911330748083	-0.107286491779243	0.00716420970866045	0.0147180241494418	0.0213029254674566	0.0009922648370346	0.000288288089168444	16	16	16	2.14483171009533
TSEN34	19	54189938	54194536	ENSG00000170892.10	2.6886726394876	0.0491528200928381	0.00717367307082499	0.0635700503163997	0.136343709110979	8.62644672614874e-18	7.11544486490216e-18	24	26	26	2.14425841951564
C19orf54	19	40740856	40751553	ENSG00000188493.14	-2.68826581635288	-0.0463581135103242	0.00718241957264242	0.0644361520833774	0.10385968889102	1.08125071911995e-13	7.00002262863853e-14	45	47	47	2.14372922845515
STEAP1B	7	22419444	22632925	ENSG00000105889.14	-2.68772013661258	-0.0772735014165358	0.00719416645473086	0.0263142609374279	0.00604469847117379	0.0806008330244819	0.0174820764719063	78	79	79	2.14301951793052
CRHR1	17	45784280	45835828	ENSG00000120088.14	-2.68744001081811	-0.134414107949479	0.0072002034360755	0.00929507368841817	0.020855827073997	0.00112357190845334	0.000324337936405953	11	13	13	2.14265523274695
AC231981.1	2	3519275	3523197	ENSG00000235078.1	2.68689655581475	0.0748815151417331	0.00721192838484655	0.0291280562219193	0.00370822436186622	0.17141063048033	0.0346279461164735	60	60	60	2.14194859451486
KIAA0391	14	35121846	35277614	ENSG00000100890.15	2.68597898570173	0.0355039090844003	0.00723176369938989	0.125537520962808	0.187932985572224	1.33975726968455e-24	1.60573328196345e-24	36	36	36	2.14075577303707
AC022400.1	10	73813518	73814737	ENSG00000224195.1	2.68538783086642	0.13814718201265	0.00724456874171268	0.00701435817402717	0.00924497679464017	0.0305779484499206	0.00716862724989877	9	9	9	2.13998746232103
LRR1	14	49598697	49614672	ENSG00000165501.16	-2.68438500460162	-0.0507916705690383	0.0072663375672878	0.0638418468541104	0.0971896836211393	7.23407380921454e-13	4.46355117023641e-13	33	33	33	2.13868443028214
ZFYVE1	14	72969451	73027212	ENSG00000165861.13	2.68395112112062	0.177075924578384	0.00727577426048887	0.00451623411968147	0.00476310672344991	0.121028837587333	0.0252899309367361	11	11	11	2.13812078390004
FZD5	2	207762586	207769563	ENSG00000163251.3	-2.68361563449628	-0.077372631492433	0.00728307842126214	0.0257645509770003	0.0255825666237803	0.00030352999207842	9.3697201106148e-05	32	32	32	2.13768501371207
LTB	6	31580525	31582522	ENSG00000227507.2	2.68227343983023	0.164701705901101	0.00731236633063698	0.00564361652807061	0.00631180687296248	0.074177546587954	0.016209082434129	9	11	11	2.13594205969914
KEAP1	19	10486120	10503741	ENSG00000079999.13	2.67792469068738	0.12195401837723	0.00740798724340702	0.011046540329369	0.0216798662456031	0.000893641221321024	0.000261296701725199	16	16	16	2.13029977418286
STX1B	16	30989256	31010661	ENSG00000099365.10	2.67395038258818	0.0488588519493696	0.00749635417305994	0.0510805070973731	0.0477082549439898	7.0072905596753e-07	2.79047893737925e-07	41	41	41	2.12514990294046
CYB561D2	3	50350695	50358460	ENSG00000114395.10	-2.6737211812134	-0.0514094767650737	0.00750147907171162	0.0624811083631879	0.106304359815659	5.37135511589175e-14	3.53634240313721e-14	23	24	24	2.12485309802804
AC009121.1	16	11348143	11349321	ENSG00000262703.1	-2.67177956893604	-0.0393314494968946	0.00754501934386128	0.103633153471377	0.179618604912289	1.78435092574293e-23	2.01606673335306e-23	22	22	22	2.12233964244619
SYPL2	1	109466628	109482137	ENSG00000143028.8	2.67076016779817	0.121764585166396	0.00756796980827801	0.00971434993291563	0.0239268066227224	0.000479526329480257	0.000144965940202337	48	48	48	2.12102060918084
SLK	10	103967201	104029233	ENSG00000065613.13	2.67057591111943	0.0332158051240083	0.00757212477552793	0.146221024368704	0.200854769055793	2.27717924185755e-26	2.95216492142396e-26	41	41	41	2.12078223822689
TESK2	1	45343883	45491166	ENSG00000070759.16	-2.66865790089574	-0.2476905320347	0.00761549729114955	0.00285196580389567	0.00261257413922653	0.251103576292047	0.0488544234535761	10	10	10	2.11830173201926
TOGARAM2	2	28956611	29061373	ENSG00000189350.12	2.6685374329753	0.0263431729634174	0.0076182288853478	0.221674644356363	0.341259080756716	1.25434089918596e-47	3.76620185906159e-47	14	14	14	2.11814598334871
STAP2	19	4324043	4342786	ENSG00000178078.11	2.66760473031496	0.025397610995945	0.00763940753704289	0.16831203438644	0.273944795744836	6.21987903985188e-37	1.25031453009147e-36	36	37	37	2.1169403211848
EPB41L4A-AS1	5	112160526	112164276	ENSG00000224032.6	-2.66410039122953	-0.164582924769831	0.00771945214290191	0.00542721953257799	0.00452359031152216	0.130815785258141	0.027110844414166	18	19	19	2.11241352087637
DDX39B	6	31530219	31542448	ENSG00000198563.13	2.66222474673226	0.0979097129982105	0.00776260288939011	0.0270665222268305	0.05969567966477	2.59166313011027e-08	1.15960997139488e-08	33	33	33	2.10999263042268
AL021453.1	22	41831215	41834665	ENSG00000184068.2	2.66185296505512	0.0516294303182659	0.00777118165504291	0.0558384175630887	0.0792755426390152	1.1276249027396e-10	5.97725566043644e-11	32	33	33	2.10951293908247
CHRNA9	4	40335329	40355217	ENSG00000174343.5	2.66184298555511	0.0552546044361565	0.0077714120464412	0.053954043355106	0.0707324190592498	1.22054006424402e-09	6.04395427995644e-10	50	50	50	2.10950006379088
HSPA6	1	161524540	161526910	ENSG00000173110.7	2.66036538809834	0.108537165173173	0.00780559216552546	0.0144601156636585	0.0116822414757411	0.0149984944593551	0.00369455104123303	38	39	39	2.10759414391935
GMNN	6	24774931	24786099	ENSG00000112312.9	-2.6600832703445	-0.0899713812285929	0.00781213346915414	0.020416592955904	0.00910346540663877	0.0318864514816393	0.00744788952168544	35	35	35	2.10723034546329
ZSCAN21	7	100049774	100065038	ENSG00000166529.14	2.65825898984113	0.0475552189443692	0.00785455070914781	0.0708750979691448	0.106057920674338	5.76428335694687e-14	3.79215760712483e-14	25	26	26	2.10487865214132
ZNF257	19	22052452	22091480	ENSG00000197134.11	2.6542369520393	0.0217466866346209	0.00794879875161638	0.315077913333448	0.419102556857811	1.95538707063879e-61	9.65893473887905e-61	55	56	56	2.09969849838285
U91328.1	6	25992662	26001775	ENSG00000272462.2	-2.65403159721294	-0.0214036604775987	0.00795363787520355	0.38832760060941	0.576192600007348	5.2007677244359e-96	8.79131506627588e-95	41	42	42	2.09943418609092
PON2	7	95404863	95435329	ENSG00000105854.12	2.65381015386306	0.0391860157873349	0.00795885907620805	0.0894677626692303	0.0587383875646274	3.37479541430129e-08	1.49434576753114e-08	122	122	122	2.09914918507902
TRIM13	13	49995888	50020481	ENSG00000204977.9	-2.65001692903651	-0.0685362175408698	0.00804877376894968	0.0347999197536691	0.0387988844208692	8.05662245075211e-06	2.91534318895227e-06	67	67	67	2.09427027937664
AP000442.2	11	59616429	59639861	ENSG00000255139.1	-2.64937051354678	-0.347111631288867	0.00806418679214138	0.00130265467380336	0.002760972794441	0.238055258931203	0.0465768387463029	8	8	8	2.09343942114449
STAT1	2	190964358	191020960	ENSG00000115415.18	2.64359503294058	0.167928191377767	0.00820307345299708	0.00546513281151242	0.0162995142089116	0.00402070619254436	0.00107993108220163	17	17	17	2.08602339961708
EVI5	1	92508696	92792404	ENSG00000067208.14	-2.64223752902708	-0.10496042052545	0.00823602732638168	0.0151543569427227	0.0090193002546685	0.0326921879350677	0.00762172844244234	43	43	43	2.08428222110244
AF001548.1	16	15741151	15741791	ENSG00000263065.1	-2.63955130697446	-0.037781564712915	0.00830158562644799	0.106634054583997	0.193881039834884	2.0693100400804e-25	2.55906061247805e-25	11	12	12	2.08083894822061
ZCCHC4	4	25312785	25370383	ENSG00000168228.14	-2.6359175044826	-0.0739743187893131	0.00839101287460842	0.0303661776043552	0.0102317879467719	0.02287136221455	0.00546226343667078	60	61	61	2.07618561255592
DMAC2	19	41431318	41440717	ENSG00000105341.18	-2.63378488339452	-0.087200332656255	0.00844389664142678	0.0179513256803304	0.0158653544647388	0.00454467548926333	0.00121104387123711	29	29	29	2.07345709136778
AL035252.3	20	25229150	25231933	ENSG00000277938.1	2.63362123845156	0.143775850920529	0.00844796692164338	0.00763394094468848	0.00619560520258744	0.0769017507950629	0.016745331697455	11	11	11	2.07324779530457
TMEM189	20	50118254	50153734	ENSG00000240849.10	-2.63329309350026	-0.0320534402304129	0.00845613403714627	0.158382935554162	0.256693271307758	2.38618108195497e-34	4.3438464844815e-34	37	37	37	2.07282814169736
RCOR1	14	102592661	102730576	ENSG00000089902.9	2.630943866091	0.159257957842246	0.00851480987115966	0.006606280040916	0.0164131670310945	0.00389395457149408	0.00104750775590106	15	15	15	2.06982504503879
AC006449.2	17	38703480	38706261	ENSG00000275532.1	2.63059106383329	0.105246874258565	0.00852365306118575	0.0147983606779932	0.0132886413417505	0.00945023782828092	0.00240336409515044	24	24	24	2.06937423571511
NELFB	9	137255173	137273546	ENSG00000188986.6	-2.63019612737913	-0.391181314637874	0.00853356210967305	0.000922286293833083	0.239364038446448	8.2197978365559e-32	1.35257627352454e-31	4	37	37	2.06886964624725
AC128709.1	3	197450327	197456654	ENSG00000229912.1	-2.62823285747618	-0.0362008650562046	0.00858297403771151	0.118457561725691	0.198691407012303	4.52453671582954e-26	5.77648963941223e-26	22	22	22	2.06636220115277
INTS5	11	62646848	62653302	ENSG00000185085.2	-2.6277451086043	-0.0747745804721978	0.0085952893861501	0.0248392637730621	0.0443762535679362	1.74742214930119e-06	6.71818764956722e-07	21	21	21	2.06573949690684
FAM173A	16	720581	722601	ENSG00000103254.9	-2.62632930696718	-0.255969114592299	0.00863112700230484	0.0021326860628631	0.00633448953396729	0.0736579374855183	0.0161077078255156	6	6	6	2.06393249293764
ACP6	1	147629652	147670496	ENSG00000162836.11	-2.62437272380054	-0.0210110671344152	0.0086808730272037	0.32653671818663	0.439121067913853	2.77426420278473e-65	1.5236197168043e-64	50	58	58	2.06143659604113
GDPD3	16	30104810	30113856	ENSG00000102886.14	-2.62333739311888	-0.0407467943728554	0.00870729979373103	0.120841814928044	0.120267605611736	9.56566956298909e-16	7.02039088630091e-16	59	59	59	2.06011650245427
SPON2	4	1166932	1208962	ENSG00000159674.11	2.62044420879472	0.112606230282424	0.00878152976743442	0.0113385742824205	0.0296933631570319	9.78825342261947e-05	3.17240490615635e-05	7	7	7	2.05642982217084
EBLN2	3	73061659	73063337	ENSG00000255423.1	-2.61963878830604	-0.0856628250151517	0.00880229467791564	0.019385793977886	0.0107055605283437	0.0199151416440054	0.00480874182841687	39	39	39	2.05540409648081
MLXIPL	7	73593194	73624543	ENSG00000009950.15	2.61845821874578	0.0236003695667138	0.00883281075721721	0.237616073621135	0.301373817301695	3.61987304388819e-41	8.56658565828733e-41	32	36	36	2.05390107421346
AC025154.2	12	49951512	49962924	ENSG00000257588.1	2.6177915982664	0.143006172609824	0.00885008368875287	0.00691354263768806	0.0190177584482043	0.00187537542726083	0.000527267793773647	5	5	5	2.05305262247825
AP5B1	11	65775893	65780802	ENSG00000254470.2	2.61778117699233	0.109425978251831	0.00885035395577479	0.012644230039228	0.025956342565241	0.000273795457154902	8.48504323659684e-05	27	27	27	2.05303936004049
FAM149B1	10	73168166	73244504	ENSG00000138286.14	2.61679801907014	0.114099983395998	0.00887588451724385	0.00960991355954643	0.0194099586299696	0.00168084427208334	0.000474934277466394	6	6	6	2.05178835694138
AC093635.1	2	48440043	48440597	ENSG00000272663.1	-2.61641095417456	-1.67002928916306	0.0088859538206781	4.31909308947558e-05	0.0122627140776413	0.012685458586742	0.0031570509807986	2	2	2	2.0512959480698
SLU7	5	160401641	160421711	ENSG00000164609.9	2.61504772896772	0.0360106832481128	0.00892149875858074	0.106793037127937	0.179012226233518	2.15309195358485e-23	2.42427484932058e-23	28	28	28	2.04956218061217
DBNDD1	16	90004865	90020128	ENSG00000003249.13	-2.61495433564784	-0.0269791525742047	0.00892393855175516	0.171020103230747	0.245895094207723	9.23306460222329e-33	1.57506488157677e-32	45	47	47	2.04944342883257
PSMD3	17	39980797	39997960	ENSG00000108344.14	-2.61448383331299	-0.862028572845955	0.00893623895046532	0.000169777015785741	0.0038348230053433	0.164261876107288	0.0333260146993282	1	1	1	2.04884522692456
CENPX	17	82018702	82024107	ENSG00000169689.14	2.61404474755427	0.0323580187820555	0.00894773167916334	0.13989832771247	0.226610717903782	5.57597901865278e-30	8.46377509089322e-30	12	12	12	2.04828704782149
LINC00930	15	92567818	92572042	ENSG00000258647.5	-2.61378448270493	-0.0773649186132154	0.00895455013902818	0.0267446326439078	0.0557017571984329	7.79092404545461e-08	3.35228322216158e-08	14	14	14	2.04795622746377
PTAFR	1	28147166	28193936	ENSG00000169403.11	2.61099140434119	0.0395534919281306	0.00902801629077269	0.123546339076713	0.196385687936626	9.38688193284742e-26	1.18047859775138e-25	16	16	16	2.04440766592278
GEMIN7-AS1	19	45076510	45090391	ENSG00000267348.2	2.60278084564389	0.0748870376970996	0.00924710430570828	0.0279818141789692	0.0822542409741246	4.89633810170228e-11	2.66488287453948e-11	48	48	48	2.0339942435783
CBARP	19	1228287	1238027	ENSG00000099625.12	-2.60219860076904	-0.0506516342819003	0.00926281942805558	0.0645862604275063	0.155854444485477	2.55145597479776e-20	2.4347300769734e-20	1	1	1	2.03325680212194
KIZ	20	21125983	21246622	ENSG00000088970.15	2.60104304610744	0.0268084222561494	0.00929407911305039	0.207508235604663	0.287963413611927	4.45990534328186e-39	9.79748029662678e-39	21	21	21	2.03179363504039
SLC25A38	3	39383324	39397351	ENSG00000144659.10	-2.59694666310327	-0.0350861066292911	0.00940565279675853	0.118460748616939	0.190383171513468	6.21669061597367e-25	7.56581256092658e-25	47	47	47	2.02661105697788
INTS12	4	105682627	105895986	ENSG00000138785.14	2.59663656569202	0.0978483489770289	0.0094141474064129	0.015437844688382	0.0347189834499213	2.46450524983055e-05	8.50197951994118e-06	15	15	15	2.02621900580735
PRSS36	16	31138925	31150094	ENSG00000178226.10	2.59440893786245	0.113577187210002	0.00947537103485831	0.0105529331119458	0.0097923668987386	0.0260189002023627	0.00616364858287646	36	37	37	2.02340377500247
KIAA1211L	2	98793846	98936259	ENSG00000196872.11	-2.59352414649002	-0.0367746346823806	0.00949978681140437	0.105474555897328	0.129093101711529	7.28323369812519e-17	5.71591657641282e-17	43	43	43	2.02228614078163
PHRF1	11	576486	612222	ENSG00000070047.11	-2.5930341433871	-0.0748761675205359	0.00951333255085789	0.0234021042904419	0.0703289588468647	1.36533254184527e-09	6.73787710203146e-10	4	4	4	2.02166732166193
PCMTD1	8	51817575	51899186	ENSG00000168300.13	2.59229660473186	0.0487351401907001	0.00953375368612128	0.0625097771281194	0.0946399809875361	1.49137405931235e-12	9.00357404067395e-13	98	98	98	2.020736072688
POLDIP3	22	42583721	42614962	ENSG00000100227.17	-2.59197143731262	-0.0773126976750838	0.00954276940383604	0.024668165483361	0.0531115909232714	1.58878454275964e-07	6.64938882158213e-08	11	11	11	2.02032557055121
AP002812.2	11	77829654	77872262	ENSG00000254459.1	-2.5878527599733	-0.0459196259103742	0.00965762523489045	0.0650805365933956	0.122060311039739	5.68006457849766e-16	4.22708105869819e-16	26	26	26	2.01512965144934
TSPAN14	10	80454166	80533123	ENSG00000108219.14	2.58538196712511	0.04057666085113	0.00972711710517682	0.083453087622557	0.106762851899668	4.70998977304577e-14	3.10878126209009e-14	55	59	59	2.01201585560329
ZNF235	19	44228729	44305046	ENSG00000159917.15	-2.58163956006381	-0.0649306431835317	0.00983322243822154	0.0321558561541545	0.0714388330786802	1.00293604191777e-09	4.99395664141764e-10	22	22	22	2.00730413651167
HAGLR	2	176164051	176188958	ENSG00000224189.6	-2.58157931993424	-0.057052771168768	0.00983493877756172	0.0415301385910129	0.0701564641994544	1.43235087282407e-09	7.04723515147715e-10	27	27	27	2.00722833921692
RFT1	3	53088483	53130462	ENSG00000163933.9	-2.58142319735379	-0.0318965415964587	0.00983938820645684	0.146481686622012	0.238064396046903	1.26724507399406e-31	2.0708657417276e-31	17	17	17	2.00703190429427
AC084035.1	3	127571232	127571838	ENSG00000282860.1	2.58069193854582	0.0579626218601005	0.00986025266435967	0.0392860670361256	0.0483183993023792	5.92706329728394e-07	2.37447152579311e-07	38	38	38	2.00611195632337
NR5A1	9	124481236	124507430	ENSG00000136931.9	2.57904461454761	0.116054929558448	0.00990739901257575	0.0103511364586301	0.014370521517037	0.00694142862209844	0.0018023049258589	27	27	27	2.00404034579212
ZFP57	6	29672392	29681110	ENSG00000204644.9	-2.57557627403324	-0.0341324160787913	0.0100073198686139	0.32639326758294	0.423481958630825	2.88923331067064e-62	1.4576055706288e-61	109	121	121	1.99968221843705
LAMA5-AS1	20	62352995	62356480	ENSG00000228812.7	2.57334127063021	0.0766379547988214	0.0100721836151825	0.0242060372960053	0.0561585306977983	6.87024272109691e-08	2.97135707455418e-08	17	17	17	1.99687636567087
AC090001.1	12	95795345	95858839	ENSG00000258343.1	-2.57304217508942	-0.0186942751694912	0.0100808922400945	0.422989799012432	0.553577441426945	2.5957093652069e-90	3.43002231593997e-89	20	20	20	1.99650102763247
NTNG2	9	132161676	132244534	ENSG00000196358.10	-2.57244242507088	-0.190519194821972	0.0100983750864665	0.0041531178107833	0.00495025132472093	0.113944414250095	0.0239286710993448	14	14	14	1.9957485022326
USP28	11	113797874	113875570	ENSG00000048028.11	2.5724022774514	0.0593867784458037	0.0100995463620755	0.0405991447345138	0.0869169105386206	1.32117559536079e-11	7.48972326106409e-12	31	31	31	1.99569813283834
SMAGP	12	51244558	51270890	ENSG00000170545.16	-2.57142135036987	-0.0580842989373955	0.0101282017592723	0.0377323910304082	0.0538149114942803	1.30939093649266e-07	5.52537384947111e-08	26	26	26	1.99446765585892
AP3S1	5	115841481	115914081	ENSG00000177879.15	-2.56994253376501	-0.0585683004301588	0.0101715386299884	0.0436244816360459	0.0550521092494054	9.31636044695087e-08	3.98166567431146e-08	41	41	41	1.99261334717844
RASGRP1	15	38488103	38565575	ENSG00000172575.11	2.56966843687945	0.0186246536997576	0.0101795891781966	0.427554576300113	0.541589747970808	2.08468175771752e-87	2.51242509499817e-86	22	22	22	1.9922697486439
STIM2	4	26857678	27025381	ENSG00000109689.15	2.56955180149748	0.0627167014425681	0.0101830166168827	0.0406545701677656	0.0356059799924095	1.93256223719533e-05	6.72482430090512e-06	54	54	54	1.99212354754003
ITGB8	7	20330702	20415754	ENSG00000105855.9	-2.56946580602641	-0.106626789921493	0.0101855443313852	0.0141885355393161	0.00346145094066543	0.186397371252176	0.037299497178745	36	36	36	1.99201575666872
ATXN2L	16	28823035	28837237	ENSG00000168488.18	2.56935495132884	0.105064637300608	0.0101888035716351	0.0137222117655943	0.00384366428890114	0.163775480927072	0.0332428781225246	32	37	37	1.99187681037464
CCDC134	22	41800679	41826299	ENSG00000100147.13	2.56892048097434	0.0652112636675496	0.0102015863918988	0.0314908151154597	0.0671393965318002	3.30856245309698e-09	1.58440789046603e-09	20	20	20	1.99133228826977
GOLGA1	9	124878357	124948492	ENSG00000136935.13	-2.56873539337411	-0.151917195122697	0.0102070363035496	0.00618552998669618	0.0063897937970388	0.0724072919272248	0.0158635311096671	6	7	7	1.99110034056332
CYTH2	19	48469032	48482314	ENSG00000105443.13	-2.56498620608754	-0.034541327226988	0.010317990681781	0.121845221684806	0.184276682670067	4.19622874339816e-24	4.88970989387896e-24	51	52	52	1.98640486867563
HOXB-AS1	17	48543551	48551250	ENSG00000230148.8	2.56460356173889	0.0334739815659317	0.0103293749024791	0.128126921474483	0.136404059026798	8.47404350545561e-18	6.99416877627929e-18	96	97	97	1.98592595966317
DOLPP1	9	129081100	129090438	ENSG00000167130.17	2.56274362320823	0.0770641385151064	0.0103848701298825	0.0246110997889893	0.0363347751511232	1.58265584294141e-05	5.55251432799904e-06	28	28	28	1.98359893025339
USP53	4	119212587	119295517	ENSG00000145390.11	2.5612771769523	0.0685416949265757	0.0104288115655916	0.0281685936426636	0.0496761505155193	4.08303313988765e-07	1.65534050742485e-07	32	32	32	1.98176517958045
DEF8	16	89947925	89968060	ENSG00000140995.16	2.56059538462101	0.019989939410031	0.0104492974595517	0.328321061098995	0.364018361903824	1.72382932888771e-51	5.91234267184333e-51	55	59	59	1.98091290761001
AC007541.1	12	106954029	106955497	ENSG00000260329.1	2.56030949127011	0.0858022851897928	0.0104578983794726	0.0186113980359538	0.0224103362862325	0.000729717313298092	0.000215520562571226	26	26	26	1.98055558257222
C7orf26	7	6590017	6608726	ENSG00000146576.12	2.55933866608233	0.0974317450485798	0.0104871520667775	0.0153996368846771	0.0196542412578485	0.0015701071873468	0.000445045623183188	47	50	50	1.97934243455277
NOP10	15	34341713	34343177	ENSG00000182117.5	2.55825344094568	0.0683312288821681	0.0105199390977985	0.0314710225537602	0.045058945172673	1.44915621884143e-06	5.61207936968015e-07	30	30	30	1.97798677439964
COPS6	7	100088954	100092200	ENSG00000168090.9	2.55772584789024	0.116438320613837	0.0105359117569794	0.0111920999885469	0.0171634905977919	0.00315281308409088	0.000860404123558069	9	9	9	1.97732787544352
TAPBP	6	33299694	33314387	ENSG00000231925.11	2.55406627799044	0.050968514683321	0.0106472987206728	0.0683318904005031	0.0785616592132145	1.3767763041904e-10	7.25804079406462e-11	80	82	82	1.97276056119339
KRTAP5-AS1	11	1571353	1599184	ENSG00000233930.3	-2.5539918901604	-0.0572797800553767	0.0106495736948946	0.0431126688379363	0.0607252050445537	1.95068056722462e-08	8.8175145854698e-09	31	31	31	1.9726677767943
CD200R1	3	112921209	112975122	ENSG00000163606.10	2.55325144858176	0.0651879351784335	0.0106722419092475	0.0292725841472042	0.0338633876836847	3.11610671870429e-05	1.06217638056636e-05	57	59	59	1.97174433910026
AMIGO1	1	109504175	109509738	ENSG00000181754.6	2.55149632759393	0.0178522439327848	0.0107261454515326	0.449016834312054	0.575819887878217	6.49250505918629e-96	1.09040467864668e-94	29	30	30	1.96955631809739
ARHGAP8	22	44752558	44862788	ENSG00000241484.9	2.55073258969358	0.123105524238456	0.0107496769752877	0.00955457172285533	0.0302101849379018	8.492470477096e-05	2.77176245808679e-05	11	11	11	1.96860458597701
PHLDA3	1	201464383	201469237	ENSG00000174307.6	-2.55018607035017	-0.0475198895769239	0.0107665439410578	0.0644718684628952	0.120904769721084	7.94893022159464e-16	5.85364491275066e-16	14	14	14	1.96792368279337
KLRG1	12	8950044	9010760	ENSG00000139187.9	-2.54708614073113	-0.0652325562994789	0.0108626615500392	0.0274489677517725	0.0447649945347226	1.57077888043105e-06	6.06144019126691e-07	29	31	31	1.96406375164626
IL15RA	10	5943639	5978187	ENSG00000134470.20	-2.54599039983111	-0.0588182614858341	0.0108968185101496	0.0422844127488465	0.0648120545064225	6.30370402976444e-09	2.94821885796667e-09	57	57	57	1.96270028235031
PSEN2	1	226870184	226896105	ENSG00000143801.16	2.5454534712911	0.051492512701079	0.0109135907250058	0.0514171575144813	0.0534787672680456	1.43620863134573e-07	6.03898340451674e-08	53	53	53	1.96203233690109
HESX1	3	57197843	57226521	ENSG00000163666.8	-2.54528565421972	-0.176397302538373	0.0109188375864284	0.00381298588167417	0.00326220056674443	0.199612924873217	0.0396665537474215	7	7	7	1.96182359392714
CTBS	1	84549606	84574480	ENSG00000117151.12	-2.54090086816682	-0.0415901262997593	0.0110567263739303	0.0833928992950872	0.0970376900989314	7.55324864701347e-13	4.64946736968823e-13	65	65	65	1.95637343796668
DCAF4	14	72926332	72959703	ENSG00000119599.16	2.53837400476636	0.0257629803595391	0.0111368896088888	0.214025673236217	0.304775941904247	1.05203540661306e-41	2.51946262408912e-41	94	94	94	1.95323608513292
AP001107.4	11	66259567	66261834	ENSG00000254461.1	2.53712712091835	0.167809384770138	0.0111766361506012	0.00505273108486699	0.0187072904639443	0.00204538125201612	0.000571742089642745	5	5	5	1.95168888706271
RASGRP2	11	64726911	64745456	ENSG00000068831.18	-2.53655087656736	-0.191872794467684	0.0111950474479214	0.00425182542320203	0.0055800132538635	0.0932469143439308	0.0199506968253263	8	8	8	1.95097406141262
SEMA4A	1	156147366	156177752	ENSG00000196189.12	2.53621863866452	0.0174761564709125	0.0112056748539628	0.448651721469405	0.536871301051164	2.76480099774481e-86	3.17062681346359e-85	30	30	30	1.95056198325864
SMC5-AS1	9	70193997	70258866	ENSG00000268364.1	2.53548121946077	0.0886426296641538	0.0112292949497714	0.02120496365516	0.0296032935339551	0.000100335650252559	3.24746372511386e-05	23	23	23	1.9496475107943
MIR6891	6	31355224	31355316	ENSG00000277402.1	-2.53414092711423	-0.0265801502165925	0.0112723387627318	0.425263277110035	0.512295219944693	1.2897424314298e-80	1.1905865921102e-79	54	56	56	1.94798596803795
AC128688.2	3	112133423	112135359	ENSG00000261488.1	2.53314072172831	0.0628844508715043	0.0113045559992031	0.0372563558051192	0.0339876280925274	3.01173204156243e-05	1.02821418052916e-05	72	72	72	1.94674649045111
AC069209.1	12	121190868	121191518	ENSG00000274029.1	2.53086866690042	0.0840208656242884	0.0113780442717838	0.0228483633345097	0.0237966836585641	0.000497096713334686	0.000149981558793482	36	36	36	1.94393238073225
HLA-DPA1	6	33064569	33080775	ENSG00000231389.7	-2.53068919585606	-0.0317151053402231	0.0113838671899373	0.18294295797881	0.287882687331273	4.58979070005351e-39	1.00658225603532e-38	174	178	178	1.94371017959751
AMPH	7	38383704	38631567	ENSG00000078053.16	2.52923981423677	0.0191952441207743	0.0114309892471157	0.370631680030986	0.442573327074534	5.83115129640224e-66	3.24351241450637e-65	62	62	62	1.94191618378031
TOMM20	1	235109336	235128936	ENSG00000173726.10	-2.52376945126142	-0.0880770197194344	0.0116104044664287	0.0172409832428303	0.0439436773714011	1.96741142350971e-06	7.52396117517922e-07	15	15	15	1.93515265067672
NRBP2	8	143833594	143840974	ENSG00000185189.17	2.52317809268045	0.109675205283794	0.0116299485254929	0.0114451253147632	0.0232447482499338	0.000579117681608931	0.000173322334275236	11	12	12	1.93442220746793
EXOC3	5	443158	471937	ENSG00000180104.15	2.52305480192568	0.0575655502253506	0.011634026888863	0.0409200243146763	0.0754305021115542	3.30031002501584e-10	1.69823257421569e-10	27	28	28	1.93426993678388
ATPAF2	17	17977409	18039209	ENSG00000171953.15	2.5205328686691	0.0338327629233793	0.0117177294055898	0.126220601360599	0.162203380413016	3.73320421644145e-21	3.73779524686581e-21	48	51	51	1.93115653525972
AC021739.5	15	85750336	85752901	ENSG00000259762.1	2.51908735085084	0.0404048034586105	0.0117659463501688	0.0844252801987538	0.128322368711229	9.12847295040572e-17	7.11473574044664e-17	48	49	49	1.92937313622044
GABRD	1	2019298	2030758	ENSG00000187730.8	-2.51905677167642	-0.0524069576974211	0.0117669682524024	0.0659026768932706	0.0288319595615886	0.000124035392474314	3.97842059611711e-05	91	92	92	1.92933541828291
CUL9	6	43182175	43224587	ENSG00000112659.13	-2.51897144317544	-0.0808608183808358	0.0117698201971733	0.0197909795711487	0.0214140191232631	0.000962109404087256	0.000279995610200009	29	29	29	1.92923017164866
C1QL2	2	119156243	119158889	ENSG00000144119.3	-2.51815623636579	-0.0506813404011097	0.0117970978754729	0.054787368302776	0.0670772148189419	3.36608361416662e-09	1.61076842491687e-09	28	28	28	1.92822481741282
PROX2	14	74852871	74871940	ENSG00000119608.12	-2.51745152775971	-0.130423000753536	0.0118207233357597	0.00742580705391527	0.0161293416180161	0.00421835997461035	0.00112955795542171	8	8	8	1.9273559472181
LINC01933	5	151949571	152270448	ENSG00000254226.5	-2.51594091034674	-0.0414845579684218	0.0118715084331966	0.0711829518645488	0.130884782165398	4.30560233680626e-17	3.42448303109678e-17	25	25	25	1.92549409464339
SCNN1D	1	1280436	1292029	ENSG00000162572.20	2.51530926251523	0.0328497773600022	0.0118928009557745	0.179781846127435	0.199603384275439	3.38821147435654e-26	4.35779813263034e-26	88	92	92	1.9247158496387
LINC00654	20	5496067	5504613	ENSG00000205181.5	2.51518779076035	0.0705764549982198	0.0118968995860588	0.0229583264307522	0.0507319157430064	3.05541282333179e-07	1.25040761289273e-07	18	18	18	1.92456620399433
AC020571.1	2	196260024	196264204	ENSG00000229056.2	-2.5148787928442	-0.159676992086883	0.0119073312623272	0.00555273415525982	0.00729068082525944	0.0549267342416969	0.0123008545861784	9	9	9	1.92418556411907
ZNF568	19	36916329	36998700	ENSG00000198453.12	-2.51482053523957	-0.0542578360157013	0.0119092989298982	0.0460863149710573	0.075525803793394	3.21374862561888e-10	1.65499944214586e-10	53	53	53	1.92411380357501
PLCB4	20	9068763	9481242	ENSG00000101333.16	2.51456667556367	0.0889502404870415	0.011917876480151	0.0181495423559181	0.0361420996828857	1.66847261320772e-05	5.84256608507122e-06	17	17	17	1.92380112002441
MYL6B	12	56152256	56159647	ENSG00000196465.10	-2.51415097904573	-0.106165779739879	0.0119319340917414	0.0124289018296308	0.009201846266229	0.0309707398550688	0.00725352681613877	25	26	26	1.92328915420975
LRRC46	17	47831627	47837713	ENSG00000141294.9	2.51354562853705	0.0766387880935611	0.0119524315260943	0.0224035962816552	0.0405380143606504	5.00280641620357e-06	1.84387552487291e-06	20	20	20	1.92254373564092
AC022509.3	12	26125155	26126617	ENSG00000256894.1	2.51121390725807	0.160222469207032	0.0120316766451639	0.00561811326796092	0.0184896879713334	0.00217374183429994	0.000605076899930158	14	14	14	1.91967384838708
AC034206.1	5	135559577	135634874	ENSG00000250167.1	2.51112515990717	0.0327847691015208	0.0120347019625737	0.124101764877995	0.160845851413563	5.63710444139404e-21	5.59668032974682e-21	64	64	64	1.91956466048761
ZNF589	3	48241100	48299253	ENSG00000164048.13	2.51086716708716	0.016358169077507	0.0120435005355857	0.45628786529816	0.540104504256429	4.71682765995225e-87	5.58128803060973e-86	42	43	43	1.91924726371531
HCN3	1	155277583	155289848	ENSG00000143630.9	-2.51038998579278	-0.0551248909051682	0.0120597893275867	0.0455475036258025	0.0407195656787355	4.76003687572124e-06	1.75813220587605e-06	46	46	46	1.91866027881823
PIK3R6	17	8802723	8867677	ENSG00000276231.4	-2.50853194143357	-0.361632799635021	0.0121234006855813	0.00115853389444	0.00308531141848993	0.212272889698665	0.0419549192966637	2	2	2	1.91637554091034
FOCAD	9	20658309	20995955	ENSG00000188352.12	2.50813647180666	0.14197808963206	0.0121369781640261	0.00941156200101843	0.012972148953644	0.0103466280369324	0.00261219237418172	21	21	21	1.91588942940986
DCST2	1	155018520	155033781	ENSG00000163354.14	-2.50792980165358	-0.0397440019078408	0.0121440790361316	0.0829804195475444	0.086129352035053	1.64896373743177e-11	9.29129474514192e-12	65	65	65	1.91563541496275
KRI1	19	10553078	10566037	ENSG00000129347.19	2.50433178832931	0.0322451424423442	0.0122682926570507	0.124997773511515	0.209039656837206	1.66798670347805e-27	2.27931690744349e-27	34	34	34	1.91121587257982
TTC19	17	15999380	16045015	ENSG00000011295.15	2.50364012864142	0.0256486108393931	0.0122922992852312	0.201018591158017	0.30656104622112	5.48789313862791e-42	1.33764694231378e-41	43	43	43	1.91036687435594
TSNAXIP1	16	67806765	67832148	ENSG00000102904.14	-2.50319259484846	-0.0958020009152739	0.0123078547809879	0.0142689058209313	0.0101627780086445	0.0233383404544642	0.00556919131141415	26	26	26	1.90981763658673
NOC3L	10	94333226	94362959	ENSG00000173145.11	2.50313695259068	0.0362069851839935	0.0123097900273755	0.105309554839627	0.171762955183382	2.01359427761635e-22	2.14739183093474e-22	32	32	32	1.90974935492651
PAK4	19	39125770	39182816	ENSG00000130669.17	-2.5029420360788	-0.0339890861108494	0.0123165713802647	0.121840978898918	0.163102672074924	2.84034108864159e-21	2.8647689412826e-21	49	49	49	1.90951017186854
RPL15	3	23916545	23924374	ENSG00000174748.18	2.50284296375353	0.193414366210718	0.0123200194802767	0.00335556138039535	0.0030068618004366	0.218189875898003	0.0430005059574081	10	10	10	1.90938860546948
ODF3B	22	50529710	50532580	ENSG00000177989.13	-2.50060062681387	-0.0681429121777809	0.0123982905187997	0.0288693232585222	0.0341410565508978	2.88765375055358e-05	9.87666908106548e-06	34	34	34	1.90663819140489
ACKR4	3	132597237	132618967	ENSG00000129048.6	2.50046839247573	0.0598406153880718	0.0124029200141745	0.0396465793953991	0.0662391069921553	4.2460702596426e-09	2.01372913284509e-09	23	23	23	1.9064760570352
ZNF514	2	95147330	95165413	ENSG00000144026.11	-2.49954056527176	-0.0213213731276986	0.0124354461241711	0.334590677230152	0.397429939092302	2.04875415661784e-57	8.74313371500876e-57	93	115	115	1.90533862971127
SNHG7	9	136721366	136728184	ENSG00000233016.6	-2.49893645260719	-0.0251507398255036	0.0124566646121503	0.194397850243049	0.309465719693791	1.89666133389916e-42	4.70227040011432e-42	19	20	20	1.90459822849956
TSPAN3	15	77041404	77083984	ENSG00000140391.14	-2.49879352363952	-0.0361357899764065	0.0124616894506528	0.0975547456532373	0.13981200929007	3.09127773463012e-18	2.61612687604722e-18	28	30	30	1.9044230757059
TRMT10C	3	101561862	101566446	ENSG00000174173.6	2.49767620820649	0.159267334539139	0.0125010319109203	0.00552116307112182	0.00986383039001614	0.0254779858682403	0.00604761807877285	13	13	13	1.90305413621424
PABPC4	1	39560816	39576790	ENSG00000090621.13	-2.49669753800307	-0.0332595514057224	0.0125355827705835	0.134010606619664	0.193743687778394	2.16083875231829e-25	2.66844871832267e-25	46	46	46	1.90185547118598
WDR34	9	128633661	128656787	ENSG00000119333.11	-2.49569842378936	-0.115828134389333	0.0125709425777797	0.010608203531354	0.0258205129548023	0.000284246549379928	8.79949920740698e-05	8	8	8	1.90063215739907
KCNIP3	2	95297304	95386083	ENSG00000115041.12	2.49480125078499	0.110163152762503	0.0126027697902157	0.0102520879668647	0.00592526353112295	0.0836640104333532	0.0180771860383959	15	19	19	1.8995339967545
AL133325.3	20	21499261	21502934	ENSG00000278041.1	-2.49474619239644	-0.0651236609404693	0.0126047253078231	0.0307840569099846	0.0394357588718264	6.7666157156311e-06	2.46499253804657e-06	32	32	32	1.89946661437441
SERPINC1	1	173903804	173917378	ENSG00000117601.13	-2.49470842716741	-0.0369153656248983	0.0126060667768269	0.114708802599473	0.140738044515727	2.34887121170209e-18	2.00215308259767e-18	92	93	93	1.89942039666062
TRAPPC12-AS1	2	3481242	3482409	ENSG00000225234.1	2.49234722464185	0.0215582618049051	0.0126901910933283	0.302340972527879	0.398044117615107	1.58325301389925e-57	6.76768503330246e-57	54	56	56	1.89653183809811
ZC3H3	8	143437655	143541453	ENSG00000014164.6	2.49150859140247	0.0258563908830526	0.0127201890695865	0.214615637110354	0.305563643085765	7.89599194347983e-42	1.90322462747719e-41	25	25	25	1.89550643339925
ALG10B	12	38316578	38329728	ENSG00000175548.8	-2.49031385039828	-0.0571545103580588	0.0127630334422357	0.0456241489646843	0.0577528005785135	4.42834098461776e-08	1.94267709706439e-08	35	37	37	1.89404609280491
MDC1	6	30699807	30717889	ENSG00000137337.14	-2.48992501083154	-0.200534480864218	0.012777005062168	0.00652151264649042	0.0111747364417299	0.0173743286965289	0.00423847885892661	14	15	15	1.89357093314185
CSKMT	11	62665309	62668496	ENSG00000214756.7	-2.48869547419035	-0.0812911252451587	0.0128212733644072	0.0198107461984981	0.0361663811469734	1.65740640687223e-05	5.80693957966409e-06	15	16	16	1.89206884005333
PARP8	5	50665899	50846522	ENSG00000151883.17	-2.48825891376058	-0.0471190563133909	0.0128370239276086	0.0627950782407509	0.107678924539158	3.62184944296301e-14	2.40642909165872e-14	28	28	28	1.89153564929117
RCAN1	21	34513142	34615142	ENSG00000159200.17	2.48780266139447	0.0804609952478275	0.0128535032463197	0.0204480873918504	0.0459542210964735	1.1337106071691e-06	4.43400322266146e-07	17	17	17	1.89097848842679
RABGAP1L	1	174159410	174995308	ENSG00000152061.23	-2.48715762954863	-0.0315162917279759	0.0128768330037628	0.147399616954772	0.164134345758064	2.07508657862526e-21	2.10434751055373e-21	95	97	97	1.8901909365192
MRNIP	5	179835133	179862173	ENSG00000161010.14	-2.48644484559749	-0.0312038312596699	0.0129026568133914	0.158100414125405	0.184619189685763	3.7713932584642e-24	4.40649966701208e-24	71	71	71	1.88932085399591
LRRC36	16	67326798	67385203	ENSG00000159708.17	2.48474435183371	0.0645360519611018	0.0129644499903908	0.0373589768598501	0.0320887915057174	5.07023773619032e-05	1.69107365425095e-05	32	32	32	1.88724590320663
AC000123.1	7	127350128	127351523	ENSG00000224138.1	-2.48287601680217	-0.0628254876484723	0.0130326439395647	0.0351671247078896	0.029457693258379	0.000104432229498577	3.37208772014166e-05	60	61	61	1.88496746979143
POP5	12	120578764	120581398	ENSG00000167272.10	-2.48238306259075	-0.0771470249346169	0.0130506895104839	0.0240906859479861	0.0272380435223127	0.000192323905689997	6.04585313425069e-05	76	77	77	1.88436654252587
CPNE7	16	89575768	89597246	ENSG00000178773.14	-2.48212428413594	-0.0398883136501017	0.0130601714541292	0.0873140698908748	0.100662481613771	2.69303308088993e-13	1.70116399161995e-13	51	53	53	1.88405112159897
AC139795.2	5	177611253	177619754	ENSG00000247679.2	-2.48181868558323	-0.0604305596193161	0.0130713767864265	0.0355952310106047	0.0711230379111207	1.09496862798894e-09	5.43869399763704e-10	25	26	26	1.88367866649312
TMEM263	12	106955719	106978778	ENSG00000151135.9	2.48124998586381	0.0788139464328736	0.0130922518423168	0.0207451540716082	0.0413922526854181	3.95879311543632e-06	1.47221715502233e-06	14	14	14	1.88298564920298
FAM205A	9	34723055	34729467	ENSG00000205108.5	-2.48047617499609	-0.0702779603322253	0.0131207031877563	0.0255090027369074	0.0322963616588156	4.78951200885089e-05	1.6021646592115e-05	46	46	46	1.88204288886442
PDCD7	15	65117379	65133836	ENSG00000090470.14	-2.47856411750361	-0.0724469651513551	0.0131912399847045	0.0169724640960724	0.0193412180742645	0.00171340395531273	0.000483661763410997	17	17	17	1.87971437858529
TTC12	11	113314529	113383544	ENSG00000149292.16	2.47846652165736	0.0156077061905171	0.0131948493231099	0.517330270419715	0.598085154776113	8.00447767921342e-102	1.76586743777853e-100	107	107	107	1.87959556478577
PSG7	19	42924132	42937178	ENSG00000221878.12	2.47752542723134	0.0776132137924512	0.0132296981785211	0.0263199467100357	0.0330733925866132	3.86998614269867e-05	1.30581179539665e-05	26	27	27	1.87845006366571
CD2BP2	16	30350766	30355361	ENSG00000169217.8	2.47702201546339	0.111395463290093	0.0132483729709442	0.0112990548211181	0.0137067594995795	0.00838614566075525	0.00215378777392351	15	15	15	1.87783745403875
ZNF354B	5	178859953	178888122	ENSG00000178338.10	2.47572905738696	0.0650862322927835	0.0132964439698014	0.0323534702339025	0.0738007726092532	5.19775173373122e-10	2.63398364469484e-10	26	27	27	1.8762644921749
PRRT1	6	32148359	32153083	ENSG00000204314.10	-2.47477841601177	-0.04603594601066	0.0133318862406116	0.160941794163573	0.254020759599127	5.92554879828407e-34	1.06308569501663e-33	31	37	37	1.87510840077849
RAB11B-AS1	19	8374373	8390685	ENSG00000269386.5	-2.47268657670157	-0.0311440627387398	0.0134101693888705	0.142376136774859	0.203569608836196	9.59641287516657e-27	1.26232225291176e-26	47	48	48	1.87256573637755
ADNP2	18	80109031	80147523	ENSG00000101544.8	-2.47116479781124	-0.0877508800511431	0.013467374090478	0.0171069438523924	0.0353170434867039	2.09184092461066e-05	7.25097389381618e-06	13	13	13	1.87071707608022
SEMA3B-AS1	3	50266641	50267371	ENSG00000232352.1	-2.47078559352567	-0.073756211736216	0.0134816621550161	0.0316733017217961	0.041096443149889	4.29302735548404e-06	1.59241917948878e-06	15	15	15	1.87025656030438
AL359711.2	6	109382795	109383666	ENSG00000260273.1	2.47068292297738	0.023600567023573	0.0134855329893107	0.219696731939559	0.317038313903771	1.16413030412126e-43	3.04568946944043e-43	33	33	33	1.87013188423206
ZNF576	19	43596392	43601157	ENSG00000124444.15	2.47015127792478	0.0614751594362946	0.0135055925213588	0.0387268255192685	0.0386847340116862	8.31258036227514e-06	3.00420489798072e-06	44	45	45	1.8694863575623
GAPVD1	9	125261794	125367207	ENSG00000165219.21	-2.46672138074348	-0.0612807321386041	0.0136356410595309	0.0347639704534707	0.0658192038610165	4.76978802377969e-09	2.25389361964636e-09	32	32	32	1.86532443952857
AC087392.5	17	795306	795794	ENSG00000277491.1	2.46432960207317	0.724414095901475	0.0137269815762831	0.000302686567414547	0.0152962190012076	0.00533813501181728	0.00140835303256066	2	2	2	1.86242494920744
EHMT2	6	31879759	31897687	ENSG00000204371.11	2.46404128986222	0.0975407100608793	0.0137380284522228	0.0281456266640602	0.0553984230879212	8.46938611457917e-08	3.63100859888009e-08	9	10	10	1.86207558851057
RHBDL1	16	675666	678268	ENSG00000103269.13	-2.46256641110954	-0.0552280964701796	0.0137946623236088	0.04065152114229	0.105648553824515	6.48129742374397e-14	4.25096921924511e-14	7	7	7	1.8602889260502
ARHGEF11	1	156934840	157045370	ENSG00000132694.18	2.46158383492818	0.0904748868744266	0.0138325066009102	0.018151389615468	0.0259628814783308	0.000273302187212935	8.47076500567061e-05	30	30	30	1.85909911386724
UBE3C	7	157138913	157269372	ENSG00000009335.17	-2.4604675748335	-0.161534241263291	0.0138756109683799	0.0042739914573613	0.00383541282148839	0.164229376711035	0.0333220181030478	13	13	13	1.85774788500859
AP002812.5	11	77866412	77870091	ENSG00000255449.1	-2.45851745788532	-0.0786529425202862	0.0139511993320468	0.0201198676924528	0.0452393170104952	1.37923313698653e-06	5.3492493518222e-07	38	38	38	1.85538845612508
AC006449.5	17	38749360	38751457	ENSG00000277182.1	2.45728488817001	0.0951033995117796	0.0139991621625663	0.0147773953740663	0.0332444932514334	3.69255593811076e-05	1.24869474512205e-05	10	10	10	1.85389795568337
PDCD5	19	32581068	32587452	ENSG00000105185.11	2.45706720894828	0.0626836234145773	0.0140076477922699	0.0375776828584919	0.0307915357466232	7.23915150353244e-05	2.38031332929812e-05	45	47	47	1.85363478667023
AL583810.1	14	104857792	104858836	ENSG00000258593.2	-2.45633326069226	-0.154536605029961	0.0140362922297125	0.00557601972673087	0.00718296395804667	0.0567578008867693	0.0126858213878365	18	18	18	1.85274759853369
AL645608.1	1	916865	921016	ENSG00000223764.2	2.45571742898932	0.0888146698170415	0.0140603667058132	0.0160505185115032	0.0331053585880721	3.83620107902637e-05	1.29474767410612e-05	9	9	9	1.85200335241475
LDB3	10	86668449	86736068	ENSG00000122367.19	2.45426457765934	0.0255340221488406	0.0141173069297819	0.201231530160718	0.261515615161995	4.58544437219724e-35	8.58763815079904e-35	72	72	72	1.85024814302113
CNKSR1	1	26177403	26189886	ENSG00000142675.17	-2.45287733260492	-0.0324614768288421	0.0141718657242697	0.11046844542919	0.164368316847843	1.93239197625832e-21	1.96193363364764e-21	38	39	39	1.84857297117692
KIF9	3	47228026	47283451	ENSG00000088727.12	2.45179341190933	0.0779923960540757	0.014214624502972	0.0204855557306881	0.00405184947928279	0.15278204253699	0.0312134532489969	49	50	50	1.8472646082522
THOC5	22	29505879	29555216	ENSG00000100296.13	2.45101700589618	0.0221689374714952	0.0142453222915972	0.269317405472493	0.318317268797836	7.24432388900488e-44	1.90874548265685e-43	84	85	85	1.84632772066958
AL133338.1	6	100881471	100882987	ENSG00000260000.2	-2.45101027169517	-0.0900949869044839	0.0142455888062347	0.0150864216073066	0.0164124969186338	0.0038946899183858	0.00104759731421752	30	30	30	1.84631959556358
AC104211.2	8	92668836	92679594	ENSG00000253177.1	-2.45048525108644	-0.100189977382918	0.0142663807153548	0.0128833479337074	0.0268809288026226	0.000212202859350332	6.63152388035031e-05	12	12	12	1.84568619049537
AC055716.3	12	52692605	52696788	ENSG00000257700.1	2.45033603261538	0.0454611556827582	0.0142722949611132	0.063197885183686	0.0760148853835325	2.80389351294973e-10	1.45024605640471e-10	43	43	43	1.84550618744524
AL590617.2	6	138692548	138697288	ENSG00000225177.5	-2.44983220913971	-0.0314837953567895	0.0142922798925337	0.144834582319266	0.19241904097701	3.27902266656459e-25	4.02828853045383e-25	46	46	46	1.84489848739035
FLT3	13	28003274	28100592	ENSG00000122025.14	-2.44979961727051	-0.0375923836354493	0.014293573548755	0.0965226143420033	0.179646981821	1.76872791451474e-23	2.00015116024496e-23	22	22	22	1.84485917929273
TMEM115	3	50354749	50359610	ENSG00000126062.3	2.44973525129812	0.194731069529657	0.0142961287053762	0.00354742269743471	0.00477974744741021	0.120379619540216	0.0251603305383079	3	3	3	1.84478155061272
NDUFS5	1	39026318	39034636	ENSG00000168653.10	-2.44921289309717	-0.0155097907770517	0.0143168798342816	0.543727848525038	0.653069397541701	6.07732874749066e-118	3.16409732184048e-116	51	51	51	1.84415162018479
AL390198.1	20	25751218	25752761	ENSG00000226465.1	-2.44916796952745	-0.114991528073743	0.0143186657019013	0.00987381780854061	0.0165193677552565	0.00377917596467298	0.00101863130865041	20	21	21	1.84409745027539
MUC21	6	30983718	30989903	ENSG00000204544.5	-2.44853833297923	-0.146815661214985	0.0143437166229937	0.0113360395933148	0.00810228627544652	0.0429816835587673	0.00979599093038841	29	33	33	1.84333830335983
ARRDC3	5	91368724	91383359	ENSG00000113369.8	-2.44661489686056	-0.235734478113116	0.0144204826575822	0.00245590978611097	0.00829918942790069	0.0405174643376134	0.00927497003607688	6	6	6	1.84102020341572
SERPINB7	18	63752935	63805376	ENSG00000166396.12	-2.4444573691194	-0.0602899327398012	0.0145070224559951	0.0378681774135764	0.0368135431772727	1.38805214757097e-05	4.89683397571315e-06	58	58	58	1.83842171668897
TMPRSS7	3	112034843	112081269	ENSG00000176040.13	2.44416039439806	0.0772040381910798	0.0145189700836107	0.0204950209181715	0.0548912600410393	9.73800327340358e-08	4.15641009127454e-08	23	23	23	1.83806418961862
ZBTB32	19	35704527	35717038	ENSG00000011590.13	-2.44401609775184	-0.0296302700412746	0.0145247784316399	0.146473763954135	0.217028594740022	1.26816204754669e-28	1.81688287824576e-28	33	33	33	1.83789048383609
AC009065.4	16	2268155	2273418	ENSG00000260778.5	2.44367077711171	0.107206393832907	0.0145386868831242	0.0102124097829893	0.0402266666470053	5.4483063612857e-06	2.00014344192081e-06	2	2	2	1.83747481666584
SEMA4G	10	100969518	100985871	ENSG00000095539.15	2.44178974769975	0.0815810536340683	0.0146146553449138	0.0190873982888074	0.0482472319130239	6.04395594985185e-07	2.41869494665317e-07	5	5	5	1.83521142208328
TFPI	2	187464230	187565760	ENSG00000003436.15	-2.44154668526311	-0.074549294586843	0.0146244973077965	0.0215957654130692	0.0419772150232749	3.37248768282631e-06	1.26320162397963e-06	19	19	19	1.83491905312285
AL031281.2	1	22100613	22101360	ENSG00000271840.1	-2.43928608648024	-0.117771278446618	0.0147163125792675	0.00915470724609632	0.011616918452914	0.0152845674557987	0.00375932981871299	19	19	19	1.83220099618684
TBCK	4	106041599	106321495	ENSG00000145348.16	-2.43626004827242	-0.0633204460845836	0.014840011590978	0.035353261806028	0.0738405402063793	5.14049582701678e-10	2.60654141013086e-10	33	34	34	1.82856575984568
HTR3A	11	113974881	113990313	ENSG00000166736.11	-2.4358657755116	-0.0928192704625923	0.0148561960324874	0.0167421079638129	0.0235264688991777	0.000535679708457172	0.000161006817136688	27	27	27	1.82809237856917
SMG7	1	183472216	183598246	ENSG00000116698.21	-2.43513288008838	-0.0647553104108449	0.0148863218729929	0.0299628142744247	0.0246717666750511	0.00039029874519121	0.000119097959500557	42	42	42	1.82721259489988
SMPD2	6	109440763	109443919	ENSG00000135587.8	2.43482988537668	0.0251316474613722	0.0148987922607115	0.1880679166218	0.276907096561021	2.20821910941683e-37	4.51920622823013e-37	33	33	33	1.8268489353305
MED19	11	57703714	57712323	ENSG00000156603.15	-2.434113932288	-0.0230618578479744	0.0149282953996194	0.238112014403879	0.230557892203351	1.5227892850542e-30	2.37514749036579e-30	133	135	135	1.82598977973669
CPEB2	4	15002674	15070153	ENSG00000137449.15	-2.43387731278651	-0.0865517202074723	0.0149380573741224	0.0175423274835411	0.0382857254569108	9.27288176171518e-06	3.33321486058181e-06	22	22	22	1.82570587685492
MCRS1	12	49556544	49568153	ENSG00000187778.13	2.43381297824035	0.118545608760654	0.0149407125324971	0.0105349334100583	0.0146721141848407	0.00637136347413919	0.00166191553662481	23	23	23	1.82562869023463
EFCAB5	17	29929200	30108452	ENSG00000176927.15	2.43281226482928	0.0697924191620394	0.0149820666557049	0.0261355841206143	0.0561044499899708	6.97331424884175e-08	3.01443270814079e-08	7	7	7	1.82442827507035
ZSWIM7	17	15976560	15999717	ENSG00000214941.7	2.43259797846024	0.0311688986860116	0.0149909350596881	0.126656285645831	0.216775255401244	1.37666877153709e-28	1.96584784167954e-28	25	26	26	1.82417127718524
LHCGR	2	48686775	48755730	ENSG00000138039.14	-2.43110367732268	-0.0510098516508055	0.0150529065093708	0.0486288401010232	0.0628003820616194	1.09960409969871e-08	5.05442709788748e-09	55	55	55	1.82237963567752
AC125807.2	12	3041437	3044950	ENSG00000250899.3	-2.43040986645829	-0.177504533248414	0.0150817567662661	0.00478586586523473	0.00282892375650546	0.232355697973694	0.0455678587503686	10	10	10	1.82154806765337
KIAA0895L	16	67175602	67184040	ENSG00000196123.12	2.42843563827765	0.106495981829165	0.0151641163472826	0.011931377775152	0.0162494348617223	0.00407787747444108	0.0010944963587078	22	22	22	1.81918289209123
TTLL6	17	48762235	48817214	ENSG00000170703.15	2.42700826021887	0.0520156797632079	0.0152239092306319	0.0410867749433572	0.0308434808807331	7.13662048064821e-05	2.34719294153353e-05	54	54	54	1.81747381410314
ARID3C	9	34621379	34628107	ENSG00000205143.2	2.42687416919633	0.19104439668646	0.0152295369578153	0.00356907274254395	0.00618542565859488	0.0771454547033929	0.0167941837959711	7	7	7	1.81731330084799
SMARCE1	17	40624962	40648864	ENSG00000073584.18	-2.42528896563871	-0.0266724853943639	0.0152962060445757	0.19805202896425	0.248957953557706	3.2906810299517e-33	5.73379679899684e-33	46	46	46	1.81541627494902
SPACA6P-AS	19	51685363	51693456	ENSG00000269959.1	2.42468012975114	0.195234450984512	0.0153218801380458	0.00419082679751222	0.0149891349727744	0.00582332680283375	0.00152861443967929	6	6	6	1.81468793943721
KANK4	1	62236979	62319414	ENSG00000132854.18	-2.42397248604404	-0.0442329037937648	0.0153517685383073	0.0647524243893476	0.0503723297257876	3.37256805571927e-07	1.37565974822427e-07	76	79	79	1.81384158616821
UPK1A-AS1	19	35667948	35673291	ENSG00000226510.1	2.42373157824599	0.0564182325645381	0.0153619553468367	0.0391541050972213	0.072781702132154	6.90302107751015e-10	3.47247793122435e-10	22	22	22	1.81355350160307
CAPN14	2	31173056	31233858	ENSG00000214711.9	2.41910170587169	0.0524371419029808	0.0155588892775754	0.0451898351996285	0.0938158851846229	1.88358908140737e-12	1.13032601797124e-12	17	17	17	1.80802140977806
INMT	7	30697985	30757602	ENSG00000241644.2	2.41842520275416	0.125743554781791	0.0155878499119305	0.00855697511371883	0.00980619465498925	0.0259133163604725	0.00614072186887028	11	11	11	1.80721378447636
MCM3	6	52264009	52284881	ENSG00000112118.18	2.4171258782898	0.105907269193518	0.0156436061596977	0.0109420534402696	0.00813664954806821	0.0425405766464893	0.00970310348060478	30	33	33	1.80566312629336
GKAP1	9	83739421	83829516	ENSG00000165113.12	-2.4166068646636	-0.276605656140678	0.0156659269224503	0.00241045541376918	0.00353526191231891	0.181761823823052	0.0364840707548299	10	12	12	1.80504390366157
LINC02044	3	113142350	113167819	ENSG00000243795.1	-2.41644458937035	-0.0503416965526061	0.0156729115005644	0.0544076125545393	0.0623084488967257	1.25973762740784e-08	5.76334931612099e-09	36	36	36	1.80485031870844
NEPRO	3	113002440	113019861	ENSG00000163608.14	-2.41456509961422	-0.0646942577645588	0.0157540074605567	0.028707290758903	0.0541413813423237	1.19693494378075e-07	5.07138342435247e-08	28	30	30	1.80260895319971
SIRPA	20	1894167	1940592	ENSG00000198053.11	2.41427972377059	0.061711472265461	0.0157663530384515	0.0352237037380172	0.0328214684683028	4.14688850504978e-05	1.39580676506308e-05	51	51	51	1.80226875298975
FAM110D	1	26159020	26163962	ENSG00000197245.5	-2.41289905829199	-0.0652203968171433	0.0158262019382482	0.0281359717790062	0.063151080681024	9.98005690631222e-09	4.6006832907892e-09	17	17	17	1.80062329708776
MANSC1	12	12326056	12350541	ENSG00000111261.13	2.41209654816038	0.0885425613385923	0.0158610807813801	0.0177259921020034	0.0525682411392508	1.84474943851566e-07	7.68851586166175e-08	12	12	12	1.79966722298327
SCNM1	1	151156664	151170297	ENSG00000163156.11	2.41196145428928	0.0924686597226365	0.0158669588989998	0.0158541194012584	0.0147767888617648	0.00618484026482102	0.00161601528810465	28	28	28	1.79950630323524
FAM213A	10	80407829	80437115	ENSG00000122378.13	2.41141503861644	0.0341413754075919	0.0158907537354173	0.108910828998089	0.218949177726613	6.8000166747394e-29	9.85929471549622e-29	15	17	17	1.79885550270646
SPAG16	2	213284379	214410501	ENSG00000144451.18	-2.41135173319377	-0.117514864405986	0.0158935125324387	0.00975569541021092	0.0262941934525188	0.000249443075208959	7.75342774505038e-05	15	15	15	1.79878011129638
EIF3H	8	116642130	116766925	ENSG00000147677.10	-2.41112785848302	-0.119602260613323	0.0159032721825378	0.00909480519146229	0.00838470329583065	0.0394937602937383	0.00906454377611538	14	14	14	1.79851350809392
AC016394.2	10	73124573	73125532	ENSG00000272599.2	-2.41042901387573	-0.0489740253541869	0.0159337716987457	0.0444219528187873	0.0793630565374684	1.10035540394068e-10	5.84103255608464e-11	37	37	37	1.79768140975645
ATAD2	8	123319850	123416350	ENSG00000156802.12	2.41001648839252	0.170992758112342	0.0159517995852223	0.00515552239324102	0.00598482130205795	0.0821211495879972	0.0177803651482216	12	12	12	1.79719031537512
FASTKD2	2	206765357	206792509	ENSG00000118246.13	2.40870547294617	1.87386306527304	0.0160092117430472	3.42109580124788e-05	0.00291124386437426	0.225669387643629	0.0443702395127842	1	1	1	1.79563005122078
SLC34A1	5	177379235	177398848	ENSG00000131183.10	2.40697438642271	0.0731114136050458	0.0160852979668939	0.0254926915452078	0.0458967782182079	1.15171083772006e-06	4.50169774626021e-07	23	23	23	1.79357088973999
TCF20	22	42160013	42343616	ENSG00000100207.18	-2.40431775002632	-0.0645835536863754	0.0162026830268057	0.0248197394836671	0.0205427636622683	0.00122581603237451	0.00035213431380262	38	38	38	1.79041306402184
OBP2B	9	133205277	133209250	ENSG00000171102.14	2.403992287937	0.0261698886212812	0.0162171154022341	0.212219331599097	0.287696234521062	4.90436799867564e-39	1.07195954627451e-38	56	59	59	1.7900263928069
PIKFYVE	2	208266267	208358751	ENSG00000115020.16	2.40195173322641	0.0745884422755856	0.0163078600234169	0.0236513839770546	0.025985227570254	0.000271623212278638	8.42073180401701e-05	40	40	40	1.78760302491908
LINC01273	20	50172550	50176671	ENSG00000231742.5	-2.40126437796001	-0.0466572294782619	0.016338527398868	0.0604514719504867	0.111466467761449	1.21940591566907e-14	8.38666935881504e-15	17	17	17	1.78678708925807
AC091057.2	15	30616998	30625773	ENSG00000247728.2	-2.40094384619453	-0.107202311618569	0.0163528457150984	0.00967345530025864	0.00589438683643427	0.0844761426484449	0.0182284547322679	26	29	29	1.78640666069027
PRIM1	12	56731596	56752373	ENSG00000198056.13	2.40078211131497	0.110402971338034	0.0163600746779839	0.0124233818399278	0.0154280062594705	0.00514270257549968	0.00135996242942618	21	21	21	1.78621471825869
MTMR12	5	32226994	32313009	ENSG00000150712.10	-2.40031063251795	-0.0236757453160562	0.0163811640956333	0.236355254176852	0.322625362113042	1.45635463771902e-44	3.94093415577928e-44	108	108	108	1.7856552391845
RMDN2	2	37923187	38067142	ENSG00000115841.19	-2.39985832745914	-0.0275080585928573	0.0164014183080689	0.166201185865048	0.253063814315714	8.20046896294859e-34	1.46315557045617e-33	20	20	20	1.78511859483434
FAM219A	9	34398184	34458570	ENSG00000164970.14	2.39919519560258	0.0897214531991471	0.0164311531130319	0.0162384307683964	0.0387649074250611	8.13197351041609e-06	2.94179163237775e-06	51	51	51	1.78433195737723
AC254562.3	22	42138060	42139726	ENSG00000281538.1	2.39645173199207	0.0480635587634138	0.0165546737135046	0.05055486837381	0.0590166770502304	3.12549707956502e-08	1.38631555319388e-08	40	40	40	1.78107937461115
HSD17B4	5	119452443	119637199	ENSG00000133835.14	2.39612673667206	0.111958008001983	0.0165693600622154	0.00973267927090014	0.0311207810059791	6.61339577562288e-05	2.18393694304301e-05	12	12	12	1.78069426447236
AC090409.1	18	61585746	61606916	ENSG00000267279.1	-2.39579953778655	-0.0511383823185164	0.0165841575465602	0.0480313523715424	0.105235052017397	7.29579622173983e-14	4.76900667426596e-14	14	14	14	1.78030658517392
UNC45A	15	90930180	90954093	ENSG00000140553.17	2.39577681204975	0.0940880289344806	0.0165851857429814	0.0146864932696001	0.019985789603166	0.00143148667738652	0.000407974868327118	14	14	14	1.7802796603097
AC097376.2	4	139411927	139454034	ENSG00000273247.5	-2.393234327886	-0.118376039194561	0.0167005712041021	0.00923774952630187	0.00600599718435781	0.0815799855026897	0.0176782493162324	34	34	34	1.77726867456815
FMN2	1	240014348	240475189	ENSG00000155816.19	2.39276342079454	0.0755476126648816	0.0167220195537141	0.0202177793350092	0.0685031578303145	2.2666594330746e-09	1.1016732679192e-09	12	12	12	1.77671127306516
C19orf44	19	16496311	16521352	ENSG00000105072.8	2.39267631928743	0.0257467841643576	0.0167259894050515	0.203067941037105	0.268800506251612	3.71990882539429e-36	7.26696228638392e-36	37	38	38	1.77660818265162
CYFIP2	5	157266079	157395595	ENSG00000055163.19	2.3925676607318	0.0446107221105778	0.0167309429283685	0.0601573348423941	0.0950237342175738	1.33765019667085e-12	8.10749141177945e-13	56	56	56	1.77647958222664
INPP5E	9	136428619	136439823	ENSG00000148384.12	-2.39149913843841	-0.0599568952314593	0.0167797233442476	0.0345999458534063	0.0607745316199328	1.92429788433197e-08	8.70279242065402e-09	26	32	32	1.77521520388021
ALDH8A1	6	134917390	134950122	ENSG00000118514.13	-2.39047497716727	-0.0190718865775297	0.0168265957239362	0.33801673461556	0.419083685917548	1.97150412505664e-61	9.72010318582402e-61	113	113	113	1.77400373951179
LINC01013	6	132131915	132169374	ENSG00000228495.1	2.3904740605419	0.0982486637609665	0.0168266377261903	0.0120070099721401	0.0346657580373298	2.50073090269756e-05	8.62009569966185e-06	16	16	16	1.77400265543485
C3orf62	3	49268602	49277909	ENSG00000188315.7	2.38864625141108	0.117993410399492	0.0169105761739805	0.00797613360390447	0.0102076058949733	0.0230338892507246	0.0055000698425477	9	9	9	1.77184159495002
EYS	6	63719980	65707225	ENSG00000188107.14	-2.38598770319628	-0.0869170694050504	0.0170333205961515	0.0161814362156462	0.0202327057899935	0.00133632936330639	0.000382277930915648	27	27	27	1.76870067934169
LINC00504	4	14470465	14888169	ENSG00000248360.7	2.38562510113717	0.0303307327296808	0.0170501222706806	0.129267940568648	0.186258241669955	2.26153418257016e-24	2.67115244283421e-24	61	61	61	1.76827250222624
AC104695.3	2	28425945	28426719	ENSG00000270210.1	2.38417952899069	0.0826669581646563	0.0171172495159014	0.0172837197902436	0.0375679300397571	1.12883333897193e-05	4.01719214346017e-06	6	6	6	1.76656601863271
LINC01068	13	79566727	79571436	ENSG00000227676.3	2.38327631873266	0.0214830469405995	0.0171593089943156	0.256439035951675	0.360091632954321	8.1747313397149e-51	2.73879532280074e-50	33	33	33	1.76550020518184
NDUFS1	2	206114817	206159603	ENSG00000023228.13	2.38242607812508	0.0635796914801814	0.0171989846680857	0.0303146556222295	0.0551211412790494	9.14103900986483e-08	3.90801926537167e-08	25	25	25	1.76449719065426
SETD3	14	99397746	99480889	ENSG00000183576.12	2.38214549703745	0.835493677982542	0.0172120953674406	0.000185018626809251	0.00355960516421334	0.180262319940623	0.0362221851762534	3	3	3	1.76416625627769
ACOXL-AS1	2	111098345	111115588	ENSG00000204581.2	2.38108194497393	0.0990930903625445	0.0172618715445279	0.0142080046985134	0.022083505075859	0.000798944688783267	0.00023503342353049	24	25	25	1.76291211954797
MTCH1	6	36968141	36986298	ENSG00000137409.19	2.38046406980822	0.373156341531729	0.0172908471737513	0.000844385973296158	0.00310176728399964	0.211055972708433	0.0417429240896794	5	5	5	1.76218372772828
AC013652.1	15	38865322	39427195	ENSG00000259345.5	-2.37950250294017	-0.225415842201356	0.0173360252853782	0.00235990817672233	0.00641865879289841	0.071763577079109	0.0157423746358269	3	3	3	1.7610504682496
PTPA	9	129110950	129148946	ENSG00000119383.19	2.37672105426732	0.0335643503800675	0.0174672917723454	0.122996852205032	0.122727394055207	4.67753106471642e-16	3.49198074889756e-16	80	80	80	1.757774425269
CLN5	13	76990660	77019143	ENSG00000102805.14	2.37492778160092	0.0355214261495426	0.0175523840231905	0.0912741500939119	0.174095393349951	9.82803778168119e-23	1.06247187490548e-22	6	6	6	1.75566388787054
GLIPR1	12	75480680	75503853	ENSG00000139278.9	2.37437722947591	0.048991142218649	0.017578580975587	0.0546968847468152	0.037670009367918	1.09769689675627e-05	3.9111986674235e-06	71	71	71	1.75501618610786
VPS11	11	119067692	119081978	ENSG00000160695.14	2.37344840082373	0.0283642869811022	0.0176228551734136	0.152804676482798	0.252374757550053	1.03594534820019e-33	1.84331529295282e-33	15	15	15	1.75392372784199
ABCA7	19	1040101	1065572	ENSG00000064687.12	2.37254178047045	0.0232183711574253	0.0176661650083593	0.234288533371242	0.298317676595461	1.09292153376257e-40	2.54480369742538e-40	86	87	87	1.75285771741291
MFSD12	19	3538261	3574290	ENSG00000161091.12	2.37062995405187	0.10851993227818	0.0177578000631746	0.0128527952252493	0.0526645285327859	1.79656301654198e-07	7.49248355830456e-08	4	4	4	1.7506108380846
CAPN1	11	65180566	65212006	ENSG00000014216.15	-2.3693096720206	-0.074033639265571	0.0178213249138231	0.0191623368853242	0.0175906734051337	0.00279643110719212	0.000767815872413795	28	28	28	1.74906001178215
RBCK1	20	407498	430966	ENSG00000125826.20	-2.36908198727207	-0.0472201762033698	0.0178322999824065	0.058672113279506	0.0849695751656813	2.28472790280932e-11	1.27112584249823e-11	37	38	38	1.748792638583
SH3RF3	2	109129348	109504632	ENSG00000172985.10	-2.36878390106503	-0.236397512301956	0.0178466775580739	0.00215159224040045	0.00264580270137433	0.248107615196877	0.0483184789084697	8	8	8	1.74844262282897
MVD	16	88651935	88663161	ENSG00000167508.11	-2.36762859607817	-0.0833930680288345	0.0179024973294154	0.0157265453660815	0.0235393373800513	0.00053377573563342	0.000160453074601513	23	23	23	1.74708638238692
RBP1	3	139517434	139539829	ENSG00000114115.9	2.36720390434773	0.0391962835789048	0.017923055169826	0.0852425293406884	0.140040644967226	2.88867953121013e-18	2.44785258697047e-18	17	17	17	1.74658795838465
GTF3C2-AS1	2	27335535	27342599	ENSG00000234945.7	2.3638407788848	0.24417985975982	0.0180865839265117	0.00195655313430626	0.00418200708905469	0.146333813573546	0.0300020326217672	2	2	2	1.74264345204353
NFE2L3	7	26152240	26187125	ENSG00000050344.8	-2.36365493763354	-0.027588020834079	0.0180956582561343	0.145101847374518	0.204945881906129	6.18568311472881e-27	8.20721428139906e-27	67	67	67	1.74242561416909
EIF2D	1	206571292	206612463	ENSG00000143486.15	-2.3607207284898	-0.0867930785181698	0.018239460327541	0.0160767531930838	0.038852042154064	7.94013251788785e-06	2.87438918187278e-06	15	15	15	1.73898801580137
SPINK7	5	148312419	148315922	ENSG00000145879.10	-2.36071606658744	-0.026134110157319	0.0182396895955919	0.177758852146218	0.352968640356022	1.3435848328373e-49	4.29682627887895e-49	98	102	102	1.73898255680084
FBLN2	3	13549131	13638422	ENSG00000163520.13	-2.35992025742538	-0.0783521356985032	0.0182788637524661	0.0191975630216842	0.0171916473690046	0.00312796727659821	0.000854340194342303	36	36	36	1.73805080430082
UQCRH	1	46303631	46316776	ENSG00000173660.11	-2.35843612074463	-0.0393385827798059	0.0183521180360299	0.0940804914297164	0.151973775627378	8.20540007252718e-20	7.615071809185e-20	17	17	17	1.73631380616515
ECM1	1	150508062	150513789	ENSG00000143369.14	-2.35709571759268	-0.0382857183876375	0.0184184986218309	0.0817244518549464	0.136353481188443	8.60158501248547e-18	7.09718670186522e-18	116	121	121	1.73474577407559
UBXN11	1	26281328	26318363	ENSG00000158062.20	2.35666831710346	0.0716332261083031	0.0184397088546996	0.0279052275834004	0.0236191640322142	0.000522115998285848	0.000157111435405056	64	64	64	1.7342459403212
PCNX1	14	70907405	71115382	ENSG00000100731.15	2.35662540866203	0.0202192341744257	0.0184418394150195	0.287233183841173	0.455666284442805	1.43948050189581e-68	8.81706341355543e-68	27	28	28	1.73419576397911
NMD3	3	161104696	161253532	ENSG00000169251.12	2.35643374300934	0.0847191046505143	0.0184513589432808	0.016466609465858	0.0383478550997668	9.11636534238626e-06	3.28012424035209e-06	37	37	37	1.73397164252204
AC091563.1	8	120052180	120056201	ENSG00000254343.2	-2.35525273087393	-0.0562442286126587	0.0185101116559441	0.0371743679246957	0.0455201716141335	1.27700758586177e-06	4.96831994085875e-07	43	43	43	1.73259096150565
ISLR	15	74173671	74176872	ENSG00000129009.12	-2.35508549567409	-0.0611714731276538	0.0185184444521633	0.0311050434705832	0.0489437690466486	4.99228354453086e-07	2.01143781452198e-07	20	20	20	1.73239549682335
MYC	8	127735434	127741434	ENSG00000136997.16	2.35478707114509	0.0791436194610644	0.0185333221496921	0.0246978842379484	0.0193261370995947	0.00172063196925492	0.000485544144122834	50	50	50	1.73204672520569
CX3CR1	3	39263494	39281735	ENSG00000168329.13	2.3544407228241	0.0218378726360537	0.01855060215974	0.248943063827551	0.346845193385934	1.45513743743151e-48	4.5311124942499e-48	46	46	46	1.73164198845283
TGM4	3	44874608	44914990	ENSG00000163810.11	2.35379669648894	0.0613294653541459	0.0185827714054714	0.0322570376528226	0.0736788922083579	5.37722239145211e-10	2.72281103650957e-10	13	14	14	1.73088951551208
RNF114	20	49936336	49953892	ENSG00000124226.10	-2.35256953413583	-0.0617443448954584	0.0186442035545074	0.0295563134333754	0.0385851177811769	8.5425851650274e-06	3.08176770964472e-06	34	36	36	1.72945616415413
CBFA2T3	16	88874858	88977204	ENSG00000129993.14	-2.35191638057163	-0.102301596448336	0.0186769730324483	0.0114812413826365	0.0312786524539879	6.3328711709761e-05	2.09342399881155e-05	12	12	12	1.72869350828937
SLX4IP	20	10435303	10636829	ENSG00000149346.14	2.3518774936224	0.0595623641709467	0.0186789256244963	0.0324059306490303	0.0680538159988602	2.56757235032687e-09	1.24166779814747e-09	20	21	21	1.72864810716221
AL121899.1	20	2207217	2213151	ENSG00000226644.5	2.3515432767439	0.0445189185476057	0.018695714691813	0.0588534887137401	0.119884565864683	1.06912393996593e-15	7.82880646577451e-16	24	25	25	1.72825792816807
MICB	6	31494881	31511124	ENSG00000204516.9	2.35035924579504	0.0284850741352347	0.0187552996373024	0.267634776016895	0.382276242425076	1.09171530932355e-54	4.23539566818998e-54	109	112	112	1.72687599310817
LINC00886	3	156747346	156817062	ENSG00000240875.5	-2.34875738558349	-0.016993565619744	0.0188361756970579	0.429400126067356	0.556381914086298	5.29018170831827e-91	7.17259763312042e-90	49	49	49	1.72500726726802
DPEP3	16	67975663	67980829	ENSG00000141096.4	-2.34799054481858	-0.21751765826387	0.0188750004416234	0.00269037567667358	0.00590451733760134	0.0842087534594549	0.0181767836682473	7	7	7	1.72411302953747
PRTG	15	55611546	55743090	ENSG00000166450.12	-2.34567234978803	-0.0721386808786427	0.0189927953318333	0.0210954762150625	0.0291214973451783	0.00011454365885195	3.68714923900297e-05	23	24	24	1.72141111173224
CENPM	22	41938721	41947164	ENSG00000100162.14	2.34532439835995	0.0763314420070337	0.0190105312215497	0.0202133106215386	0.0391718216300518	7.27406595094063e-06	2.64171733091554e-06	19	19	19	1.72100574723954
IFT22	7	101313367	101321823	ENSG00000128581.15	2.34337023375406	0.0574775274373832	0.0191104088042528	0.03089343821774	0.0585684090636022	3.53672871467404e-08	1.56392103270639e-08	47	47	47	1.7187300225456
RAB11B	19	8389981	8404434	ENSG00000185236.11	-2.342921534771	-0.400919940980337	0.0191334065135251	0.000737243868494243	0.00733604345344583	0.0541744015193941	0.0121443551239248	3	3	3	1.71820770125761
BRI3BP	12	124993700	125031231	ENSG00000184992.10	2.34290964867848	0.0954251643388185	0.0191340160545239	0.0143642437939036	0.0132527190772002	0.0095478570583756	0.00242582051604358	35	35	35	1.71819386597556
ICE2	15	60419609	60479160	ENSG00000128915.11	2.34237872102116	0.108691743001171	0.0191612603343667	0.00945686629584872	0.0112135364251281	0.0171797398299739	0.00419572705368643	13	13	13	1.71757592854248
ZNF91	19	23304991	23395560	ENSG00000167232.13	2.34221543400749	0.11036478606814	0.0191696461387769	0.0101050682291719	0.0321736359117808	4.95355222234249e-05	1.65406290931738e-05	4	4	4	1.71738590388746
EBAG9	8	109539711	109565996	ENSG00000147654.14	-2.34169730349953	-0.147340115204761	0.0191962766084681	0.00459074921182111	0.00374412413154852	0.169347944200458	0.0342670916457985	13	13	13	1.71678300073452
DNAJC9-AS1	10	73247360	73276984	ENSG00000236756.4	-2.34087528846192	-0.0627502243553082	0.0192385922461325	0.0252496522407682	0.027455630796228	0.000181139460193335	5.71565791775344e-05	27	28	28	1.71582670995436
CLEC11A	19	50723329	50725718	ENSG00000105472.12	2.34012936738082	0.100087156096353	0.0192770612561624	0.0103037703382782	0.00633766314987563	0.0735855482100162	0.0160945773900079	19	19	19	1.71495917258622
AP2B1	17	35578046	35726409	ENSG00000006125.17	2.33988625505517	0.0647729130872819	0.0192896136822683	0.0329164455068771	0.0618227724859542	1.44063922298683e-08	6.56559581676029e-09	16	17	17	1.71467646998904
AKIRIN1	1	38991223	39006059	ENSG00000174574.15	-2.33987839459904	-0.054623201573399	0.0192900196541564	0.0396831970408266	0.0449807879662004	1.48054422395657e-06	5.7293725683295e-07	76	76	76	1.71466732986325
BTN3A1	6	26402237	26415216	ENSG00000026950.16	2.33937688044204	0.0351517069727398	0.019315936982407	0.103144933494141	0.124385226326299	2.88519693002373e-16	2.18525960101732e-16	57	58	58	1.71408422014048
AK9	6	109492856	109691217	ENSG00000155085.15	-2.33823017095921	-0.0478225909494232	0.0193753111787524	0.0501405813767362	0.0751936646003625	3.52562868586058e-10	1.81130995717448e-10	31	31	31	1.71275131374398
C1GALT1	7	7156934	7248651	ENSG00000106392.10	2.33815337641912	0.0307559687969166	0.0193792931293863	0.126988960347548	0.247241471868941	5.86956648235485e-33	1.01122702934744e-32	31	32	32	1.71266206813178
SLC15A2	3	121894089	121944102	ENSG00000163406.10	-2.33759514508908	-0.102452523656017	0.0194082600387548	0.0108395488913269	0.0109726140186192	0.0184253119428185	0.0044768270295814	17	17	17	1.71201339760695
MTF1	1	37809567	37859620	ENSG00000188786.9	-2.33683340106454	-0.0591685397074594	0.019447848355758	0.0309998850446105	0.0617847264757936	1.45585977972996e-08	6.63147934350251e-09	33	34	34	1.7111284405548
GSDMC	8	129748196	129786888	ENSG00000147697.8	2.33661879751342	0.0208103856261309	0.0194590141676701	0.278901114158152	0.38180982048359	1.32122465556874e-54	5.08788259598838e-54	24	24	24	1.7108791657319
INAVA	1	200891048	200915735	ENSG00000163362.10	2.33558294191979	0.0285448888220081	0.019512988479936	0.147068076673178	0.241404325491338	4.15998180043742e-32	6.93294107168449e-32	20	20	20	1.70967621184828
GINM1	6	149566294	149591748	ENSG00000055211.12	-2.33500006953477	-0.0601454291415933	0.0195434171047413	0.0340554564470061	0.0571054560309306	5.2930485941353e-08	2.31111213106299e-08	21	21	21	1.70899949895979
SEC61A2	10	12129637	12169961	ENSG00000065665.20	-2.33439413888707	-0.121117565160622	0.0195750934111027	0.0136741195849576	0.0466305856460297	9.41763086897468e-07	3.71060277359158e-07	9	9	9	1.70829615683939
CBWD1	9	121038	179147	ENSG00000172785.18	-2.33431176182069	-0.0474354935229801	0.0195794033075503	0.10669968566117	0.588512400039139	3.04043068223704e-99	6.03829864364334e-98	63	79	79	1.70820054768033
SLC9A3	5	470458	524332	ENSG00000066230.10	2.3341518178026	0.0179803016250477	0.0195877738065038	0.343564099659965	0.472324487960764	5.60924512428023e-72	3.86295569358071e-71	41	43	43	1.70801491972194
KDM8	16	27203495	27221768	ENSG00000155666.11	2.33400907411759	0.062082925516391	0.0195952467838722	0.0289591977163227	0.0215168586392322	0.000935017865915224	0.000272721132834751	35	35	35	1.70784926261716
CISD2	4	102868974	102892807	ENSG00000145354.9	2.33351457690046	0.025538736507836	0.0196211541694878	0.18255929017021	0.259319565552933	9.73091461668023e-35	1.79911164585804e-34	41	41	41	1.70727544982574
EPHA2	1	16124337	16156087	ENSG00000142627.12	2.33225217574653	0.0773653146337615	0.0196874288136296	0.021307018179185	0.0189417195790482	0.00191564537862027	0.000538008753549516	46	52	52	1.70581099919794
GAB2	11	78215297	78418348	ENSG00000033327.12	-2.33192366762982	-0.0331188678835637	0.0197047071446819	0.115749807453324	0.117127954750174	2.37777367005295e-15	1.70330608687599e-15	81	81	81	1.70543001532229
RAMP2-AS1	17	42753914	42761257	ENSG00000197291.8	2.32911240068733	0.186600566531376	0.019853111916118	0.00405269921890562	0.00277559949408566	0.236814269221818	0.0463479661898205	8	8	8	1.70217140919952
ZNF585B	19	37181579	37218153	ENSG00000245680.9	-2.32897777357687	-0.0441116752546619	0.019860243204763	0.0537069503315204	0.0617981848383944	1.45045741998305e-08	6.60802771398972e-09	94	94	94	1.7020154375204
IRGQ	19	43584369	43596135	ENSG00000167378.8	2.32889127731323	0.545444937529903	0.0198648261499935	0.000394470074010007	0.00694464830608486	0.0610424718004437	0.0135805150019568	1	1	1	1.70191523138531
ANGPTL4	19	8363289	8374373	ENSG00000167772.11	-2.32764932757473	-0.0674562768850945	0.0199307318824112	0.0275781362975274	0.0664884284666412	3.96267549043204e-09	1.88516569330925e-09	19	19	19	1.70047675314816
FAM57B	16	30024427	30052978	ENSG00000149926.13	-2.32613706588745	-0.941395780435916	0.0200112397335113	0.000134914612747959	0.00300383465066707	0.218422094196271	0.0430395757651899	1	1	1	1.69872600517963
VPS8	3	184812143	185052614	ENSG00000156931.15	2.32584965470542	0.0277350027253758	0.0200265726203306	0.16247526077678	0.260418767553344	6.67899504031736e-35	1.23925465143414e-34	52	52	52	1.69839337019928
ECD	10	73130155	73169055	ENSG00000122882.10	-2.32486095169259	-0.0894667945615973	0.0200793965435815	0.0112760289337114	0.0121530801692167	0.0130924703674968	0.0032536002012512	35	35	35	1.69724934340604
EFHD2	1	15409895	15430343	ENSG00000142634.12	-2.32453806613892	-0.0565850825844689	0.0200966738297488	0.0353714306848178	0.0241328620580424	0.000452971075226597	0.000137352724672606	53	53	53	1.69687581605817
RTF1	15	41408408	41483563	ENSG00000137815.14	2.32309618224001	0.11209725424881	0.0201739860333102	0.0113199905714435	0.00510917662798475	0.108285480060215	0.0228232644002927	14	14	14	1.69520828417489
CBX6	22	38861450	38872314	ENSG00000183741.11	2.32180659864642	0.0357530961279471	0.0202433517930951	0.125059009874623	0.152496897227752	7.01196226341677e-20	6.53077716667143e-20	58	58	58	1.69371757756701
RAB18	10	27504174	27542237	ENSG00000099246.16	-2.32145745398488	-0.0774290708587009	0.0202621677894151	0.0191925593608625	0.0291947166679372	0.000112261010743425	3.61545930046107e-05	48	48	48	1.69331409260766
DAW1	2	227871054	227924344	ENSG00000123977.9	2.32093720559471	0.0836905663934635	0.0202902331626111	0.0156885943020735	0.0435106726314103	2.21533437236281e-06	8.43615090193314e-07	8	8	8	1.69271296229866
MMP16	8	88032009	88328025	ENSG00000156103.15	2.32080682708838	0.0387597227923835	0.0202972718872848	0.0831164277743756	0.119463399759031	1.20817009063226e-15	8.82217470236103e-16	40	41	41	1.69256233075271
RALB	2	120240064	120294713	ENSG00000144118.13	-2.31981685596394	-0.060822208109555	0.0203507868387169	0.0300561948682186	0.0386397417634596	8.41568623107343e-06	3.04020161162637e-06	90	90	90	1.6914187946399
SH3RF1	4	169094256	169271105	ENSG00000154447.14	2.31958376263711	0.074633322267393	0.0203634050714775	0.0212646477782683	0.0211737619163688	0.00102852479006763	0.000298290229020776	54	54	54	1.69114959961097
DYRK2	12	67648338	67665406	ENSG00000127334.10	-2.3174749414963	-0.0646942462965139	0.0204778741407615	0.0333584366879048	0.0216310246059301	0.000905841502754297	0.00026474506307365	70	70	70	1.68871513055057
DNLZ	9	136359480	136363789	ENSG00000213221.4	-2.31721665031641	-0.0169739118592353	0.020491932967601	0.407217658988497	0.471696564051232	7.5743896019051e-72	5.20254131555834e-71	127	151	151	1.68841707344027
S1PR5	19	10512742	10517931	ENSG00000180739.13	2.31582492165741	0.0330325148086094	0.0205678299265306	0.110598802661915	0.186169674198503	2.3249592769872e-24	2.74481996695211e-24	41	41	41	1.68681152749096
VPS29	12	110491097	110502117	ENSG00000111237.18	2.31530099241978	0.0335311270991053	0.0205964654900703	0.103830437382743	0.148842359090275	2.09840566203862e-19	1.90665418419812e-19	28	29	29	1.68620730146879
CHRNA10	11	3665587	3671384	ENSG00000129749.3	-2.31478858973769	-0.15805482350611	0.0206245046837892	0.00484079902501702	0.00590771028660373	0.0841246664084119	0.0181616450359464	23	25	25	1.6856164726292
MACF1	1	39081316	39487177	ENSG00000127603.23	-2.31291801646349	-0.0292086970023571	0.020727147068585	0.149367177482637	0.146190490878642	4.63598810563774e-19	4.13018218578906e-19	106	107	107	1.6834604710676
LINC01136	1	203298758	203305309	ENSG00000233791.5	-2.3123836517334	-0.22379798762596	0.0207565504705229	0.00238809630615701	0.00930158586868306	0.030070247706004	0.00705977558697607	1	1	1	1.68284482019235
PEX19	1	160276812	160286348	ENSG00000162735.18	2.31214543194325	0.113951171713606	0.0207696702206406	0.0100216224436571	0.00814728104145275	0.0424050676185991	0.00967473823578202	37	38	38	1.68257039910732
AL118558.4	14	101952416	101953063	ENSG00000272444.1	-2.31133053308267	-0.0551878196646749	0.0208146047499331	0.0375079808894903	0.0564180319050822	6.39642799952011e-08	2.77473170533332e-08	50	50	50	1.6816318315489
GFOD2	16	67674531	67719421	ENSG00000141098.12	2.31117669272647	0.054209352572925	0.0208230971991111	0.039264901293025	0.0563430903844809	6.52980839032093e-08	2.83023317598451e-08	23	23	23	1.6814546736514
ATG16L2	11	72814308	72843674	ENSG00000168010.10	-2.31115219910578	-0.0605252191621029	0.0208244495991266	0.0322444198558146	0.0222514722106045	0.000762578412425607	0.000224665252090774	55	55	55	1.68142646839518
ICAM5	19	10289981	10296778	ENSG00000105376.4	2.3097805586612	0.0546529782796395	0.0209003061638468	0.036416929385638	0.0836795238535877	3.28248871063021e-11	1.80502031961429e-11	14	14	14	1.67984735196094
AC116158.1	15	38502853	38504981	ENSG00000259326.1	2.30969085489677	0.0426387430003726	0.0209052754781641	0.0671822785323595	0.127545173042012	1.14608077633411e-16	8.8979258504282e-17	32	32	32	1.67974410518325
AFAP1-AS1	4	7754090	7778928	ENSG00000272620.1	-2.30943664204299	-0.0342874240395282	0.0209193636874684	0.100137372084327	0.158562809502613	1.12573582274405e-20	1.0983930309748e-20	23	23	23	1.67945152971031
LSM2	6	31797396	31806984	ENSG00000204392.10	2.30878385948596	0.186467858923112	0.02095557812015	0.00471667853718178	0.00342184745397183	0.188940987645863	0.0377359747177256	13	14	14	1.67870035339718
ZNHIT3	17	36486629	36499310	ENSG00000273611.4	-2.3074875873067	-0.047205751467189	0.021027653431351	0.0510819793553935	0.0547898715289479	1.00135118967072e-07	4.26700744610938e-08	34	38	38	1.67720918944761
PNPT1	2	55634265	55693910	ENSG00000138035.14	-2.30728845910429	-0.0860880810510268	0.0210387444734034	0.0152838251123454	0.0379324244537201	1.02154071634424e-05	3.65636212413793e-06	11	11	11	1.676980181084
ZBTB1	14	64503712	64533690	ENSG00000126804.13	-2.30656980189182	-0.0244675115821156	0.0210788146455937	0.196321161408539	0.263100163305565	2.6607809364648e-35	5.04482018194758e-35	43	43	43	1.67615381506063
CPS1	2	210477682	210679107	ENSG00000021826.14	2.30620494365188	0.0305712911463789	0.0210991834841059	0.12102841518708	0.149693254174198	1.62637058738221e-19	1.48709650227968e-19	51	52	52	1.6757343511103
RGMB-AS1	5	98769618	98773469	ENSG00000246763.6	2.30558453993895	0.109530134201502	0.0211338579600422	0.00915985222618609	0.0227368412406417	0.000666584893577894	0.000197916446656852	8	8	8	1.67502121578162
THEM5	1	151847263	151853697	ENSG00000196407.11	2.30546074066619	0.0430402921525945	0.0211407830622658	0.0587159110320093	0.0533520168508393	1.48714957514072e-07	6.2471259641397e-08	43	45	45	1.67487893030567
GRK4	4	2963608	3040747	ENSG00000125388.19	2.30534009172559	0.0166326772510179	0.0211475338427249	0.409297803040412	0.495740803508911	5.89899248092002e-77	4.6960985007453e-76	52	52	52	1.67474027135959
AC116535.1	11	10809297	10822931	ENSG00000246308.1	-2.30466452021426	-0.0470378937367504	0.0211853694227419	0.0486479829765985	0.0725335094063572	7.39666383381211e-10	3.7100147056401e-10	55	56	56	1.67396395852825
SYVN1	11	65121780	65134533	ENSG00000162298.18	-2.30456581355609	-0.0564437256213311	0.0211909024523675	0.0316755179922194	0.0448518990953688	1.53379677894048e-06	5.92312096317285e-07	26	26	26	1.67385054769044
TNRC6B	22	40044817	40335808	ENSG00000100354.20	-2.3044510134435	-0.0479968661525756	0.0211973391885029	0.0409119756994637	0.0150044603417772	0.00579808210383195	0.0015229091375847	65	65	65	1.67371865078232
HBS1L	6	134960378	135103056	ENSG00000112339.14	-2.30435612849123	-0.0356383847286819	0.0212026605855356	0.0906138395694108	0.170344932252389	3.11134327474064e-22	3.28311343059413e-22	18	18	18	1.67360963882988
BLM	15	90717327	90816165	ENSG00000197299.10	2.30285557049688	0.0835871283930692	0.0212869706638346	0.0152644331289783	0.0102268105119547	0.0229047183403398	0.00546972791861485	59	60	60	1.67188613835448
WISP3	6	112054072	112070969	ENSG00000112761.20	-2.30267053424236	-0.0198799423180176	0.0212973872732574	0.281897953020401	0.379253610921431	3.74998654558316e-54	1.41888886017905e-53	32	32	32	1.67167367179156
DDAH1	1	85318481	85578363	ENSG00000153904.18	-2.30263716800183	-0.0557080676717121	0.0212992660969671	0.0400791715678853	0.0451210431323731	1.42469231054124e-06	5.5206242467304e-07	38	38	38	1.67163536067058
KRTAP5-3	11	1607565	1608463	ENSG00000196224.7	2.30174559949774	0.0558745000635194	0.0213495230286722	0.0348142732509833	0.0425509602522459	2.8818295457823e-06	1.08645492870028e-06	45	51	51	1.67061182313683
GALNT3	2	165747591	165794682	ENSG00000115339.13	-2.30173789718846	-0.0271050255410761	0.0213499576506244	0.156330962848061	0.229371491859583	2.25092006049928e-30	3.47750108525416e-30	42	42	42	1.67060298209649
AC124312.2	15	25027736	25032047	ENSG00000257647.1	-2.30153274536133	-0.796165352073246	0.0213615366887353	0.000155261085160584	0.00622302454276507	0.0762494136461699	0.0166157942449437	1	1	1	1.67036750859886
NPIPA2	16	14748066	14765413	ENSG00000254852.8	2.29983326624656	0.0858171527756489	0.0214576680014327	0.0156885129802241	0.0459650038371714	1.13036320535427e-06	4.4215756531691e-07	23	26	26	1.66841747850899
FAM167A	8	11421463	11474715	ENSG00000154319.14	2.29795956617489	0.0220506318601697	0.0215640905323021	0.282850661771593	0.389349504781422	5.93974075565613e-56	2.40471507025269e-55	16	16	16	1.66626885354546
ELP3	8	28089673	28191156	ENSG00000134014.16	2.29774399573112	0.0248685293922197	0.0215763639405797	0.182292260940905	0.247370141070391	5.62064581197254e-33	9.69625630397405e-33	42	42	42	1.66602174100583
AC008763.1	19	7633766	7636990	ENSG00000268204.1	-2.2968199253295	-0.0240776384115059	0.0216290444136774	0.190128813832097	0.28865381606477	3.48854357184402e-39	7.68955773014883e-39	26	26	26	1.66496266757128
AP001793.2	18	8635179	8636347	ENSG00000266708.1	-2.29638934135437	-1.56154418076513	0.0216536298593482	3.90496870761966e-05	0.0126360495694865	0.0113940552018026	0.00285833817861484	1	1	1	1.66446929119297
PKP4-AS1	2	158658337	158735002	ENSG00000204380.4	-2.29613869325877	-0.0547207505208405	0.0216679525406508	0.0394447355883074	0.0593028122741435	2.88832215282054e-08	1.28527740524206e-08	41	43	43	1.66418212431965
MALSU1	7	23298739	23311729	ENSG00000156928.4	2.29575915812686	0.0873284348526047	0.0216896558576298	0.0195483589995804	0.0167410024760882	0.00355055919748848	0.000960590999473561	33	33	33	1.66374733873353
POMZP3	7	76609986	76627261	ENSG00000146707.14	2.29479517865467	0.0182994049998043	0.0217448650889151	0.352314338231374	0.606434154681182	4.00818392426228e-104	1.03307862495263e-102	67	77	77	1.66264328247193
LINC01343	1	38209034	38214767	ENSG00000237290.1	2.29400307969675	0.0863793811762592	0.0217903218427005	0.0145147340188398	0.0178466796844602	0.00260267762795501	0.000717264845026087	24	24	24	1.66173635518391
LRRC37A3	17	64854312	64919480	ENSG00000176809.10	2.29353151617655	0.0407920006417569	0.0218174230503798	0.077796539817752	0.151027313922463	1.09018565233562e-19	1.00601506352625e-19	11	11	11	1.6611965471066
TRUB2	9	128305161	128322742	ENSG00000167112.9	-2.29329199771837	-0.0598630031236514	0.0218311996351822	0.029842266036577	0.0544495066322266	1.09965781741108e-07	4.66681840567187e-08	20	20	20	1.66092239893927
NMNAT1	1	9943428	9985501	ENSG00000173614.13	2.29304342670757	0.0757044541782962	0.0218455049072107	0.0276018018761556	0.0609830619841801	1.81664171223432e-08	8.2316397671454e-09	9	9	9	1.66063791314798
REV1	2	99400475	99490035	ENSG00000135945.9	-2.29192464848999	-0.0511962755073928	0.0219099916606484	0.0418848386088852	0.0878259421882074	1.02278286809559e-11	5.84523762708877e-12	19	19	19	1.65935778773985
SH3GL3	15	83447228	83618743	ENSG00000140600.16	2.29080135646493	0.073334020389435	0.0219749051614864	0.0211261402064022	0.0397315345492686	6.23989610558543e-06	2.28237762243434e-06	9	9	9	1.65807299056281
AC025178.1	5	32103445	32121941	ENSG00000250764.1	2.29055143513445	0.0830454192077242	0.0219893705048187	0.0172682205226568	0.0136917491774912	0.00842214558097734	0.0021611146157204	39	39	39	1.65778720311746
MEST	7	130486171	130506465	ENSG00000106484.14	2.29033494810367	0.0864887320478188	0.0220019073796764	0.0148538662960209	0.0355967407783643	1.93746245765977e-05	6.74007390198151e-06	10	11	11	1.65753966787956
GASAL1	8	102805517	102809971	ENSG00000253669.3	-2.28898571530782	-0.043757777026241	0.0220801823714709	0.0645897447727276	0.0953326132535498	1.22547489152141e-12	7.43972270215826e-13	48	48	48	1.65599734386873
UBE2F	2	237966827	238042782	ENSG00000184182.18	-2.28823669540132	-0.0311945056655877	0.0221237408200794	0.112239692820252	0.165424996511051	1.4004100036017e-21	1.42906457459987e-21	52	52	52	1.65514143793876
ZNF234	19	44141557	44160309	ENSG00000263002.7	-2.28615201198575	-0.0504891952521507	0.0222453670546901	0.0428557735614842	0.0562824841059528	6.6397025635968e-08	2.87499279524182e-08	50	53	53	1.65276042387812
SETD1A	16	30957294	30984664	ENSG00000099381.17	2.28583927643117	0.065010406270682	0.0222636629837945	0.02950025243422	0.0430993881210809	2.47967187726622e-06	9.40150811446395e-07	33	34	34	1.65240338075711
AP2A2	11	924894	1012245	ENSG00000183020.13	-2.28327963717727	-0.0554776633072453	0.0224139016975889	0.0389863195018751	0.0819481173226947	5.33513345890161e-11	2.89462395527802e-11	25	26	26	1.64948253711774
PPID	4	158709134	158723396	ENSG00000171497.4	2.28161509325354	0.0343954273194597	0.0225120748313577	0.0881910395076455	0.152042880234357	8.03683045064326e-20	7.46661542376838e-20	21	23	23	1.64758447628852
SIDT2	11	117178733	117197445	ENSG00000149577.15	2.28045092725817	0.0933822845738705	0.0225809581000311	0.0146521874569689	0.0317271437812453	5.59929610613395e-05	1.86132974884593e-05	30	31	31	1.64625763509798
AMPD2	1	109616104	109632051	ENSG00000116337.15	2.28026680755207	0.0954074358046367	0.0225918691550143	0.0109527142166339	0.00419896956155616	0.145516269005704	0.0298532254926545	21	21	21	1.64604783591777
FAM69A	1	92832737	92961522	ENSG00000154511.11	2.28024374892719	0.0616899139941767	0.0225932359471141	0.0391362484631428	0.0928303752888382	2.4897071215726e-12	1.48277263638352e-12	4	4	4	1.64602156220364
CPD	17	30378905	30469989	ENSG00000108582.11	2.27858148521872	0.0920204113084764	0.0226919555781982	0.0123244784039609	0.0184103505227901	0.00222254141764294	0.000617538063651524	19	19	19	1.64412807528195
PCP2	19	7631611	7633748	ENSG00000174788.9	-2.27674079972859	-0.0244270699426234	0.0228017085828468	0.182337668692192	0.274315854187504	5.46444689642599e-37	1.10100883485625e-36	29	29	29	1.64203260912671
SAMD11	1	923928	944581	ENSG00000187634.11	2.27603112888885	0.0768039505418335	0.0228441465520838	0.0197787175537225	0.0304726596279798	7.90172014614885e-05	2.58706296305506e-05	20	20	20	1.64122506236836
AL357078.3	1	65003470	65004087	ENSG00000272506.1	-2.27520678263464	-0.0774192403731178	0.0228935281875227	0.017611917107238	0.0199437111006299	0.00144837189437595	0.000412425946276743	29	29	29	1.64028727179489
SLC12A4	16	67943474	67969601	ENSG00000124067.16	-2.27517641619488	-0.0888142481645936	0.0228953490281613	0.0138757261143644	0.0380572213994528	9.87200536987981e-06	3.54124005244053e-06	4	4	4	1.64025273148334
VIT	2	36696690	36814792	ENSG00000205221.12	2.27394851856399	0.0856471246632484	0.0229690820269178	0.0146847750936421	0.0221112650935271	0.000792816138254539	0.000233309624440714	16	16	16	1.63885636129651
GOLGA8H	15	30604126	30614561	ENSG00000261794.1	-2.27386321910322	-0.0343441537117714	0.0229742117559186	0.0973537776248284	0.129629074165986	6.22410424996871e-17	4.89799643918513e-17	83	94	94	1.63875938030866
AP002360.1	11	76441338	76444656	ENSG00000255135.3	-2.27380890764098	-0.0511448060672431	0.0229774784507598	0.0350359022119233	0.0563212577882451	6.56918550353999e-08	2.84635267228795e-08	14	14	14	1.63869763252356
SARS2	19	38915266	38930896	ENSG00000104835.14	-2.27318228062971	-0.0204073771752804	0.0230151976448728	0.241122450694867	0.330287069031547	8.19009172518295e-46	2.31492136527884e-45	36	36	36	1.63798529121497
HCG18	6	30287397	30327150	ENSG00000231074.8	2.2724481030432	0.0317507696771036	0.0230594591453557	0.241236984417728	0.313928598569846	3.67540881456856e-43	9.41714055110333e-43	87	89	89	1.63715088320533
IL1R1	2	102064544	102179874	ENSG00000115594.11	-2.27167810646408	-0.0754483185186407	0.0231059594770755	0.0184298412744926	0.0235049562993599	0.000538877900315212	0.000161930690068503	29	29	29	1.63627599265284
CTDP1	18	79679801	79756623	ENSG00000060069.16	-2.27042923483733	-0.0400170421419253	0.0231815523688093	0.0645334909011656	0.115314629270005	4.01793865864782e-15	2.83378152575358e-15	25	25	25	1.63485748456597
MACC1	7	20134655	20217404	ENSG00000183742.12	2.27032316829731	0.0821038770451533	0.0231879823475643	0.0153561808300541	0.00989602128628017	0.0252381455173988	0.00599287381954752	53	53	53	1.63473703891876
ABHD11	7	73736094	73738867	ENSG00000106077.18	2.26929513492077	0.0197699251718986	0.0232503841993362	0.276348697720395	0.366905043007371	5.4565123766018e-52	1.9040722553198e-51	22	23	23	1.63356986624615
TMEM176A	7	150800403	150805120	ENSG00000002933.7	-2.26816010576912	-0.0221889803384254	0.0233194500202488	0.222862894987092	0.331413004556521	5.35065610308414e-46	1.53570168081032e-45	51	54	54	1.63228169645109
TEF	22	41367333	41399326	ENSG00000167074.14	2.26779840401104	0.111100427672546	0.0233414967376295	0.00955999028513547	0.0145174286790324	0.0066575362957247	0.00173360822354024	11	11	11	1.63187129893109
AC018521.6	17	47929682	47933106	ENSG00000266601.1	2.26779313872549	0.0946036554595069	0.023341817804839	0.0117680582637602	0.0234800504178114	0.000542604554260783	0.000162975283726429	24	24	24	1.63186532516
RAPGEF3	12	47734367	47771040	ENSG00000079337.15	2.26663452198054	0.0393252188248416	0.0234125613794346	0.0760927104155836	0.094706558091827	1.4634956038559e-12	8.84142028914611e-13	60	61	61	1.63055107104907
LYST	1	235661041	235883640	ENSG00000143669.13	-2.26592321402753	-0.0406555228836417	0.0234560850196365	0.0713838440415005	0.137263969268632	6.57254875105013e-18	5.45762106934573e-18	16	16	16	1.62974447287917
AC011498.2	19	4447304	4448217	ENSG00000267030.1	-2.26546687713056	-0.645111796048889	0.0234840444070939	0.00026587199173903	0.00364235390676892	0.175270706731283	0.035317304300146	5	5	5	1.62922710706555
PSMD8	19	38374536	38383824	ENSG00000099341.11	2.26516916672279	0.0519758808854553	0.0235023004660114	0.0426823024743384	0.077990781157142	1.61495004841417e-10	8.4792937156886e-11	39	39	39	1.62888962577947
USP14	18	158383	214629	ENSG00000101557.14	2.26407361423518	0.0550719522373852	0.0235695875231751	0.0360793991807882	0.0384973232902326	8.75056583478911e-06	3.15330156961806e-06	30	30	30	1.62764801772924
PHF1	6	33410399	33416453	ENSG00000112511.17	-2.263683961307	-0.105022024816927	0.0235935596435909	0.0115333270722234	0.00692841630767164	0.0613465180481039	0.0136399981593809	36	41	41	1.62720653063017
WDR77	1	111439890	111449376	ENSG00000116455.13	-2.26166326562322	-0.109765419263814	0.0237182159668422	0.00971621979819232	0.00591438627228416	0.0839491449676231	0.0181297659597588	33	33	33	1.6249179807755
AC087289.5	17	75876372	75879546	ENSG00000267801.1	-2.2614326923556	-0.102107896943267	0.023732476241872	0.0109816704714147	0.0228925011245802	0.000638451292936968	0.000190074882017929	6	6	6	1.62465694521821
THYN1	11	134248279	134253370	ENSG00000151500.14	2.26061496347411	0.024619044837384	0.0237831103401157	0.152261275653547	0.245341111776935	1.11223659705995e-32	1.89116359043815e-32	17	17	17	1.62373134924564
PLA2G15	16	68245304	68261062	ENSG00000103066.12	-2.26054579458027	-0.0559670024653554	0.0237873976011424	0.033690994528963	0.0552184722280089	8.89942749303105e-08	3.80597450729048e-08	20	20	20	1.62365306823113
SKOR1	15	67819704	67834561	ENSG00000188779.10	2.25935732631582	0.0394432678012502	0.0238611666274337	0.0697624655662943	0.13120934700931	3.91411263472758e-17	3.11882705000473e-17	32	32	32	1.62230832648836
AC093388.1	2	190454092	190454521	ENSG00000272979.1	-2.25872670876113	-0.0453766790659037	0.0239003900028864	0.0555140838391319	0.0834314283752643	3.5192330400736e-11	1.93071831913447e-11	51	51	51	1.62159501224351
AC092111.1	12	8217758	8221115	ENSG00000275367.1	-2.25807005028296	-0.0344700431331856	0.0239412925019877	0.0813182539747275	0.205216891746557	5.6727566528566e-27	7.54588940727633e-27	23	28	28	1.6208524073411
RRN3	16	15060022	15094317	ENSG00000085721.12	-2.25740571229048	-0.0372778610819982	0.0239827351127588	0.0832585164280071	0.177220952326666	3.74737011496436e-23	4.16175096952016e-23	12	14	14	1.62010128926711
ARHGEF7	13	111114559	111305737	ENSG00000102606.17	-2.25512519945742	-0.022843404542374	0.0241254713244916	0.213293636008706	0.30723150862551	4.29605780113118e-42	1.05206835841852e-41	32	34	34	1.61752419335717
RNF157	17	76142453	76240373	ENSG00000141576.14	2.25428949257124	0.0413071065868805	0.0241779619239218	0.0584184269448956	0.119114495492908	1.33690452577566e-15	9.72673681609085e-16	12	12	12	1.61658031069192
LGALS8-AS1	1	236523052	236524508	ENSG00000223776.5	2.25284537294842	0.143698103577283	0.0242689002073253	0.00516009418431595	0.00863629490092579	0.0366357378302282	0.00846079300581433	9	9	9	1.61494990412592
AKAP10	17	19904302	19978343	ENSG00000108599.14	2.25244200690414	0.0622126258966933	0.0242943536581525	0.0291116845589738	0.044504812070473	1.68691159332879e-06	6.49377067661168e-07	34	36	36	1.61449465068337
LRRK1	15	100919215	101078254	ENSG00000154237.12	2.25229158763974	0.0397108182866244	0.0243038514282795	0.0698232560947531	0.0892490162783104	6.84797383087107e-12	3.95883364730575e-12	49	49	49	1.61432489835602
AC108047.1	2	190534855	190568102	ENSG00000233654.1	-2.25130921247246	-0.179692133315608	0.0243659597241962	0.0035039462199337	0.00430917299341534	0.140328004887097	0.0288912925046548	22	22	22	1.61321647799441
ENTPD3-AS1	3	40313802	40453329	ENSG00000223797.5	2.2509814223007	0.0207969503509299	0.0243867140506556	0.255972337037706	0.313070782295629	5.04250096272869e-43	1.28315010497445e-42	73	74	74	1.61284671406954
NXPH4	12	57216795	57226449	ENSG00000182379.9	-2.24979649517948	-0.112220320578774	0.0244618666123155	0.00965582060721016	0.00862416685638538	0.0367684293829366	0.00848767234825231	15	16	16	1.61151040631453
NID1	1	235975830	236065162	ENSG00000116962.14	-2.24961822973895	-0.160072669726742	0.0244731902313326	0.00408236239930042	0.00985258793688859	0.0255623033016942	0.00606597287114163	7	7	7	1.61130941399289
LCE3A	1	152622834	152623103	ENSG00000185962.1	-2.24956168068023	-0.0365261778361633	0.0244767832392868	0.0811836435254708	0.14963606140122	1.65447952256365e-19	1.51067585056639e-19	28	29	29	1.61124565814503
GPR157	1	9100305	9129170	ENSG00000180758.11	-2.24860850626438	-0.0410379620890734	0.0245374147554589	0.0667829170364375	0.107899732128389	3.39950375222834e-14	2.26158432129794e-14	30	30	30	1.610171196156
MUC5B	11	1223066	1262172	ENSG00000117983.17	2.24683726402593	0.0462488817745905	0.0246504292975952	0.0514850522345474	0.111573749326593	1.18231018874315e-14	8.15091856757352e-15	18	19	19	1.60817551289981
PRKD2	19	46674275	46717127	ENSG00000105287.12	2.24490170986528	0.0441610669243506	0.0247744431602307	0.0556947897592011	0.065520741798552	5.18076286717198e-09	2.44188821454663e-09	51	52	52	1.60599609810028
PYURF	4	88520985	88523813	ENSG00000145337.4	2.24434587422427	0.0439880417346298	0.0248101561098083	0.064988731942787	0.118033429682297	1.82914883740778e-15	1.31901262116346e-15	17	17	17	1.60537050306294
RALGPS1	9	126914774	127223166	ENSG00000136828.18	2.24396725494016	0.0431057979002197	0.0248345082685694	0.0573999588620746	0.111581480181561	1.17968087946668e-14	8.13494633099479e-15	18	18	18	1.60494443475719
A2M	12	9067664	9116229	ENSG00000175899.14	-2.24297361009407	-0.0392823593736606	0.0248985163192669	0.0684658718902412	0.12285488780422	4.50704250622304e-16	3.36856775572224e-16	27	27	27	1.60382653136021
BHLHE41	12	26120026	26125127	ENSG00000123095.5	2.24268931351306	0.0809065466477708	0.0249168562404727	0.0169342264461152	0.0409718271811893	4.44214268820213e-06	1.64562038613267e-06	14	14	14	1.60350675348729
AL731563.3	10	73098044	73101297	ENSG00000272630.1	2.24195402332633	0.0405159027663017	0.0249643439408903	0.0518092594136713	0.0959890607797529	1.01725115844431e-12	6.20020043727853e-13	34	34	34	1.60267984265093
SLC2A4	17	7281667	7288257	ENSG00000181856.14	-2.24117348688592	-0.0709400235180513	0.025014839537813	0.0215403392837147	0.0602438396439574	2.22786496288717e-08	1.00234572376043e-08	7	7	7	1.6018022786317
WWP2	16	69762306	69941741	ENSG00000198373.12	2.2407475434586	0.0565498284371794	0.0250424325676919	0.0333448918336253	0.0292477155193429	0.000110637255840132	3.56537039683573e-05	47	48	48	1.60132348698664
CLEC9A	12	10030677	10066027	ENSG00000197992.6	2.24030380008728	0.140488249131976	0.0250712067184275	0.00546177847775549	0.00468151826090789	0.124268432314888	0.0258899771345482	16	16	16	1.60082476223078
NMRAL1	16	4461680	4495763	ENSG00000153406.13	2.23933941324795	0.0214248496884962	0.0251338402565812	0.219077745770423	0.285097356383717	1.23340592776959e-38	2.66235418566031e-38	48	48	48	1.59974114949647
AL513550.1	6	99424922	99431373	ENSG00000228506.1	-2.23923611493004	-0.0140511686366262	0.0251405571442074	0.522015293647047	0.609114596398395	7.14616521341331e-105	1.9178225727931e-103	47	48	48	1.59962510206877
IFT81	12	110124335	110218797	ENSG00000122970.15	2.23915919578935	0.0986180919619349	0.0251455597569655	0.0107563115122427	0.0317208467249298	5.60898212168052e-05	1.86383557238218e-05	7	7	7	1.59953869225003
ZDHHC12	9	128720869	128724127	ENSG00000160446.18	2.2388120363126	0.165836658242745	0.0251681487924866	0.00358695017928963	0.00287960958940919	0.228211142110087	0.0448090707389966	10	10	10	1.59914872719199
GPR156	3	120164645	120285094	ENSG00000175697.10	2.23671998118727	0.111246538642613	0.0253046472342092	0.00937497403110412	0.0163609743103925	0.0039516517680584	0.00106215072255831	13	13	13	1.5967997127043
SMAP1	6	70667776	70862015	ENSG00000112305.14	2.23598702655449	0.278252147918841	0.0253526209871313	0.00142573614004152	0.0054045092281732	0.0985685622367079	0.0209652282392368	9	9	9	1.59597713607787
FBXL16	16	692498	705829	ENSG00000127585.11	-2.23536797883061	-0.0645381410266634	0.0253932005325099	0.0282033335943495	0.0269618180067889	0.000207526667943117	6.49474500787145e-05	50	50	50	1.5952825576529
CLUAP1	16	3500924	3539048	ENSG00000103351.12	-2.23443294361807	-0.0221337974164018	0.0254546001095263	0.234015562392416	0.326707421415179	3.15531822438554e-45	8.74751470650762e-45	32	32	32	1.59423372131728
ALS2	2	201700554	201781189	ENSG00000003393.14	2.23423570130396	0.0420190627532636	0.0254675685236125	0.0616008374716217	0.122749569971413	4.64742176322382e-16	3.47149394977914e-16	10	10	10	1.59401251664554
SMARCC1	3	47585272	47782106	ENSG00000173473.10	-2.2342095375061	-0.806750615317428	0.0254692891871341	0.000171434309302145	0.00944513690851656	0.0288216680645813	0.00678315635006038	1	1	1	1.59398317542951
KIT	4	54657918	54740715	ENSG00000157404.15	-2.23228507942903	-0.10192683405759	0.0255961273773041	0.0101648513244274	0.00753960649277111	0.050929830936428	0.0114708777709075	13	13	13	1.59182573726202
KNL1	15	40594020	40664342	ENSG00000137812.19	2.23165031574221	0.157568872721378	0.0256380833834071	0.00451835648943852	0.00851151934002475	0.0380251329066313	0.00874597353429135	14	14	14	1.5911144443296
ZBTB25	14	64449106	64505213	ENSG00000089775.11	2.23159304500198	0.0533141688895566	0.0256418717344272	0.0410249373273058	0.054853724554683	9.83910714457384e-08	4.19612360498314e-08	77	78	78	1.59105027656881
MANBA	4	102630770	102760994	ENSG00000109323.8	2.23108476540026	0.248845457870104	0.025675514691291	0.00160061241263911	0.0044858364695549	0.132437157547868	0.0274206688040001	5	5	5	1.59048084177753
AFAP1	4	7758714	7939926	ENSG00000196526.10	-2.23015037009295	-0.015357279038721	0.0257374618049257	0.460829758390531	0.58723688735827	6.63931007261824e-99	1.29950638748008e-97	30	30	30	1.58943428487794
MYD88	3	38138478	38143022	ENSG00000172936.12	-2.2295946715611	-0.0767387083284166	0.0257743639214278	0.0190258267210272	0.015791045383581	0.00464106827840093	0.0012352128657176	26	26	26	1.58881204374852
PLCD3	17	45108967	45133354	ENSG00000161714.11	2.22823672329691	0.0468523580873671	0.0258647333986872	0.0477589527011691	0.070537304869485	1.28854222614809e-09	6.37099680615297e-10	34	34	34	1.58729199373183
LYN	8	55879813	56014168	ENSG00000254087.7	-2.22772956751263	-0.0578499812448251	0.0258985540792029	0.0351213841276568	0.0863731705074683	1.53964299242638e-11	8.68659447166835e-12	33	34	34	1.58672448197869
SLC35G2	3	136818647	136855892	ENSG00000168917.8	-2.22706937735768	-0.149106545421141	0.0259426374407232	0.00386359319067225	0.00540933800958851	0.0984178058407981	0.0209382951746343	3	3	3	1.58598587375209
CAPS	19	5911707	5915877	ENSG00000105519.15	2.22644553833793	0.0285762548695119	0.0259843531040415	0.115367377107156	0.176465381659137	4.73250262621346e-23	5.21355848468543e-23	31	31	31	1.58528809072653
USP45	6	99432379	99521728	ENSG00000123552.17	-2.22567829515372	-0.0975390533968862	0.0260357376120203	0.0105340904424028	0.00746942778881281	0.05202461128318	0.0116918161797365	23	23	23	1.58443011392482
SCCPDH	1	246724047	246768137	ENSG00000143653.9	-2.22542869623725	-0.0332467599132341	0.0260524729038354	0.101711126341609	0.169861464220522	3.60834875519162e-22	3.79831954117954e-22	23	23	23	1.58415104712385
CCDC166	8	143706694	143708109	ENSG00000255181.3	2.22464537803744	0.0800460442789459	0.0261050537987352	0.0200173711878157	0.00533575364501137	0.100742628667624	0.0213839654743351	44	45	45	1.58327540743431
IL1R2	2	101991844	102028544	ENSG00000115590.13	2.22329970927047	0.0180493942236438	0.0261955971178651	0.285532275541493	0.376074214263962	1.36445621527376e-53	5.06697420861358e-53	44	45	45	1.58177169753906
IL33	9	6215786	6257983	ENSG00000137033.11	-2.22237685815841	-0.0768432040701496	0.026257847936263	0.0239027280245259	0.0422990478664784	3.087800872071e-06	1.1600743701868e-06	21	21	21	1.58074087107614
TEX14	17	58556678	58692055	ENSG00000121101.15	2.2222378055424	0.0297708690186524	0.0262672387890327	0.119573953142418	0.185095302141948	3.25110117483821e-24	3.81399650309987e-24	65	65	65	1.5805855778311
RMDN3	15	40735884	40755851	ENSG00000137824.15	2.22140349480903	0.148107882050149	0.0263236445430959	0.00462356653373509	0.00281813432946169	0.233249600832278	0.045729537168713	11	11	11	1.5796539822549
CNTLN	9	17134982	17503923	ENSG00000044459.14	2.21996865817961	0.0594964962573661	0.0264208952191363	0.0299153284952549	0.0593759787895856	2.83061495755974e-08	1.26197115909613e-08	14	14	14	1.57805247127319
MAN1B1	9	137086927	137109187	ENSG00000177239.14	2.21930715319456	0.160987504805204	0.0264658352980296	0.00368094008094294	0.177925224335012	3.01414844238211e-23	3.3603526744974e-23	24	58	58	1.57731439452742
AACS	12	125065379	125143333	ENSG00000081760.16	2.21928637966266	0.0400349915867658	0.0264672476399321	0.0674776596153196	0.112240320863483	9.75746434217651e-15	6.75548035930908e-15	24	24	24	1.57729121914216
OXNAD1	3	16265160	16350299	ENSG00000154814.13	2.21922880942307	0.0554028927521327	0.0264711620407612	0.0348875746423564	0.0425413976798499	2.8893914556557e-06	1.08899036152659e-06	55	56	56	1.57722699346204
HLA-DOB	6	32812763	32817048	ENSG00000241106.6	2.2181749916496	0.0176744416028296	0.0265429031971296	0.464265015180176	0.588537721401582	2.99358067568052e-99	5.99452425955625e-98	75	79	79	1.57605157681684
AC022101.1	5	122436497	122479087	ENSG00000250328.5	2.21444142455071	0.03995723138773	0.0267984279449456	0.0678880160428822	0.0927823349642712	2.52378166929058e-12	1.50100570456072e-12	39	39	39	1.57189068189884
RAVER2	1	64745095	64833232	ENSG00000162437.14	-2.21362131685353	-0.0435195937984273	0.0268548396667962	0.0622160023741544	0.130094047425349	5.43049339596597e-17	4.28773020352573e-17	9	9	9	1.57097743617746
DMPK	19	45769717	45782552	ENSG00000104936.17	2.21275227165253	0.0330666354010644	0.0269147294553542	0.0964281459783631	0.179649638820824	1.76727208944544e-23	1.99937339017696e-23	18	18	18	1.57000998131875
CSTB	21	43772511	43776445	ENSG00000160213.6	2.21266792930853	0.0184105762156396	0.0269205479972344	0.301484930020614	0.381917090229418	1.26451500345947e-54	4.88394987234141e-54	74	74	74	1.56991610381832
FTSJ3	17	63819433	63830012	ENSG00000108592.16	-2.21262505924249	-0.0154431886331668	0.0269235058991792	0.472118673482288	0.600985559477433	1.28718183712192e-102	2.93928812036451e-101	101	101	101	1.56986838822482
CD207	2	70830214	70835822	ENSG00000116031.8	2.21180761388189	0.0513721611095689	0.0269799608087728	0.0417722338194019	0.084629351106247	2.51393343837466e-11	1.39358285336441e-11	19	19	19	1.56895868552201
AP002748.3	11	66473490	66480233	ENSG00000255517.6	2.20900650954512	0.0621594212265914	0.027174188134062	0.0231462292612886	0.0315609433873156	5.86064820058677e-05	1.94448436976976e-05	20	20	20	1.5658434221879
ZNF500	16	4748239	4767624	ENSG00000103199.13	-2.20895054414467	-0.0241844070878738	0.0271780810140188	0.185761134788272	0.275944067675247	3.09348752255272e-37	6.28646275173616e-37	47	47	47	1.56578121112244
CREB1	2	207529737	207603431	ENSG00000118260.14	2.20766751258377	0.0766529476559249	0.0272674590969266	0.01921667602077	0.0105428558951765	0.0208831700377623	0.00502198749968861	45	45	45	1.56435532966368
SUFU	10	102503987	102633535	ENSG00000107882.11	-2.20730648220094	-0.0582825752321274	0.0272926547470212	0.035548028672095	0.0625045448449816	1.19329017467112e-08	5.46799845506698e-09	19	19	19	1.56395421860247
MARS2	2	197705369	197708387	ENSG00000247626.4	-2.20710354898544	-0.0640079461644806	0.0273068259025908	0.025521142990983	0.032579966481564	4.43094789209116e-05	1.48757185824465e-05	33	35	35	1.56372877855318
C1orf147	1	206491116	206497728	ENSG00000162888.4	-2.20694896135651	-0.0236294334080419	0.0273176252674038	0.195828510125011	0.301156438527135	3.91647945645255e-41	9.26009925214334e-41	11	16	16	1.56355705675069
OTUD6B-AS1	8	91059909	91070189	ENSG00000253738.1	-2.20637647189762	-0.0762584889716208	0.0273576510115423	0.0192717512380395	0.0411465669323445	4.2344700735483e-06	1.571146185219e-06	26	26	26	1.56292119483643
GRHL1	2	9951693	10002277	ENSG00000134317.17	2.20620600667636	0.0245689122133723	0.027369578902441	0.195441907653531	0.246969242881481	6.43299572292953e-33	1.10464102688001e-32	76	76	76	1.56273188442229
PSORS1C1	6	31114750	31140092	ENSG00000204540.10	-2.20597032547281	-0.0348173927116249	0.0273860775138031	0.217781914463873	0.29042100021237	1.85828761508173e-39	4.13814333080406e-39	82	82	82	1.56247016694653
SMOX	20	4120980	4187747	ENSG00000088826.17	2.20504553253248	0.0699502014452462	0.0274508995776442	0.0213245875927242	0.0289258895498655	0.000120872720970351	3.87984657500514e-05	17	17	17	1.56144341896597
GPBAR1	2	218259496	218263859	ENSG00000179921.14	-2.20484221417274	-0.162555644811208	0.0274651686287969	0.00386154543266208	0.011833828314899	0.0143556168775976	0.00354659818150565	6	6	6	1.56121773018236
CDK4	12	57747727	57756013	ENSG00000135446.16	2.20430375397591	0.134902048305537	0.0275029891275957	0.00618423873253061	0.00988666270750786	0.0253076303103607	0.00600772919191439	15	15	15	1.56062010285798
FAM229B	6	112087599	112102790	ENSG00000203778.7	2.20328165504994	0.0398372490502743	0.0275749031473634	0.0605590411126686	0.126857485458284	1.40147601971188e-16	1.0813037285739e-16	71	71	71	1.55948600427814
TOR3A	1	179081377	179098023	ENSG00000186283.13	-2.20280447475415	-0.0277017369367241	0.0276085326490824	0.1399025598382	0.17881511868825	2.28859591177785e-23	2.57017558588265e-23	40	40	40	1.55895667482908
RANBP2	2	108719481	108785811	ENSG00000153201.15	2.19959048140261	0.116674918800931	0.0278359631295512	0.00758600462944919	0.0051235254304416	0.107789925438342	0.0227389928050078	12	14	14	1.55539374742645
VMAC	19	5904858	5910853	ENSG00000187650.3	2.19690530540623	0.0635954188039063	0.0280272098741838	0.0250046334570552	0.0513853971752663	2.55333558913679e-07	1.05121566617274e-07	14	14	14	1.55242013436809
TYK2	19	10350529	10380676	ENSG00000105397.13	-2.19410161080212	-0.0627135716171687	0.0282281055021156	0.0261209324905164	0.072611072199986	7.2387270783357e-10	3.63289681231339e-10	8	8	8	1.54931826806584
AL136162.1	6	15243923	15245000	ENSG00000271888.1	2.19331656074874	0.0597606649552908	0.0282845792813883	0.0292111057189154	0.0690598042549025	1.94221919042468e-09	9.46990075929385e-10	19	20	20	1.54845027678323
ZNF8	19	58278951	58302805	ENSG00000278129.1	2.19298354302296	0.0382006553948886	0.0283085648132395	0.0711333485881666	0.144832600731395	6.9507895563156e-19	6.11499748111115e-19	6	6	6	1.54808214792526
ROM1	11	62611722	62615120	ENSG00000149489.8	2.19236332433587	0.0505751008967269	0.0283532826498777	0.0402767059973666	0.0803469309978531	8.35516080778015e-11	4.46798134484172e-11	13	13	13	1.54739665267242
ZDHHC18	1	26826710	26857602	ENSG00000204160.11	2.19205434985073	0.0424283807071132	0.0283755824467803	0.0590894037168059	0.0544803042986817	1.09037966537882e-07	4.62819753540522e-08	55	56	56	1.54705521523225
AC135178.5	17	8277763	8278436	ENSG00000269947.1	2.19196619098165	0.0697721085153009	0.0283819479586807	0.0219922706134662	0.0228427842930852	0.000647304656558463	0.000192556487468679	34	35	35	1.54695780060956
POLR2E	19	1086579	1095380	ENSG00000099817.11	2.19181081741124	0.0327441759648775	0.0283931697034432	0.096842229310225	0.186797820057046	1.91070847556275e-24	2.26706991944968e-24	29	30	30	1.54678612181463
MAP2K5	15	67542709	67807123	ENSG00000137764.19	2.19178372679319	0.0306752603965019	0.028395126695201	0.114151772857313	0.138607355179819	4.41700980378525e-18	3.70675325373872e-18	64	64	64	1.54675618921317
SERTAD4-AS1	1	210231456	210234047	ENSG00000203706.8	-2.19137252141073	-0.0695577478892668	0.0284248459201428	0.021886130163051	0.0553451795886383	8.59441875466687e-08	3.68097546239065e-08	13	13	13	1.54630188077262
CASC18	12	105704203	105744062	ENSG00000257859.1	2.19093456669121	0.154359277116621	0.0284565278751419	0.0044441189958676	0.0121897328726521	0.0129549308244254	0.0032216510027882	8	8	8	1.54581809148495
CLINT1	5	157785743	157859175	ENSG00000113282.13	2.19003751002953	0.0625556170100351	0.0285215165655237	0.0269940972569451	0.0459153612718587	1.1458566481903e-06	4.47948804300859e-07	18	18	18	1.54482738560392
GPR27	3	71754050	71756496	ENSG00000170837.2	2.18906435985888	0.0345430433065948	0.0285921624995653	0.0874280558000998	0.159006524531266	9.84275503277951e-21	9.65070985236855e-21	10	10	10	1.54375299657934
AP003031.1	11	75800877	75803415	ENSG00000254814.1	2.18823555116774	0.140722361944217	0.0286524487344109	0.00553187642344376	0.00676851178930313	0.0644291603411704	0.0142584225929968	12	12	12	1.54283825584678
FUT3	19	5842888	5851474	ENSG00000171124.12	2.18785218738418	0.049698830047852	0.0286803710175397	0.0475722708187262	0.0647659442365571	6.38466414893017e-09	2.98393919892635e-09	51	53	53	1.5424152348094
FCGR3A	1	161541759	161550737	ENSG00000203747.10	2.18663361343095	0.0396599833230684	0.0287692814683059	0.0801430631072639	0.0943743428132999	1.60797701013506e-12	9.68954080757796e-13	77	84	84	1.54107098476406
FAM222A	12	109714228	109770507	ENSG00000139438.5	-2.18623652760717	-0.0424347872544317	0.028798305145491	0.061798158220215	0.121451267793038	6.78113335366135e-16	5.0220850512001e-16	11	11	11	1.54063307083869
LARGE1	22	33162226	33922841	ENSG00000133424.20	-2.1847562343861	-0.0463919773887907	0.0289067245678443	0.0478826574373936	0.0970886339558247	7.44473644756018e-13	4.59026973640249e-13	31	31	31	1.53900111561748
ITIH2	10	7703269	7749520	ENSG00000151655.18	-2.183809516445	-0.0371022995857094	0.0289762480210898	0.0762838389153778	0.162145383190671	3.79956233796185e-21	3.80277236970672e-21	4	4	4	1.53795784968705
AC016773.1	4	1712821	1713622	ENSG00000270195.1	-2.18257196908459	-0.136186354792239	0.0290673459202149	0.00657550716433892	0.00665014983479837	0.0668168486684248	0.0147392127015785	14	14	14	1.53659462095839
AKAP12	6	151239999	151358557	ENSG00000131016.16	2.18156215567056	0.10367108204607	0.0291418624762235	0.0124825574498912	0.00591671215774113	0.0838880867429476	0.0181195861487762	34	34	34	1.53548269562373
PLCG2	16	81739097	81962693	ENSG00000197943.9	2.18143718648477	0.0328109107895658	0.0291510956739295	0.0941104482474743	0.179641129169796	1.77193891874658e-23	2.00291222269435e-23	53	53	53	1.53534511719317
RIBC2	22	45413691	45432496	ENSG00000128408.8	2.17990312579526	0.024626334440079	0.0292646431901817	0.16844365621338	0.280080572211415	7.24819946993499e-38	1.51920243727757e-37	34	34	34	1.53365676666273
KCNRG	13	50015254	50020922	ENSG00000198553.8	-2.17876599279133	-0.0595142371017239	0.0293490564717326	0.0336714032110539	0.042590724233061	2.85059646658556e-06	1.07514711837331e-06	31	32	32	1.53240585610995
IL1B	2	112829751	112836903	ENSG00000125538.11	-2.17827866915576	-0.0459060505333187	0.0293852962500081	0.0455832903436072	0.0504596900628538	3.29261598867091e-07	1.34410059546442e-07	50	52	52	1.53186992655601
NUP98	11	3671083	3797792	ENSG00000110713.15	2.17775607870635	0.309026410717169	0.0294242014114679	0.000854467113104014	0.0294933502755309	0.000103413741796523	3.3404440677988e-05	2	4	4	1.53129531530863
IFNLR1	1	24154157	24187959	ENSG00000185436.11	-2.17771451228111	-0.0288724311068066	0.0294272977983032	0.119597541755318	0.196691001887961	8.5232006743578e-26	1.07393872877056e-25	9	9	9	1.53124961575176
GPR180	13	94601903	94634645	ENSG00000152749.7	-2.17761777492465	-0.0155195744068439	0.0294345050908934	0.454169584560737	0.54878693715917	3.83958254731909e-89	4.85203467959603e-88	78	78	78	1.53114326197857
JAG2	14	105140981	105168824	ENSG00000184916.8	-2.17734136825984	-0.408015442630759	0.0294551067831624	0.000688404892107072	0.00305695869877353	0.214389131488784	0.0423317135903509	4	4	4	1.53083939848378
TECR	19	14517085	14565980	ENSG00000099797.13	2.17703644118241	0.0338433902125602	0.0294778486039755	0.0911383002372617	0.111658870146723	1.15367912938585e-14	7.96196858649441e-15	48	48	48	1.53050421597977
NKAPL	6	28259320	28260958	ENSG00000189134.3	2.17601319946923	0.101707608699992	0.0295542735896602	0.0130227516842897	0.00912547864331356	0.0316791397854419	0.00740744232851223	21	22	22	1.52937971064699
SSH1	12	108778192	108857590	ENSG00000084112.14	-2.17586217547415	-0.0460102430883983	0.0295655678535111	0.048921341752798	0.0308963511990858	7.03375756201181e-05	2.31570249731273e-05	67	67	67	1.52921377527208
HOXB3	17	48548870	48604912	ENSG00000120093.11	2.17529937280464	0.100434422849527	0.0296076895057192	0.0112548366293639	0.0205241076846387	0.00123219706608045	0.000353889258854532	12	12	12	1.52859548231243
NMT2	10	15102584	15168693	ENSG00000152465.17	2.17506133947309	0.0236945246144958	0.0296255200788884	0.174101362992481	0.217245099160372	1.18221181882645e-28	1.6993543759254e-28	62	63	63	1.52833401683302
CRCP	7	66114604	66154568	ENSG00000241258.6	-2.1748205252788	-0.0413594471674637	0.0296435683570007	0.0630123785023944	0.122053541047977	5.69126598421149e-16	4.23420663445349e-16	24	24	24	1.52806951916514
SIGLEC5	19	51611927	51645545	ENSG00000105501.12	-2.17438594381852	-0.0672698915522152	0.0296761628214079	0.0234631084618039	0.0384648296906542	8.8288190852287e-06	3.17973978967521e-06	23	23	23	1.52759225478191
ADORA2B	17	15944917	15975746	ENSG00000170425.3	-2.17282731540199	-0.0316323390319735	0.0297933166244629	0.0991067484368802	0.175416822376654	6.54056134357751e-23	7.14193477990892e-23	20	20	20	1.52588114795895
MOG	6	29656981	29672372	ENSG00000204655.11	-2.171279655786	-0.368515730309592	0.0299100392023349	0.00196028188041719	0.00503165946519419	0.11100617385815	0.0233493040638936	13	13	13	1.52418301774947
NFXL1	4	47847233	47914667	ENSG00000170448.11	2.17016959352842	0.0469174545807537	0.0299940006318153	0.064255282758264	0.110438115760523	1.6394000790128e-14	1.11865847475408e-14	43	43	43	1.52296560371547
HLA-DMA	6	32948613	32969094	ENSG00000204257.14	2.16990851482211	0.010330945658837	0.0300137771607693	0.0881222032124873	0.111514110136331	1.20279111828195e-14	8.27896021778055e-15	38	40	40	1.52267934623277
MIA	19	40771648	40777490	ENSG00000261857.6	-2.16948355196894	-0.0553592786202294	0.0300459917682249	0.035741507871152	0.0313155991209234	6.26896063020093e-05	2.07361400696362e-05	40	41	41	1.52221345607548
CEPT1	1	111139627	111185102	ENSG00000134255.13	-2.16758304772268	-0.106521164926327	0.0301904247189463	0.0108822202084077	0.00269098640576801	0.244103454271121	0.0476420367459054	15	15	15	1.52013077727842
UBASH3A	21	42403447	42447681	ENSG00000160185.14	2.16743305972022	0.0515121200058459	0.0302018487414631	0.0314594352446205	0.0648640349452183	6.21366453932236e-09	2.90976715107827e-09	26	26	26	1.51996647182293
CLNS1A	11	77514936	77637805	ENSG00000074201.8	2.16659074121885	0.0393707618660375	0.0302660740070735	0.0578310734427212	0.0883408535706085	8.8464634500004e-12	5.07248699667277e-12	65	66	66	1.51904391031678
TNFRSF14-AS1	1	2549920	2557031	ENSG00000238164.6	2.16648128193483	0.0797540522030419	0.030274428689482	0.0162639317175977	0.0455676464589211	1.26049155160926e-06	4.90919864515323e-07	28	30	30	1.5189240437042
C1orf116	1	207018521	207032756	ENSG00000182795.12	-2.16645972879357	-0.10099351042861	0.0302760740063552	0.0107530886796461	0.0127429189839613	0.0110497415931408	0.0027783887739268	23	27	27	1.51890044185096
HOXB2	17	48540894	48544989	ENSG00000173917.10	2.1663640949892	0.056123590627228	0.030283375396221	0.0329522062071733	0.0458461113754087	1.16782457688724e-06	4.56331123308779e-07	45	45	45	1.51879571985049
AC104117.3	5	178969390	178990116	ENSG00000254035.1	-2.16626677846485	-0.101431296797575	0.0302908068103442	0.00908872658822004	0.00486993111985739	0.116927390564876	0.0245037098083887	14	14	14	1.51868915886873
RASSF1	3	50329782	50340980	ENSG00000068028.17	2.16535084832177	0.0388825014328315	0.0303608270940312	0.0645413788085375	0.0760038599445391	2.81253187569607e-10	1.45442506269999e-10	51	52	52	1.51768640150248
AC116407.2	17	32127595	32128454	ENSG00000277511.1	-2.16491582558352	-0.140696584588583	0.0303941320360387	0.00474582944453388	0.0045837071847172	0.128279376280405	0.0266318321509305	10	10	10	1.51721025423187
CPT1B	22	50568861	50578465	ENSG00000205560.12	-2.16380732330202	-0.0182627778571933	0.0304791398695133	0.329619587061588	0.458970100803075	3.09293190634677e-69	1.95425058405137e-68	28	28	28	1.5159972930803
DCAF5	14	69050881	69153150	ENSG00000139990.17	2.16138783087766	0.123388701758117	0.0306653933341425	0.00698497085545112	0.00330027616480837	0.197005125397329	0.0391842326699039	14	14	14	1.51335146039922
SAP25	7	100572228	100573820	ENSG00000205307.11	-2.16077687872541	-0.0242282593941861	0.0307125789396429	0.177209589393142	0.293099546615401	7.13242695812803e-40	1.61312906734738e-39	51	56	56	1.51268371425603
LRRC69	8	91101832	91219236	ENSG00000214954.8	-2.15955166613836	-0.0877937978629743	0.0308073935659313	0.0135919929415136	0.0291144762329441	0.000114764976225092	3.69381666390122e-05	11	12	12	1.51134504325451
PGR	11	101029624	101130524	ENSG00000082175.14	-2.15885785545489	-0.0913386619541644	0.0308611963521451	0.0120016482180288	0.0271120746151262	0.000199113109800622	6.24946632235468e-05	19	20	20	1.51058724226949
LATS1	6	149658153	149718256	ENSG00000131023.12	2.15883137973123	0.0545005308332957	0.0308632510562109	0.0331775512422643	0.0495702794924967	4.20345641079457e-07	1.70204183359083e-07	62	63	63	1.51055832838932
IGSF8	1	160091340	160098943	ENSG00000162729.13	2.1587331702792	0.0596452827218809	0.0308708738325859	0.0292011393229561	0.0456296447269635	1.23924387218074e-06	4.82933603267232e-07	59	59	59	1.51045107718136
KDF1	1	26949562	26960406	ENSG00000175707.8	-2.15795234224652	-0.0394556365307309	0.0309315373174964	0.0608159610221541	0.0735131758400189	5.63119574556084e-10	2.84698277777373e-10	37	37	37	1.50959849474257
SLC1A2	11	35251205	35420063	ENSG00000110436.11	-2.15788852040478	-0.0834749627484495	0.0309365002352909	0.0137968944307681	0.0117867971594746	0.0145519927584689	0.00359136426127914	21	21	21	1.5095288184476
AAK1	2	69457997	69674349	ENSG00000115977.18	2.15776957194455	0.0638237872745388	0.0309457517366293	0.0236838040472172	0.0365799404874316	1.4798153706081e-05	5.20715271363582e-06	25	25	25	1.5093989629274
AF287957.1	8	6615604	6617198	ENSG00000271743.1	2.15709739099254	0.0348363866927029	0.0309980768628603	0.106712083309436	0.0493662069515149	4.44567764376755e-07	1.79760432442005e-07	128	131	131	1.5086652491901
ADAT2	6	143422832	143450673	ENSG00000189007.15	2.15573073873037	0.0254962289685614	0.0311046964827126	0.143514729564036	0.175577715407834	6.22391625077648e-23	6.80759782428965e-23	65	65	65	1.50717403211351
ULBP1	6	149964007	149973710	ENSG00000111981.4	2.15513308080933	0.0890354645356404	0.0311514216949072	0.0115400324496353	0.0386183476459716	8.46516150647169e-06	3.05595433690323e-06	33	34	34	1.50652212813279
TRIM31-AS1	6	30105240	30114724	ENSG00000231226.1	2.15440158811646	0.0882807796729669	0.0312086921473704	0.0221590558575454	0.053405997174363	1.46523802420417e-07	6.15706838866015e-08	13	15	15	1.50572443079258
HDAC3	5	141620876	141636870	ENSG00000171720.9	-2.15348030335505	-0.146826051164515	0.0312809504440163	0.00464685938633069	0.00748518210781914	0.0517767038903435	0.0116404683286849	11	11	11	1.50472005975795
TUFM	16	28842411	28846408	ENSG00000178952.10	-2.15262138226077	-0.0189898063941893	0.0313484466813677	0.280944816779698	0.359595930051841	9.94295825985498e-51	3.318395313048e-50	38	40	40	1.50378397363465
UNC50	2	98608579	98618515	ENSG00000115446.11	-2.15175559591931	-0.0380371085857202	0.0314166088210273	0.0700731241860898	0.121059224885979	7.59992793776292e-16	5.60615271078892e-16	30	30	30	1.50284069548316
TNFAIP6	2	151357592	151380048	ENSG00000123610.4	-2.1511329155525	-0.0904710620581271	0.031465710137449	0.0113728197372504	0.0106824716934671	0.0200496446667286	0.00483762939808705	23	23	23	1.50216246238161
SCAPER	15	76347904	76905444	ENSG00000140386.12	2.14968638857561	0.0214540139176485	0.0315800298365453	0.206203812422987	0.294802526876458	3.87277818092825e-40	8.90601256911993e-40	32	32	32	1.50058746400977
NUP85	17	75205659	75235758	ENSG00000125450.10	-2.14927067030077	-0.0246402333477864	0.0316129500712739	0.166944753847999	0.241061705747331	4.66458867967973e-32	7.74416153563206e-32	30	30	30	1.50013497458453
RIC3	11	8106093	8169055	ENSG00000166405.14	-2.14913450639059	-0.0294383487308394	0.0316237391257876	0.133863850974181	0.197137885220546	7.3997908087629e-26	9.36011489574557e-26	41	41	41	1.49998678128266
QSER1	11	32893178	32993316	ENSG00000060749.14	-2.14802826078282	-0.0518665823411116	0.0317115104704468	0.0374488485513152	0.0193132848525441	0.00172681608976863	0.000487183615063865	92	92	92	1.49878307133283
EXOC3L4	14	103100144	103110559	ENSG00000205436.7	-2.14771202524661	-0.0561033120828618	0.0317366394788091	0.035793539344219	0.0820630274019016	5.16600516937534e-11	2.80637132885752e-11	23	23	23	1.49843906161003
C9orf47	9	88990863	88996140	ENSG00000186354.10	-2.14652905570912	-0.104508798258985	0.0318307931891935	0.0100655627952623	0.00522867447345908	0.10423327851565	0.0220637342095711	41	43	43	1.49715253909191
AC009404.1	2	117833937	117841658	ENSG00000236255.1	-2.14600104022352	-0.040104567644702	0.0318728957040101	0.0594902045996697	0.104308970863541	9.5090939028565e-14	6.17615989529674e-14	44	44	44	1.49657847837929
ASPN	9	92456205	92482506	ENSG00000106819.11	2.14451824031634	0.122807021564952	0.0319913855091079	0.00652784352962336	0.012598597692144	0.0115172985426186	0.00288675159139432	9	9	9	1.4949669507277
B3GNT9	16	67148105	67151214	ENSG00000237172.3	-2.14418920265649	-0.0687475124599552	0.0320177298750003	0.0214511682462502	0.0519180088944225	2.20572006196777e-07	9.13789084212135e-08	6	6	6	1.49460946372562
FNDC10	1	1598012	1600096	ENSG00000228594.3	-2.14338522327067	-0.0679963295138341	0.0320821786399513	0.0292457836966824	0.0183343504120386	0.00227032654191129	0.000629941188583887	63	67	67	1.49373614727123
GTF2H2C	5	69560208	69594723	ENSG00000183474.15	-2.14210759191487	-0.043026359182842	0.0321848251297773	0.0555925233485758	0.175172617295493	7.05209499190614e-23	7.68438492956194e-23	49	53	53	1.49234884618637
ZNF282	7	149195485	149226248	ENSG00000170265.11	-2.14134149511459	-0.0653580430696251	0.0322465091717114	0.0268421461448205	0.0178719668164661	0.00258429209535563	0.000712348851631332	65	66	66	1.49151729279676
RNF144B	6	18387350	18468874	ENSG00000137393.9	2.14093880087266	0.0434054613636145	0.0322789736226686	0.0606530707410383	0.0559976301699991	7.1814573717621e-08	3.10029044978347e-08	59	59	59	1.49108028302983
FAM87B	1	817371	819837	ENSG00000177757.2	-2.13972209497544	-0.0952113828390551	0.0323772323482473	0.0168412229603999	0.220386764062845	4.2607973507844e-29	6.22080579701464e-29	26	53	53	1.48976027810445
PCDHAC2	5	140966235	141012344	ENSG00000243232.4	2.13872885704041	1.64257995961019	0.0324576341208645	3.5140533446286e-05	0.00254946256149418	0.256916946077079	0.049873641694552	1	1	1	1.48868313964534
AL117209.1	14	102933574	102937177	ENSG00000259515.1	2.1385305294861	1.2615279640802	0.0324737090385464	6.21025688237125e-05	0.00665037833812475	0.0668121493991009	0.0147392127015785	10	10	10	1.48846810487633
NUGGC	8	28021964	28083871	ENSG00000189233.11	-2.13801137505916	-0.0799330852746583	0.0325158200280856	0.0156582152736233	0.0278778643016157	0.00016126338578178	5.11515087464137e-05	14	14	14	1.48790528889023
TSPAN15	10	69451473	69507669	ENSG00000099282.9	-2.13726343351399	-0.0231739293451172	0.0325765712211656	0.17773367596168	0.247968691646633	4.59407276658373e-33	7.96223598119088e-33	65	65	65	1.48709462837897
LINC02354	12	47826854	47837898	ENSG00000257488.5	-2.13615882727129	-0.0821397181824108	0.0326664701305753	0.014678045414574	0.00597003648498603	0.0825012749917733	0.0178496598629563	52	53	53	1.48589779192911
EXOC3-AS1	5	441498	443160	ENSG00000221990.4	2.13570733364892	0.022544180601965	0.0327032762773387	0.196918119503312	0.265472199866137	1.17552639151008e-35	2.25340742824503e-35	35	39	39	1.48540873670075
AP000317.1	21	34205055	34325034	ENSG00000214955.5	-2.13497769638225	-0.0784704555974528	0.0327628320014395	0.0166643308200608	0.012374910195064	0.0122823369889314	0.00306581150154392	33	33	33	1.48461856510944
PRMT7	16	68310974	68358563	ENSG00000132600.16	-2.13408843346583	-0.0199775400287353	0.0328355425155758	0.207641216090651	0.267039339492149	6.84265599722923e-36	1.327331187997e-35	46	46	46	1.4836558038145
SLC25A34	1	15736405	15741396	ENSG00000162461.7	2.13408689043912	0.0442719210386776	0.0328356688010153	0.0430383470247577	0.0795639975303621	1.04020447058334e-10	5.52849654972357e-11	16	17	17	1.48365413352189
IQCB1	3	121769763	121835079	ENSG00000173226.16	-2.13404755385613	-0.0182844832486195	0.0328388883527723	0.314423536749146	0.43235979247086	5.72665348289582e-64	3.05483804503504e-63	92	92	92	1.48361155284456
ZBTB39	12	56998834	57006446	ENSG00000166860.2	-2.1320626218667	-0.0813597974718139	0.0330016988867484	0.0156021587283236	0.00444700436803308	0.134128219733476	0.0277377055622238	39	40	40	1.48146370260245
C10orf105	10	71711702	71737824	ENSG00000214688.5	-2.13156969315176	-0.172285578700616	0.0330422374292257	0.00316461018139245	0.00485571941136865	0.117464092189964	0.0246042986428852	2	2	2	1.48093055244528
KMT5A	12	123383773	123409358	ENSG00000183955.12	-2.13140073558287	-0.0734025506053216	0.0330561423342007	0.019909274133117	0.0355802213873199	1.94625489364021e-05	6.76617162701672e-06	17	17	17	1.4807478301573
IPPK	9	92613184	92670265	ENSG00000127080.9	-2.13126502795256	-0.0616466586342264	0.0330673144556415	0.0253370517780539	0.0648970491852869	6.15714533441075e-09	2.88537622746545e-09	15	15	15	1.48060107464951
SIPA1L1	14	71320449	71741229	ENSG00000197555.9	-2.13049524455699	-0.116160453970346	0.0331307480009956	0.00829155532445548	0.00271605775595419	0.241915585744657	0.0472504526095385	22	22	22	1.47976875883468
PRB4	12	11307083	11310435	ENSG00000230657.6	-2.13046376873321	-0.0447825541605152	0.0331333439624106	0.0473047071265893	0.0964828558291653	8.84218120568903e-13	5.4096224294913e-13	12	13	13	1.47973473100196
ANO1	11	70078302	70189528	ENSG00000131620.17	-2.12864120875433	-0.0983207243284946	0.0332839563563457	0.00862305116303692	0.0123422774508846	0.0123982153330494	0.00309266024892883	9	9	9	1.47776505613115
ADAM10	15	58588807	58749978	ENSG00000137845.14	2.12844792174863	0.0377122520905918	0.0332999634796578	0.0571252313193939	0.107517992735817	3.7929790643149e-14	2.51884524809522e-14	27	27	27	1.47755624278773
FES	15	90883695	90895776	ENSG00000182511.11	2.1254419654884	0.0370165849841486	0.0335497517391266	0.0668701200565493	0.144596889159429	7.45659087647372e-19	6.53788421894122e-19	20	20	20	1.4743106891679
HLA-DRA	6	32439842	32445046	ENSG00000204287.13	2.12458179983729	0.0547900702112826	0.0336215238514799	0.0562831127083371	0.0726517582056309	7.15722994268788e-10	3.59407458159016e-10	49	54	54	1.47338260662257
ZNF696	8	143289676	143298061	ENSG00000185730.7	-2.12452706794689	-0.208908386256361	0.0336260951139644	0.00218571844937269	0.00851455520551475	0.0379906829102465	0.00873959423107751	2	2	2	1.4733235629239
TNS3	7	47275154	47582558	ENSG00000136205.16	-2.12366764770548	-0.0538297466352298	0.0336979444942005	0.0306334870392097	0.037514452775742	1.14549617838352e-05	4.07259316274637e-06	41	41	41	1.47239658939727
BTLA	3	112463968	112499561	ENSG00000186265.9	-2.1236153142575	-0.141473937700216	0.033702323920725	0.00516956121715623	0.00461644471127057	0.126921142045167	0.0263919475567338	19	19	19	1.4723401516168
AIMP1	4	106315544	106349226	ENSG00000164022.16	-2.12275139058736	-0.0553603823958363	0.0337746901252876	0.0298761926350412	0.0294235580021565	0.000105416672207896	3.40345294225427e-05	70	73	73	1.47140862683576
KCNJ11	11	17385859	17389331	ENSG00000187486.5	2.12118643197851	0.0201108874166216	0.0339061166080946	0.225771703135758	0.307108441712166	4.49361813210784e-42	1.09941496211586e-41	40	40	40	1.46972194871364
LILRB2	19	54273821	54281184	ENSG00000131042.14	2.12089644080166	0.0436656402863762	0.0339305182585107	0.0450143780021069	0.0851153300307815	2.19302520580543e-11	1.2232435379033e-11	13	15	15	1.46940950684199
CAMKK2	12	121237691	121298308	ENSG00000110931.18	2.12049663555565	0.0636149576446335	0.0339641849616223	0.0220528615344072	0.0350207311031667	2.26884220673992e-05	7.84882951997705e-06	32	32	32	1.46897880271073
METTL26	16	634427	636366	ENSG00000130731.15	-2.12047515854995	-0.0187848740632425	0.0339659943000853	0.296891520421624	0.389190031307569	6.34502061615089e-56	2.56480456446597e-55	45	46	46	1.46895566761175
CUL2	10	35008551	35090642	ENSG00000108094.14	-2.11995055283052	-0.108453127089245	0.0340102155031116	0.0081097454078554	0.0156395714122693	0.00484403496050304	0.00128673259039715	39	40	40	1.46839061618502
LRIF1	1	110947185	110964079	ENSG00000121931.15	-2.11928254927629	-0.145788607948185	0.0340665955346333	0.00534743928991967	0.00621865047997143	0.0763530786060577	0.016632814929524	10	10	10	1.46767126573942
AC087521.2	11	43829709	43880726	ENSG00000246250.2	-2.1187162879309	-0.027566544642855	0.0341144509908337	0.126244651071329	0.182796654777968	6.65216999665995e-24	7.67854921920047e-24	50	50	50	1.46706161349649
AC005034.3	2	75660462	75662208	ENSG00000270696.1	-2.11835942332664	-0.0234173455456644	0.0341446395734262	0.182315009198527	0.289140300832266	2.93366820919273e-39	6.49950430495068e-39	37	37	37	1.46667746727998
EFNB3	17	7705202	7711378	ENSG00000108947.4	2.11737887479986	0.0290627167266816	0.0342277056219754	0.119642361445701	0.18678482285059	1.91848499163156e-24	2.2742236839521e-24	54	54	54	1.4656222118499
EPB41L2	6	130839347	131063322	ENSG00000079819.18	2.11678326743978	0.0552622247144997	0.0342782460831131	0.0320438269094185	0.0721075297451465	8.32735526385577e-10	4.16559374828156e-10	7	7	7	1.4649814077498
RIN3	14	92513774	92688994	ENSG00000100599.15	2.11618655478807	0.0472044482873442	0.0343289442719378	0.0449058861723289	0.0743745857113262	4.42985707285503e-10	2.25538677312559e-10	43	43	43	1.46433955235409
FAM174B	15	92617443	92809884	ENSG00000185442.12	-2.1158889995979	-0.0505391826040771	0.0343542492324423	0.036301112057323	0.0186714741944785	0.00206596979601724	0.000577362026246661	63	63	63	1.46401953796197
CNTRL	9	121074863	121177610	ENSG00000119397.16	2.11582965192892	0.131985232098387	0.034359298237215	0.00541917670141945	0.00858259391570078	0.0372270939575694	0.00857909662850637	11	11	11	1.46395571488787
EEF1G	11	62559601	62574086	ENSG00000254772.9	2.11564306881741	0.0366319312490054	0.0343751759316261	0.073698085353083	0.132913999057124	2.37116643369484e-17	1.91696098725628e-17	16	16	16	1.46375507044346
AC006058.1	3	44117299	44122365	ENSG00000261786.1	2.11434462621907	0.0829700109730172	0.0344858434335602	0.0137006155872346	0.0272869425270472	0.000189751487450779	5.9693122112911e-05	14	14	14	1.46235914783767
HLA-DQB2	6	32756098	32763534	ENSG00000232629.8	2.11372322365563	0.0402435356469071	0.0345389137684676	0.102931673187725	0.0540877743254344	1.2147156874724e-07	5.14337144160499e-08	119	131	131	1.46169132489764
RDM1	17	35918066	35930773	ENSG00000278023.5	2.11281577040074	0.160794616821475	0.034616539334941	0.00369525623495842	0.00655573061859577	0.0687890954554157	0.0151421948984513	10	10	10	1.46071635133244
SLC25A37	8	23528805	23575463	ENSG00000147454.13	-2.11271265002914	-0.083110980665401	0.0346253699026613	0.0155249853782469	0.02159181445995	0.000915757218391253	0.000267432896826645	39	39	39	1.46060557833684
RAB24	5	177301198	177303744	ENSG00000169228.13	-2.11200256238625	-0.0629967064544889	0.0346862295162312	0.0237606777484167	0.0531491462476077	1.57246345593916e-07	6.58849643597458e-08	4	4	4	1.45984290653707
AC026333.3	12	122687125	122715979	ENSG00000256249.1	-2.11044523167343	-0.0311088906347789	0.0348200239275862	0.0993014750633271	0.167786190274727	6.81040168986253e-22	7.0773733384048e-22	10	10	10	1.45817093478058
AL031599.1	1	172775905	173064015	ENSG00000224228.2	2.1098187481401	0.0312319202179592	0.0348739709601529	0.102815297002218	0.166281276266182	1.07848341319435e-21	1.10793419703521e-21	26	26	26	1.45749859842575
AL022341.1	16	648473	649200	ENSG00000228201.1	-2.10952425654337	-0.181383176388315	0.0348993545324444	0.00273051379360115	0.00585318941720163	0.0855729932194675	0.0184437321148799	3	3	3	1.45718260529268
WARS2-IT1	1	119047405	119064785	ENSG00000224238.2	-2.1082325118808	-0.120519558012908	0.0350108823341596	0.00644010600714149	0.00558682474207885	0.0930467625119752	0.0199160576827922	13	14	14	1.45579694413277
AL355312.2	6	149796151	149826294	ENSG00000231760.4	2.10748413711933	0.0138456553014246	0.0350756352829124	0.467304782674851	0.555189031237916	1.04190225655499e-90	1.40532501665377e-89	107	107	107	1.45499445437331
ABHD8	19	17292131	17310236	ENSG00000127220.5	2.106852308211	0.0212016921038473	0.035130383696248	0.207055693272759	0.249233347657185	2.9985513847272e-33	5.2423245631063e-33	90	90	90	1.45431710679058
ODF2	9	128455186	128501292	ENSG00000136811.16	2.10529367754374	0.044186989844117	0.0352657521309227	0.0410080798415113	0.0721286337923036	8.27861085390759e-10	4.14200625467862e-10	25	25	25	1.45264684929773
IGSF9B	11	133908564	133956985	ENSG00000080854.14	-2.10485695583457	-0.0407453015039296	0.0353037615424668	0.0543531995759444	0.109884878067245	1.92212865724845e-14	1.30372078972068e-14	29	30	30	1.45217901897183
ATP6V1G2	6	31544462	31548427	ENSG00000213760.10	-2.10299604784842	-0.0683344087413081	0.0354661149669247	0.037927533500967	0.105338782652096	7.08235600444073e-14	4.63818138036337e-14	17	18	18	1.45018638245661
AC125603.4	12	116580974	116583672	ENSG00000275898.1	-2.1027754475486	-0.164827803008212	0.0354854032320479	0.00371132248213194	0.0127172199281238	0.0111315553098663	0.00279733914798917	5	5	5	1.4499502553792
AL035071.1	20	32856621	32858751	ENSG00000260257.2	-2.1019264836278	-0.0241330091925369	0.0355597162131218	0.155697834300389	0.245371371592396	1.10098750306091e-32	1.87326002896246e-32	18	18	18	1.44904171360641
GFI1	1	92474762	92486876	ENSG00000162676.11	2.1018096611981	0.0652126773186762	0.0355699525009746	0.022292439793132	0.0219896948192547	0.000820010274221051	0.000240985396568857	46	46	46	1.44891671475739
TYMP	22	50525752	50530056	ENSG00000025708.13	-2.10125625230076	-0.0342517461395323	0.0356184778077773	0.077008967624829	0.150773183092516	1.17655576432811e-19	1.08456336693933e-19	13	13	13	1.44832464449682
CLDN3	7	73768997	73770270	ENSG00000165215.6	2.10121194710588	0.025232877377854	0.035622365120931	0.14000118672952	0.205918764489677	4.5328923111512e-27	6.04818741110899e-27	26	27	27	1.44827724925038
RNF122	8	33547755	33567125	ENSG00000133874.1	2.09922619920369	0.0937361853636548	0.0357969655374955	0.00998733004331158	0.00451763142139414	0.131070220493461	0.0271592503254307	23	23	23	1.4461537863778
CAMSAP1	9	135808487	135907228	ENSG00000130559.18	-2.0960596044565	-0.0732861700362709	0.0360769038519522	0.0173465370857041	0.0380119784546123	9.99514461720196e-06	3.58343683148051e-06	13	13	13	1.44277074102227
CD52	1	26317957	26320523	ENSG00000169442.8	-2.09542681078607	-0.0798805491551235	0.0361330682641675	0.0151856746535494	0.0275875609217172	0.000174678268333577	5.52182173814304e-05	14	14	14	1.44209515845359
EML3	11	62602218	62612765	ENSG00000149499.11	-2.09506356536778	-0.0193399347852262	0.0361653422384672	0.252582426855055	0.359660256229143	9.69356630076493e-51	3.23931539582492e-50	27	27	27	1.44170742074868
SMIM5	17	75633434	75641404	ENSG00000204323.5	-2.09486556053162	-0.521840838807268	0.0361829451065554	0.00037855401499646	0.00371821007061827	0.170834009379718	0.0345355793342083	1	1	1	1.44149608668929
RGS3	9	113444731	113597743	ENSG00000138835.22	-2.09438528665376	-0.0601136285034058	0.0362256723769528	0.0266849772361385	0.06814555975586	2.50305756475774e-09	1.21114368644844e-09	25	25	25	1.44098354493504
ZSCAN18	19	58083838	58118427	ENSG00000121413.12	-2.09349721574361	-0.0482922302303356	0.0363047923518803	0.0570560882056083	0.0433674080882178	2.30405242778069e-06	8.76630133132697e-07	54	56	56	1.44003604288118
RPAP1	15	41517176	41544269	ENSG00000103932.11	-2.09213624912846	-0.0186677743791762	0.0364263293154134	0.256836433492276	0.357174754538581	2.58199058967862e-50	8.51892431068502e-50	34	34	34	1.43858459044844
CRYBB2	22	25219522	25231869	ENSG00000244752.2	2.09186404252521	0.0383298763534956	0.0364506794579077	0.114807871098572	0.141436903525663	1.90881478228792e-18	1.63400912390537e-18	93	95	95	1.43829437181597
CCNC	6	99542380	99568973	ENSG00000112237.12	-2.09157228469849	-1.63037070016731	0.0364767939475494	3.73972445982065e-05	0.0127459990917651	0.0110399773251198	0.00277620176381317	1	1	1	1.43798334008255
AL359881.2	1	7698303	7698872	ENSG00000270035.1	2.09122974597905	0.117885351867603	0.0365074740483219	0.00653612682989883	0.00615792799172071	0.0778079146562624	0.0169270736990264	15	15	15	1.43761821484062
OGDH	7	44606572	44709066	ENSG00000105953.14	-2.08979451625131	-0.0562560536257565	0.0366362621789417	0.0286706151791959	0.0483068908157678	5.94581181421419e-07	2.38124954858353e-07	28	28	28	1.43608884171452
EFCAB8	20	32858923	32961609	ENSG00000215529.12	2.08948291219202	0.0811730743630595	0.0366642745720743	0.0183124938236875	0.0116583448656957	0.0151025033520478	0.00371771139416605	43	43	43	1.43575690339882
CST3	20	23626706	23638473	ENSG00000101439.8	2.088636692095	0.07651833530178	0.0367404396305241	0.0166541904729214	0.0296004826523863	0.000100413190720932	3.24876162763251e-05	20	20	20	1.43485565129727
ZNF623	8	143636013	143656418	ENSG00000183309.11	2.08836234107211	0.0405637619341122	0.0367651618381643	0.0593627745404956	0.0968392996775847	7.99106219144641e-13	4.90852114262333e-13	17	17	17	1.43456351794827
NDUFB9	8	124539103	124568510	ENSG00000147684.7	2.08739698752871	0.0642221143474038	0.0368522640634313	0.0251358492051874	0.0337515989153146	3.21311271861781e-05	1.09280987569546e-05	48	48	48	1.43353582557833
ZNF229	19	44417519	44448578	ENSG00000278318.4	2.08572766524483	0.0821907897146173	0.0370032989535963	0.0139972088119812	0.0301860340424649	8.54900239192604e-05	2.78881467436101e-05	11	11	11	1.4317595555688
FRY-AS1	13	32025314	32031639	ENSG00000237637.1	-2.08553741063033	-0.0614424524074698	0.037020545990623	0.027849475043562	0.00558436509275265	0.0931189841815936	0.0199298775633681	72	72	72	1.43155718042466
TMEM18	2	667335	677439	ENSG00000151353.14	2.08535548964201	0.0428985852204085	0.0370370439659585	0.0483268629096747	0.0976041711247698	6.43037009319128e-13	3.97613371375302e-13	23	23	23	1.4313636829108
C10orf55	10	73909969	73922777	ENSG00000222047.8	2.08496329518386	0.078829535700125	0.0370726324323091	0.012398176562008	0.00422211538592922	0.144408973130962	0.0296517643551822	19	21	21	1.430946574741
M6PR	12	8940363	8949955	ENSG00000003056.7	-2.0846946096936	-0.0273193792292152	0.0370970302646857	0.138847106833146	0.218559003932323	7.71878076207591e-29	1.11568630115541e-28	29	29	29	1.43066085564863
TUBG2	17	42659305	42667006	ENSG00000037042.8	2.08446018984565	0.0393610850024604	0.0371183277907104	0.0599321591612282	0.0748137927146888	3.91948918363449e-10	2.00495268042659e-10	58	59	59	1.43041159731377
B3GAT3	11	62615296	62622175	ENSG00000149541.9	-2.08444647694646	-0.0535390903630747	0.0371195739580769	0.0311143746806128	0.0651379979546031	5.75988916651196e-09	2.70456866993550e-09	11	11	11	1.43039701706304
AC104596.1	4	142933195	143184861	ENSG00000250326.1	2.08405758109015	0.0671974899401699	0.0371549299186619	0.0224853104150055	0.0117249346687244	0.014814500347273	0.00365199519980163	58	58	58	1.42998355352056
WDR83OS	19	12668071	12671356	ENSG00000105583.9	2.08343370658385	0.0506766855818827	0.0372117085464679	0.0413706994213826	0.0331555800627397	3.78371725215375e-05	1.27769659448291e-05	59	59	59	1.42932038922952
AC139795.3	5	177554824	177555364	ENSG00000272459.1	2.08250885687897	0.0573406879302037	0.0372960147397254	0.0276481262256534	0.0860484636807536	1.6869146865828e-11	9.49020976992292e-12	7	7	7	1.42833757218632
CD40	20	46118272	46129863	ENSG00000101017.13	2.08036869534307	0.0408511007832603	0.0374917283039294	0.0578013256778059	0.11623840917953	3.07600909386752e-15	2.18424958653761e-15	22	22	22	1.42606453889136
PHIP	6	78935867	79078236	ENSG00000146247.13	-2.08030591488954	-0.165044211067197	0.0374974826233238	0.00324503024969644	0.00268567737334765	0.244569834262705	0.0477259044463923	43	43	43	1.42599788745887
AC006329.1	7	101308346	101310985	ENSG00000232445.1	2.08023499752455	0.0331128416755807	0.0375039836582806	0.0759858949264103	0.107165582617856	4.19638590740167e-14	2.77964911752073e-14	56	58	58	1.42592259923437
SPRR2D	1	153039725	153041931	ENSG00000163216.6	-2.07983133944698	-0.0722728939229163	0.0375410054926211	0.0176553266687462	0.0273601656210515	0.000185963879230541	5.85865537310096e-05	71	73	73	1.42549409948108
EI24	11	125569216	125584687	ENSG00000149547.14	-2.07978982521979	-0.0590749645429462	0.0375448147673485	0.0326417518983933	0.0428256957429241	2.67282080768112e-06	1.01029189366723e-06	44	44	44	1.42545003398403
PFKL	21	44300051	44327376	ENSG00000141959.16	2.0795413794594	0.0222927909961982	0.037567618601829	0.188748696317889	0.298522413197228	1.01508934272146e-40	2.365692008609e-40	30	31	31	1.42518633383903
MYO1B	2	191245185	191425389	ENSG00000128641.18	-2.0789138476976	-0.135967239826732	0.0376252696975805	0.00510992862223045	0.0145971189764123	0.00650850975750976	0.00169649903961676	5	5	5	1.42452037836817
LINC01668	21	42777819	42779994	ENSG00000283051.1	2.0775343438895	0.0478003528933012	0.0377522688444031	0.0436305095760058	0.0373680024687621	1.19239864647482e-05	4.23298663358709e-06	59	59	59	1.42305694292234
PIAS2	18	46803224	46920160	ENSG00000078043.15	-2.07740687507936	-0.0464035950081237	0.0377640221942261	0.0403940348956234	0.0831177309046193	3.84309620259791e-11	2.1035193814925e-11	29	29	29	1.42292175580064
ZNF295-AS1	21	42009194	42024924	ENSG00000237232.7	2.07715355440989	0.143165909510106	0.0377873890422188	0.00513102315852952	0.0187208849693955	0.00203762099999163	0.000569806613103312	4	4	4	1.42265311506184
ADGRE5	19	14380501	14408725	ENSG00000123146.19	2.0770408131442	0.0495215046939385	0.0377977924955585	0.040747561394455	0.110139092452123	1.78663797324306e-14	1.2153047791566e-14	12	12	12	1.42253356352237
AC022730.4	8	70471134	70485687	ENSG00000253967.1	-2.07676213265762	-0.0584024775893573	0.0378235188185898	0.0349916701912632	0.0331565255371224	3.7827361136227e-05	1.27753100020252e-05	65	65	65	1.42223807008622
CTDSP1	2	218398256	218405941	ENSG00000144579.7	2.07630827368056	0.0579333559840222	0.0378654485844602	0.0273186889641683	0.0346520071558633	2.51017619551673e-05	8.64921804689286e-06	29	29	29	1.42175689380829
IL17RE	3	9902612	9916402	ENSG00000163701.18	-2.0759160965165	-0.0834506065409236	0.0379017117119301	0.014480292489872	0.0365446598516632	1.4941922295515e-05	5.25345496069134e-06	7	7	7	1.42134117604092
OSBPL7	17	47807372	47821834	ENSG00000006025.11	-2.07558718488638	-0.0745084982458138	0.037932147688197	0.0157143381529551	0.0310952296127656	6.65995509115341e-05	2.19819678113204e-05	12	12	12	1.42099256719104
ZBTB38	3	141324213	141449792	ENSG00000177311.11	-2.07500309015673	-0.0354495189931281	0.0379862483770339	0.078044545080272	0.055806324576539	7.5698428814719e-08	3.26254893625748e-08	80	80	80	1.42037359640598
UVSSA	4	1347266	1395992	ENSG00000163945.15	2.07285219560751	0.014530761852865	0.0381860371061401	0.439562522669218	0.537094763242504	2.4476817499028e-86	2.83191060172542e-85	71	73	73	1.41809540976592
TMCO4	1	19682213	19799945	ENSG00000162542.13	-2.07244241006887	-0.115792312951907	0.0382242017371073	0.00683049713735818	0.0176897473066295	0.0027197749959229	0.000747635828310012	15	15	15	1.4176615754981
DARS-AS1	2	135985176	136022593	ENSG00000231890.7	-2.07103790012566	-0.0446897282156994	0.0383552543685007	0.0695414575291233	0.114914244976701	4.51080174798691e-15	3.16936775754361e-15	25	25	25	1.41617513270758
HDLBP	2	241227264	241317061	ENSG00000115677.16	-2.07042801000871	-0.0190505475284643	0.0384122810934954	0.250960701770744	0.363869467615083	1.82894846237289e-51	6.26462361397784e-51	44	44	44	1.41552990171527
TMEM39B	1	32072031	32102866	ENSG00000121775.17	-2.06999755750131	-0.056819938775454	0.0384525731840632	0.0291354814782469	0.0185926191466568	0.0021120397846909	0.000589555106240303	48	48	48	1.41507459260514
UBE2L6	11	57551656	57568284	ENSG00000156587.15	-2.06998601824895	-0.0487988853755164	0.0384536537988417	0.0481708375428053	0.0672143872223934	3.24049517743731e-09	1.55324042260087e-09	34	34	34	1.41506238800081
APIP	11	34853094	34916499	ENSG00000149089.12	2.06934942743965	0.013317557647475	0.038513308534664	0.492653438238927	0.622394173217182	1.16602163850998e-108	3.70168846210161e-107	58	58	58	1.41438917115583
MYO15B	17	75588058	75626501	ENSG00000266714.6	2.06904187022795	0.0213034245413169	0.0385421577982771	0.202865229348034	0.306139803259426	6.39975094492449e-42	1.55263888598879e-41	70	71	71	1.41406397484788
SH3PXD2B	5	172325000	172454523	ENSG00000174705.12	2.06887404037634	0.0896930740629403	0.0385579081991773	0.0121802542583717	0.0121528327175255	0.0130934039983102	0.0032536002012512	21	21	21	1.41388653499214
ACTR1A	10	102461881	102502711	ENSG00000138107.12	-2.06828422525354	-0.0717936017479106	0.0386133042339749	0.0180685500379145	0.0202428015410441	0.00133257735857165	0.000381246506454503	23	23	23	1.41326303315498
KRBA2	17	8368637	8376711	ENSG00000184619.3	-2.06825063065185	-0.0271758786913301	0.0386164615078604	0.126078745696502	0.192399395881312	3.29935004601775e-25	4.04943874497471e-25	54	54	54	1.41322752387656
AC136475.5	11	327171	330122	ENSG00000255328.1	-2.06812642915333	-0.0233548034454387	0.0386281360663569	0.163045346921906	0.244753771392852	1.3547329659984e-32	2.29300219938966e-32	33	35	35	1.41309624747584
ZFP90	16	68530090	68576072	ENSG00000184939.15	2.06801999913939	0.0540983701965359	0.0386381425461489	0.0385452718358066	0.013543446487439	0.0087864107054633	0.00224528927204575	49	49	49	1.41298375962061
PKIB	6	122471917	122726373	ENSG00000135549.14	2.06750220713564	0.0375578779185445	0.038686856441681	0.0570300959107207	0.0759562792724813	2.85011646586409e-10	1.47327559062064e-10	60	60	60	1.41243655809206
ZADH2	18	75195108	75209348	ENSG00000180011.6	-2.06692275257971	-0.0213375998026629	0.0387414334234732	0.209239088649075	0.282561839404668	3.02334121779896e-38	6.45110992159038e-38	30	30	30	1.41182431453101
NR1H3	11	47248300	47269032	ENSG00000025434.18	-2.06666110251878	-0.539476604119309	0.0387660988415927	0.000417523060149571	0.00832116164391146	0.0402518082892085	0.00921821097091364	6	6	6	1.41154790125783
BISPR	19	17405686	17419324	ENSG00000282851.1	2.06582151229372	0.0990538284870699	0.0388453360600673	0.00844135120344218	0.0135909453564854	0.00866802594405883	0.00221764942575512	29	29	29	1.41066111701669
MC1R	16	89912119	89920977	ENSG00000258839.3	-2.06526062632987	-0.0392640095776744	0.0388983468961751	0.0598189646919982	0.125459804069676	2.10848289852779e-16	1.6086744648041e-16	18	18	18	1.41006885494998
NELFE	6	31952087	31959110	ENSG00000204356.13	2.06516882103451	0.0346360934158074	0.0389070295107423	0.105123293810612	0.15523589753133	3.07464558968811e-20	2.91263082738863e-20	50	54	54	1.40997192561721
PCGF1	2	74505043	74508580	ENSG00000115289.13	2.06459655400347	0.106692492683684	0.0389611895934234	0.00729212585430327	0.00358517870681928	0.178702382091711	0.0359336924726387	17	17	17	1.40936779137319
TMED9	5	177592158	177596124	ENSG00000184840.11	-2.06390852719695	-0.0216120778335233	0.0390263900998464	0.199298279519654	0.295816208514987	2.6906474991639e-40	6.22603259487541e-40	34	35	35	1.40864161864503
ABCA6	17	69078702	69141888	ENSG00000154262.12	2.06311585503527	0.103948441795313	0.0391016221374416	0.011158992663299	0.0124935597181835	0.0118702757170529	0.0029709327279534	20	20	20	1.40780522545
TRIM62	1	33145402	33182059	ENSG00000116525.13	-2.06229576595725	-0.093056610500025	0.0391795858951794	0.0108224091276686	0.0177272345985374	0.00269132755687607	0.000740363203395016	15	15	15	1.40694015855029
AQP11	11	77589391	77610355	ENSG00000178301.3	-2.06203016041473	-0.0448966022739923	0.0392048646142639	0.0410464195890956	0.0992138709377425	4.06833920851644e-13	2.54645111654588e-13	24	24	24	1.4066600415496
CEP57	11	95789965	95832693	ENSG00000166037.10	-2.06196934784126	-0.0174771276556764	0.0392106543330582	0.305470076091159	0.406474895949789	4.48125355672212e-59	2.02879787234427e-58	86	87	87	1.40659591029185
SSX2IP	1	84643707	84690803	ENSG00000117155.16	-2.06097300185206	-0.139058279560175	0.0393056158434169	0.00491308063386172	0.00382485564361355	0.164812196852331	0.0334246407104387	16	16	16	1.40554539477556
MGRN1	16	4616493	4690974	ENSG00000102858.12	2.05825820918464	0.018783902092283	0.0395653535459925	0.262685114165526	0.358719754513412	1.40498533662765e-50	4.68303998079803e-50	35	35	35	1.40268494917348
FAM207A	21	44940010	44976989	ENSG00000160256.12	-2.05730135343853	-0.0406717005535727	0.0396572472576541	0.0557192491167131	0.0979696101726307	5.79595965962805e-13	3.59269838746752e-13	26	27	27	1.40167743491896
TEAD3	6	35473597	35497076	ENSG00000007866.19	2.05665225854256	0.0639272621004074	0.0397196875538073	0.0233615145176199	0.0254564009460987	0.000314282275091625	9.68899588455946e-05	29	29	29	1.40099417644531
AP1B1	22	29327680	29423179	ENSG00000100280.16	2.05613964427101	0.0585943785401229	0.039769057910803	0.0297763468086969	0.0644153309020673	7.03517197478276e-09	3.27854307947541e-09	30	30	30	1.40045469689397
MUC16	19	8848844	8981342	ENSG00000181143.15	-2.05587000775752	-0.0165621884286931	0.0397950477468546	0.32930424233666	0.448880678048295	3.29076641703723e-67	1.9079097321032e-66	33	33	33	1.4001709698869
CCDC127	5	196871	218215	ENSG00000164366.3	-2.0551675435965	-0.0784584052366912	0.0398628248467779	0.0149098296260802	0.053962022669698	1.25746747946079e-07	5.3131571458517e-08	13	15	15	1.39943192861852
SCN1B	19	35030466	35040449	ENSG00000105711.11	2.05490464790807	0.626912896102505	0.039888215453989	0.000245784518323583	0.00274727514430957	0.239224568764255	0.0467774944699228	2	2	2	1.39915539301635
MTMR7	8	17298030	17413528	ENSG00000003987.13	2.05426778449408	0.0265884341828778	0.0399497809542986	0.131586300002237	0.107941783967869	3.35872753838964e-14	2.23559982458475e-14	124	124	124	1.39848559759155
MT3	16	56589074	56591088	ENSG00000087250.8	2.05396769177286	0.157201227218936	0.0399788188090786	0.00370695621695367	0.0054703946405326	0.0965330699370123	0.0205759960767864	5	5	5	1.39817004144045
FAM228B	2	24076526	24169640	ENSG00000219626.8	-2.05331689454708	-0.0245997285638947	0.0400418533902043	0.155923631508771	0.174373874522272	9.02025840336512e-23	9.77174928912564e-23	107	107	107	1.39748582883233
ACO1	9	32384603	32454769	ENSG00000122729.18	-2.05330189325616	-0.0331931755244174	0.0400433073710022	0.078047011587575	0.0858958252691382	1.76091698052633e-11	9.88999906700675e-12	68	68	68	1.39747005922329
OXCT1	5	41730065	41870519	ENSG00000083720.12	-2.05300821719446	-0.181624624934732	0.0400717805668294	0.00259219859154013	0.00274586263616056	0.239345543859454	0.0467976345152204	8	8	8	1.3971613595097
CLIC5	6	45880827	46080348	ENSG00000112782.15	2.05260377430509	0.0515911761266297	0.0401110212082042	0.0349527607028699	0.0637121046647965	8.5459335906467e-09	3.96484626729298e-09	22	22	22	1.39673628093927
MSH6	2	47695530	47810101	ENSG00000116062.14	-2.05062711817914	-0.025772681741069	0.0403032734118855	0.138978501758385	0.230144177230039	1.74522969772025e-30	2.70911000190182e-30	36	36	36	1.39465967924387
REELD1	4	146214515	146230878	ENSG00000250673.2	2.04927996707369	0.0137370489555022	0.0404347464076877	0.485768355457598	0.602932942926999	3.74544496358766e-103	8.94507589305394e-102	37	37	37	1.39324527628496
LINC02527	6	111900489	111901851	ENSG00000227012.2	-2.04906795903353	-0.0539867075168207	0.0404554700644642	0.0327439178322705	0.0358412636095506	1.81186901631872e-05	6.32174343446974e-06	31	31	31	1.39302274826187
LRRC45	17	82023302	82031151	ENSG00000169683.7	2.04752937741197	0.036395509298109	0.0406061354655816	0.0730516611643093	0.102829481668887	1.45130144123509e-13	9.33075868049497e-14	49	50	50	1.39140834086789
NLRP1	17	5499427	5619424	ENSG00000091592.15	-2.04631199439362	-0.0499301136907869	0.040725684362151	0.030334425628075	0.0550307520435861	9.37127846044597e-08	4.0044793260203e-08	13	14	14	1.390131608991
PTPN9	15	75463251	75579289	ENSG00000169410.9	-2.04543963591803	-0.176709849428577	0.0408115346772891	0.00273651111555848	0.00311564490409251	0.210036127048049	0.0415538461210521	4	4	4	1.38921707370636
NFKBIB	19	38899700	38908893	ENSG00000104825.16	2.04525245857357	0.122933479844479	0.0408299750966364	0.00614917013808298	0.0210653238432471	0.00105999578746624	0.00030697277955348	6	6	6	1.38902088496548
BRD3OS	9	134025439	134034666	ENSG00000235106.9	-2.04512023838804	-0.15398369594176	0.0408430054779476	0.00408222960828595	0.00739778640078295	0.0531678465389363	0.0119295295425664	12	12	12	1.38888230736715
LTBP2	14	74498170	74612378	ENSG00000119681.11	2.04483282493459	0.037552031807381	0.0408713424088907	0.0616457359941371	0.128700071189005	8.17233571594395e-17	6.39248899534411e-17	12	12	12	1.38858109776187
CRMP1	4	5748084	5893058	ENSG00000072832.14	2.04462498897313	0.0265497322424615	0.0408918439410599	0.128709706211102	0.198239660018336	5.22084548606044e-26	6.64916417790278e-26	41	41	41	1.38836330530843
RAB40C	16	589357	629272	ENSG00000197562.9	-2.04453683501086	-0.127934970236152	0.0409005423310732	0.00547005329576778	0.0026622485251666	0.24664098748968	0.0480760154311896	19	19	19	1.38827093331709
WBP11	12	14784579	14803540	ENSG00000084463.7	-2.04409740443687	-0.0966051288154743	0.0409439255267043	0.00954144040458083	0.0268905867046312	0.000211639023444354	6.61469759933708e-05	6	6	6	1.38781052139854
MFAP3L	4	169986597	170033031	ENSG00000198948.11	-2.04364484070909	-0.0332214060542026	0.0409886460566788	0.105766506413414	0.0851277133864523	2.18540538029416e-11	1.21925453946978e-11	75	75	75	1.38733642712933
BRIP1	17	61681266	61863521	ENSG00000136492.8	-2.04357457308683	-0.0352560426390369	0.0409955933314145	0.0741446595884326	0.1463075965385	4.47673234922781e-19	3.99103361994032e-19	21	21	21	1.38726282363891
PFN2	3	149964904	150050788	ENSG00000070087.13	-2.04317691462361	-0.038767593442193	0.0410349281445538	0.0604162680493003	0.0848445366207234	2.36643710246577e-11	1.31574177617232e-11	54	55	55	1.38684632272449
GLRX3	10	130136399	130184521	ENSG00000108010.11	2.04244606664987	0.0344162101240668	0.0411073041474462	0.0746664293390437	0.123273975742488	3.98907245112901e-16	2.99433194180376e-16	75	76	76	1.38608100369346
ASPH	8	61500556	61714640	ENSG00000198363.17	-2.04239404719564	-0.17925650209906	0.0411124597632699	0.00287523577310066	0.00449506406557762	0.132038814876283	0.0273490694025808	8	8	8	1.38602653855273
AL118558.3	14	101948347	101949425	ENSG00000271780.1	-2.04208147511778	-0.022422398533429	0.0411434501241089	0.168657152001894	0.275617445712736	3.4678495879534e-37	7.03624096142999e-37	21	21	21	1.38569929292722
NNT	5	43602692	43707405	ENSG00000112992.16	2.04198103109309	0.0588158636279061	0.0411534129766805	0.0276020424508751	0.0376965707860975	1.08973690686307e-05	3.88549557751579e-06	31	33	33	1.38559414160665
RNPS1	16	2253116	2268412	ENSG00000205937.11	-2.04197935716778	-0.0383508846162876	0.0411535790274737	0.056334345727948	0.0917200881036834	3.40818665469112e-12	2.01320235050177e-12	26	26	26	1.38559238926602
PGP	16	2211997	2214807	ENSG00000184207.8	2.04127751015244	0.0658776633596683	0.0412232511891013	0.0215677173645888	0.0491184188245569	4.75859944428014e-07	1.92055408824395e-07	10	10	10	1.38485775933494
NSUN7	4	40749897	40809985	ENSG00000179299.16	2.04121774351577	0.0213899296514057	0.041229188820509	0.172830445156787	0.241335656251976	4.25655897004575e-32	7.0893559783802e-32	49	49	49	1.38479520980796
AC019330.1	2	198493242	198772356	ENSG00000225421.2	2.03944284364131	0.0173046932676477	0.0414058501488783	0.310448476860654	0.350214213506216	3.93420089169043e-49	1.24139414198444e-48	84	84	84	1.38293829395438
SH3BGR	21	39445855	39515506	ENSG00000185437.13	2.03856845565575	0.018627861308628	0.0414931161488339	0.246719691253838	0.317245542100467	1.07807458628806e-43	2.82622457012414e-43	108	108	108	1.38202394826516
NCL	2	231453531	231483641	ENSG00000115053.15	-2.03833899424836	-0.10565841648423	0.0415160427237801	0.00842265197112167	0.00842349101398774	0.0390383770028309	0.00896318600226782	8	8	8	1.38178404979187
ADAMTS13	9	133414358	133459402	ENSG00000160323.18	2.03775434299875	0.0251192532156172	0.0415745064849719	0.141995853612458	0.242448311423239	2.93393292363999e-32	4.92113831332942e-32	74	74	74	1.38117289742114
GPN1	2	27628247	27651508	ENSG00000198522.13	2.03757933338749	0.12618285768376	0.0415920205885224	0.00976277313521665	0.0182303171714676	0.00233742620298897	0.000647523879634331	16	16	16	1.38098998059372
HSF2BP	21	43529192	43659493	ENSG00000160207.8	2.03687390067129	0.0554987478476075	0.0416626801873542	0.0268590310347683	0.0604306942021911	2.11588472114505e-08	9.53777606851202e-09	15	15	15	1.38025279504268
CORO1C	12	108645109	108731596	ENSG00000110880.10	2.03677193126543	0.0501668795280082	0.0416729023449654	0.03611353583152	0.033289573332734	3.64717963907067e-05	1.23406242657044e-05	68	68	68	1.38014625167834
GCHFR	15	40764020	40767710	ENSG00000137880.5	2.0366614573301	0.103207884924687	0.0416839794549574	0.00906726739298562	0.00307607722341106	0.212959399256498	0.0420810203413274	18	18	18	1.38003082682872
METTL18	1	169792529	169794966	ENSG00000171806.11	2.03528716869138	0.0188621646539593	0.0418219864973681	0.252784119277682	0.362382485356862	3.30071826621955e-51	1.12172602159421e-50	93	93	93	1.37859534252849
HAP1	17	41717742	41734644	ENSG00000173805.15	2.03464362338951	0.0516228937884507	0.0418867446138468	0.0342485612823904	0.0521421736609351	2.07393965520402e-07	8.60789922111403e-08	31	31	31	1.37792339115897
CCDC69	5	151181052	151224145	ENSG00000198624.12	2.03414817194117	0.0573864835749232	0.0419366582736585	0.0296892556320019	0.0187582354292818	0.00201645274399952	0.000564311396653342	62	62	62	1.37740617928631
ZDHHC24	11	66520637	66546238	ENSG00000174165.7	2.03362577280086	0.065240025904482	0.0419893412570259	0.0245757761262545	0.0619950074407831	1.3736977136719e-08	6.27149485297594e-09	16	16	16	1.3768609386672
CLIP2	7	74289475	74405943	ENSG00000106665.15	2.03352873500557	0.095591277847327	0.0419991335042164	0.014392862211927	0.0320329146743597	5.148584333301e-05	1.71654476589331e-05	18	20	20	1.3767596695597
RASSF1-AS1	3	50337511	50338300	ENSG00000281358.1	2.03340780955768	0.0519150890965254	0.0420113389992707	0.0359393202735983	0.0574836799699626	4.76923594436714e-08	2.0876513837096e-08	18	18	18	1.37663347626426
ERVK9-11	19	38935297	38938632	ENSG00000269486.2	-2.03284909968643	-0.0283795286529007	0.0420677708289976	0.10302125816742	0.164941446304031	1.62281302960173e-21	1.65342572082192e-21	32	34	34	1.37605050063609
ATP8B1	18	57646426	57803101	ENSG00000081923.11	2.03188543872321	0.0565300608040884	0.0421652549930528	0.0335746800610635	0.0307175351471181	7.38777115493214e-05	2.42581066137972e-05	54	54	54	1.37504526894672
RBPMS-AS1	8	30382119	30385401	ENSG00000254109.5	-2.03173932976915	-0.052940510384375	0.0421800520820462	0.0351435696005362	0.0575960897229385	4.62377224045722e-08	2.02523008979272e-08	18	18	18	1.37489288834875
FTCDNL1	2	199760544	199851173	ENSG00000226124.6	-2.03039098775233	-0.019913455832135	0.0423168120082954	0.233258055015228	0.299564429564866	6.96730122716834e-41	1.63546083731515e-40	84	84	84	1.37348705787639
GLYCTK	3	52287089	52293476	ENSG00000168237.17	2.03028627423877	0.0483699737952142	0.0423274485919729	0.0357423878328638	0.0651875761379524	5.68137680070142e-09	2.66914735910516e-09	18	18	18	1.37337790907908
CACNA2D4	12	1791957	1918836	ENSG00000151062.14	-2.03009202403197	-0.0479968554437314	0.0423471861183399	0.0335491956955868	0.0514411930975169	2.51449245451354e-07	1.03669944706657e-07	39	39	39	1.37317544233158
ZEB2-AS1	2	144518097	144521477	ENSG00000238057.8	-2.0300828120218	-0.0671282543994833	0.0423481223327774	0.0228263712458918	0.0136149512312945	0.00860881459241645	0.00220401692253341	41	41	41	1.37316584102611
AC244034.2	1	206503948	206504456	ENSG00000261000.1	-2.02924534248294	-0.0171859147000804	0.0424333073442607	0.29792265889177	0.408609871473231	1.80255006713383e-59	8.26125653492901e-59	41	47	47	1.3722931170577
Z97353.2	22	26903292	26920611	ENSG00000235271.5	-2.02924386942758	-0.0310053931509226	0.0424334573068429	0.0986064071674693	0.138555683871036	4.48509791023776e-18	3.76146758285826e-18	63	63	63	1.37229158223021
WDR62	19	36054881	36105106	ENSG00000075702.16	-2.02883560811856	-0.0193725956352628	0.0424750371275709	0.23875516969405	0.360176509788481	7.90506763997682e-51	2.65186234621116e-50	44	44	44	1.3718662328405
FAM117B	2	202635188	202769757	ENSG00000138439.11	2.02857083017033	0.0772489001155237	0.0425020221456029	0.0151260175511775	0.0110213993207777	0.0181657955443374	0.00442078642348133	23	24	24	1.37159040675475
LBX2-AS1	2	74502595	74504678	ENSG00000257702.3	2.02743587978236	0.0908947253372549	0.0426178556934726	0.0105532138697508	0.0195820291328929	0.00160205280410264	0.000453508019891653	6	6	6	1.37040840548808
EDN1	6	12290363	12297194	ENSG00000078401.6	-2.02708208522357	-0.106990331382297	0.0426540186601334	0.00880271334570407	0.00365459761907025	0.174545723807327	0.0351957382312375	27	27	27	1.37004004539442
GAS6	13	113820549	113864067	ENSG00000183087.14	2.02633727887785	0.0378658131890116	0.0427302335537195	0.0622436973546644	0.0463624607039925	1.01362967261956e-06	3.98652087044953e-07	58	59	59	1.36926473342164
SAMD13	1	84298366	84389957	ENSG00000203943.8	-2.02609041139758	-0.0729226437184596	0.0427555205190245	0.0157004475799039	0.0308497751473325	7.12429591712091e-05	2.34373168963376e-05	15	15	15	1.3690078019613
CNNM3	2	96816245	96833911	ENSG00000168763.15	2.02577347594854	0.0412771809880975	0.0427880031872763	0.0766138674520246	0.081637468900317	5.82050300645275e-11	3.15336493211291e-11	52	54	54	1.36867798051729
CD248	11	66314487	66317044	ENSG00000174807.3	2.02568579799654	0.0799500818999794	0.0427969929713753	0.0144476474289669	0.0122918325409074	0.0125795513863116	0.00313244990772773	24	24	24	1.36858674458068
LINC02159	5	160931778	160938626	ENSG00000253417.5	2.02567522907354	0.0993785765471455	0.042798076730619	0.00848322450578644	0.00706941806236444	0.0587580629461532	0.0131000733277028	11	11	11	1.36857574696923
C5AR1	19	47290023	47322066	ENSG00000197405.7	-2.02553995188643	-0.053690041180302	0.0428119503826735	0.0309843564082908	0.0735215239493967	5.61812009751797e-10	2.84092382076657e-10	27	27	27	1.36843498657498
COL16A1	1	31652247	31704319	ENSG00000084636.17	2.02531178106749	0.0747791426965412	0.0428353595623221	0.0168554039953734	0.0367309614159715	1.41982223529877e-05	5.00416680418678e-06	24	25	25	1.36819758325649
DPM3	1	155139891	155140595	ENSG00000179085.7	-2.02516055107117	-0.744549855324542	0.0428508809623485	0.000157007702101456	0.00599903088727711	0.0817575892806329	0.0177093155937954	1	1	1	1.36804024507908
TACR1	2	75046463	75199700	ENSG00000115353.10	2.02496197993733	0.108054799931596	0.0428712684116398	0.00754560713582264	0.0196562413635711	0.00156923157812409	0.000444845869501413	12	12	12	1.36783366703691
CASTOR1	22	30285117	30289627	ENSG00000239282.7	2.02430594230302	0.0703055163630981	0.0429386826010641	0.0179592353154196	0.0333911326693951	3.54698840364117e-05	1.20134154508836e-05	14	14	14	1.3671512842562
KCNC3	19	50311937	50333515	ENSG00000131398.13	2.0242339989202	0.0220565069374687	0.0429460809262696	0.178870350595385	0.269123773646294	3.32567134519463e-36	6.51911078057493e-36	26	26	26	1.36707646186191
GINS1	20	25407727	25452628	ENSG00000101003.9	2.02373062277468	0.148254075673283	0.042997875955176	0.00407496170113436	0.00882998533516421	0.034582969538024	0.00802373418965422	9	9	9	1.36655299753042
SH2D4B	10	80537902	80646560	ENSG00000178217.13	2.02340191237353	0.0754599221835884	0.0430317271929493	0.0176830101746397	0.0250276829886513	0.000353761714395799	0.000108508493889195	39	39	39	1.3662112220022
CTRL	16	67927640	67932414	ENSG00000141086.17	-2.02257892568262	-0.0403021912459843	0.043116578775783	0.0553173044944559	0.100957092060812	2.47612413263605e-13	1.5671869661241e-13	18	18	18	1.36535570695271
AGPAT3	21	43865186	43986536	ENSG00000160216.18	-2.02244560496544	-0.0866232581148627	0.0431303377096758	0.0131237548469279	0.0130995500621158	0.00997578913121337	0.00252665389004618	17	17	17	1.36521714132369
GPR17	2	127645864	127652639	ENSG00000144230.16	2.02237612547669	0.0166834641427609	0.0431375095864721	0.327128278214253	0.485007964345339	1.20353161596533e-74	8.87544027205341e-74	38	38	38	1.36514493118695
RETREG3	17	42579513	42610623	ENSG00000141699.10	-2.02149799713933	-0.0414992566036878	0.0432282394682079	0.047083667362935	0.0132277484657924	0.00961632102230232	0.00244226168026243	108	110	110	1.36423245136924
ICOS	2	203936748	203961577	ENSG00000163600.12	-2.02142214271218	-0.0718661504912041	0.0432360844519376	0.0187501948160293	0.00975944695060658	0.026272061992681	0.0062179620329587	62	62	62	1.36415364353268
FAM69B	9	136712570	136724050	ENSG00000165716.10	2.02111197304487	0.0984931751099924	0.0432681752030645	0.00966680384490135	0.0297036549202223	9.76060859441046e-05	3.16423303366795e-05	8	9	9	1.36383142039986
AC023794.4	12	54085132	54125992	ENSG00000250432.5	2.02104475143563	0.0262151387962616	0.0432751327331374	0.156860975361953	0.179064071715398	2.11879782634379e-23	2.38669366834614e-23	74	74	74	1.363761591386
WRAP73	1	3630767	3652761	ENSG00000116213.15	-2.02072207769061	-0.0163900434677943	0.0433085430756635	0.338207750440159	0.403472374547621	1.6041461279451e-58	7.11398481461955e-58	55	60	60	1.36342642594096
SRGAP2C	1	121184810	121392822	ENSG00000171943.11	2.02027342293376	0.354452564327413	0.0433550339838203	0.000844364791290142	0.241797145780056	3.6480208743596e-32	6.0953264340242e-32	2	31	31	1.36296046901896
CEP85	1	26234153	26279038	ENSG00000130695.14	2.01967395172476	0.0293984826925185	0.0434172187338321	0.117502222447522	0.194269394932998	1.8308892354397e-25	2.26960293433013e-25	23	23	23	1.36233800048631
ARMS2	10	122454653	122457352	ENSG00000254636.1	-2.01824573173108	-0.0266660819743492	0.0435656754846864	0.114602377437344	0.140748748624669	2.34142236433688e-18	1.99645748244216e-18	35	38	38	1.36085554785285
ZDHHC23	3	113947901	113965401	ENSG00000184307.14	-2.01686572159974	-0.0804067217348336	0.0437095281265994	0.0176176965521133	0.0111763764476709	0.0173660580713271	0.0042371322432735	32	32	32	1.35942388198256
POLR1B	2	112541915	112577150	ENSG00000125630.15	2.01607536145771	0.0155070960771206	0.0437920960048977	0.351952221885251	0.461244789939035	1.0670887360759e-69	6.927288431511e-69	38	38	38	1.35860426783422
VPS9D1	16	89707134	89720986	ENSG00000075399.13	2.01499527407054	0.0247277286911097	0.0439051442548747	0.149266291334169	0.224776593255509	1.01694003896127e-29	1.52406200421493e-29	15	15	15	1.35748459158892
CDKN2AIPNL	5	134402087	134411898	ENSG00000237190.3	2.01441142319131	0.0399785227075644	0.0439663560257596	0.0567906917416865	0.126378031415629	1.61236554562606e-16	1.23887421877472e-16	9	9	9	1.35687952763672
HEMK1	3	50569152	50596168	ENSG00000114735.9	2.01422112279054	0.0575416221044981	0.0439863229578247	0.0337604323254099	0.0676210716007615	2.89496614394665e-09	1.39300710560554e-09	52	56	56	1.35668234140736
COLGALT1	19	17555594	17583162	ENSG00000130309.10	2.01399619435746	0.118589444485901	0.044009933046004	0.00625143435610868	0.00542258543260563	0.0980055026303342	0.0208556914163952	24	24	24	1.35644929214537
AC087222.1	17	82918282	82918785	ENSG00000262663.1	-2.01362641258694	-0.0185970672446592	0.0440487712229194	0.252391299344213	0.361673344672084	4.37200069867694e-51	1.47424624431509e-50	7	7	7	1.35606620208846
CCL3L1	17	36194869	36196758	ENSG00000276085.1	2.01362472058604	0.0671890767765755	0.0440489490002399	0.0185478100841733	0.225572918614425	7.83540403183926e-30	1.17970524468237e-29	53	64	64	1.35606444931417
ZNRF2	7	30284307	30367692	ENSG00000180233.10	-2.01335403192327	-0.0484507665171707	0.0440773978644403	0.037993257382227	0.0292497753112518	0.000110574626515727	3.56379329156521e-05	74	74	74	1.35578405223413
AC073316.1	7	3140234	3174654	ENSG00000217455.8	-2.0126825833737	-0.0304234357083287	0.0441480327918096	0.0991807473383227	0.140047617724947	2.88271330897945e-18	2.44438823868524e-18	66	66	66	1.35508864354046
CDYL	6	4706159	4955551	ENSG00000153046.17	-2.01196066758028	-0.0582279513725343	0.044224083326836	0.0275010343598261	0.0858992505553429	1.75922135093679e-11	9.88260791747701e-12	7	7	7	1.35434116034527
SPATA2L	16	89696343	89701705	ENSG00000158792.15	-2.01031055170159	-0.0281101806610282	0.0443983308031737	0.114973112686346	0.134433674903105	1.51559359447516e-17	1.23641158199926e-17	60	60	60	1.35263335728623
PRR15L	17	47951967	47957878	ENSG00000167183.2	-2.00972918525729	-0.0873894522898504	0.0444598592750764	0.0113116182087224	0.0050717411297676	0.109590151606341	0.0230775603947945	28	28	28	1.35203191626938
REEP6	19	1490747	1497927	ENSG00000115255.10	-2.00845928258923	-0.071655411268579	0.044594508702671	0.0176952710485568	0.0340572619611415	2.95477070107332e-05	1.009561820588e-05	35	35	35	1.3507186163317
ENY2	8	109334324	109345953	ENSG00000120533.12	2.00836978018574	0.760321487183367	0.044604011722862	0.000140678767404152	0.00613763996614741	0.0783005955671879	0.0170299865958988	3	3	3	1.35062607871501
ST3GAL5	2	85837120	85905199	ENSG00000115525.17	-2.00760421060578	-0.0673905543534027	0.0446853667753956	0.017956680196125	0.0196105145901828	0.00158937362825036	0.000450212551998121	41	41	41	1.3498346730459
AL831711.1	1	161433444	161440996	ENSG00000283317.1	-2.00746861116164	-0.0414910982092252	0.0446997896102648	0.056781687451908	0.127559325419057	1.14134390257972e-16	8.86379331754059e-17	32	32	32	1.34969452096909
PAIP2B	2	71182739	71227083	ENSG00000124374.8	2.0062437468904	0.0975588941260195	0.0448302485178554	0.00980094209942111	0.0155557059049462	0.00496026246738862	0.00131559271866866	12	13	13	1.34842885360278
RAD9B	12	110501655	110532086	ENSG00000151164.18	2.0058954856114	0.155797175334063	0.0448674000127512	0.00373594658362846	0.00454432571485463	0.129934688249844	0.026945403267271	11	11	11	1.34806909634237
BBOX1	11	27040725	27127809	ENSG00000129151.8	2.00440620197479	0.0364618508271733	0.0450265655023203	0.0707826021975075	0.11465537518216	4.86107946593494e-15	3.40995677680386e-15	72	73	73	1.3465311785151
ZYG11A	1	52842511	52894998	ENSG00000203995.9	2.0037471131117	0.0696898650992696	0.0450971566993008	0.0176668504117765	0.0100302300845963	0.0242631139449306	0.00577082466833002	40	40	40	1.34585083880342
TMEM129	4	1715952	1721358	ENSG00000168936.10	-2.00311114834347	-0.0260487652432402	0.0451653596427617	0.129218690986484	0.232363104870161	8.39279682929279e-31	1.3281524122412e-30	41	41	41	1.34519452721735
TSEN2	3	12484432	12539623	ENSG00000154743.17	2.00296438594427	0.0249193665539393	0.0451811112664118	0.143423988247427	0.183779151229626	4.89965513031938e-24	5.69155273061639e-24	117	117	117	1.34504309145604
LINC00304	16	89159146	89164245	ENSG00000180422.3	2.00271142306621	0.228857969774146	0.0452082719798543	0.00170413876650726	0.00593675368187855	0.0833639422910782	0.0180183328439219	10	10	10	1.34478209292051
LINC01152	17	72030291	72041297	ENSG00000256124.5	-2.00188900541394	-0.0300127373338311	0.0452966703928537	0.0905455184049832	0.119608984245726	1.15817861314997e-15	8.46187930233179e-16	34	34	34	1.34393372035264
FUBP1	1	77944055	77979110	ENSG00000162613.16	-2.00148246517074	-0.0240269888480947	0.0453404215779342	0.1491440337344	0.148013374838971	2.68912445527398e-19	2.4289805292459e-19	73	73	73	1.34351444609483
B4GALT7	5	177600100	177610347	ENSG00000027847.13	2.00111445669894	0.0382952707588849	0.0453800567480573	0.0579966707874663	0.104276468972449	9.59788822825067e-14	6.2322768821373e-14	23	24	24	1.34313496536266
MAPK3	16	30114105	30123506	ENSG00000102882.11	-2.0009775317624	-0.0643775144595093	0.0453948112607524	0.0209437410161369	0.0251191397198857	0.000344941457748185	0.00010591539492256	19	19	19	1.34299378523993
DHDDS	1	26432282	26471294	ENSG00000117682.16	2.00037011166176	0.0213652892879366	0.0454603133125991	0.185898118228846	0.278218962485401	1.39410360979024e-37	2.88254721335029e-37	36	36	36	1.34236757544202
AC037487.1	17	64943262	64951054	ENSG00000265912.1	1.99983057775048	0.023843316245998	0.0455185615381246	0.191008238104183	0.295446245177568	3.07332531379005e-40	7.10521543057921e-40	23	24	24	1.3418114708205
ANKRD2	10	97572499	97583884	ENSG00000165887.11	1.99856847798514	0.0493749342160134	0.0456550638516627	0.0358574665973959	0.0584046021160658	3.70011472967814e-08	1.63367184104003e-08	18	18	18	1.34051104549295
Z93241.1	22	42615244	42615907	ENSG00000270022.3	-1.99757000373629	-0.0306801397341243	0.0457632979857368	0.0896394109111811	0.126329571567509	1.63536591780457e-16	1.25580541683652e-16	23	23	23	1.33948268514607
ANKRD26	10	26991914	27100498	ENSG00000107890.16	-1.99750401769979	-0.0870804125564578	0.045770458449461	0.0121660368048774	0.0242313392282007	0.000440807089138741	0.000133866995325113	16	16	16	1.33941473753831
LINC02036	3	194203016	194250153	ENSG00000225742.5	-1.99733578158747	-0.161612982512155	0.0457887188342242	0.00329409607111282	0.00273775086211197	0.240041719009076	0.04691613389141	8	8	8	1.33924150783747
ATP5IF1	1	28236109	28246906	ENSG00000130770.17	-1.99685939751339	-0.076051555000671	0.0458404589643492	0.0172084654575806	0.0115565609379573	0.0155538734593102	0.00382159542226728	26	26	26	1.33875104277089
CDSN	6	31115090	31120446	ENSG00000204539.3	-1.99623715617458	-0.0566985878984708	0.0459081148401444	0.0676242434470478	0.125402957939706	2.14377512460398e-16	1.63464262048057e-16	50	51	51	1.33811054063264
RNF212	4	1056250	1113562	ENSG00000178222.12	1.99562129073641	0.0303752365465971	0.0459751602706679	0.0835070608173737	0.14117930272159	2.06053967328019e-18	1.75983976145176e-18	57	57	57	1.33747674812479
EIF3C	16	28688558	28735730	ENSG00000184110.14	-1.99438508662281	-0.0307631192246412	0.0461099870367924	0.0944826435246786	0.155393999771966	2.93153265873857e-20	2.78313577638648e-20	36	38	38	1.33620499987667
GCFC2	2	75652000	75710989	ENSG00000005436.13	-1.9942281140678	-0.0616310828086111	0.046127131070487	0.0227224300772735	0.0461155358907472	1.08465004114838e-06	4.25298720494331e-07	32	32	32	1.33604355599227
RPSA	3	39406689	39412542	ENSG00000168028.13	-1.99408789790951	-0.0161626888428588	0.0461424495635128	0.334470873386054	0.45654767181232	9.55953719377172e-69	5.88306446947757e-68	85	87	87	1.33589935381843
HYAL1	3	50299889	50312381	ENSG00000114378.16	-1.99301459015387	-0.0399192223766029	0.046259849460304	0.0603699164552517	0.0750594412008762	3.66006811001327e-10	1.87778476885422e-10	28	29	29	1.33479578485259
PPIL1	6	36854827	36875024	ENSG00000137168.7	1.99223846925661	0.0370909412862507	0.0463448992445414	0.0604441882764115	0.122469268110991	5.042631985068e-16	3.75807805637169e-16	15	15	15	1.3339980576759
MRPL30	2	99181079	99197626	ENSG00000185414.19	-1.99129947655557	-0.128174794018644	0.0464479729832322	0.00498788305729406	0.00737839085132249	0.053481895095692	0.0119979259005839	2	2	2	1.33303323412256
GPCPD1	20	5544404	5611026	ENSG00000125772.12	1.99100904161834	0.0592158214762887	0.0464798932330524	0.0232155761695111	0.0338370038750873	3.13873386470858e-05	1.0691892105251e-05	46	47	47	1.3327348782156
C3orf18	3	50558025	50571027	ENSG00000088543.14	-1.99084563050067	-0.0682463008849534	0.0464978610469705	0.0147227633263921	0.00369948475300817	0.171917126658315	0.0347221835059678	18	20	20	1.332567024677
PLGRKT	9	5357973	5437878	ENSG00000107020.9	1.99051474822643	0.0183441900182026	0.046534261000496	0.204793989346988	0.295150400965838	3.41797355870296e-40	7.88100974498216e-40	28	29	29	1.33222717862348
WDR5	9	134135365	134159968	ENSG00000196363.9	1.99032316207293	0.0902422075289893	0.0465553481207284	0.00983602696937375	0.00432533503477295	0.139584695846926	0.0287492859850679	21	21	21	1.3320304215375
AC254562.2	22	42136433	42139927	ENSG00000232710.1	1.99024028731968	0.0618612521427639	0.0465644723045149	0.0231438187702073	0.0314402177221828	6.05812259753308e-05	2.00667886612674e-05	30	30	30	1.33194531435699
CPQ	8	96645227	97149654	ENSG00000104324.15	-1.98984281890286	-0.0403058074451325	0.0466082529331821	0.0392371844048231	0.0404892489242835	5.07009877095312e-06	1.86629922475672e-06	48	48	48	1.33153717588524
TNFSF4	1	173183734	173207313	ENSG00000117586.10	-1.98836739284378	-0.052786897862225	0.0467710723045273	0.0332555365887416	0.0356672951710677	1.90035518246282e-05	6.61894532676947e-06	55	55	55	1.33002267305492
CORO7	16	4354542	4425705	ENSG00000262246.5	-1.98825162568236	-0.0879284930724288	0.0467838679157827	0.0103241214082278	0.0169753561735706	0.00332403356443615	0.000903629815376866	9	9	9	1.32990387519385
RNF224	9	137227271	137229638	ENSG00000233198.3	-1.98803755511769	-0.089529792149266	0.0468075366488901	0.0124446806287897	0.0578352013300397	4.32891014318907e-08	1.90065909640394e-08	14	42	42	1.3296842139878
AC106795.2	5	177950335	177963960	ENSG00000249684.5	1.98746754522975	0.0256501088555524	0.0468706089872043	0.165289684843684	0.281437253074402	4.49529234734266e-38	9.50620106394661e-38	42	48	48	1.32909940367919
ZNF12	7	6688433	6706923	ENSG00000164631.18	1.98716610441545	0.103605716579839	0.046903992704338	0.0079433712523404	0.0300941592165845	8.76752981777533e-05	2.85831072459909e-05	2	2	2	1.32879018637541
AL049795.1	1	32204769	32206814	ENSG00000224066.1	-1.98702246699988	-0.122383276906859	0.0469199071778121	0.00506347431322816	0.00289052451251596	0.227330289053201	0.0446529559676313	13	13	13	1.32864285572539
UNC13A	19	17601328	17688365	ENSG00000130477.15	1.98652088824494	0.132931616195564	0.0469755158110119	0.00584337563511641	0.00910366910769285	0.0318845266538312	0.00744788952168544	18	18	18	1.32812844246434
AL162586.1	9	127816066	127822520	ENSG00000225032.5	-1.98628766455782	-0.0353206813726407	0.0470013915472022	0.0727930321549911	0.131519667730389	3.5730291082998e-17	2.86017841670695e-17	22	22	22	1.32788928392971
CALM3	19	46601074	46610793	ENSG00000160014.16	1.98551627339822	0.042687254059583	0.04708706140025	0.0450965034860844	0.0900088584366844	5.5264876980424e-12	3.21702562656467e-12	17	17	17	1.32709841207327
NECAP2	1	16440672	16460078	ENSG00000157191.19	1.98536996957363	0.0715142856138617	0.0471033245517658	0.0173912468721525	0.0273572662838831	0.000186112400391237	5.86262491994131e-05	31	31	31	1.32694843929292
PXMP2	12	132687606	132704991	ENSG00000176894.9	1.98418190840632	0.0396128590470694	0.0472355646296472	0.0536431062921026	0.0560817853789215	7.01696798446599e-08	3.03128992051842e-08	45	50	50	1.32573088894386
AL356356.1	1	150548562	150557724	ENSG00000237781.3	-1.98328295731182	-0.0874761876681468	0.047335831987484	0.0120095469824922	0.0185424975724898	0.00214186088921749	0.00059696860531819	11	11	11	1.32480998520134
MAS1L	6	29486697	29487956	ENSG00000204687.4	1.98257365583508	0.0985068435804292	0.0474150724472876	0.0161302413437041	0.00677536005268963	0.0642938195893252	0.0142321008727313	47	58	58	1.32408358152922
SKP2	5	36151989	36184319	ENSG00000145604.15	1.98249057619496	0.0372904834999166	0.0474243610814536	0.0555500527755901	0.0394027277678312	6.82813124486621e-06	2.48652821678903e-06	59	59	59	1.3239985113759
ARSG	17	68259182	68422731	ENSG00000141337.12	1.98200614017155	0.078217262101262	0.0474785534325723	0.0156428289035301	0.00395099438865555	0.15799964201195	0.032178396406711	40	40	40	1.32350252151656
LYG1	2	99284238	99304742	ENSG00000144214.9	-1.98184199374216	-0.0429603755745899	0.0474969277893396	0.0450985079206564	0.083948797960274	3.04347346267555e-11	1.67713004076433e-11	28	28	28	1.32333448063381
TRNT1	3	3126916	3150879	ENSG00000072756.16	1.98183983947944	0.0422232810485924	0.047497168974698	0.0488705621932074	0.115331350223681	3.99856625261944e-15	2.82088276798563e-15	15	15	15	1.32333227532898
PDCL2	4	55556525	55592212	ENSG00000163440.11	1.98170681635372	0.256548420183084	0.0475120638747889	0.00132517776869589	0.00274129221628025	0.239737488586755	0.0468672285554634	4	4	4	1.32319610386907
LARP7	4	112636964	112657592	ENSG00000174720.15	1.98125260632989	0.140658531092377	0.047562952399372	0.00400369812029482	0.0051435908277375	0.107101099186026	0.0226094701815043	6	6	6	1.32273119503402
AC022893.3	8	73042910	73043346	ENSG00000272254.1	1.98065105927739	0.0992958607281257	0.0476304187097067	0.00755208091389695	0.00298009942388259	0.220253102328665	0.0433741062945959	10	10	10	1.32211560067367
TMEM170B	6	11538278	11583524	ENSG00000205269.5	1.98036411765836	0.0158881227611545	0.0476626288809701	0.26946043267938	0.334272097212234	1.80946383161027e-46	5.24542495077206e-46	54	54	54	1.32182200737328
CDC34	19	531712	542092	ENSG00000099804.8	-1.9790194651939	-0.0601170023597829	0.0478138147409429	0.023489969243508	0.0346342700627308	2.52241232294031e-05	8.68678038094344e-06	31	31	31	1.32044660550207
WFIKKN2	17	50834650	50842348	ENSG00000173714.7	1.97891695554925	0.0442895073848311	0.0478253569185962	0.0409435929818306	0.0855725086904837	1.92852861859578e-11	1.08020637697407e-11	48	48	48	1.3203417801674
MMP1	11	102789920	102798160	ENSG00000196611.4	-1.97891133736721	-0.06413497181953	0.0478259895711978	0.019685236602201	0.0365169689702803	1.50557408864918e-05	5.28992658427593e-06	27	29	29	1.32033603518745
AC021739.2	15	85744109	85750281	ENSG00000259407.1	1.97803493755388	0.0296500362343818	0.0479247654227622	0.0950813917915972	0.158927521255583	1.00809765461409e-20	9.87312727263519e-21	29	29	29	1.31944000418489
ETFRF1	12	25195216	25209645	ENSG00000205707.10	1.97796100015143	0.0424163642106807	0.0479331064759343	0.0477870103429524	0.0969961558070086	7.64288370015525e-13	4.70241910821721e-13	37	37	37	1.31936442409317
TRIM68	11	4598672	4608259	ENSG00000167333.12	-1.97792989720299	-0.056897759955857	0.0479366156376035	0.0253854594668744	0.0419628145747125	3.38582201597279e-06	1.26783129869208e-06	26	26	26	1.3193326307487
CDC23	5	138187648	138213343	ENSG00000094880.10	1.97725257760889	0.0515165750312579	0.0480130871578681	0.030534556166182	0.0108910770673163	0.0188676047125961	0.00457574997194809	44	44	44	1.31864036875438
YPEL3	16	30092314	30096915	ENSG00000090238.11	1.97718070016186	0.0162229857487951	0.0480212083614992	0.297956925186259	0.40185546054157	3.17946463180917e-58	1.39574606665912e-57	10	11	11	1.31856691595478
DVL3	3	184155388	184173610	ENSG00000161202.17	-1.9766953369514	-0.077891454194819	0.048076078222043	0.0120185070332685	0.0259766597893218	0.000272265725105784	8.43964559808418e-05	8	8	8	1.31807096687872
LSM10	1	36391238	36397892	ENSG00000181817.5	1.97668049737051	0.0773167910616781	0.0480777566524611	0.0136540303259596	0.0185462160041732	0.00213963397418009	0.000596411786503674	46	46	46	1.31805580506911
RPS6KL1	14	74903954	74923396	ENSG00000198208.11	1.97613786790528	0.02702738684837	0.0481391645687685	0.113285242925488	0.192214047722279	3.49742309418517e-25	4.28043386417081e-25	17	17	17	1.31750145096008
AGAP3	7	151085831	151144436	ENSG00000133612.18	-1.97582655615599	-0.0751009576342507	0.0481744246199097	0.0182368911114102	0.0255941680648766	0.000302560022293885	9.3408856033288e-05	27	27	27	1.31718346371746
ZNF404	19	43872363	43901385	ENSG00000176222.8	-1.97553239836435	-0.0330073576197905	0.0482077616998432	0.07933885114486	0.128577686595541	8.47067905188783e-17	6.61988891728787e-17	55	55	55	1.31688303246583
ECT2	3	172750682	172821474	ENSG00000114346.13	-1.9750341182735	-0.245824516301515	0.0482642763021355	0.00143452587231804	0.00520593128522231	0.104991547749256	0.022215209935262	2	2	2	1.31637420144622
ZFPM2	8	104590733	105804532	ENSG00000169946.13	-1.97475164159904	-0.0791656743680482	0.048296339333395	0.00961465712127947	0.00400503123174054	0.155179465407086	0.0316634885064731	29	29	29	1.31608578576103
MRPS21	1	150293720	150308979	ENSG00000266472.5	-1.97472397249083	-0.0424755915298361	0.0482994809280032	0.0470065012732787	0.0886137314582522	8.19151225561458e-12	4.71147231449283e-12	20	20	20	1.3160575365635
SYCP2L	6	10886831	10979320	ENSG00000153157.12	-1.97460625691155	-0.0724567152506758	0.0483128484610663	0.0163004276425887	0.0239691846303233	0.000473939945822035	0.000143443698578119	24	24	24	1.31593735633558
ARPC2	2	218217094	218254356	ENSG00000163466.15	-1.97442175439372	-0.0392135911370991	0.0483338064306213	0.053704531142581	0.104897614541893	8.03547114537115e-14	5.23864710177831e-14	21	21	21	1.31574900153567
SLITRK6	13	85792787	85806683	ENSG00000184564.8	-1.97440192815749	-0.068148183523609	0.0483360589824292	0.0163449159427448	0.0185104763616376	0.00216113512493322	0.000601760767424888	33	33	33	1.31572876211946
C8orf82	8	144525733	144529132	ENSG00000213563.6	1.97369357095787	0.0864196523250289	0.0484165966451468	0.0150427457124967	0.0128600923241571	0.0106844364176016	0.00269212569009804	23	26	26	1.31500574174642
HIST1H4H	6	26277609	26285638	ENSG00000158406.4	1.97320980667438	0.137835209622888	0.0484716636471499	0.00473928000403636	0.00255734380795674	0.256182012126033	0.0497458120951389	13	13	13	1.31451207414194
EMC2	8	108443601	108486918	ENSG00000104412.7	-1.97298148340676	-0.0246871733692535	0.0484976720040751	0.13594130628128	0.19895447785201	4.16252019575613e-26	5.32213256294437e-26	65	66	66	1.3142791079967
ZFPM1	16	88453317	88537016	ENSG00000179588.8	-1.97280434241342	-0.0339953511181624	0.0485178582487601	0.0742274783656061	0.111258051173943	1.29481972587497e-14	8.88890134395811e-15	46	47	47	1.31409837868912
DNPH1	6	43225629	43229484	ENSG00000112667.12	-1.97227990674523	-0.0198060781050076	0.048577662110149	0.200260395734989	0.200166010273804	2.83408732091838e-26	3.66138404235837e-26	111	111	111	1.31356339025328
TMEM63B	6	44126914	44155519	ENSG00000137216.18	1.97215142293836	0.0692847550587279	0.0485923231586459	0.0178147312745378	0.018466852422249	0.00218767568354576	0.000608565049024151	40	40	40	1.31343233718186
LINC00852	3	10284419	10285746	ENSG00000231177.4	1.97201626269429	0.0443079943697996	0.0486077500530419	0.0400006268257181	0.0577860000079606	4.38800883580529e-08	1.92563272886541e-08	32	32	32	1.31329448100657
USP35	11	78188812	78214711	ENSG00000118369.12	1.97199684782709	0.0419337539422758	0.0486099663612534	0.0543323556296607	0.0669064373645674	3.52924499427682e-09	1.68636591736374e-09	54	55	55	1.31327467946294
AL590226.1	9	136648610	136660421	ENSG00000228401.4	1.9718629765511	0.0485709696470212	0.0486252507745675	0.0304745507890486	0.0307869668906516	7.24823998934798e-05	2.38300072632222e-05	26	59	59	1.31313814587744
MZT1	13	72708357	72727687	ENSG00000204899.5	1.97166283334659	1.61559383599528	0.0486481091435651	3.84044939692186e-05	0.0256496262573717	0.000297966131411554	9.2056096500066e-05	2	2	2	1.31293403524094
AC124947.1	12	93317135	93377736	ENSG00000257252.5	1.97034305770791	0.0391869973635141	0.0487990668309456	0.0598501113173937	0.111244755645224	1.29978535125024e-14	8.92063773496096e-15	16	16	16	1.31158848279331
CLPTM1	19	44954585	44993341	ENSG00000104853.15	1.97000049756887	0.0264321362901706	0.0488383135353098	0.118825320464086	0.171093450434491	2.47305131958695e-22	2.62340703040739e-22	63	63	63	1.31123934134785
DCTPP1	16	30423619	30430075	ENSG00000179958.8	-1.96962053863948	-0.120371261396367	0.0488818759657783	0.00675901666423696	0.00572803159830286	0.0890005556025109	0.0191112775788613	13	13	13	1.31085213529512
EIF4EBP3	5	140547666	140549578	ENSG00000243056.1	-1.96921515840493	-0.0889828040958996	0.048928388917871	0.0106080206158987	0.027387003025104	0.000184594742713382	5.81904287732174e-05	14	14	14	1.31043908417053
RBM17	10	6088987	6117457	ENSG00000134453.15	-1.96887113912374	-0.0949960145958693	0.0489678905071686	0.0134437461721428	0.0712683662144383	1.05161346293558e-09	5.23233461331384e-10	4	5	5	1.31008860459582
TBX6	16	30085793	30091887	ENSG00000149922.10	1.96868497281382	0.015618168604895	0.0489892779838345	0.340080426868786	0.474472181145418	2.0025228778102e-72	1.38274865244846e-71	35	35	35	1.30989896123661
DNAJC17	15	40765155	40807478	ENSG00000104129.9	1.96824048701595	0.0501127352633518	0.0490403738713664	0.0334558976287585	0.0554430452207327	8.36599879087645e-08	3.59023188204584e-08	19	19	19	1.30944622752609
MAT2A	2	85539165	85545280	ENSG00000168906.12	-1.96812188365912	-0.0728984548447453	0.0490540154836744	0.0183592300199642	0.00956607853135024	0.0278115334850981	0.00655846658586432	48	48	48	1.30932543617346
THUMPD3	3	9362842	9386791	ENSG00000134077.15	-1.9669235985711	-0.0383608879578894	0.0491920194837869	0.0562933230416331	0.0720256196601971	8.51927126760999e-10	4.25750530136906e-10	52	55	55	1.30810534794968
AC090198.1	8	124488510	124491643	ENSG00000253106.1	-1.96598054144182	-0.11678155854005	0.0493008583770142	0.00600406657207094	0.00539540197951255	0.0988535782486436	0.0210189807540082	22	22	22	1.30714551915775
IKBKE	1	206470476	206496889	ENSG00000263528.7	-1.96567617636875	-0.0137215279272774	0.0493360284657391	0.470466592698496	0.589301559436742	1.8730700167532e-99	3.80935239361666e-98	29	29	29	1.30683581400388
PRDM5	4	120684919	120922870	ENSG00000138738.10	-1.96559267951399	-0.0449464178010752	0.0493456803992553	0.0462868697832797	0.0646336436528781	6.62276055945711e-09	3.09188545610972e-09	92	93	93	1.30675085841226
DHCR7	11	71428193	71452868	ENSG00000172893.15	-1.96484707171004	-0.0545955838382394	0.0494319402157528	0.0250731022840113	0.0185076336567468	0.00216285465663297	0.000602175154563215	28	29	29	1.30599234303997
TMEM192	4	165070608	165208549	ENSG00000170088.13	1.96471532026196	0.129867262055626	0.0494471957639614	0.00466490189312718	0.00629014214151084	0.0746775019632507	0.0163019104057473	11	11	11	1.30585833296004
PIK3CB	3	138652699	138834938	ENSG00000051382.8	-1.96421520253745	-0.0577184305894175	0.0495051405339475	0.0286877585929337	0.0385399048621076	8.64906728858399e-06	3.11802101976854e-06	32	32	32	1.30534970228636
SF3B5	6	144094881	144095573	ENSG00000169976.6	-1.96418901530626	-0.0184442129079449	0.0495081762144498	0.25003213831231	0.298991527662788	8.56946166889435e-41	2.00532261918667e-40	89	89	89	1.3053230719434
MICAL1	6	109444062	109465968	ENSG00000135596.17	1.96403727064294	0.0397511643144699	0.0495257698583126	0.0565116801421128	0.0929458931124082	2.40963694758233e-12	1.43738788314698e-12	51	52	52	1.30516876480267
AL158151.4	9	129170434	129170940	ENSG00000268707.1	-1.96397630223185	-0.0361121507479201	0.0495328401603382	0.0776116799619447	0.111521476474627	1.20024239905511e-14	8.26578818785684e-15	40	42	42	1.30510676932021
PLPP2	19	281040	291504	ENSG00000141934.9	-1.96346193136226	-0.0261227218334587	0.0495925237340563	0.133663058011733	0.249351146362141	2.88162284806695e-33	5.05147017354406e-33	18	18	18	1.30458379015847
LILRA6	19	54236592	54242791	ENSG00000244482.10	1.96264967679915	0.0478390945013676	0.0496868942292354	0.0380731426679329	0.0914715164415659	3.65625678260664e-12	2.15533475530709e-12	12	14	14	1.30375814878193
AATBC	21	43805758	43812567	ENSG00000215458.8	1.96263916220778	0.0436302182844828	0.0496881168369339	0.045871415410616	0.0799418499667963	9.35834536029991e-11	4.99111260827379e-11	18	18	18	1.30374746255867
AL137003.2	6	16764346	16766883	ENSG00000272341.1	-1.96175018605111	-0.156805051298944	0.0497915758149406	0.00362047710737373	0.00340274814121256	0.190182073912687	0.0379663717068766	10	10	10	1.30284412885803
COX6B1	19	35648223	35658861	ENSG00000126267.8	1.96168838789249	0.0254508471370371	0.0497987745903946	0.122873749663084	0.180617197290885	1.30919478610436e-23	1.49085411616403e-23	33	33	33	1.30278134389043
AC092574.2	4	386174	454070	ENSG00000281016.1	1.9615003067356	0.394717198459036	0.0498206892546858	0.000647487001345537	0.00319275408608525	0.204474282958974	0.0405551945898931	3	4	4	1.30259026842063
ERO1B	1	236215555	236281985	ENSG00000086619.13	1.96072492360985	0.108773986781216	0.0499111200293317	0.00717215538179205	0.0041980194038467	0.145561927988121	0.0298602393713335	17	18	18	1.30180268424927
TUBG1	17	42609676	42615234	ENSG00000131462.7	-1.96035603644184	-0.0925071595362069	0.0499541906020383	0.0100966634138216	0.0219828062772675	0.000821578999000963	0.000241391912317242	9	9	9	1.30142807342395
FLYWCH1	16	2911937	2951208	ENSG00000059122.16	1.96035210782209	0.0123799524570503	0.0499546494679507	0.557161041846414	0.683950611398825	3.72262958468626e-128	3.58916288429122e-126	36	36	36	1.30142408412863
MRPS28	8	79918717	80030289	ENSG00000147586.9	-1.96033659902102	-0.0464225031543094	0.0499564609427676	0.0379501139832145	0.110056150504938	1.82976401651422e-14	1.24334037981526e-14	13	14	14	1.30140833585972
CRBN	3	3144628	3179727	ENSG00000113851.14	1.960066390692	0.0985075736310484	0.0499880309318328	0.0085031623638995	0.0298214086366641	9.44982558935923e-05	3.06844976158865e-05	3	3	3	1.30113397011442
WDR6	3	49007062	49015953	ENSG00000178252.17	-1.95954495754078	-0.0116322554934348	0.0500490002416642	0.556145013061735	0.654677938896919	1.88180107036957e-118	1.06493472178506e-116	102	103	103	1.30060459338676
FAM84A	2	14632686	14650814	ENSG00000162981.13	-1.95940281229418	-0.0300372541527976	0.0500656315854538	0.0892607982872504	0.166025144779812	1.1661591299724e-21	1.19611601904873e-21	37	38	38	1.300460300774
PYROXD2	10	98383565	98415184	ENSG00000119943.12	1.95934886677028	0.0149295308838697	0.0500719445572274	0.419387251731653	0.493426527444845	1.87463687750363e-76	1.47433532076023e-75	94	94	94	1.30040554233237
PTPN22	1	113813811	113871759	ENSG00000134242.15	-1.95884082377744	-0.118033420731308	0.050131431000775	0.00844586629168258	0.0113444663415692	0.016539481224583	0.00404809468839168	11	12	12	1.29988989828202
TMEM176B	7	150791285	150801360	ENSG00000106565.17	-1.95859884320084	-0.0180196142165353	0.0501597851796459	0.252459429090549	0.376799771234867	1.01672171321442e-53	3.78644829227047e-53	59	60	60	1.29964433213536
APOBEC3B	22	38982347	38992804	ENSG00000179750.15	-1.95781197024575	-0.0221451556299646	0.0502520803042611	0.170392077953082	0.257894728120942	1.58366242709641e-34	2.89914625082e-34	26	26	26	1.29884595488338
EPDR1	7	37683843	37951941	ENSG00000086289.11	-1.95709318349989	-0.0500115800819796	0.0503365137102157	0.0339076614864697	0.0492716406493456	4.56260033614438e-07	1.84373633864405e-07	42	42	42	1.29811686683387
RNF217	6	124962545	125092633	ENSG00000146373.16	-1.95694438209019	-0.0569793441890248	0.0503540077456066	0.0254096424985777	0.0580024813937971	4.13385821309581e-08	1.8168578589231e-08	14	14	14	1.29796595763203
RHOD	11	67056818	67072013	ENSG00000173156.6	-1.95610250875736	-0.0408370409037551	0.050453079690419	0.0476923359201674	0.0609343695509847	1.84122913148337e-08	8.33869685622104e-09	57	59	59	1.29711231898637
ZNF816	19	52949379	52962911	ENSG00000180257.13	-1.95577531618342	-0.0138821323911992	0.0504916278768366	0.429915890535905	0.551244612320026	9.67340841914175e-90	1.24662336572934e-88	24	24	24	1.29678062719458
KLHDC9	1	161098361	161100346	ENSG00000162755.13	-1.95522340512885	-0.033535549843693	0.0505567071887081	0.0708478068683742	0.0808680070878693	7.22080555980196e-11	3.88371539553411e-11	53	53	53	1.29622121985904
RPUSD4	11	126202094	126211692	ENSG00000165526.8	1.95492059816066	0.130154092434309	0.0505924429150452	0.00455373465606989	0.00993259677432618	0.0249684709748648	0.00593100279279111	9	9	9	1.29591434967012
ZC3H13	13	45954465	46052759	ENSG00000123200.16	-1.95454284000621	-0.0451574502963856	0.0506370536625376	0.0379172420634424	0.0814064814785233	6.20972495363822e-11	3.35794351339735e-11	29	29	29	1.29553157185578
ERMP1	9	5765076	5833117	ENSG00000099219.13	1.95369966260041	0.0224185453296585	0.0507367462354768	0.237950199507309	0.129897589411405	5.75269729513397e-17	4.536627338684e-17	181	184	184	1.2946773876718
DLG2	11	83455012	85627922	ENSG00000150672.16	-1.95344832671288	-0.0265895620640331	0.0507664945721513	0.121113806922306	0.166576295854302	9.85605702853433e-22	1.01412104265899e-21	65	65	65	1.29442282360604
CHMP2A	19	58551566	58555124	ENSG00000130724.8	-1.9527273632465	-0.122309798457582	0.0508519095191135	0.00602785012051309	0.0252902419670913	0.000329029007938947	0.000101280296750625	4	4	4	1.29369273442179
ACOT12	5	81330005	81394179	ENSG00000172497.8	1.95271271288489	0.0542137841125884	0.0508536464433901	0.027194677812623	0.0495689392060212	4.20500344100207e-07	1.70240344840187e-07	17	17	17	1.29367790068687
RRP36	6	43021645	43034156	ENSG00000124541.6	-1.95269915737161	-0.219273037313614	0.0508552536083971	0.00174774125600983	0.00302773873313161	0.216596338277817	0.042734806147449	2	2	2	1.29366417557739
ATP5MC1	17	48892765	48895871	ENSG00000159199.13	-1.9525145111361	-0.0480086434935505	0.0508771498209854	0.0212144184142972	0.0388541345991449	7.93558174999146e-06	2.87314131565097e-06	14	14	14	1.29347722620574
C2CD2L	11	119102198	119118544	ENSG00000172375.12	1.95250229666077	0.0452760018645769	0.05087859854889	0.0396540524848027	0.0924395129704157	2.78081903746676e-12	1.6497313095911e-12	14	14	14	1.29346485983736
CENPBD1	16	89969773	89972832	ENSG00000177946.5	1.95187106479143	0.054296016986297	0.0509535144026769	0.0262717621374301	0.0545806433795299	1.060689985275e-07	4.51100383819901e-08	26	26	26	1.29282585615113
SLC18B1	6	132769370	132798553	ENSG00000146409.10	-1.9513507198219	-0.047152401305638	0.0510153394226288	0.0328118777616778	0.0709301171469	1.15528783996326e-09	5.72737067620456e-10	39	39	39	1.29229921949117
HARS	5	140673904	140691862	ENSG00000170445.12	1.94957245655828	0.05147244901367	0.0512270989414718	0.0226660547411176	0.0237503577017814	0.000503507141040375	0.000151774953477659	23	23	23	1.29050023809955
PIGL	17	16217191	16351797	ENSG00000108474.16	-1.94859677265905	-0.0631078915167801	0.0513435978613037	0.0202264332441062	0.0440782092151296	1.89618151634821e-06	7.26008951360785e-07	15	15	15	1.28951370176191
RPS9	19	54200742	54249003	ENSG00000170889.13	-1.94835736510253	-0.017722130390797	0.0513722175405604	0.262808539886972	0.364723065088658	1.30239721282764e-51	4.49059216454364e-51	64	66	66	1.28927168705272
STAT6	12	57095408	57132139	ENSG00000166888.11	1.94653266286279	0.0498070890509592	0.0515907883625073	0.0230358537159473	0.0215606594488913	0.000923713796362106	0.000269575043237729	47	47	47	1.28742783559111
PTPN4	2	119759631	119983818	ENSG00000088179.8	-1.94622094998016	-0.0395813228670249	0.051628204415566	0.0472477728353076	0.0334031909306827	3.53527711763758e-05	1.19799848032544e-05	64	64	64	1.28711297907774
PDIA6	2	10783391	10837977	ENSG00000143870.12	-1.94617434607516	-0.0565580254879831	0.0516338004059646	0.0260502932087117	0.0460048927366996	1.11806566712948e-06	4.3761023563618e-07	26	26	26	1.28706590837139
AL445426.1	1	112177234	112360528	ENSG00000231246.1	1.94607087724963	0.0557520547527631	0.0516462262985025	0.0263850808598147	0.055080211059728	9.24458848277484e-08	3.95164023467299e-08	20	20	20	1.2869614061407
ABHD4	14	22598237	22613215	ENSG00000100439.10	-1.94550264621134	-0.0211010906901128	0.0517145115439346	0.189867337304027	0.156565921788287	2.05845786885673e-20	1.97733293172285e-20	126	127	127	1.28638757297697
AC012358.1	2	55214387	55216126	ENSG00000203327.2	1.94457424068323	0.0669843446080384	0.0518262420865347	0.0165749976887541	0.0216027915620374	0.000912970289040682	0.000266648930211469	45	45	45	1.28545028065014
AC073257.2	2	120542909	120544326	ENSG00000237614.1	1.94401370154951	0.0549650219469333	0.0518937988523884	0.0264264292381283	0.0438123049466731	2.03954813142757e-06	7.7883914698406e-07	18	18	18	1.28488453589129
THAP12	11	76349956	76380971	ENSG00000137492.7	-1.94264765903089	-0.0698894404940649	0.0520587443270646	0.0181205300701137	0.0151632565786315	0.00554296143819394	0.0014591387400253	47	47	47	1.28350631141702
TSKS	19	49739753	49763330	ENSG00000126467.10	-1.94227027137589	-0.0139492165564258	0.0521043899705624	0.495454722569217	0.649267318468784	9.50268998064623e-117	4.41738896187062e-115	24	24	24	1.2831256843843
AC106047.1	4	26859806	26860599	ENSG00000240005.5	1.9405536298688	0.0151827302890485	0.052312443178663	0.368803499030714	0.453814097085363	3.39504942857835e-68	2.04110484187922e-67	27	27	27	1.28139499638943
MYO19	17	36495633	36543435	ENSG00000278259.4	-1.94020490296485	-0.0642731918337335	0.0523547929032716	0.0184868551260739	0.0513220815922114	2.59813981968745e-07	1.06898544575189e-07	9	9	9	1.28104355398205
FOLR2	11	72216601	72221950	ENSG00000165457.13	-1.93997526168823	-0.188691306861226	0.052382696408438	0.00469056368273548	0.0113106867872135	0.016702281390127	0.00408601974242566	1	1	1	1.28081214995116
NSF	17	46590669	46757464	ENSG00000073969.18	1.93905682666311	0.100391346372086	0.0524944189693672	0.00906228415891631	0.0170031543815187	0.00329815351043726	0.000897152012511697	5	5	5	1.27988686687306
FCER2	19	7688758	7702146	ENSG00000104921.14	1.93841973419781	0.0356443417780012	0.0525720347244886	0.0651837157823998	0.144052055131725	8.77049138510572e-19	7.64868364502608e-19	13	13	13	1.27924521391715
AL731566.1	10	121965764	121967700	ENSG00000273891.1	1.93730283995564	0.0422564242367676	0.0527083353217889	0.0478800374786816	0.108592211946355	2.78668258411701e-14	1.86966107115662e-14	23	23	23	1.27812069981573
SLC51A	3	196211487	196243178	ENSG00000163959.9	-1.93666416299818	-0.0232754021177106	0.0527864091531029	0.150666468915903	0.134068044425515	1.68802283287284e-17	1.37406401167435e-17	90	98	98	1.27747788029937
JMJD1C	10	63167221	63521850	ENSG00000171988.18	-1.93584955334333	-0.101062687226475	0.0528861297715396	0.00894525638670268	0.00539267345179739	0.0989391434054693	0.0210354560901769	16	18	18	1.27665821366478
ABO	9	133250401	133275219	ENSG00000175164.13	-1.93505762358473	-0.0145035713059909	0.0529832248920485	0.413474185486603	0.553165923238685	3.27533104028134e-90	4.3062289716964e-89	82	91	91	1.27586161134273
ZNF74	22	20394115	20408461	ENSG00000185252.18	1.93469115239477	0.0573861237818265	0.0530282067442363	0.0184368176541339	0.0291089999278183	0.000114937896291111	3.69846769899518e-05	31	33	33	1.27549305917695
DPP8	15	65442463	65517704	ENSG00000074603.18	-1.93438790677074	-0.0775102085802075	0.0530654522087578	0.0141447563011242	0.00749407256224671	0.0516373553128265	0.0116141550819278	44	44	44	1.27518813048391
KDM3B	5	138352596	138437028	ENSG00000120733.13	1.93370057940309	0.0732572706129973	0.0531499525717899	0.0147220780975805	0.0105382281729516	0.020911402242945	0.00502784785150595	25	25	25	1.27449711868197
FGD3	9	92947451	93036236	ENSG00000127084.17	1.93333527839124	0.0227220355185353	0.0531949085871638	0.160562114565181	0.24821112812767	4.23352158239592e-33	7.34223352815537e-33	31	31	31	1.27412993308681
PITPNC1	17	67377281	67697261	ENSG00000154217.14	-1.93331751222337	-0.104639384083022	0.0531970958023697	0.0077871645092908	0.0160605393827188	0.00430104494609895	0.00115107115996491	15	15	15	1.27411207656648
KLHDC3	6	43014103	43021298	ENSG00000124702.17	-1.93260419368744	-2.1731324849943	0.0532849754247879	3.97943648836795e-05	0.0122829529003789	0.0126117513549327	0.00313990807023156	1	1	1	1.27339523018448
GRK7	3	141778148	141818490	ENSG00000114124.2	1.93233436742173	0.0391599902521675	0.0533182491544653	0.0435680396698916	0.116176754346752	3.13136751122696e-15	2.22234674872999e-15	36	40	40	1.2731241202304
MRPL52	14	22829879	22835037	ENSG00000172590.18	-1.93219467562076	-0.0401979623896585	0.053335482119706	0.0437458018711335	0.0740221567119811	4.88690367385293e-10	2.48225855815434e-10	25	25	25	1.27298377480251
MTRF1L	6	152987362	153002685	ENSG00000112031.15	1.93201545746192	0.0122972886281708	0.0533575980347079	0.554388289576433	0.643911520127051	4.34730066897292e-115	1.9511865434714e-113	76	77	77	1.27280372901189
AC008991.2	19	28892931	28895949	ENSG00000267683.1	1.93086611920526	0.117854990408524	0.0534996110435488	0.0050054245368052	0.0033145337345962	0.196038892889389	0.0390129151591689	13	13	13	1.27164937540409
NADSYN1	11	71453109	71524107	ENSG00000172890.11	-1.93064658953387	-0.0265557395478828	0.0535267721490026	0.131457362386876	0.197226521018059	7.19516325479335e-26	9.11456473564496e-26	60	60	60	1.2714289452985
AP002387.2	11	71448674	71452157	ENSG00000254682.1	-1.93045362909059	-0.0175347293694986	0.0535506555094321	0.290417515601697	0.40970406592083	1.12884368033012e-59	5.2475053098897e-59	34	34	34	1.27123520863443
TMEM241	18	23197144	23437961	ENSG00000134490.13	1.9304079031902	0.0425450281758683	0.0535563164613517	0.0460479341225373	0.0605805291737032	2.03016163229741e-08	9.1656461230105e-09	42	42	42	1.27118930088187
SLC25A21	14	36678431	37172866	ENSG00000183032.11	1.93037976609149	0.0657732433140429	0.0535598001351058	0.0180916177586736	0.0395952514987125	6.47729383083012e-06	2.36588672490225e-06	35	35	35	1.27116105227957
ZNF609	15	64460742	64686068	ENSG00000180357.9	1.93032445463436	0.0585981149558572	0.0535666488366658	0.0186827339556964	0.00872081356045033	0.0357247930885455	0.00826875520105378	28	28	28	1.27110552251398
GMPPB	3	49716844	49723951	ENSG00000173540.12	1.93016025542813	0.015583988786542	0.0535869843999401	0.346899005339528	0.444920989649311	2.00777276887181e-66	1.13375898539655e-65	38	38	38	1.27094068213003
PRDM11	11	45095806	45235110	ENSG00000019485.13	-1.92986405164971	-0.104049587950841	0.0536236846239537	0.00737518196800726	0.0305031933402497	7.83572902154821e-05	2.56804100376873e-05	6	6	6	1.27064334781542
FAM8A1	6	17600355	17611719	ENSG00000137414.5	-1.92903591837264	-0.0309137010872874	0.0537264033262975	0.0796953805023372	0.12362171420235	3.60463741042439e-16	2.71280221513654e-16	32	32	32	1.26981223197597
CASTOR3	7	100200653	100272218	ENSG00000239521.7	1.92856789729849	0.0465309653923884	0.0537845276133156	0.0424932494086613	0.0406293533205653	4.87915939427046e-06	1.80008719129724e-06	70	72	72	1.26934264140773
CCT6A	7	56051630	56063989	ENSG00000146731.10	1.92850017446767	0.0728691022490185	0.0537929425663149	0.0156382798895461	0.0215357103984688	0.000930135639927017	0.000271406418428292	17	17	17	1.26927469841457
FAM221A	7	23680130	23703249	ENSG00000188732.10	-1.92769681705403	-0.0282410679072791	0.053892848245088	0.0986402451233317	0.162486141036295	3.42585337476694e-21	3.43932615466779e-21	19	19	19	1.26846886326913
RCAN3	1	24502351	24541040	ENSG00000117602.11	-1.92730871694602	-0.0916515446570743	0.0539411679053534	0.00923604943521073	0.02588773275042	0.000279025332813017	8.64197538101727e-05	7	7	7	1.2680796546692
CD83	6	14117256	14136918	ENSG00000112149.9	1.9269497336182	0.0854744327250291	0.0539858946252355	0.0105904124220421	0.0122281367704202	0.0128124070838246	0.00318834004982118	35	35	35	1.267719697337
NLRP10	11	7959424	7965426	ENSG00000182261.3	1.92602336203215	0.0548759790240377	0.0541014568317846	0.026931244451827	0.0609379280663281	1.8394210536579e-08	8.33195783782441e-09	16	16	16	1.26679104015246
VNN1	6	132681590	132714049	ENSG00000112299.7	-1.9250078851206	-0.0892106444740079	0.054228371784705	0.00943617161080183	0.0181864262486915	0.00236633315953171	0.000655113518245181	8	8	8	1.26577343512814
TTC13	1	230906243	230978875	ENSG00000143643.12	-1.92485557000578	-0.0283657382864094	0.0542474296343358	0.106735562941378	0.157961716814649	1.35019137369195e-20	1.3129677703462e-20	53	53	53	1.26562083484478
SLC6A16	19	49289638	49325225	ENSG00000063127.15	-1.92454172074383	-0.0889428647648553	0.0542867164519852	0.0107247110649049	0.0368791484521331	1.36332084068277e-05	4.81349968264573e-06	8	8	8	1.26530642597943
OCLN	5	69492292	69558104	ENSG00000197822.10	-1.92369341086902	-0.0454041059534058	0.0543930244489131	0.0426926175065256	0.0966992019680119	8.31538527425426e-13	5.09691302562409e-13	14	15	15	1.26445679216929
RBP7	1	9997206	10016020	ENSG00000162444.11	1.92340389746013	0.0660912268676251	0.0544293452481047	0.0151902150950153	0.0345146752347282	2.60648935101189e-05	8.95736817663673e-06	7	7	7	1.26416688994979
DALRD3	3	49015488	49022293	ENSG00000178149.16	1.92306011694872	0.0695943462601477	0.0544725003820453	0.0147501777203926	0.0182535905564935	0.00232224324554766	0.000643591787613295	15	15	15	1.26382268940096
PRKAR2A-AS1	3	48847572	48851981	ENSG00000224424.7	1.92303897745885	0.0894932488450685	0.0544751549760238	0.0107204033699115	0.00922478891155011	0.0307611517651947	0.00720962918730024	9	9	9	1.26380152555832
LINC00662	19	27684580	27793940	ENSG00000261824.6	-1.92242702031959	-0.033638911991032	0.0545520483603388	0.0889927854086912	0.0761002083173153	2.73793205580493e-10	1.41753733210304e-10	128	132	132	1.26318893756161
KRTAP5-4	11	1620958	1622138	ENSG00000241598.5	-1.92234320408015	-0.0661588533007607	0.0545625870494764	0.0156551200792798	0.0324795624130353	4.5547064871219e-05	1.52695431371728e-05	15	17	17	1.2631050460738
AL022322.1	22	38090127	38091559	ENSG00000272720.1	-1.92181425179936	-0.034537944363085	0.0546291343899968	0.0647647291086094	0.0910821243860535	4.08152889539503e-12	2.39356286388142e-12	39	39	39	1.26257568091735
ZNF787	19	56087366	56121280	ENSG00000142409.5	-1.92159202564353	-0.173409278331652	0.0546571127893144	0.00276083370483191	0.00856117837344495	0.0374656939242903	0.00862797225203899	8	9	9	1.26235331323586
CCDC153	11	119189638	119196769	ENSG00000248712.7	1.92152005938435	0.0232541700329566	0.0546661759436696	0.142386131302973	0.226384267981081	6.00585401823854e-30	9.10036308342344e-30	30	30	30	1.26228130519476
MDH1	2	63588609	63607197	ENSG00000014641.17	1.92020113851204	0.0472740413916669	0.0548324978794322	0.0387898235289709	0.0388850930629468	7.86855552867439e-06	2.85045972336448e-06	44	44	44	1.26096196949963
NTAN1	16	15037853	15056079	ENSG00000157045.8	-1.91983004362088	-0.0890640902636049	0.0548793706315826	0.0098317125998184	0.0266819187888233	0.000224162854432336	6.99436854557552e-05	21	23	23	1.26059087785521
UPK3BL1	7	102637025	102642791	ENSG00000267368.1	1.91900460482705	0.0167089893096713	0.0549837510826433	0.294373756287737	0.314563511575352	2.90766263991805e-43	7.47208285002624e-43	159	181	181	1.25976563519239
RILPL1	12	123470054	123533718	ENSG00000188026.12	1.91804456710815	0.686030865856699	0.0551053603320736	0.000148990711075607	0.00946339278676566	0.0286667839065531	0.00674853484762739	1	1	1	1.2588061534275
RAET1E	6	149883375	149898102	ENSG00000164520.11	1.91803116677127	0.0191209148571368	0.055107059355898	0.199828038991356	0.308201756206423	3.01306704691839e-42	7.41361853407721e-42	35	35	35	1.25879276334544
EXOC4	7	133253073	134066589	ENSG00000131558.14	1.91751706996375	0.0636456089371325	0.0551722744848725	0.0208595850955826	0.0311830335007089	6.50132109027607e-05	2.14801654886995e-05	40	40	40	1.25827911182134
TMEM120B	12	121712752	121783001	ENSG00000188735.12	-1.91719414269042	-0.0963830611459663	0.0552132719212074	0.0093981501252514	0.0062864576325295	0.0747628874710794	0.016316445080779	59	59	59	1.25795651594225
PDE4DIP	1	148808181	149048286	ENSG00000178104.19	1.9158286048827	0.1062436938246	0.0553869154582948	0.00367007321884206	0.0185991184154337	0.00210820373196512	0.000588659288665837	10	29	29	1.25659282038758
TMEM87B	2	112055223	112119318	ENSG00000153214.9	-1.91580422808603	-0.0292770653942605	0.0553900193729302	0.106507262630082	0.152812808620766	6.37673629149277e-20	5.94765444638874e-20	35	36	36	1.25656848295667
NCAPD3	11	134150119	134225454	ENSG00000151503.12	-1.91485112900721	-0.047099512495407	0.055511491830897	0.0332686645007021	0.0524372225450895	1.91239586254829e-07	7.95898322101644e-08	40	41	41	1.25561710116354
LEMD3	12	65169571	65248327	ENSG00000174106.2	1.91484764182868	0.142116846396346	0.0555119366789667	0.00370396793649401	0.0031236636453706	0.209449496633713	0.0414503871423681	8	9	9	1.255613620906
UNC13B	9	35161992	35405338	ENSG00000198722.14	1.91457058763441	0.057116623309936	0.0555472890793406	0.0217135789915019	0.0349562633313795	2.30929519534391e-05	7.98558890803478e-06	9	9	9	1.2553371314416
BX284668.6	1	16904339	16904776	ENSG00000272426.1	1.91368915184789	0.365841693910134	0.055659885993271	0.00274371299462068	0.00733590969604165	0.0541766037947751	0.0121443551239248	5	6	6	1.25445768755541
LCA5L	21	39405844	39445805	ENSG00000157578.13	1.91353890865335	0.0129942231953524	0.055679097407617	0.439528081629117	0.460003769576225	1.9080527333867e-69	1.21741127011053e-68	181	182	182	1.25430781352085
AC068631.1	3	186579476	186772986	ENSG00000197099.8	1.91303003078215	0.0259758026843518	0.055744208048749	0.113341966379817	0.148619022420096	2.24346998712605e-19	2.03491126019336e-19	81	81	81	1.25380025012988
RNF13	3	149812708	149962139	ENSG00000082996.19	1.91212757562209	0.0709884631792602	0.0558598326680334	0.0171189822549209	0.00255913791901609	0.25601507123952	0.0497171038313919	46	46	46	1.25290036959202
AC092123.1	16	89492017	89504460	ENSG00000261118.1	1.91210006361899	0.0650064668674336	0.0558633607042499	0.0183950369329513	0.0316404018608428	5.73420808291781e-05	1.90447509252019e-05	22	22	22	1.25287294096928
BDNF-AS	11	27506838	27698174	ENSG00000245573.7	-1.91184033391975	-0.0665270377978633	0.055896676615769	0.0169974342887433	0.0247323629239264	0.000383820495574114	0.000117299897829363	19	19	19	1.25261401269209
IDH2	15	90083045	90102504	ENSG00000182054.9	1.91113920321518	0.0147842979702222	0.0559866943284148	0.384769069212037	0.418823836067988	2.20736829528458e-61	1.08419160097013e-60	83	84	84	1.25191517417871
PCDH9	13	66302834	67230445	ENSG00000184226.14	1.91095205177688	0.0836607308658152	0.0560107429835548	0.0114367737483192	0.00997979820984398	0.0246248504741522	0.00585131890835516	16	16	16	1.25172866636861
FOXD2-AS1	1	47432133	47434641	ENSG00000237424.1	1.90956423365474	0.149583292314799	0.0561893439126629	0.00327384582521018	0.00602704281015985	0.081045949087534	0.0175698373425705	7	7	7	1.25034603885676
CHMP1A	16	89644431	89657845	ENSG00000131165.14	1.90908216759855	0.0187131602182753	0.0562514927606298	0.254868856005758	0.319525684508635	4.62386578627316e-44	1.22950312116398e-43	77	80	80	1.249865948077
MIIP	1	12019466	12032045	ENSG00000116691.10	-1.90819088407237	-0.0428814404968159	0.0563665494121526	0.0458985835521288	0.0734262527075649	5.76915987506601e-10	2.91560127952904e-10	27	27	27	1.24897855054666
AC007638.2	17	55271504	55273653	ENSG00000263096.1	-1.90784046722966	-0.081189271188361	0.0564118386838522	0.0131431613983447	0.00443060324110177	0.134849675266913	0.0278625548703571	38	38	38	1.24862974467742
SURF2	9	133356552	133361169	ENSG00000148291.9	1.90765122451952	0.0976973650128191	0.0564363097615207	0.00886045388659365	0.0270331498874395	0.000203488877242365	6.37834706030221e-05	6	6	6	1.24844139149111
AC023790.2	12	13000451	13040679	ENSG00000255621.1	-1.90759430852924	-0.051107199695367	0.0564436713273885	0.0289649605028871	0.0377532768893279	1.07293577782794e-05	3.8287370323909e-06	37	37	37	1.24838474570843
JMJD6	17	76712832	76726799	ENSG00000070495.14	-1.90704358301005	-1.62910043489153	0.056514943961112	3.34047837429403e-05	0.0127830584847635	0.010923184395028	0.00274736286018481	2	2	2	1.24783669869908
MEIS2	15	36889204	37101299	ENSG00000134138.19	-1.90637983119889	-0.194335211269403	0.0566009435254117	0.00198253988073458	0.010457184614184	0.021412255622807	0.00513499114898152	2	2	2	1.24717632915688
CMTM5	14	23376808	23379772	ENSG00000166091.19	-1.90609284781686	-0.0681863785488771	0.0566381604819048	0.0171933478542097	0.00640443266739551	0.0720800643290966	0.0158011485137553	36	36	36	1.24689086028883
COPRS	17	31851864	31859337	ENSG00000172301.10	1.90605056104467	0.0154967565811777	0.0566436460919006	0.293170954688786	0.349701821990073	4.80217609711702e-49	1.50978411836706e-48	61	64	64	1.24684879933968
CWC27	5	64768930	65018763	ENSG00000153015.15	-1.90572919368885	-0.129474474349544	0.0566853496072344	0.00499702267158229	0.0105131803018628	0.0210648957205874	0.00506148075646995	8	8	8	1.24652917050522
SLC25A26	3	66133610	66388116	ENSG00000144741.17	-1.90521661581877	-0.12290502369559	0.056751919194252	0.00529652833979286	0.00536510936649758	0.0998080730851104	0.021208074433243	11	12	12	1.24601944723828
PROZ	13	113158654	113172383	ENSG00000126231.13	1.9051234066849	0.10068912327943	0.0567640314520647	0.00776354130383504	0.00908126107646801	0.0320969927029198	0.00749370485080319	13	13	13	1.24592676798534
AC009812.1	8	80484561	80486699	ENSG00000251867.3	1.90461160052726	0.0930462610380881	0.0568305775246025	0.00936057956750114	0.00413931191530384	0.148414574371827	0.0303927343747817	28	28	28	1.24541793053852
XAB2	19	7619525	7629565	ENSG00000076924.11	-1.9045915208324	-0.022166072992667	0.0568331896499348	0.162783079342295	0.199731656045785	3.25306711651656e-26	4.19226533401669e-26	76	76	76	1.24539796935571
SLC25A11	17	4937130	4940251	ENSG00000108528.13	-1.90452527100972	-0.0507265733357737	0.056841808658776	0.0304882885688468	0.0728194122318499	6.83094919389165e-10	3.43818821007257e-10	9	9	9	1.24533211163779
SRR	17	2303383	2325260	ENSG00000167720.12	-1.90440803545295	-0.0155836110181894	0.0568570635051677	0.326183192833205	0.368845137240173	2.51122622599965e-52	8.88208922702137e-52	79	80	80	1.24521557405877
ZNF599	19	34758076	34773229	ENSG00000153896.17	1.90418039839231	0.0698052682831925	0.0568866936705181	0.019615605998959	0.0555461657203207	8.13186765944654e-08	3.49148227537817e-08	10	10	10	1.2449893072654
AP001107.8	11	66264777	66265666	ENSG00000254855.1	1.9041385820152	0.0460878261988281	0.0568921380567304	0.0389887655117607	0.0637419440826111	8.47569687507213e-09	3.93506551951672e-09	26	26	26	1.24494774475584
AFMID	17	78187317	78207701	ENSG00000183077.15	-1.90361699346841	-0.0693292123814924	0.0569600839984514	0.0222306950274172	0.0201129559622616	0.00138165469585412	0.000394463693877682	33	33	33	1.24442937892111
RRBP1	20	17613678	17682295	ENSG00000125844.15	1.90335015159504	0.0317346601142665	0.0569948708695412	0.0758828798429719	0.119871148328395	1.07329737154321e-15	7.85715681935149e-16	36	36	36	1.24416422596407
SLC18A2	10	117241073	117279430	ENSG00000165646.11	1.90210938453674	0.314778744035966	0.0571568558460041	0.000717440903139246	0.00464824789531234	0.125616933078149	0.026145812586924	1	1	1	1.24293166942423
EDNRB	13	77895481	77975529	ENSG00000136160.14	1.90202797636827	0.0763397032382426	0.0571674972415248	0.0135829177311569	0.0156560544555285	0.00482151855559305	0.0012810129351273	31	32	32	1.24285082051946
SLC35E4	22	30635652	30669016	ENSG00000100036.12	1.90188297079479	0.0176336590930946	0.0571864559526776	0.260294878252362	0.357141416096503	2.61607679996164e-50	8.60956310533475e-50	44	46	46	1.24270681738738
TMEM71	8	132685007	132760712	ENSG00000165071.14	-1.90048006174939	-0.0653780597016984	0.0573701490714014	0.014930355991597	0.0154112287910882	0.00516717323785273	0.00136601727640397	24	24	24	1.24131402163921
AL391427.1	10	4995488	4997380	ENSG00000224251.6	-1.89947814670296	-0.0579124873897955	0.0575016372501746	0.025573007864697	0.0316306248151855	5.74961737133511e-05	1.9093493041538e-05	45	45	45	1.24031978942179
ORAI1	12	121626550	121642677	ENSG00000276045.2	-1.89857305649318	-0.0500695308131767	0.0576206337687011	0.0344533360320967	0.0384657628588976	8.82656203543689e-06	3.17973978967521e-06	34	35	35	1.23942196922923
NOV	8	119416306	119424353	ENSG00000136999.4	1.89854987565152	0.0467735275659	0.0576236841511446	0.0351569102763137	0.0751253630801379	3.59341311985983e-10	1.84467833124553e-10	23	23	23	1.23939897869421
NME6	3	48290722	48301685	ENSG00000172113.8	-1.89844473942379	-0.0196229367310819	0.0576375207829152	0.186978661260062	0.256547654773441	2.50762622743526e-34	4.56173736132611e-34	102	102	102	1.23929470817477
PYGO1	15	55538890	55588947	ENSG00000171016.11	1.89798696138269	0.048507974730225	0.0576977996393667	0.0325513479220794	0.0142484346648428	0.00718671635613641	0.00186098095959714	47	47	47	1.23884074876285
BRICD5	16	2209253	2211950	ENSG00000182685.7	1.89795297005102	0.0193832341686535	0.0577022776065662	0.0291135077144676	0.0143049822871841	0.00707202654058592	0.00183237596826208	53	54	54	1.23880704416764
CDK9	9	127785679	127790787	ENSG00000136807.13	-1.89768305432618	-0.0326255507968269	0.0577378461569627	0.076635712057948	0.112827112490676	8.23907813211297e-15	5.72250455258937e-15	41	41	41	1.23853942100245
SOX21	13	94709622	94712399	ENSG00000125285.5	-1.89752202371948	-1.3584749288452	0.0577590748858985	4.28331733740002e-05	0.0179590985966958	0.00252194126190135	0.000695898985061123	4	4	4	1.23837977137967
TMPRSS11D	4	67820876	67884032	ENSG00000153802.11	1.89748956878355	0.111678496115411	0.057763354218505	0.00661951298471228	0.00468406684986823	0.124165796986433	0.0258748066180251	9	9	9	1.23834759597352
AC007966.1	2	185719874	185740479	ENSG00000226747.6	1.89734739274544	0.0173151592715967	0.0577821038893771	0.230117972529167	0.33440233580568	1.7220813232146e-46	4.99767857752941e-46	48	49	49	1.23820664921885
AC025171.2	5	43041575	43045390	ENSG00000215068.7	1.89672599328603	0.0876062714347293	0.0578641112255553	0.0105443654126711	0.0153759925498469	0.0052189525411684	0.00137886571301584	10	10	10	1.23759071311558
PIGT	20	45416067	45456934	ENSG00000124155.17	1.89653745769882	0.0750763379420646	0.0578890117653257	0.0146943332098187	0.027218011509979	0.000193387804464651	6.07709604791095e-05	25	25	25	1.2374038642962
SERHL2	22	42553617	42574382	ENSG00000183569.17	1.89626109093137	0.0195632760507243	0.0579255285643851	0.214739772212362	0.282196565923873	3.43930737981526e-38	7.3147027373288e-38	33	33	33	1.23712999462822
CDC25A	3	48157146	48188402	ENSG00000164045.11	1.89555220788579	0.028356809792509	0.0580192819939404	0.0880468466436655	0.134286989816817	1.58255404241128e-17	1.28982486678032e-17	37	37	37	1.23642765002489
RBM44	2	237798389	237842808	ENSG00000177483.11	-1.89444080075984	-0.0170814640427813	0.0581665251108988	0.271105230322009	0.313260254165684	4.70246134214733e-43	1.19896526010542e-42	85	86	86	1.23532688033501
AC090260.1	15	78141243	78143173	ENSG00000260988.1	-1.8943052798751	-0.0528643750528849	0.0581845006123576	0.0290145819700482	0.0236509591923357	0.000517543537396595	0.000155843610090113	60	60	60	1.23519268880371
PIGQ	16	566995	584136	ENSG00000007541.16	-1.89412777851248	-0.0364027797201285	0.0582080513891945	0.054950195130189	0.0665589171954456	3.88603137158502e-09	1.85039453085267e-09	44	45	45	1.23501693919794
FAM71E1	19	50466785	50476753	ENSG00000142530.10	1.89407407826802	0.0962547206373883	0.0582151778664446	0.00809915253991493	0.0171656052447633	0.00315094017875599	0.000859983161276578	12	12	12	1.23496377129032
XXYLT1-AS2	3	195147871	195152790	ENSG00000230266.1	-1.89379393432219	-0.0506164645006661	0.0582523670966609	0.0300993547387164	0.0591879785119786	2.98126902340615e-08	1.32414807640294e-08	32	34	34	1.2346864222997
PCNX3	11	65615773	65637439	ENSG00000197136.4	1.893435121362	0.134654112925698	0.058300028500267	0.00405424751806173	0.0029120655680168	0.225603818605805	0.0443606980888406	10	10	10	1.23433123293386
CCNT2-AS1	2	134735464	134918710	ENSG00000224043.7	1.89333375075662	0.1055804881189	0.0583134995039279	0.00776520684280829	0.00493681356803893	0.114437585665518	0.0240254702853994	10	10	10	1.23423089495966
EME2	16	1773207	1781708	ENSG00000197774.12	-1.89323774445284	-0.0227598808666733	0.0583262600368364	0.158687744796499	0.21534342041417	2.18844065098267e-28	3.09953378130462e-28	46	46	46	1.23413587026016
CWF19L1	10	100232298	100267680	ENSG00000095485.16	1.89292793200025	0.0154441176646331	0.058367454113027	0.312676369543115	0.432337685499874	5.7832783415972e-64	3.07873524472782e-63	20	20	20	1.23382924944772
STK36	2	218672026	218702716	ENSG00000163482.11	1.89273542357688	0.080292449906008	0.0583930630830509	0.0109811702751115	0.00866412083131135	0.0363331826009395	0.00839762476823273	26	26	26	1.23363874267686
MTMR11	1	149928651	149936869	ENSG00000014914.20	1.89255487083118	0.0444958134576531	0.058417090097017	0.0362957079237827	0.0469101881397029	8.72236555624906e-07	3.44448416962218e-07	40	43	43	1.23346008013007
S100A16	1	153606886	153613145	ENSG00000188643.10	-1.89229597337609	-0.0476930269781732	0.0584515571445093	0.0375076435367715	0.063018201787544	1.03534947262433e-08	4.76776771947482e-09	23	23	23	1.23320391477998
AC097652.1	4	187304083	187309682	ENSG00000250658.1	1.89163684274725	0.0330570454682244	0.0585393835311866	0.0790984983055165	0.115660783352297	3.63532270537859e-15	2.57299150170875e-15	75	75	75	1.23255185536334
NANP	20	25612935	25624175	ENSG00000170191.4	-1.88954892488221	-0.111323976033933	0.0588183135719307	0.00636747086061546	0.0125426769164255	0.0117038612820999	0.00293040893268921	3	3	3	1.23048743166343
TMEM25	11	118531041	118547280	ENSG00000149582.15	-1.88919517489628	-0.0361451026084832	0.0588656810415666	0.0515041266159529	0.0137445183357345	0.00829627910825923	0.00213175920417609	98	98	98	1.23013782708274
LRMP	12	25004342	25108334	ENSG00000118308.15	1.8890795931229	0.0305644055327571	0.0588811644169911	0.0879117419948267	0.185055874636696	3.29132529635322e-24	3.85944575240784e-24	23	23	23	1.23002361010273
AC007292.1	19	4363789	4364640	ENSG00000267980.1	1.88858041782227	0.0500547959895835	0.0589480729573223	0.0290947435387799	0.0538636125504396	1.29196895575051e-07	5.45539379100109e-08	40	40	40	1.22953038764575
CLYBL	13	99606669	99897134	ENSG00000125246.15	1.88779089298361	0.020719153138556	0.0590540282749893	0.202130753443694	0.249338735968071	2.89372436659276e-33	5.06927042375712e-33	97	98	98	1.22875047234463
C15orf65	15	55408548	55418764	ENSG00000261652.2	-1.88754813765046	-0.0338700891757238	0.0590866381328417	0.0608202354277057	0.039201631610843	7.2148974127396e-06	2.62169213304086e-06	66	70	70	1.22851071947864
SPAG6	10	22345445	22454224	ENSG00000077327.15	1.88735318183899	0.783096932928853	0.0591128377966773	0.000130550863168057	0.0128660498128895	0.0106661962817337	0.00268844062795038	1	1	1	1.22831819122031
ZYX	7	143381080	143391111	ENSG00000159840.15	1.88641010409524	0.105336033941814	0.0592397120287548	0.00635760132525095	0.0228864889370748	0.000639515408177424	0.000190326382808922	8	8	8	1.22738706130253
MAPK15	8	143716259	143722458	ENSG00000181085.14	1.88604223286333	0.0332604948285601	0.059289263752398	0.0782994334071529	0.117928232920696	1.88577369674188e-15	1.35909226218031e-15	43	44	44	1.227023942643
BHLHA15	7	98211427	98212979	ENSG00000180535.3	-1.88458485862885	-0.123183685502313	0.0594859081317545	0.00501194482847785	0.00436495548774515	0.137781078077974	0.0284208675983629	15	16	16	1.22558590394305
NFRKB	11	129863636	129895590	ENSG00000170322.14	-1.88395696881599	-0.0236884204428446	0.0595707963188794	0.147483896852402	0.218166482221177	8.76782311339621e-29	1.26520923737981e-28	62	62	62	1.22496659438523
C1orf123	1	53214099	53220617	ENSG00000162384.13	1.88334602925946	0.029511865448917	0.0596534893416788	0.0843116710526657	0.146533163128458	4.18517869311102e-19	3.74136210177119e-19	21	21	21	1.22436414784418
DHX15	4	24517441	24584550	ENSG00000109606.12	1.88331077830487	0.026405496503417	0.0596582635984831	0.0992646581045997	0.149786572907934	1.58152456906604e-19	1.4486350113034e-19	39	39	39	1.22432939127854
ZNF668	16	31060843	31074320	ENSG00000167394.12	-1.88319181487743	-0.123244986351648	0.0596743778978826	0.00480448412477215	0.0268997350171586	0.000211106324736432	6.59884057563055e-05	9	9	9	1.22421209979377
PDLIM2	8	22578279	22598025	ENSG00000120913.23	1.88303689525647	0.036873677930739	0.0596953680886167	0.0551880600606722	0.0357633348187411	1.85098458466332e-05	6.45043952296453e-06	88	89	89	1.22405936554727
MOB2	11	1469457	1501247	ENSG00000182208.13	1.88262278340586	0.113051541570534	0.0597515065223646	0.00600821220667625	0.0155185602861077	0.00501264281794796	0.0013281322064093	22	22	22	1.22365114031955
AC093297.2	5	44826076	44828592	ENSG00000272335.1	-1.88261968333441	-0.0441516657311221	0.0597519269438438	0.0402134243045501	0.0660078642083845	4.52695414388015e-09	2.14264643950237e-09	57	57	57	1.22364808456252
MTPAP	10	30309801	30374448	ENSG00000107951.14	-1.88231389182526	-0.0757690369535782	0.0597934094409246	0.0130996998404923	0.00918217293918843	0.0311516436873831	0.00729392687117347	50	50	50	1.22334668225197
HMX1	4	8846076	8871817	ENSG00000215612.7	1.88223179200393	0.0624949005771883	0.0598045508527654	0.0213128203747508	0.0143801316443784	0.0069224862834636	0.00179756593908307	37	37	37	1.22326576693058
AC015726.1	17	19896590	19897287	ENSG00000270091.1	-1.88190720021859	-0.0344233484737058	0.0598486166633757	0.0711498365068795	0.0853934282508655	2.02811616233434e-11	1.13320171546811e-11	36	37	37	1.222945883393
FAM118A	22	45308968	45341955	ENSG00000100376.11	-1.88135491656313	-0.0123692702672482	0.0599236552704863	0.539813787662823	0.62831138336333	2.16814987627941e-110	7.42647657548585e-109	75	75	75	1.22240170306252
AL731569.1	10	86521945	86525101	ENSG00000227896.2	-1.88034520402494	-0.0823938435223682	0.0600610463197695	0.00987206853292802	0.00695785634706748	0.0607962481653345	0.0135315182372144	19	19	19	1.22140710625385
GREB1L	18	21242242	21525417	ENSG00000141449.14	-1.87982072924429	-0.282440511308556	0.0601325143371107	0.000963973371047006	0.00376050720130212	0.168416074999238	0.0341032882163904	6	6	6	1.22089063650203
AC018529.2	18	77112602	77115726	ENSG00000278330.1	-1.87948701394536	-0.061967536227531	0.0601780250411402	0.0241775543169975	0.0374130811904129	1.17776054848297e-05	4.18273293214015e-06	22	22	22	1.22056206930131
PARP14	3	122680618	122730840	ENSG00000173193.13	1.87947508911631	0.0320097228902193	0.0601796518280319	0.0785584720560743	0.169273372005829	4.32065085154813e-22	4.52615984537687e-22	27	32	32	1.2205503292181
PSRC1	1	109279556	109283186	ENSG00000134222.16	1.87906552050821	0.0732136041879863	0.0602355473716386	0.0136371044103066	0.0385514061425923	8.62185508032916e-06	3.10864141731436e-06	11	11	11	1.22014713878938
ADAD2	16	84191138	84197168	ENSG00000140955.10	-1.87793858501576	-0.0288729822196865	0.0603895671575601	0.0918110966965141	0.172400950848445	1.65519104194994e-22	1.77389422618624e-22	28	28	28	1.21903808318779
RTN4RL1	17	1934677	2025345	ENSG00000185924.6	-1.87785103175168	-0.0221779713437495	0.060401546833389	0.137492286553126	0.200507043860158	2.54317723711113e-26	3.29208973708092e-26	53	54	54	1.2189519393159
AC012313.5	19	58428632	58431148	ENSG00000268912.1	1.87709266507486	0.093565943956027	0.0605053945381136	0.0100887122629679	0.00836462262027278	0.0397316943817619	0.00911352937848482	11	11	11	1.21820590280717
AC044839.1	11	45771432	45772358	ENSG00000205106.4	1.87708570021729	0.134740837932759	0.0605063489632276	0.00472913752966837	0.00518723219734522	0.105619500295776	0.0223408151695902	8	8	8	1.21819905220659
UBE2Z	17	48908369	48929056	ENSG00000159202.17	-1.87689257124209	-0.0470401437735692	0.0605328192479989	0.0323267906258119	0.0717125012168609	9.29445661436919e-10	4.63689260663669e-10	29	29	29	1.2180090988392
ULK2	17	19770829	19867936	ENSG00000083290.19	-1.87623608238541	-0.0276841952296136	0.0606228694735255	0.108240631796897	0.123927819524354	3.29691298197928e-16	2.48912860186678e-16	61	67	67	1.21736351094061
TOP3B	22	21957025	21982816	ENSG00000100038.19	1.87622077789008	0.292943699374578	0.0606249701064332	0.00103539481151574	0.0335363229352345	3.40852134482705e-05	1.15594763199124e-05	15	17	17	1.2173484625359
BANF1	11	66002079	66004149	ENSG00000175334.7	1.87613774561259	0.041671308850987	0.0606363678312107	0.0317058426605092	0.0512177398477169	2.6736947574618e-07	1.0990297387516e-07	24	24	24	1.21726682119702
AADACL2	3	151733916	151761339	ENSG00000197953.5	-1.87598026850795	-0.0503205927532995	0.060657989371023	0.0317847861070886	0.0655082376454412	5.19873134325609e-09	2.44991384862422e-09	29	29	29	1.21711198933597
AC013553.3	15	65049188	65049802	ENSG00000277351.1	-1.87588749474083	-0.0280241163993464	0.060670730160315	0.0923017588872447	0.130817724498092	4.39122673262022e-17	3.49045195980624e-17	29	29	29	1.21702077837575
CASP7	10	113679162	113730907	ENSG00000165806.19	1.87481239007209	0.0164166367276932	0.0608185380469715	0.29531422025145	0.427561231635985	4.80381526913849e-63	2.49109155149036e-62	29	29	29	1.21596402361583
EXOSC8	13	36998816	37009613	ENSG00000120699.12	1.87481191820691	0.100837524781014	0.0608186029855351	0.00712800606146208	0.0054247072784016	0.0979396385592114	0.0208450834695229	26	28	28	1.21596355990122
UBE2Q2	15	75843285	75901078	ENSG00000140367.11	-1.87421749204915	-0.0508850302052526	0.0609004541470037	0.0284882965204611	0.0719127665073294	8.79093314623809e-10	4.39242507112409e-10	4	4	4	1.21537946873326
CXCL12	10	44370165	44386493	ENSG00000107562.16	-1.87271160323441	-0.150714809557019	0.0611082202113911	0.00314420535316441	0.0027980014032146	0.234928724273213	0.0460239202676378	11	11	11	1.21390036500588
CCDC77	12	389273	442645	ENSG00000120647.9	-1.87234094372315	-0.0212707596514528	0.0611594496951546	0.157630257892037	0.249877022725714	2.41261895083734e-33	4.24933928638638e-33	17	17	17	1.21353643096791
SMUG1-AS1	12	54142591	54147485	ENSG00000283073.1	-1.87231471652975	-0.0331685564695477	0.0611630759474307	0.0661676415591148	0.0800022226488186	9.20154597041953e-11	4.91151135357484e-11	47	47	47	1.21351068164094
ANXA2	15	60347134	60402883	ENSG00000182718.16	1.87218854581038	0.103222489203111	0.0611805231874201	0.00750949160953839	0.0145127442711599	0.00666640376843372	0.00173574366802819	18	18	18	1.21338681345075
SLC25A23	19	6436079	6465203	ENSG00000125648.14	1.87197865517986	0.0208828043127499	0.0612095565829175	0.155518667803551	0.0643048829593038	7.2534788105627e-09	3.37786000661355e-09	177	181	181	1.21318076662546
COPZ2	17	48026167	48038030	ENSG00000005243.9	-1.87187508154629	-0.0420661299249312	0.0612238877451514	0.0544911947044602	0.0491403811821806	4.72999752847083e-07	1.90989878009815e-07	58	59	59	1.21307909596284
TIPARP-AS1	3	156671862	156674378	ENSG00000243926.1	1.8716869329068	0.0250377625762394	0.0612499283974667	0.109613878205455	0.146134449320471	4.71418552689557e-19	4.19697526448168e-19	49	49	49	1.21289441466308
DNAAF3	19	55158661	55166722	ENSG00000167646.13	-1.87159262408358	-0.030624661129356	0.0612629846307871	0.0798041269676747	0.152839123289612	6.3264856007028e-20	5.90290003243094e-20	19	21	21	1.21280184890871
IWS1	2	127436207	127526886	ENSG00000163166.14	-1.87113322777753	-0.058771288645422	0.0613266170017635	0.0212983755773631	0.0486791106352397	5.36842498424592e-07	2.15764553818417e-07	28	28	28	1.2123509919078
CUX1	7	101815904	102283958	ENSG00000257923.9	1.87068766505952	0.11633524059849	0.061388385514808	0.00563987947854765	0.0136683872402955	0.00847848932286682	0.00217428644083024	5	5	5	1.21191378820677
SLC37A4	11	119024114	119030906	ENSG00000137700.17	-1.87049342561683	-0.0525807604967612	0.0614153291149011	0.0319947037912168	0.0900637544074829	5.44151368515212e-12	3.17181694347748e-12	21	21	21	1.21172321649538
DLEU2	13	49982552	50125720	ENSG00000231607.10	-1.87031528954765	-0.0566769497696765	0.061440047569442	0.024354449021533	0.0409978427646648	4.41059068232029e-06	1.63462960600267e-06	29	29	29	1.21154845672755
CENPS	1	10430443	10442809	ENSG00000175279.21	-1.87021274618175	-0.032580220911677	0.0614542803912351	0.0549599068990128	0.0947319459947502	1.45300204092019e-12	8.78210166350409e-13	23	24	24	1.21144786240238
ADH1C	4	99336492	99353027	ENSG00000248144.5	-1.87009427761211	-0.042232194536511	0.0614707269993122	0.0407314037333169	0.104199281051521	9.81208936400211e-14	6.36818894732588e-14	14	14	14	1.21133165055374
POLR2B	4	56977722	57031168	ENSG00000047315.15	-1.86923796531963	-0.0914983259334808	0.0615897144650943	0.00874660928987531	0.0130938897244737	0.0099919734239496	0.00253050681887717	16	16	16	1.21049180932948
RPS13	11	17074389	17077787	ENSG00000110700.6	-1.86884402181913	-0.0305629434480671	0.061644518238257	0.097274107036884	0.144101174039221	8.6431341415087e-19	7.54519940660588e-19	29	29	29	1.21010553714976
FPR1	19	51745172	51804110	ENSG00000171051.8	-1.86815771596325	-0.036052250893469	0.0617400906625991	0.0559092723506366	0.118457002222597	1.61779025395167e-15	1.17146799443935e-15	11	11	11	1.20943273711117
CD164	6	109366514	109382812	ENSG00000135535.15	1.8679603592489	0.237599320003755	0.0617675965258618	0.00823844423144839	0.0110934448207878	0.017789405166873	0.00433486229586041	28	29	29	1.20923929741354
PPP2R2A	8	26291491	26372680	ENSG00000221914.9	-1.86765831665475	-0.0872916118791174	0.0618097122364	0.00915546643705866	0.0107190876198803	0.0198367724972347	0.00479293069336169	14	14	14	1.20894327832104
GLTP	12	109850943	109880488	ENSG00000139433.9	-1.86737334807677	-0.0384437561497323	0.0618494689962266	0.0525247800504399	0.0830676625019312	3.89746868760421e-11	2.13238345773433e-11	68	69	69	1.20866402462013
ZFYVE9	1	52142094	52346686	ENSG00000157077.14	1.8669696014508	0.106020185357082	0.0619058330450992	0.00634239522311249	0.00456414739867929	0.129098580945629	0.0267805478383974	15	15	15	1.20826842787895
BX640514.2	20	62596732	62603115	ENSG00000273812.1	1.86622043577574	0.110525383089812	0.0620105310830274	0.0064153015682158	0.0116510243285833	0.0151345135545831	0.00372488672312099	21	25	25	1.20753454916522
AC018521.7	17	47879472	47882398	ENSG00000266821.1	-1.86598200709968	-0.0478820548861774	0.0620438828909793	0.0313565052765026	0.0593747751698585	2.83155489330839e-08	1.26217404731038e-08	29	29	29	1.20730103056576
TCF7	5	134114711	134151865	ENSG00000081059.19	1.86524157659968	0.0324961002848998	0.0621475501978281	0.0783221585598921	0.0662703848887554	4.20943742119299e-09	1.99781161332459e-09	77	78	78	1.20657598619425
HSPA1A	6	31815464	31817946	ENSG00000204389.9	-1.86353562825456	-0.552194080594145	0.0623869447331715	0.000450514953489688	0.00264231435669138	0.248420071152921	0.0483720915635385	3	3	3	1.20490628248976
CALCOCO2	17	48830988	48866522	ENSG00000136436.14	-1.86297524455047	-0.299139604292096	0.0624657492254642	0.000732626854919077	0.00446889664250687	0.133171915130356	0.0275574822109449	6	7	7	1.204358046651
TENM2	5	167284799	168264157	ENSG00000145934.16	-1.86209432234217	-0.0881176720747641	0.0625897961775925	0.0104428766988889	0.0030569378506706	0.214390696763154	0.0423317135903509	45	45	45	1.20349646271561
NDRG2	14	21016763	21070872	ENSG00000165795.23	-1.86089416602753	-0.0515932641881164	0.062759123807083	0.0254031748851126	0.00892047820783351	0.033665355195018	0.00782757826934382	46	47	47	1.20232312831654
LINC01597	20	30278906	30288479	ENSG00000205611.4	1.86080086231232	0.154988891778648	0.0627723036925594	0.00224986197523561	0.00677092410365225	0.0643814517600871	0.0142490758464123	1	13	13	1.20223193280209
TRIB3	20	362835	397559	ENSG00000101255.10	-1.86054979061816	-0.0696594368477224	0.0628077809143557	0.0160873733122402	0.0258553470039817	0.00028152872185869	8.71847307539689e-05	29	29	29	1.20198655054872
ABHD12	20	25294743	25390983	ENSG00000100997.18	1.86040704275096	0.0287289274360944	0.0628279590290806	0.0868189313341591	0.132132633330113	2.98390328873974e-17	2.39891580869613e-17	30	30	30	1.20184704814344
TAF1A	1	222557902	222589933	ENSG00000143498.17	-1.86038060279678	-0.115598685159122	0.0628316970351823	0.00535095386034458	0.0135570780369404	0.00875226807631853	0.00223744297453644	5	5	5	1.20182121017007
AC090510.3	15	42724102	42724922	ENSG00000278769.1	1.8599755656367	0.0289941367870581	0.0628889830330103	0.0812187269888774	0.0978489026019639	5.99828976306635e-13	3.71248990196314e-13	55	55	55	1.20142542811647
LINC01091	4	123650267	123930406	ENSG00000249464.5	-1.85993216146794	-0.0616916491625852	0.0628951244159489	0.0156267358708817	0.00757596247237547	0.0503722553212411	0.0113561033917628	46	47	47	1.20138301944056
WDR11	10	120851175	120909524	ENSG00000120008.15	-1.85987764702582	-0.0250028229839026	0.0629028385264223	0.120638189147906	0.182592507492438	7.08822551243156e-24	8.16462410402338e-24	133	136	136	1.20132975632664
PRR29	17	63998351	64004304	ENSG00000224383.7	1.85985837909647	0.0363580338400626	0.0629055652375188	0.0546361911307749	0.0521838731806768	2.05030727872657e-07	8.5125273519068e-08	56	61	61	1.20131093094538
COTL1	16	84565594	84618077	ENSG00000103187.7	1.85928260495599	0.087532792819351	0.0629870913151891	0.00984143228076198	0.0167170057616937	0.00357461987870593	0.000966899553259815	20	20	20	1.20074844649899
LACC1	13	43879284	43893932	ENSG00000179630.10	1.85879167655992	0.0364330438718698	0.0630566727235888	0.057979505842365	0.0604108756024446	2.12749048892113e-08	9.58511212266453e-09	65	66	66	1.20026894915914
ZNF287	17	16551387	16569206	ENSG00000141040.14	1.85847151163706	0.0587226089408176	0.063102085305602	0.024921381377402	0.0267659541113828	0.000219032137055117	6.83837727799857e-05	71	73	73	1.19995628858864
ZNF385C	17	42025576	42098479	ENSG00000187595.15	-1.85814710098598	-0.051935852518055	0.0631481276762706	0.0270548342350591	0.0454775760708785	1.29201009631744e-06	5.0229351391435e-07	32	32	32	1.19963952162359
TRMT2A	22	20111866	20117392	ENSG00000099899.14	1.85730528306997	0.0377578770565043	0.0632677332156761	0.0514958922744411	0.0862725728162507	1.58384382928764e-11	8.92823342222827e-12	25	25	25	1.19881772535686
MPC1	6	166364919	166383013	ENSG00000060762.18	1.8572314387026	0.0834253980572001	0.0632782339532587	0.0111292643733005	0.0300860876142123	8.78699392997522e-05	2.86429752853541e-05	15	15	15	1.19874565016552
MTPN	7	135926761	135977353	ENSG00000105887.10	1.85681972619876	0.0225248244000713	0.0633368062572821	0.150142995261522	0.205034030820419	6.01397089547033e-27	7.98752735271136e-27	87	88	88	1.19834383960333
FDX1	11	110429883	110464881	ENSG00000137714.2	-1.85673370580498	-0.0318646891867567	0.0633490496101493	0.0677069727065594	0.109627627976112	2.06966216884999e-14	1.40050409409311e-14	38	38	38	1.19825989620538
ATP8A2	13	25372071	26025851	ENSG00000132932.16	1.85658967862862	0.126535428242264	0.0633695534942449	0.00471663115601257	0.00640780021398476	0.0720050123087427	0.0157873547859801	4	4	4	1.1981193529295
AC008543.4	19	11841241	11842439	ENSG00000267089.1	-1.85658718748037	-0.0739343919447572	0.0633699081853808	0.0178134451258169	0.0247346204908029	0.000383581241843222	0.000117240543032976	39	41	41	1.19811692210959
CALML4	15	68190705	68206110	ENSG00000129007.14	1.85636646145533	0.0447498509965281	0.0634013417977873	0.0336122244271404	0.0518604549651833	2.24088255169363e-07	9.27565544835929e-08	25	25	25	1.19790155080583
KLHL22	22	20441519	20495883	ENSG00000099910.16	1.85614335919272	0.118055917993991	0.0634331269016949	0.00569344516103033	0.0122959545563964	0.0125646324703338	0.00312937418893964	4	4	4	1.19768387976318
PAX8	2	113215997	113278950	ENSG00000125618.16	1.85579594207242	0.0149711357337465	0.0634826492040841	0.309585967878198	0.408882924576831	1.60398753884233e-59	7.37720185059377e-59	49	51	51	1.19734495792998
AP002812.3	11	77850604	77851511	ENSG00000254691.1	-1.85515326523859	-0.0467811157006442	0.0635743432726052	0.0330846616480723	0.0327295534802468	4.25278493615134e-05	1.43015616055463e-05	49	50	50	1.19671811742133
SBNO2	19	1107636	1174283	ENSG00000064932.15	-1.85505915887162	-0.0918102236724646	0.0635877791000014	0.00660093237764779	0.00915711453378787	0.0313836573051216	0.00734494796443119	18	18	18	1.19662634314751
YBX2	17	7288252	7294615	ENSG00000006047.12	-1.8547636041868	-0.0448010985388906	0.0636299915169354	0.0366579061128356	0.0210454696883366	0.00106586212999275	0.000308534367088411	45	45	45	1.19633813466333
AC016205.1	18	39206924	39800318	ENSG00000267374.1	-1.85442533015004	-0.0515469861231801	0.0636783337063774	0.03363347746017	0.0280439406178464	0.000154058993098745	4.89438583995775e-05	58	58	58	1.19600830945999
RPA3	7	7636518	7718607	ENSG00000106399.11	1.85417987615712	0.0169535472502762	0.0637134301256259	0.315560118002415	0.439533446832849	2.30382904677373e-65	1.26793274123245e-64	27	27	27	1.19576901327409
AC138230.1	11	462930	463899	ENSG00000255237.1	-1.85390186584412	-0.0480118975774041	0.0637532009301987	0.0356890864329287	0.04055488481778	4.9797350530233e-06	1.83563204739686e-06	22	23	23	1.19549800522462
RAET1E-AS1	6	149884431	149919508	ENSG00000223701.3	1.8536338414623	0.0534371520119608	0.0637915626077304	0.0268160393489289	0.0422252218008015	3.15090568574731e-06	1.18344100420491e-06	22	22	22	1.19523675944849
C1orf43	1	154206706	154220637	ENSG00000143612.19	1.85287798495342	0.0373352448061594	0.0638998492190483	0.0528497694982294	0.0933431503143727	2.1533727443188e-12	1.28717667172162e-12	19	19	19	1.19450016662114
SAR1B	5	134601144	134649271	ENSG00000152700.13	-1.85216538975324	-0.0366982577658572	0.0640020770455069	0.0514546867802299	0.0866221798149858	1.43545079080543e-11	8.11105234900241e-12	40	40	40	1.19380593172291
LPGAT1	1	211743457	211830772	ENSG00000123684.12	-1.85212314898647	-0.0632352718562109	0.064008141079428	0.0183373861292552	0.0393843149243439	6.86266487057198e-06	2.49753552225496e-06	13	13	13	1.19376478537521
SENP2	3	185582496	185633551	ENSG00000163904.12	1.852100344254	0.0316532284797961	0.0640114150967351	0.0708716646085045	0.0853727106546918	2.03996326990339e-11	1.13957664214719e-11	73	74	74	1.19374257177452
PDXDC1	16	14974591	15139339	ENSG00000179889.18	-1.8519983108258	-0.024946039691209	0.0640260654694969	0.103084038435062	0.182400989450468	7.52315329395161e-24	8.65411107401906e-24	81	91	91	1.19364318562528
CHRFAM7A	15	30357766	30393849	ENSG00000166664.13	-1.85178043528993	-0.0223022316427453	0.0640573581897442	0.170058982262511	0.188648942945257	1.07074240066384e-24	1.28686697660242e-24	96	108	108	1.19343097618226
AL669831.5	1	778770	810060	ENSG00000237491.8	-1.85163243829161	-0.0462695690586432	0.0640786216959044	0.0628160726020123	0.276018978050284	3.01346979322521e-37	6.12863815406773e-37	31	52	52	1.19328683831428
GRID1	10	85599555	86366493	ENSG00000182771.18	-1.85146691669671	-0.0427786437340107	0.0641024099567001	0.0425523773971879	0.0981754588750349	5.4664862259879e-13	3.3970739851583e-13	15	15	15	1.19312564269301
SERP1	3	150541994	150603228	ENSG00000120742.10	-1.85133726941419	-0.0847396947840825	0.0641210475622909	0.0107210322390757	0.00256043186498481	0.255894753472493	0.049697445983084	24	24	24	1.19299939107762
AC005046.1	7	107942116	107942740	ENSG00000273055.1	1.85099799501471	0.141632105680422	0.0641698415486864	0.00430143668596995	0.00355080327511956	0.180802847521641	0.0363167830996143	8	8	8	1.19266903308868
SNX2	5	122774996	122830108	ENSG00000205302.6	-1.84886711480984	-0.119519714287191	0.0644770032403348	0.00373786249100368	0.00481623250495459	0.11896961268548	0.0248936090850061	15	15	15	1.19059515585605
AC023794.3	12	54082118	54102693	ENSG00000249388.1	-1.84733079216991	-0.0427652498842284	0.0646992128130155	0.0404116167995955	0.0623733535395568	1.23734562386136e-08	5.66389125139522e-09	15	16	16	1.18910100330415
EVC	4	5711197	5814305	ENSG00000072840.12	-1.84721060174392	-0.0559335451530574	0.0647166234528344	0.02267558854945	0.0442008384485991	1.83350121040524e-06	7.03458459635186e-07	25	25	25	1.18898414983299
ABCC10	6	43427366	43450430	ENSG00000124574.14	1.84718145420608	0.165601097662195	0.0647208463123478	0.00275983518246073	0.00382868017009414	0.16460078790106	0.0333869681252481	14	14	14	1.18895581237262
AC010525.1	19	55694118	55694558	ENSG00000267117.1	1.84701299667358	0.586542605853219	0.0647452566875587	0.000856532632143486	0.00307043719896644	0.213379996447919	0.0421513324864673	1	1	1	1.18879204299769
ADGRL2	1	81306160	81992436	ENSG00000117114.19	-1.84657626800661	-1.16533889689515	0.0648085763283685	5.48094246275076e-05	0.00379204814024137	0.16663848132952	0.0337687114453072	3	3	3	1.18836751873393
TIGD5	8	143597835	143603224	ENSG00000179886.5	1.84415886175282	0.0474413006395884	0.0651599917133322	0.0331644622262106	0.0270374621444187	0.00020324732207698	6.37154272123163e-05	57	58	58	1.18601897959456
GPR15	3	98531899	98533150	ENSG00000154165.4	1.84404684418312	0.118380389614957	0.0651763135961859	0.00639114491596222	0.00525956023659808	0.103213091054062	0.0218620060151124	13	13	13	1.18591020708213
USP31	16	23061406	23149270	ENSG00000103404.14	1.8436763642214	0.0431767103264002	0.0652303195994636	0.0372931289741543	0.0532466125443891	1.53088246208959e-07	6.42254520406576e-08	77	77	77	1.1855504936231
AC145343.1	17	68096046	68101474	ENSG00000265055.1	1.84351262354967	0.0371737573547107	0.0652542003382968	0.0508101126322899	0.039401192761042	6.83100352641806e-06	2.48705606444598e-06	66	67	67	1.18539152805048
CETN3	5	90392261	90409786	ENSG00000153140.8	1.84278689078078	0.1344271968749	0.0653601315615646	0.0043761183085668	0.00813231648063295	0.0425959360227849	0.00971487921942678	17	17	17	1.18468708229565
DUSP13	10	75094432	75109221	ENSG00000079393.20	-1.84172976577704	-0.106561855364224	0.0655146879690045	0.00645487277465099	0.0150873974252423	0.00566338116571898	0.00148948265568479	17	17	17	1.18366132308026
AL031673.1	20	25680781	25681246	ENSG00000278383.1	1.84143112669761	0.0906304157889019	0.0655584048857601	0.0089656856106763	0.00340430932516663	0.190080272241788	0.0379518697046382	34	37	37	1.1833716218761
DNAI1	9	34457414	34520989	ENSG00000122735.15	-1.84129168173817	-0.0803432585786324	0.0655788260679801	0.0114585146560659	0.00538892945602118	0.0990566842912539	0.0210587265414902	25	26	26	1.18323636193871
MAX	14	65006174	65102695	ENSG00000125952.18	-1.84126248404629	-0.060846649415092	0.0655831026224738	0.0189181657784273	0.0447940127935673	1.55833217093548e-06	6.01430142444971e-07	15	15	15	1.18320804146436
TMOD3	15	51829628	51947295	ENSG00000138594.13	1.84123273162736	0.0394166467813561	0.0655874606637511	0.0431816365821681	0.0691054580656122	1.91776237743616e-09	9.35591098676652e-10	21	21	21	1.18317918326276
CLPTM1L	5	1317744	1345099	ENSG00000049656.13	-1.84104944672986	-0.0323307876390499	0.0656143129282087	0.0619113381806202	0.0397137564576208	6.27036417393747e-06	2.29319976626286e-06	87	89	89	1.1830014144701
ROBO1	3	78597240	79767815	ENSG00000169855.19	1.84099151032414	0.105460520576579	0.0656228028212538	0.0064996695941593	0.0058505765991643	0.0856430735162864	0.0184557805738797	8	8	8	1.18294522436434
KRT7	12	52232520	52252186	ENSG00000135480.15	1.84062611764069	0.0799124877870021	0.0656763676534057	0.012399516837129	0.0124469728115474	0.0120303548813087	0.00300781684338128	21	21	21	1.18259087464173
APTR	7	77657660	77696265	ENSG00000214293.8	1.84025678158383	0.0183403331040188	0.065730547188126	0.24076089927376	0.304195152022698	1.29965804765514e-41	3.10391421695268e-41	94	97	97	1.18223275232644
MRPL48	11	73787316	73865133	ENSG00000175581.13	1.84024444556409	0.0205158287273662	0.0657323574488915	0.182826370432804	0.280409753030246	6.45542801373557e-38	1.35522206849969e-37	24	24	24	1.18222079174694
HS3ST6	16	1911463	1918440	ENSG00000162040.6	1.83994127522507	0.0279531312256468	0.0657768593812315	0.100376836146014	0.126113436232014	1.74199603896841e-16	1.33532379888686e-16	51	53	53	1.18192686642592
ABCF1	6	30571376	30597179	ENSG00000204574.12	1.83931820911003	0.0395607516831161	0.065868396314087	0.096052654108357	0.15212283974725	7.84608366502881e-20	7.29200459631831e-20	32	34	34	1.18132291011885
SIRT6	19	4174109	4182604	ENSG00000077463.14	-1.83911786920762	-0.0332812366614698	0.0658978512821176	0.0625676380077935	0.107779615044897	3.51871473118214e-14	2.33909835646478e-14	28	28	28	1.18112874612728
HSPA13	21	14371115	14383484	ENSG00000155304.5	1.83910830886078	0.124530565581943	0.065899257163151	0.008595822908198	0.0112519303782752	0.0169893925362937	0.00415235593639197	19	19	19	1.18111948088039
GPSM1	9	136327476	136359605	ENSG00000160360.12	-1.83905277553979	-0.0486859925385804	0.0659074240128943	0.0365396652600501	0.00958755637965013	0.0276360197954044	0.00652003043814374	61	78	78	1.18106566239788
SLC2A1	1	42925375	42959176	ENSG00000117394.20	-1.83777445852605	-0.0357573826196395	0.0660956467727959	0.0752644964772635	0.0835951348339315	3.3611788920292e-11	1.84712101994059e-11	46	46	46	1.17982714331029
AC009720.1	17	50050349	50055739	ENSG00000246640.1	1.83712655655356	0.0892121533965488	0.0661912145699035	0.00950467489492188	0.00776674685314531	0.0475498046310802	0.0107654835159746	25	25	25	1.17919964979006
ZNF587B	19	57819741	57846238	ENSG00000269343.6	1.83613112797614	0.0552484351925123	0.0663382655556882	0.0265775907075677	0.056999228311022	5.45023339737223e-08	2.37774989141256e-08	14	14	14	1.17823588749608
C17orf49	17	7014495	7017525	ENSG00000258315.5	1.83574360293745	0.109249864206007	0.066395585929242	0.00581363637178017	0.00313246342689492	0.208807952972869	0.0413391381594145	15	15	15	1.17786079217256
NOXRED1	14	77394021	77423517	ENSG00000165555.9	-1.8355469003362	-0.0258535974703976	0.0664246966016399	0.108416147258674	0.187668529040284	1.45532741491282e-24	1.74024097110015e-24	30	30	30	1.17767042057647
DESI1	22	41598028	41621096	ENSG00000100418.7	1.83525070641633	0.0224540837216555	0.0664685511591186	0.146946487066135	0.228470647352218	3.02733617603569e-30	4.64941225331942e-30	29	29	29	1.17738378760855
NEK11	3	131026850	131350465	ENSG00000114670.13	1.83524479007846	0.0190588332534387	0.0664694273766923	0.212062954401904	0.277787531418455	1.62190290232711e-37	3.34029547129184e-37	98	99	99	1.17737806258608
TBP	6	170554302	170572870	ENSG00000112592.13	-1.83347350590018	-0.0930947378097333	0.0667321850732249	0.0131703280366283	0.0368499551919299	1.37427094850761e-05	4.85018791841249e-06	22	22	22	1.17566465441331
AC064805.1	17	74599840	74607229	ENSG00000261222.2	-1.83333861939189	-0.13277804718828	0.0667522295471175	0.00424050222540208	0.00659152281737333	0.0680342543087269	0.0149874415106993	10	10	10	1.17553422413807
CCDC188	22	20148427	20151065	ENSG00000234409.6	-1.8331443513575	-0.0379795936474636	0.0667811069766592	0.0570375228059127	0.0442211842055368	1.82330387192644e-06	7.00061941482213e-07	77	78	78	1.17534638627191
ANKEF1	20	9986126	10058303	ENSG00000132623.15	-1.83301391944829	-0.0190095853343741	0.0668005011060742	0.214863876538431	0.254781785673996	4.57490517597584e-34	8.23039490050902e-34	71	71	71	1.17522027963843
AL157392.4	10	13675646	13675990	ENSG00000273474.1	1.83269586202693	0.0342417296552932	0.0668478130164529	0.0536045055169637	0.0135100459843701	0.00887064365490077	0.00226325951311154	97	97	97	1.17491279648611
KRTAP5-5	11	1629775	1630707	ENSG00000185940.10	-1.83265460868193	-0.0254527069548374	0.0668539515850577	0.10997998880123	0.180748549321074	1.25690964549223e-23	1.43319490389966e-23	20	20	20	1.17487291748404
GGNBP2	17	36544888	36589848	ENSG00000278311.4	1.83134384678169	0.0248401400444287	0.0670492369856217	0.114769323194567	0.183079016194785	6.09275809736448e-24	7.05231314060602e-24	17	19	19	1.173606160017
NCKIPSD	3	48673844	48686364	ENSG00000213672.7	1.83106530657507	0.0293081534009922	0.0670907960632213	0.0822267634491519	0.158134405260761	1.28149401082845e-20	1.24756242423175e-20	40	41	41	1.17333705498934
CACNA1A	19	13206442	13633025	ENSG00000141837.19	-1.83069718066675	-0.0514834667355741	0.0671457541380299	0.0295058314733811	0.0510145292084936	2.82719606963699e-07	1.16011184705077e-07	21	21	21	1.17298144409315
NUMBL	19	40665905	40690972	ENSG00000105245.9	-1.83030374926014	-0.0634696874731085	0.0672045310675583	0.0179085650442132	0.0118656284049752	0.0142243795690883	0.00351551015034581	38	39	39	1.1726014449328
GJA9	1	38874451	38881587	ENSG00000131233.9	-1.82959995529183	-0.0881089524644925	0.0673097804347039	0.00946792616857955	0.00405282902266616	0.152732332260511	0.0312057464590282	37	37	37	1.17192182611466
GVQW2	6	138725211	138773652	ENSG00000279968.1	-1.82944123581	-0.0319183805728352	0.0673335349878591	0.0711673092229941	0.128795729139559	7.94645546435298e-17	6.21954073507787e-17	8	8	8	1.17176858461982
CLDN8	21	30214006	30216073	ENSG00000156284.5	-1.82939149792028	-0.036022609232314	0.0673409803666035	0.0582112169932228	0.0627251521536965	1.12270824947163e-08	5.1536435120132e-09	70	70	70	1.17172056533571
SMC5	9	70258962	70354888	ENSG00000198887.8	1.82909900421093	0.0435617105625857	0.0673847781286573	0.0411927467885559	0.0684668624627346	2.28960067873235e-09	1.11199302515579e-09	131	132	132	1.17143819725314
BPHL	6	3118374	3153578	ENSG00000137274.12	-1.82890940146199	-0.0522556816173426	0.0674131816052292	0.0417635737880294	0.0780377700274747	1.59388345378358e-10	8.37206077305216e-11	23	23	23	1.17125517559096
OGFRP1	22	42269753	42275196	ENSG00000182057.4	1.82861292838044	0.0304792591516209	0.0674576145584478	0.0711320004013486	0.0473537469696506	7.72307331657334e-07	3.06520577079855e-07	87	87	87	1.17096902043143
ADAM11	17	44759031	44781846	ENSG00000073670.13	-1.82838928128735	-0.103549618789508	0.0674911488934448	0.0067259266035979	0.0193112797584439	0.0017277829031422	0.000487403556814999	12	12	12	1.17075317885466
ZNF24	18	35332212	35345482	ENSG00000172466.15	-1.8282909780195	-0.0316884603784294	0.0675058931276311	0.077426805380857	0.105076255689064	7.63502537704963e-14	4.98757301889896e-14	41	41	41	1.17065831248609
AP004609.3	11	118791254	118793137	ENSG00000278376.1	-1.82819999691251	-0.0160509618205126	0.067519541492661	0.262914966509988	0.367841768044029	3.75246894624371e-52	1.32005642392769e-51	53	53	53	1.17057051555129
CD274	9	5450503	5470566	ENSG00000120217.13	1.8277536268001	0.0651321309911153	0.0675865357906264	0.0164920668946394	0.0445781720874412	1.65332514478692e-06	6.36864719842702e-07	13	13	13	1.17013981314478
LCE6A	1	152842868	152843983	ENSG00000235942.2	-1.82764341545619	-0.138222271895307	0.0676030854833847	0.00363558649618871	0.0158556555957997	0.00455714055455199	0.00121399269382994	6	6	6	1.17003348190115
AL450326.1	10	43420738	43422100	ENSG00000230555.2	1.82635235044901	0.03530866789471	0.0677972043956839	0.0608417711335393	0.14039499953767	2.60051397132478e-18	2.21085934053744e-18	31	31	31	1.16878821381081
AC120498.10	16	1223639	1224143	ENSG00000277010.1	-1.825733186764	-0.0241895746287129	0.0678904616883102	0.132665335899022	0.222587743145084	2.07950300009487e-29	3.08102269586483e-29	39	39	39	1.1681912379009
ZNF736	7	64307459	64354860	ENSG00000234444.9	1.82573177990222	0.0184317228606292	0.0678906737073136	0.195784237515616	0.225533608554774	7.93695219304584e-30	1.19430367591762e-29	95	102	102	1.16818988161995
AC002310.1	16	30534752	30537144	ENSG00000235560.3	-1.8256608239205	-0.047294263196808	0.0679013677289892	0.0335179438746162	0.0559289869603427	7.31847285336828e-08	3.15682349006028e-08	15	15	15	1.16812147769048
FAM66C	12	8180209	8216151	ENSG00000226711.6	-1.82440120056581	-0.121007645627382	0.0680914406387293	0.00457016120165682	0.00405352750482239	0.152696896559225	0.0312009552203902	18	20	20	1.16690747717675
GAS8-AS1	16	90028908	90029901	ENSG00000221819.5	-1.82337001264364	-0.0772344154132441	0.0682473689154016	0.0106826578113969	0.0124786426839993	0.0119212941078181	0.00298284143093413	13	13	13	1.16591408696191
CCL16	17	35976493	35981496	ENSG00000275152.4	1.82335345732661	0.0477842599302786	0.0682498746750961	0.0292035583896288	0.0531465544687028	1.57358441450701e-07	6.59107145959768e-08	16	17	17	1.16589814176653
LINC02166	16	89682620	89686569	ENSG00000260259.1	1.82239965803178	0.0371711151490223	0.0683943664420273	0.0508926643562379	0.0410947090261484	4.29506767576899e-06	1.59294901812015e-06	41	41	41	1.16497966909715
RPL7L1	6	42879618	42889925	ENSG00000146223.14	1.82207038413557	0.0256411977034593	0.068444306744297	0.0970007102460125	0.17676255971677	4.31750865135409e-23	4.77253819459663e-23	31	31	31	1.16466267101235
VPS53	17	508668	721717	ENSG00000141252.19	1.82143120288549	0.0206273178330094	0.0685413356344333	0.16786209380382	0.27783345012238	1.59599245673423e-37	3.28953560585662e-37	38	39	39	1.16404743692085
ARHGEF37	5	149551947	149634968	ENSG00000183111.11	-1.82082754119376	-0.0766358806725716	0.0686330763707862	0.011208605184846	0.0121139668175104	0.0132408943813677	0.003286799112732	19	19	19	1.16346653409908
STXBP6	14	24809656	25050297	ENSG00000168952.15	-1.82041857689234	-0.0416167508949321	0.068695285537988	0.0409110409174787	0.103447099587742	1.21656877429407e-13	7.86238508728994e-14	7	7	7	1.16307306694471
METRNL	17	83079691	83095119	ENSG00000176845.12	-1.82037912960857	-0.05165290341584	0.0687012884689742	0.0267543763600612	0.0269999698029185	0.000205357155465207	6.43303514363788e-05	28	29	29	1.16303511782082
BTBD2	19	1985438	2034881	ENSG00000133243.8	-1.82037289604318	-0.0424575674888345	0.0687022371076414	0.0417399144601254	0.0572554683912768	5.0787517079821e-08	2.22052291248935e-08	49	50	50	1.16302912105274
AC104938.1	15	71818396	71823384	ENSG00000260037.5	1.82019113249882	0.0995792336640923	0.0687299030456122	0.00706326277730408	0.00779776233809412	0.047106918442825	0.0106670676128446	14	14	14	1.16285426873149
AC018797.2	4	102828055	102844075	ENSG00000246560.2	-1.81992199989616	-0.0484717366346	0.0687708841014457	0.0332616542964026	0.015385594583286	0.00520479043116634	0.00137540321814117	72	73	73	1.16259539243984
MNX1	7	156994051	157010651	ENSG00000130675.14	1.81968706736813	0.0850186377969099	0.0688066738944274	0.0102942589842132	0.0326766157254913	4.31499998198396e-05	1.45051612688593e-05	12	12	12	1.16236943538438
IRX6	16	55323760	55330760	ENSG00000159387.7	1.81922590732575	0.636128928080848	0.0688769718600175	0.000188502179308369	0.0141774769878139	0.00733331656141604	0.00189592520262535	1	1	1	1.16192595466406
DUSP22	6	291630	351355	ENSG00000112679.14	-1.81893092732108	-0.0669269591200015	0.068921968736902	0.0205214472107975	0.0394915424426961	6.66398278527551e-06	2.42998499731018e-06	17	17	17	1.16164232554552
EVC2	4	5542772	5709548	ENSG00000173040.12	-1.81831081677098	-0.0511637285762106	0.0690166404745684	0.0275214624565788	0.0588587870802559	3.26459171083274e-08	1.44653221601378e-08	18	18	18	1.16104618469777
EXOC1	4	55853616	55905034	ENSG00000090989.17	-1.81815243023234	-0.107649260030731	0.0690408383303186	0.00453564878078925	0.0142666834764815	0.00714949863850064	0.00185171192117514	8	8	8	1.16089394382789
CYP3A7	7	99684957	99735196	ENSG00000160870.12	-1.81795600080103	-0.0909094232946276	0.0690708579550159	0.00888186573466743	0.0145373740485758	0.0066199143308727	0.00172432899823059	12	12	12	1.16070514942581
ZNF681	19	23739195	23758891	ENSG00000196172.9	-1.81780434291796	-0.0516268018837923	0.0690940426347616	0.0297644553755213	0.0696971680992439	1.62723246222707e-09	7.96841115947322e-10	6	6	6	1.16055939636508
AC105219.2	8	143718246	143718891	ENSG00000254548.1	1.81736106476796	0.0259167400356771	0.0691618453793418	0.131221722301434	0.198084898987475	5.48315327309666e-26	6.97640788764242e-26	35	35	35	1.16013342737942
CD72	9	35609533	35646810	ENSG00000137101.12	-1.81726409121591	-0.0213241562555115	0.0691766855008746	0.181572054952632	0.250641319592168	1.86323969069837e-33	3.29733567930306e-33	39	39	39	1.16004025040441
LINC01959	5	135648584	135653935	ENSG00000251045.1	1.81706951009543	0.0651294101021891	0.0692064706586521	0.0173165671231011	0.0399846137148629	5.82188371319219e-06	2.13247681877664e-06	19	19	19	1.15985329802922
NEIL1	15	75346955	75357114	ENSG00000140398.13	1.81697566928814	0.0356758456691011	0.0692208389373662	0.0571869952144483	0.0840923424799975	2.92323351598964e-11	1.61394570344267e-11	39	40	40	1.15976314148135
MSRB1	16	1938210	1943326	ENSG00000198736.11	-1.81639552116394	-1.01856529927126	0.0693097217563131	4.84046066726117e-05	0.0129923771694147	0.0102868203267027	0.00259885717122516	1	1	1	1.15920584462341
CDC42SE1	1	151050971	151070325	ENSG00000197622.12	-1.81621448290782	-0.036550751539717	0.0693374772860185	0.0824854498085859	0.143017075100921	1.19344492555364e-18	1.03318016941272e-18	15	15	15	1.15903196338184
N4BP2	4	40056826	40158252	ENSG00000078177.13	1.81618929419851	0.023320017608667	0.0693413397675011	0.12745764654674	0.202931779894708	1.17595408169049e-26	1.53831188418971e-26	18	18	18	1.15900777144784
FOXE3	1	47416072	47418052	ENSG00000186790.5	1.81596440571258	0.08290347064661	0.0693758324000179	0.010113501811492	0.0313096070882188	6.27928160087688e-05	2.0765002234753e-05	18	18	18	1.15879179299264
AL022341.2	16	654611	656194	ENSG00000262528.2	1.81518942692542	0.0333603941394203	0.0694948039742841	0.0644146225864935	0.114217584974186	5.51621196434069e-15	3.86327383330068e-15	21	22	22	1.15804766576464
TTLL7	1	83865028	83999150	ENSG00000137941.16	-1.81469591189282	-0.0679100886236226	0.0695706536585832	0.0157018632340455	0.00767880155823543	0.0488295986724116	0.0110360380302863	33	35	35	1.15757391616252
DDB2	11	47214465	47239240	ENSG00000134574.11	-1.81366453564271	-0.0341070512224484	0.0697293881849404	0.0686835586274605	0.0923421392503254	2.85847395573884e-12	1.69464178332347e-12	20	20	20	1.15658414533674
INO80B	2	74455023	74457960	ENSG00000115274.14	-1.81341312880049	-0.0358691920096404	0.0697681261302121	0.0540792166336537	0.110294050982785	1.70876260914137e-14	1.16385307214191e-14	18	18	18	1.15634294137857
TIGIT	3	114276913	114310288	ENSG00000181847.11	-1.81240322538131	-0.142225946745293	0.0699239148448594	0.00294285803141535	0.00501073333009886	0.111753426610362	0.0234931949885212	7	7	7	1.15537426475688
TGM5	15	43232595	43266857	ENSG00000104055.15	1.81237554550171	1.99321261251889	0.0699281887877131	3.04455648846258e-05	0.00595385290465686	0.0829195355587934	0.0179267438174954	1	1	1	1.15534772028956
AC136475.9	11	333192	333688	ENSG00000270972.1	-1.8114684854166	-0.0293519929673561	0.0700683630984	0.0763426560915647	0.159156295194337	9.40643407908647e-21	9.23681820837362e-21	13	13	13	1.15447802815558
NDUFV1	11	67606852	67612535	ENSG00000167792.11	-1.81142510469889	-0.0221047064747192	0.0700750727964616	0.1406291914794	0.221330742049583	3.13316147437245e-29	4.59506361385975e-29	50	51	51	1.15443644240699
SPATA2	20	49903391	49915508	ENSG00000158480.10	-1.8109161747355	-0.0166617911931602	0.0701538284085262	0.251890038766202	0.346555992112106	1.62753665899661e-48	5.05584636828911e-48	56	57	57	1.15394862383263
CST6	11	66011841	66013505	ENSG00000175315.2	-1.81035029798062	-0.0914693143096948	0.0702414816529533	0.00866776009729247	0.0184898137374532	0.00217366534289794	0.000605076899930158	8	8	8	1.15340633612651
VIPAS39	14	77426675	77457952	ENSG00000151445.15	1.80970529971612	0.024985708473953	0.0703415002357405	0.115855072989771	0.184951703995165	3.4000020815533e-24	3.98508631195837e-24	32	32	32	1.1527883733356
KHDC4	1	155913043	155934400	ENSG00000132680.10	-1.80956199343904	-0.0735684873839438	0.0703637383087314	0.00997762906782439	0.00707282136245367	0.0586970362421318	0.0130877922233608	30	30	30	1.152651095256
LBHD1	11	62662817	62672255	ENSG00000162194.12	-1.80949693400357	-0.0207013849684742	0.0703738360468664	0.154264388491361	0.214237774621809	3.12850772564239e-28	4.38799746112189e-28	38	38	38	1.15258877512608
ARRDC2	19	18001132	18014102	ENSG00000105643.9	1.80921172024013	0.0393622768537133	0.0704181175060469	0.0471336634670123	0.0679467104905143	2.64499098061146e-09	1.27697213227605e-09	59	59	59	1.15231558914462
AC008742.1	19	9995997	9997163	ENSG00000267650.1	-1.80860713824088	-0.0612874914616057	0.0705120587318481	0.0211803448172447	0.0143145384986454	0.00705282950732731	0.00182849394337059	34	34	34	1.15173660509563
AC104809.1	2	240981515	240986072	ENSG00000223991.1	1.80839486487282	0.101549656787991	0.0705450665890872	0.00614139751742014	0.00390409898561737	0.160494293429078	0.0326353954883394	13	13	13	1.15153335225764
MINCR	8	143280161	143281690	ENSG00000253716.5	-1.80821111243397	-0.0243143228401434	0.0705736497627683	0.105365859485085	0.156407179035391	2.15949973017401e-20	2.07057243433235e-20	27	28	28	1.15135742215998
OSBPL1A	18	24162044	24397880	ENSG00000141447.17	1.80776422519864	0.051976696577925	0.0706432038896666	0.0264728597795926	0.0585756553361737	3.52966975619304e-08	1.56106477351828e-08	33	33	33	1.1509296123743
HMOX2	16	4474690	4510347	ENSG00000103415.11	1.80745211961655	0.104536493185662	0.0706918137568509	0.0059102060482398	0.0119275440004985	0.0139723755721357	0.00345881059861442	9	9	9	1.15063087539788
GHRL	3	10285675	10292947	ENSG00000157017.15	1.80705960930711	0.0454289639244159	0.070752985452005	0.0368766318239644	0.0256152705915617	0.000300803663992085	9.28996709747178e-05	56	56	56	1.15025523017856
UBE2QL1	5	6448623	6494909	ENSG00000215218.3	-1.80661681095779	-0.0166472170953854	0.0708220465078105	0.269020247625989	0.341888967277804	9.84739249921998e-48	2.97041794887402e-47	71	71	71	1.14983152781502
EIF1AD	11	65996545	66002176	ENSG00000175376.8	-1.80656550524331	-0.0254788764538411	0.070830051977191	0.101705517781615	0.15372151817961	4.85165236913428e-20	4.55292321719715e-20	27	27	27	1.14978243950333
MLH1	3	36993332	37050918	ENSG00000076242.14	1.80639968899641	0.0390526240724155	0.0708559301325896	0.0435379695834132	0.0729709634573829	6.54879303355627e-10	3.30191772797678e-10	57	57	57	1.14962379656563
ATP1B1	1	169105697	169132722	ENSG00000143153.12	1.80636166439316	0.0405245281290689	0.0708618655447838	0.0405612742437028	0.0554678236335041	8.30913339814385e-08	3.56700441160435e-08	41	41	41	1.14958741839939
FAM85B	8	8167819	8226614	ENSG00000253893.2	-1.80616785104954	-0.0826512299861597	0.0708921249790681	0.0257952321779655	0.0307438417287873	7.33459104350599e-05	2.40926039037762e-05	18	19	19	1.1494020055516
AC008393.1	5	179859013	179861283	ENSG00000245317.2	1.80614422915685	0.0581315206072108	0.0708958137110604	0.0167320487422622	0.019929581575586	0.00145408672643156	0.000413962689962004	15	16	16	1.14937940848213
PET100	19	7629737	7631956	ENSG00000229833.9	1.80578426156482	0.147146165301564	0.0709520447690242	0.0030694724178297	0.00911315841940488	0.0317949933213371	0.00743052743252037	8	8	8	1.14903508408096
APOBEC3D	22	39021113	39033276	ENSG00000243811.8	-1.8055313329196	-0.0265494737670711	0.0709915769886931	0.102624524390386	0.148196953039625	2.54544909722496e-19	2.30320005620143e-19	37	37	37	1.14879317641239
TNFAIP2	14	103123442	103137439	ENSG00000185215.8	1.80550027200666	0.052523563756477	0.0709964329894087	0.0247212890287172	0.0084348803639149	0.0389057066591196	0.00893480081033489	63	64	64	1.14876347060391
RRP7A	22	42509968	42519802	ENSG00000189306.10	-1.80539333699782	-0.0153449302020451	0.0710131530765997	0.367866623315753	0.422742518776364	3.99428295252135e-62	1.99959752654554e-61	92	92	92	1.14866120368181
MYO1H	12	109347903	109455523	ENSG00000174527.9	1.80519698257711	0.0801946956198738	0.0710438629631186	0.0135153297785346	0.00685948256504956	0.0626557611563947	0.0139120877475072	29	30	30	1.14847343211185
PIGBOS1	15	55317184	55319161	ENSG00000225973.3	-1.80503337066159	-0.11960548608508	0.0710694602279744	0.00479203829376164	0.00670740079714657	0.0656503886934742	0.0144991026958604	14	14	14	1.14831698300843
AC093525.6	16	2554060	2556060	ENSG00000261613.2	1.80471440685413	0.0151617336694732	0.0711193842065477	0.334000366770248	0.554254636884468	1.76949503090026e-90	2.35017598280168e-89	37	39	39	1.14801201239859
ADH1B	4	99304964	99352760	ENSG00000196616.13	-1.80447018193396	-0.424839813062666	0.0711576295412076	0.000457635983937506	0.00645355822728227	0.0709934453131601	0.0155891990523293	3	3	3	1.14777852790571
GRM2	3	51707070	51718613	ENSG00000164082.14	1.8043121625726	0.0223489738335	0.0711823841692771	0.162504573013042	0.201536678993956	1.83336255197757e-26	2.38988717744689e-26	58	58	58	1.14762746991154
DKK2	4	106921802	107283806	ENSG00000155011.8	-1.80428883374146	-0.0949858119401683	0.0711860393607814	0.0130476349406847	0.0248694578459162	0.000369559858255271	0.000113101019893693	17	17	17	1.1476051696084
LRRFIP2	3	37052656	37183689	ENSG00000093167.17	-1.80393293350962	-0.0221824067764773	0.0712418213510917	0.133316742657026	0.22683373936457	5.18258991731054e-30	7.87583466501807e-30	59	59	59	1.14726498599968
LINC01003	7	152463786	152465549	ENSG00000261455.1	-1.80385264893783	-0.0151098121555473	0.0712544096977442	0.305483389065253	0.423757594013607	2.56038568915755e-62	1.29672946682942e-61	34	36	36	1.14718825345087
PWP1	12	107685732	107713167	ENSG00000136045.11	1.80359880393831	0.04550324166965	0.0712942237231744	0.030527245046843	0.039508044798581	6.6339205058809e-06	2.41980846636205e-06	42	42	42	1.14694565537636
AP4M1	7	100101549	100110345	ENSG00000221838.9	1.80329503185868	0.0254919169750217	0.0713418924683309	0.108058929380093	0.149825042039844	1.56339815051725e-19	1.43253574651394e-19	86	89	89	1.14665537442502
AC005225.3	14	73522878	73530610	ENSG00000258695.2	-1.80274875686662	-0.0217006967934528	0.0714276811598202	0.152650349372168	0.228413548928176	3.08470178964725e-30	4.73193151891979e-30	34	34	34	1.14613344865526
ARPP21	3	35638945	35794496	ENSG00000172995.16	-1.80206394642897	-0.0875555948349545	0.0715353452850584	0.00951105585360508	0.0141191087943088	0.00745618752266669	0.00192597025564998	22	23	23	1.14547932226339
GUCY1B1	4	155758992	155807591	ENSG00000061918.12	-1.80161398688374	-0.105799112714545	0.0716061591287989	0.00685227235838167	0.00400402420124894	0.155231497978185	0.0316691408637323	12	12	12	1.1450496207004
AC009093.6	16	29272220	29272772	ENSG00000277999.1	1.80145411240387	0.0779537325724268	0.0716313337197505	0.0111999454876015	0.0297187901561154	9.72009579650891e-05	3.15227712081198e-05	31	32	32	1.14489696254045
FKBP1B	2	24049701	24063681	ENSG00000119782.13	1.80048728105257	0.0324016766523518	0.0717837301296232	0.0682244089669817	0.120401799509125	9.1999427655715e-16	6.75769396519067e-16	94	94	94	1.14397397798074
LAMTOR1	11	72085895	72103387	ENSG00000149357.9	1.79954010150001	0.0556323842535975	0.0719332864076067	0.0214783688667915	0.00741927688744256	0.0528221491858293	0.0118611647795948	63	64	64	1.14307009768497
SIRPB1	20	1563521	1620061	ENSG00000101307.15	-1.79947872030982	-0.00833614277651248	0.0719429870783054	0.39698234366019	0.653039706931329	6.20995277575736e-118	3.16975159597081e-116	66	76	76	1.14301153420317
ZNF552	19	57803841	57814913	ENSG00000178935.5	1.79924895007408	0.120325193560986	0.0719793094329134	0.00491290097143952	0.019662929243338	0.00156630732555584	0.000444065259512689	5	5	5	1.14279232426985
DCAF15	19	13952492	13961449	ENSG00000132017.10	1.79891458495271	0.0491289015477745	0.0720321931046456	0.0311219047384996	0.0310232602090791	6.79286964901043e-05	2.23951125239634e-05	48	49	49	1.14247336241689
SNN	16	11668414	11679159	ENSG00000184602.5	-1.79822067871977	-0.0631334087675951	0.0721420438703643	0.017217406016571	0.0369029049062937	1.35447447962921e-05	4.78291439447634e-06	15	15	15	1.14181155776139
SESTD1	2	179101692	179264790	ENSG00000187231.13	-1.79801100834156	-0.0792499624970319	0.0721752633030994	0.0117034305052772	0.0149701676633308	0.00585472546322376	0.00153623690258038	28	30	30	1.14161162309152
ZNF709	19	12461184	12513854	ENSG00000242852.6	1.79782014100596	0.023644717692386	0.0722055145393867	0.1173942078719	0.179264906325786	1.99101219354467e-23	2.24469373580408e-23	28	28	28	1.14142963286568
AC103957.2	8	8456909	8461337	ENSG00000254153.1	1.79755628699802	0.0317621129148781	0.0722473507876225	0.231007978920187	0.337136295815736	6.07915790797863e-47	1.78614540350943e-46	18	19	19	1.14117807326915
FAM53B	10	124619292	124744269	ENSG00000189319.13	-1.79740680576456	-0.0494988829389864	0.0722710610875752	0.0319203085288123	0.0559050196586856	7.36692489028332e-08	3.17667052853208e-08	23	24	24	1.14103556890043
REL	2	60881521	60931610	ENSG00000162924.13	-1.79694780675142	-0.0390769588130898	0.0723439060654153	0.0435886501757119	0.018269188860084	0.0023121231534452	0.000640991806522377	72	72	72	1.140598046074
XRN1	3	142306607	142448062	ENSG00000114127.10	-1.79620728846347	-0.0700217781257094	0.0724615560031726	0.0136593384879632	0.0217883540423072	0.000867130514836206	0.000253887294154656	22	22	22	1.1398923443791
RPL14	3	40457292	40468587	ENSG00000188846.13	1.79555125375006	0.0347414043141243	0.0725659144120207	0.0595686764493206	0.0795955126184587	1.03107269290351e-10	5.48220136809304e-11	34	34	34	1.13926732776954
AC129492.2	17	8056225	8057621	ENSG00000263427.1	1.79541600166902	0.0126927164314771	0.0725874448622874	0.424712348124296	0.533868760179084	1.41291113940231e-85	1.56514325721672e-84	24	24	24	1.13913849085031
GNB1L	22	19783224	19854939	ENSG00000185838.13	1.79476806567605	0.0763261982531221	0.0726906607608214	0.0138793712901316	0.0184708089325006	0.00218525504186563	0.000608086618979627	27	27	27	1.13852138337183
RNASE4	14	20684100	20701215	ENSG00000258818.3	1.79452584151301	0.0376443592368444	0.0727292777919354	0.0523324105443203	0.101367759503798	2.20252029510086e-13	1.40117184347432e-13	23	24	24	1.13829072498919
AC016394.1	10	73252791	73254349	ENSG00000227540.1	-1.79441734995699	-0.104303190691319	0.0727465797008922	0.00596163346817633	0.0138925268768332	0.00795337911254298	0.00204728726471674	15	15	15	1.13818742092553
SCP2	1	52927229	53051703	ENSG00000116171.17	1.79425706273758	0.0390217360969662	0.0727721479924286	0.0456280673174213	0.0955525745413088	1.1513567729849e-12	6.99955394348153e-13	21	21	21	1.13803480595678
HCAR2	12	122701293	122703343	ENSG00000182782.7	-1.79391051828286	-0.0288988839499221	0.0728274523354791	0.0753376678787084	0.0683197042959842	2.38501264720383e-09	1.15660558987724e-09	70	70	70	1.13770488235653
PHYH	10	13277796	13302412	ENSG00000107537.13	1.79222755227325	0.0335022976119709	0.0730965228884228	0.0624281737692192	0.111210769697419	1.31256488181564e-14	9.00597136020934e-15	20	20	20	1.13610328140448
FOXF2	6	1389576	1395603	ENSG00000137273.3	-1.79218596734327	-0.108707366800998	0.0731031817194933	0.00543028519528801	0.00458100997144662	0.128391997271774	0.0266509622850183	36	36	36	1.1360637205367
SOGA3	6	127472794	127519191	ENSG00000214338.10	1.79170391884619	0.0680970685302954	0.0731804064735896	0.0235748455462234	0.0446883988963639	1.60411202987412e-06	6.18548410927381e-07	28	28	28	1.13560518259542
GTF2H4	6	30908184	30914106	ENSG00000213780.10	-1.79139256039284	-0.0267701630085739	0.0732303219418767	0.161973297721704	0.253114530795433	8.06054726445967e-34	1.43917667807273e-33	70	70	70	1.13530905657361
AL157871.4	14	100333790	100354061	ENSG00000258666.1	1.79111397977419	0.0970289829953768	0.0732750062328593	0.00700634730815797	0.0342250808367879	2.82188534440612e-05	9.66187648479454e-06	4	4	4	1.13504413594792
RPL6	12	112405190	112418838	ENSG00000089009.15	-1.79028525587131	-0.0879267025721227	0.0734080653076706	0.00928911924208623	0.00835559800148492	0.0398391140996232	0.00913414476400088	15	15	15	1.13425622174349
SCNN1A	12	6346843	6377730	ENSG00000111319.12	1.79021752662221	0.0632358682404108	0.0734189485777216	0.0167118991225556	0.0326336301733001	4.36618874469157e-05	1.46696584181769e-05	14	15	15	1.13419183925676
FANCE	6	35452361	35467103	ENSG00000112039.3	-1.7898553826567	-0.0766395680516785	0.0734771631224226	0.011574135321765	0.0373818193776135	1.18789273865371e-05	4.21756591751992e-06	5	5	5	1.13384761970511
RELL2	5	141636950	141641077	ENSG00000164620.8	1.78965592159778	0.100100394433521	0.0735092425528396	0.00715863806670464	0.0112145982647278	0.0171744461301442	0.00419482774623977	10	10	10	1.13365805224451
ALDH16A1	19	49453169	49471048	ENSG00000161618.9	-1.78949387798925	-0.0206730136735627	0.0735353125462774	0.159712682067619	0.207971131073745	2.34981227742518e-27	3.18761088803029e-27	64	64	64	1.1335040573631
PODXL	7	131500262	131558217	ENSG00000128567.16	-1.78917717933655	-1.35798626528372	0.073586285671573	4.10041918281618e-05	0.00275657385119376	0.238430021870375	0.0466396469373065	1	1	1	1.13320311789269
PACRG	6	162727132	163315492	ENSG00000112530.11	-1.78885729597718	-0.0291384328282639	0.0736378007085815	0.0902454520885068	0.0553540132702217	8.57354770681546e-08	3.67324512873118e-08	105	105	105	1.13289919075996
CASP10	2	201182881	201229406	ENSG00000003400.14	-1.78858938138704	-0.037724749152059	0.0736809692187847	0.0476376928190122	0.0944925127407384	1.55502405904246e-12	9.37479074199999e-13	26	26	26	1.13264466995017
RNF168	3	196468783	196503768	ENSG00000163961.4	1.78830893315757	0.0621009877840527	0.0737261794132751	0.0177962546523527	0.0122794565174842	0.012624453330063	0.00314276987007977	25	31	31	1.13237827121997
TP53I3	2	24077433	24085861	ENSG00000115129.13	-1.78817633752149	-0.0385737662649125	0.0737475626429411	0.0547181642492077	0.0869018213069902	1.32679939676645e-11	7.5199668775892e-12	30	30	30	1.13225232854591
IMMT	2	86143932	86195770	ENSG00000132305.20	1.78763414542492	0.0151949135547387	0.0738350528141824	0.297861985205245	0.391709957893809	2.23152834184267e-56	9.16263226558278e-56	45	45	45	1.13173741013327
GTF2F2	13	45120515	45284909	ENSG00000188342.11	-1.78673561703319	-0.0614971024446443	0.0739802295874789	0.0208078693237169	0.0242426175989604	0.000439435100577589	0.00013349706229702	41	42	42	1.13088432524527
ADAM9	8	38996869	39105144	ENSG00000168615.11	1.78665608765757	0.0389762588406039	0.0739930905179701	0.0495641254832868	0.0762638293542722	2.6157381899651e-10	1.35508118361099e-10	43	43	43	1.13080883283685
SLC39A8	4	102251041	102431258	ENSG00000138821.12	-1.78627961285184	-0.0739260850501013	0.0740539961772764	0.0126853781176112	0.015877091592534	0.00452963709409485	0.00120753094381783	28	29	29	1.13045150066861
COMP	19	18782773	18791314	ENSG00000105664.10	-1.78618637071236	-0.0761545421672393	0.0740690871126554	0.0134202880985676	0.00741332036692881	0.0529177278740888	0.0118795527324934	21	21	21	1.13036300791192
CEP95	17	64506588	64542461	ENSG00000258890.6	-1.78608456889057	-0.0484146564913186	0.07408556627492	0.0368904857388462	0.0359700140000285	1.74904799829347e-05	6.11238725124033e-06	51	56	56	1.13026639522911
KIF6	6	39329990	39725405	ENSG00000164627.17	1.78559498106828	0.0289323530629414	0.0741648601331946	0.0875766272107542	0.0760711371087827	2.76023077383269e-10	1.4285140499792e-10	135	135	135	1.12980181797
CCDC8	19	46410372	46413584	ENSG00000169515.5	1.78504012681574	0.0308396427716074	0.0742548084063534	0.0729047457816893	0.0937727273519634	1.90675275303309e-12	1.14290902061443e-12	58	58	58	1.12927541814905
COG4	16	70480568	70523565	ENSG00000103051.18	-1.78502295043575	-0.0300478520143814	0.0742575943176454	0.0758058477390559	0.122468111055142	5.04433089201655e-16	3.75826824302165e-16	14	14	14	1.12925912448092
PKP3	11	392614	404908	ENSG00000184363.9	-1.78487558588956	-0.035632344990066	0.0742814995204866	0.0433962210619033	0.0449556318752795	1.49079073452464e-06	5.76559592444996e-07	42	43	43	1.1291193377419
AL162231.1	9	34664163	34666112	ENSG00000187186.14	1.78467822483524	0.0773976391866105	0.0743135249149245	0.0114983711588789	0.0208814252959699	0.0011156019444911	0.000322180177586267	27	27	27	1.12893213830702
PRG2	11	57386794	57390657	ENSG00000186652.9	1.78440955980981	0.0233130115191966	0.0743571387992325	0.124724761566772	0.165643875529634	1.30999035263344e-21	1.33889419956777e-21	50	53	53	1.12867732986856
CYP27B1	12	57762334	57768986	ENSG00000111012.9	1.78400267515366	0.066925881415782	0.0744232304662588	0.015542094809345	0.0147720380953308	0.00619318427241751	0.00161803306047393	24	24	24	1.12829148261843
BRAP	12	111642146	111685986	ENSG00000089234.15	-1.78269755422792	-0.119838919592157	0.0746355497007612	0.00437157483404171	0.0057866354023009	0.0873775329597013	0.0187891103343194	7	7	7	1.12705426419755
BAG3	10	119651370	119677819	ENSG00000151929.9	-1.78269039757491	-0.0338995503368311	0.0746367153196207	0.0587558143669229	0.0741982526964597	4.65294064109449e-10	2.36665164980445e-10	49	49	49	1.12704748166714
AC069307.1	4	56960927	56961373	ENSG00000269949.1	-1.78256590361234	-0.0183334505839253	0.0746569942879988	0.216275353778072	0.278870922560867	1.10890352241788e-37	2.30566677763639e-37	78	78	78	1.12692949887815
SAMD9L	7	93130055	93148369	ENSG00000177409.11	1.78233845742782	0.0243342058902533	0.0746940548884537	0.114969848194511	0.175352568134575	6.6714560345634e-23	7.28181016317707e-23	30	30	30	1.12671396353785
STK10	5	172042073	172188386	ENSG00000072786.12	-1.78148253484551	-0.0892398610015673	0.0748336555789343	0.0103040572415804	0.00433910823971596	0.138954728860443	0.0286312010288311	34	34	34	1.12590303923531
ZNF14	19	19710471	19733097	ENSG00000105708.8	1.781431646996	0.0282687942769245	0.0748419620773184	0.0897170674655092	0.114914467778578	4.51051137847848e-15	3.16936775754361e-15	59	61	61	1.12585483544003
CTBP1	4	1211448	1249953	ENSG00000159692.15	-1.78123730169601	-0.0529974284322694	0.0748736922760831	0.0254237939757762	0.0612716084802582	1.67751756642632e-08	7.61980357121514e-09	12	12	12	1.12567074980785
FBXL2	3	33277025	33403662	ENSG00000153558.13	-1.78071840295926	-0.0524816223423878	0.07495846521441	0.0254917129153668	0.070194141005052	1.41743789939669e-09	6.98045914579468e-10	5	5	5	1.12517931427258
KLHL29	2	23385217	23708611	ENSG00000119771.14	1.78044653953787	0.0397566539297784	0.0750029110601544	0.0404201848974007	0.0365246700790298	1.50240000064328e-05	5.28019957949713e-06	51	52	52	1.12492188017061
GPR65	14	88005124	88014811	ENSG00000140030.5	1.78025502695273	1.17105545641569	0.0750342335924498	5.08842347828243e-05	0.00508753313623394	0.109037693008411	0.0229686553483723	2	2	2	1.12474054903206
CFDP1	16	75293698	75433485	ENSG00000153774.8	-1.77997460122297	-0.0308050150705264	0.0750801174418703	0.0732017571183323	0.132918110552175	2.36829916513371e-17	1.91523774861772e-17	27	27	27	1.12447505671776
SPPL2A	15	50702266	50765808	ENSG00000138600.9	1.77925217861519	0.0547632948673421	0.0751984272980542	0.022940481049952	0.0408964606815712	4.5348275924615e-06	1.67852290038636e-06	24	24	24	1.12379124215994
MEF2C	5	88717117	88904257	ENSG00000081189.15	1.77918156422559	0.127693555119682	0.0752099998519645	0.00477785904964081	0.00340157334214197	0.190258722004092	0.0379787606144192	42	42	42	1.12372441217694
AC234582.2	1	155211151	155213819	ENSG00000236263.1	1.77908143165656	0.125263177163199	0.0752264124498411	0.003160411944746	0.00348730776491074	0.184758085900833	0.0370084468587167	5	5	5	1.12362964920552
MEIOC	17	44656404	44690308	ENSG00000180336.17	-1.77882699345585	-0.0231039596255114	0.0752681302369915	0.104843189825683	0.067516926060171	2.97978347928385e-09	1.43276038255419e-09	111	117	117	1.12338887229897
AC010307.2	5	133160438	133224413	ENSG00000248245.1	1.77787055398656	0.0651564889072325	0.0754251174023373	0.019511164242343	0.0224752106561761	0.000716711407147004	0.000211919729323713	20	20	20	1.12248400515499
KLHL33	14	20425852	20436158	ENSG00000185271.7	-1.77763335440334	-0.175825562932258	0.0754640919791564	0.0022434657134694	0.00390727600491032	0.160323882830186	0.032605837547479	10	10	10	1.12225964923063
ERGIC1	5	172834275	172952685	ENSG00000113719.15	-1.77617235010451	-0.027900106044411	0.0757045141252309	0.0809923419621612	0.0952037273570972	1.27109461223152e-12	7.7112799688629e-13	49	49	49	1.12087822352202
AL021392.1	22	46541495	46548196	ENSG00000234869.1	-1.77616451889564	-0.0407599604419249	0.0757058045073374	0.044968006751569	0.114133856293536	5.65118599673807e-15	3.95461099283693e-15	9	9	9	1.12087082104333
TTL	2	112482154	112541739	ENSG00000114999.7	-1.77596184550378	-0.0241100212100311	0.0757392061210547	0.110850345138438	0.132363656755961	2.78791189564907e-17	2.24550900269653e-17	57	59	59	1.12067925135478
PRUNE1	1	151008420	151035713	ENSG00000143363.15	1.77583829036347	0.0415709532988266	0.075759574541005	0.0234837037954296	0.0418516473402237	3.49054865970947e-06	1.30516910641981e-06	42	42	42	1.1205624729569
CCT7	2	73233420	73253021	ENSG00000135624.15	-1.77531610862737	-0.0250503492626624	0.0758457070710318	0.136046893891034	0.084508991089561	2.6003935245115e-11	1.43905989666033e-11	112	114	114	1.120068995604
DNAJC15	13	43023203	43114224	ENSG00000120675.5	1.7751375876698	0.0114851203953727	0.0758751719636145	0.496569806423412	0.614218077778805	2.59395578123987e-106	7.42041652430342e-105	33	33	33	1.11990031162984
AC092134.1	16	77741468	77743000	ENSG00000261707.1	1.77427813144842	0.0254302961253867	0.0760171559967629	0.107173583623159	0.144187035622494	8.42491928045997e-19	7.35717150750185e-19	51	51	51	1.11908838253635
EIF3K	19	38619082	38636955	ENSG00000178982.9	1.77398442025709	0.120393405991153	0.0760657273882572	0.00508447510137608	0.0126287145037938	0.0114180861120695	0.00286409062280419	5	5	5	1.11881097738
TMCO6	5	140639427	140645408	ENSG00000113119.12	-1.77374294635919	-0.0558908553538271	0.0761056791932745	0.0217872098975466	0.0341092348191365	2.9129603414465e-05	9.95929982940458e-06	25	25	25	1.11858293389602
LINC01011	6	2987967	2991173	ENSG00000244041.7	1.77354788051382	0.0242912600713977	0.0761379652931948	0.117075448004208	0.115562166125976	3.74046916426862e-15	2.64525393518139e-15	81	82	82	1.11839873342847
OR5P3	11	7824818	7830840	ENSG00000182334.1	1.77311827980232	0.0463727113056801	0.0762091095610205	0.0351389652576593	0.0218619561768863	0.000849597023060866	0.000249089851504322	39	40	40	1.11799311270735
DPH3	3	16257978	16264972	ENSG00000154813.9	1.77105570064329	0.0294663934927499	0.0765514396259867	0.0805109368786835	0.136665026651617	7.84530693998207e-18	6.48551378394346e-18	15	15	15	1.11604663754909
SPSB3	16	1776712	1793700	ENSG00000162032.15	1.77080042974567	0.0885610404728165	0.0765938944638318	0.00850374463478808	0.00921823509488614	0.0308208720549917	0.00722232559983628	21	21	21	1.11580584794374
TMEM17	2	62500221	62511894	ENSG00000186889.9	1.77057235591289	0.0379937659761065	0.0766318423159912	0.0751434102594777	0.149903235171727	1.52718953340627e-19	1.40083716583703e-19	14	14	14	1.11559073338823
EFEMP2	11	65866441	65873592	ENSG00000172638.12	-1.77012422212458	-0.0938943357513896	0.0767064492875549	0.00752427611792609	0.00535442640615127	0.100147073583911	0.0212696912059001	18	18	18	1.11516812011558
DARS	2	135906677	135986100	ENSG00000115866.10	1.76948033933074	0.0529243769417898	0.0768137489324481	0.0358901831086734	0.0561388272225596	6.90761796980312e-08	2.9865293777311e-08	23	23	23	1.11456103841799
DHFR2	3	94047836	94063389	ENSG00000178700.7	1.76826236582091	0.0299698041520041	0.0770170523532943	0.0688750608916609	0.0928845014154441	2.45186511025004e-12	1.46157292576351e-12	22	26	26	1.11341310699602
AL136084.2	9	98847172	98872415	ENSG00000267026.5	-1.76801124982767	-0.0787642957207863	0.077059022968028	0.0137238072836485	0.00337630511518937	0.191916042654521	0.0382655752174768	43	43	43	1.11317650171134
ZNF415	19	53107879	53133077	ENSG00000170954.11	-1.76794637713108	-0.0200470714545954	0.0770698685840035	0.222406890388527	0.253306611905308	7.55183967733792e-34	1.35020121429709e-33	129	131	131	1.11311538155234
PANK2	20	3888839	3929882	ENSG00000125779.21	-1.76789133375585	-0.03257780522456	0.0770790718794696	0.0711729607437337	0.129925759946758	5.70535156285998e-17	4.50065350186843e-17	20	20	20	1.11306352338934
CAMLG	5	134738501	134752160	ENSG00000164615.4	-1.76728690440299	-0.0215527871840802	0.0771801918690412	0.138203145914856	0.208115410928088	2.24360805256986e-27	3.04989803047738e-27	24	24	24	1.11249414611235
IL36G	2	112973203	112985665	ENSG00000136688.10	-1.76682129868214	-0.104799332636362	0.0772581605914116	0.00607497411583092	0.0134994796653282	0.00889746209546076	0.00226987950881642	10	10	10	1.11205563601141
ZNF280D	15	56630181	56734086	ENSG00000137871.19	1.76674270606103	0.062470879953089	0.0772713277684112	0.0167410446766286	0.0135296634211672	0.00882107098663206	0.00225281952019787	32	32	32	1.11198162512342
ZNF707	8	143684452	143713898	ENSG00000181135.15	-1.76654049490264	-0.0582374568151149	0.0773052140367544	0.0219510047785314	0.0533237344308516	1.49876018634334e-07	6.29285269884322e-08	13	14	14	1.11179121305419
RPP25	15	74954416	74957464	ENSG00000178718.6	-1.76608638427883	-0.0383336130184316	0.0773813573994989	0.0430992455391678	0.0857168948934593	1.85179665037352e-11	1.03869689528736e-11	19	19	19	1.11136365629038
INTS3	1	153728067	153774808	ENSG00000143624.13	-1.76547873020172	-0.125604164753364	0.0774833418573988	0.00685008032054702	0.0165285661367601	0.00376939744137648	0.00101620606381304	1	1	1	1.11079165642313
OPN4	10	86654557	86666848	ENSG00000122375.11	1.76471644299085	0.0174688483147292	0.0776114336780129	0.223560318153118	0.299860255082502	6.26067093405388e-41	1.47091719486046e-40	35	35	35	1.11007429398038
[truncated: 11,459 more rows]
