# Supplementary material for: Prioritization of candidate causal genes for asthma in susceptibility loci derived from UK Biobank
Source: Commun Biol. 2021 Jun 8;4:700. doi: 10.1038/s42003-021-02227-6 (PMC8187656; doi:10.1038/s42003-021-02227-6)
Supplement: Supplementary file 9 — Supplementary Data 25 [file 42003_2021_2227_MOESM9_ESM.csv]

gene_name	chr	start	end	gene	zscore	effect_size	pvalue	var_g	pred_perf_r2	pred_perf_pval	pred_perf_qval	n_snps_used	n_snps_in_cov	n_snps_in_model	logp
ORMDL3	17	39921041	39927601	ENSG00000172057.9	14.889577716708	0.493587166621475	3.8519467800971e-50	0.0183835210993194	0.0418578320970778	0.0156949333077407	0.0184124427800954	8	8	8	49.4143197218772
GSDMB	17	39904595	39919854	ENSG00000073605.18	13.7087066557064	0.17140046826255	9.00486722791202e-43	0.129018431101326	0.194214195395157	5.65671740033719e-08	2.98514427038783e-07	23	23	23	42.0455226862437
HLA-DQB1	6	32659467	32668383	ENSG00000179344.16	-12.973316132988	-0.179563409691387	1.73364484822888e-38	0.198460852842897	0.372814542369888	1.45732774834372e-15	2.58788872769425e-14	59	68	68	37.7610398666361
HLA-DQB2	6	32756098	32763534	ENSG00000232629.8	12.7134095889174	0.242400747117162	4.98141530097066e-37	0.11854938648042	0.374211429199449	1.24865521413511e-15	2.26030446150012e-14	23	27	27	36.3026472495944
PSMB8	6	32840717	32844703	ENSG00000204264.8	-12.443891841476	-1.96079126383934	1.5096505080342e-35	0.000874227805947162	0.028648820944729	0.0463800974060607	0.0433015431280448	2	5	5	34.8211235825082
HLA-DQB1-AS1	6	32659880	32660729	ENSG00000223534.1	-11.5511950422057	-0.259197100150294	7.2801037218074e-31	0.0637163556402467	0.185825124469206	1.1739126356548e-07	5.77715045446073e-07	6	6	6	30.13786243312
GSDMA	17	39953263	39977766	ENSG00000167914.11	-11.2110753689048	-0.138034551450998	3.59795235656303e-29	0.171981502220987	0.256881366577562	1.93547558125808e-10	1.53990421738802e-09	25	25	25	28.4439445918017
HLA-DQA2	6	32741342	32747215	ENSG00000237541.3	9.66986740859503	0.160647913281039	4.04902324828422e-22	0.153618741756187	0.380426762288673	6.25242771202185e-16	1.16337324296567e-14	29	47	47	21.392649729635
PGAP3	17	39671122	39696797	ENSG00000161395.13	8.06315763793915	0.314032703789644	7.43485495126558e-16	0.0150737740006927	0.0318600291545334	0.0355251826034383	0.0350619201351657	6	6	6	15.128727499836
RPS26	12	56041351	56044676	ENSG00000197728.9	7.60014470702877	0.0540229060417533	2.95799796849826e-14	0.410438858504732	0.576011723286711	2.65484777685038e-27	4.13297219100355e-25	35	35	35	13.5290021286049
SUOX	12	55997180	56006641	ENSG00000139531.12	-7.44779295963839	-0.142796243019375	9.49146154101155e-14	0.0549897466111739	0.108015979774622	7.81072777657803e-05	0.000209165057557801	17	17	17	13.022666907665
D2HGDH	2	241734579	241768816	ENSG00000180902.17	7.33809756398777	0.0627386249658901	2.16651222470304e-13	0.301857927133614	0.422857185582578	4.60712445065406e-18	1.20879889614372e-16	46	46	46	12.6642388560844
MEIKIN	5	131806993	131945698	ENSG00000239642.5	6.53392041398211	0.099465383357113	6.40700005619236e-11	0.0972214815618097	0.0491982360879015	0.00868474693119367	0.0113965471877019	61	61	61	10.1933452721992
PSMB9	6	32844136	32859585	ENSG00000240065.7	-5.94576098669152	-0.132852136970731	2.75175426387093e-09	0.0700209141651604	0.0364272577583638	0.0244103637083663	0.0262257986971003	48	49	49	8.56039035190816
HLA-DQA1	6	32628179	32647062	ENSG00000196735.11	-5.67382339034425	-0.106070301652761	1.39645101831963e-08	0.116447025053273	0.0506996766112147	0.00769866202077761	0.0103348681059948	59	68	68	7.85497429293581
SLC22A5	5	132369752	132395614	ENSG00000197375.12	5.30915843438302	0.0646418916568839	1.10132568301825e-07	0.133247755904301	0.11864908182021	3.29314146220198e-05	9.746473386444e-05	41	41	41	6.9580842328702
LINGO4	1	151800264	151806154	ENSG00000213171.2	5.2138056855046	0.0629625140827085	1.85005262993569e-07	0.099976789444112	0.179307072830273	2.06097406933944e-07	9.69320488100077e-07	33	33	33	6.7328159166967
AC025575.2	12	71047402	71118247	ENSG00000258053.1	-5.17966776944479	-0.0980810142740431	2.22281423260213e-07	0.0678988187056462	0.113296601400896	5.09046331756333e-05	0.000143823075635253	103	104	104	6.65309683110531
SPRYD4	12	56468567	56479707	ENSG00000176422.13	5.13316448451183	0.0870743585866457	2.84910703664009e-07	0.0664395833153268	0.0308027060888769	0.038773672837158	0.0375927769920231	30	30	30	6.54529123466753
AC008676.1	5	157375741	157384950	ENSG00000248544.2	4.96605947584025	0.0602112102743722	6.8327007802407e-07	0.183993049660652	0.182380469183025	1.5813246346392e-07	7.59018409509505e-07	37	38	38	6.16540759762002
SCRN2	17	47837692	47841333	ENSG00000141295.13	-4.9338012476657	-0.0489952741208297	8.06445038946004e-07	0.190896782534482	0.297820552890029	3.71898024404327e-12	3.88666143748470e-11	28	28	28	6.09342522541801
AFF4	5	132875379	132963634	ENSG00000072364.12	4.87422326785917	0.0625048299139547	1.09237392498682e-06	0.128365231063904	0.0761861590990646	0.00100559527115487	0.00193427693509451	78	78	78	5.96162867503678
TMEM232	5	110289233	110738956	ENSG00000186952.14	4.7951922666241	0.140657359381018	1.62518879550577e-06	0.0259361751173277	0.0361914595990519	0.0248854878998106	0.0265955414296127	28	28	28	5.78909618047976
AC103702.2	17	48635923	48647023	ENSG00000272763.1	-4.78232939911499	-0.0895505899242617	1.73275429003982e-06	0.0609267213778169	0.0767011757637179	0.000965096887080131	0.00186559813124536	23	23	23	5.76126301723152
AC073072.1	7	22725395	22727620	ENSG00000179428.2	-4.56076717903322	-0.0765410736310295	5.09670668420338e-06	0.0876504683224249	0.13391776684388	9.41622324216502e-06	3.19596802481154e-05	22	22	22	5.29271035936742
EME1	17	50373220	50381483	ENSG00000154920.14	4.53470473190499	0.125048899580263	5.76841250246872e-06	0.0292946822661962	0.0277006017934562	0.0502065194631574	0.0460856435178082	18	18	18	5.23894369053199
TDRKH	1	151770107	151791416	ENSG00000182134.15	-4.47617023662612	-0.121667782748516	7.59938979839708e-06	0.0256283950990769	0.0295972333419187	0.0428558116242119	0.040548863519903	21	21	21	5.11922127848608
ING5	2	241687085	241729478	ENSG00000168395.15	-4.41580616745283	-0.103401896565215	1.00634230982997e-05	0.0428950969130481	0.107705162390975	8.00969086925475e-05	0.000213513709737126	9	9	9	4.99725426780564
CARF	2	202912214	202987063	ENSG00000138380.17	4.31387025593892	0.59677403329981	1.60421114999949e-05	0.00091834082968877	0.0275431370130932	0.050873193095517	0.0465776729354841	3	3	3	4.79473846944063
PDCD1LG2	9	5510570	5571254	ENSG00000197646.7	4.26513663539788	0.140071273974458	1.99779903741921e-05	0.0204832209536791	0.0414537736082424	0.0162170979635554	0.0189299166615296	10	10	10	4.69944820045911
ZNF322	6	26634383	26659752	ENSG00000181315.10	4.21716125335613	0.042773215755877	2.47397065137727e-05	0.28106035146571	0.392249006069301	1.64626721547438e-16	3.46331080857903e-15	97	97	97	4.60660545669579
CCS	11	66592821	66606019	ENSG00000173992.8	4.14570373045442	0.184923123436025	3.38771630462851e-05	0.00984509674713628	0.0379719839650436	0.0215192111975476	0.0236974812674673	2	2	2	4.47009296566514
FADS2	11	61792980	61867354	ENSG00000134824.13	-4.11340361104663	-0.0338373436568663	3.89867869616854e-05	0.306537558261491	0.452634068896493	1.18369463748533e-19	3.71020174122699e-18	27	27	27	4.40908255507384
LGSN	6	63275951	63319977	ENSG00000146166.16	4.01236761826676	0.0439052237416083	6.01127905944437e-05	0.167020094665116	0.263567367500539	1.0294810893022e-10	8.5551212881956e-10	31	31	31	4.22103311046697
MFSD9	2	102715840	102736888	ENSG00000135953.10	3.9181655298832	0.0614690683177437	8.92254277560097e-05	0.0671445557316215	0.0386913005658823	0.0202948878735369	0.0226428737689864	37	37	37	4.04951136131425
CCDC134	22	41800679	41826299	ENSG00000100147.13	3.91728615380136	0.0902611603653542	8.95514250761325e-05	0.0414115035248235	0.098660332172214	0.000166195553022081	0.000408731912539941	7	7	7	4.047927498617
AC008014.1	12	46383679	46876159	ENSG00000257261.5	-3.90621280670166	-0.0887195965768439	9.37539522609714e-05	0.0386478521833852	0.155812010911637	1.52062453135689e-06	6.00317993792369e-06	1	1	1	4.02801041523809
AC008035.1	12	46537502	46652550	ENSG00000272369.1	-3.90621280670166	-0.104952956921672	9.37539522609717e-05	0.0276169124070413	0.121033572711576	2.71090012396866e-05	8.24264156811384e-05	1	1	1	4.02801041523809
PHAX	5	126600268	126627252	ENSG00000164902.13	-3.90036344378976	-0.449163604646362	9.60483901339276e-05	0.00283621613598318	0.035773809838675	0.0257504452161008	0.0272904457507693	5	5	5	4.0175099099466
AC131097.4	2	241844380	241845036	ENSG00000235151.1	-3.86073137318073	-0.0935095019000227	0.000113048134768671	0.0392516641536082	0.0444698958191146	0.0127075295571622	0.0156055441363024	21	28	28	3.94673659887684
NUP210L	1	153992685	154155116	ENSG00000143552.9	3.83341986474858	0.0456399016249311	0.0001263739817914	0.18042435903976	0.275035163179911	3.44287255294733e-11	3.09215827795723e-10	29	29	29	3.89834233054364
GAS8	16	90019629	90044975	ENSG00000141013.16	-3.81757270999093	-0.0432075290473891	0.000134771075343029	0.195426313572638	0.151161399918475	2.24655792267354e-06	8.537089820133e-06	63	66	66	3.87040330636769
PSMD4	1	151254703	151267479	ENSG00000159352.15	3.8043884825137	0.0580119417850544	0.000142154935399357	0.102630257132066	0.0857685066575431	0.000467614911712387	0.00100178833748636	44	45	45	3.8472380576795
MEI1	22	41699499	41799456	ENSG00000167077.12	3.7476609914113	0.0431258810258501	0.00017849127263292	0.212665648768258	0.213122815568111	1.06471751466399e-08	6.28640023914833e-08	75	75	75	3.74838301394969
MSL1	17	40122298	40136916	ENSG00000188895.11	-3.74269743938535	-0.0609063209509787	0.00018205538571928	0.0889634537898441	0.0878372560526652	0.000396245024985091	0.00087004245627215	27	27	27	3.73979646886645
ETV6	12	11649854	11895402	ENSG00000139083.10	3.73780165308855	0.100165157913394	0.000185636301099367	0.0281641240316005	0.0370114024890869	0.0232729640621228	0.0252689229425955	18	18	18	3.73133709371206
MYPOP	19	45890020	45902604	ENSG00000176182.5	-3.72561671329746	-0.145194252085226	0.00019483827411351	0.0161693364430202	0.0322764351452692	0.0343242969467737	0.034194649827502	3	3	3	3.71032572608394
TBX6	16	30085793	30091887	ENSG00000149922.10	3.67554610726182	0.0847080949725813	0.000237341169722499	0.0405882299205479	0.0954037539553467	0.000215955925129767	0.000510155494011939	6	6	6	3.62462692156994
PTPA	9	129110950	129148946	ENSG00000119383.19	3.6260274728071	0.11940953770811	0.000287814747767387	0.0222048697894637	0.0340306917589038	0.0297072976073118	0.0305396829006033	19	19	19	3.54088695636919
SLC25A35	17	8287763	8295343	ENSG00000125434.10	-3.61552525351854	-1.14320808695293	0.000299739251723697	0.000208436979253258	0.0357521119221506	0.0257962157927662	0.0273126007726874	3	3	3	3.5232563812092
DBNDD1	16	90004865	90020128	ENSG00000003249.13	-3.60699858946609	-0.03488363740052	0.000309759343659653	0.242900747770186	0.27925671367009	2.2910359340192e-11	2.11458670494617e-10	39	40	40	3.50897558458507
DCAKD	17	45023340	45061109	ENSG00000172992.11	-3.55165346127032	-0.0876052877984473	0.000382818681935684	0.039907330212198	0.0660809409308562	0.00225168164523644	0.00379502442214415	26	28	28	3.41700687637168
DXO	6	31969810	31972292	ENSG00000204348.9	-3.54647610456481	-0.0792910232206615	0.000390420147744447	0.0444890601842269	0.0479071896608348	0.00963422642622456	0.0124397729421612	36	37	37	3.40846777853491
RETNLB	3	108743424	108757384	ENSG00000163515.6	3.54366198285464	0.0456956152444742	0.000394610818015428	0.139237090522215	0.277625450186185	2.68224905995615e-11	2.43240555134065e-10	23	23	23	3.4038310130017
SYNDIG1L	14	74405893	74426102	ENSG00000183379.8	-3.53473663330078	-1.30603751594729	0.000408181772438907	0.00012318319412102	0.0284324290570106	0.0472256826802966	0.0439270599193045	1	1	1	3.38914639282413
MIR3936	5	132365490	132365599	ENSG00000263597.1	3.53377845502789	0.0531633136491707	0.000409664309338899	0.093480186699137	0.0406940030267308	0.0172473612256526	0.0198693210909603	54	54	54	3.38757187088297
MED19	11	57703714	57712323	ENSG00000156603.15	-3.50782254597718	-0.0901427454234243	0.000451790304223723	0.0337137163934254	0.0377950368843586	0.0218317954907664	0.0239513456055821	52	52	52	3.34506309361778
AL353759.1	6	26160765	26172802	ENSG00000283064.1	-3.48223721272398	-0.0796182901753719	0.000497243000175621	0.0499581820181641	0.0424020191834049	0.0150185949228716	0.0177572750351568	40	40	40	3.30343132184153
RBM6	3	49940007	50100045	ENSG00000004534.14	-3.43341444976552	-0.0341042138758392	0.000596030262242685	0.22790193208412	0.29357279542506	5.66011328687876e-12	5.68481431775161e-11	79	79	79	3.22473168926756
EIF4G2	11	10797050	10809110	ENSG00000110321.16	-3.42060373770792	-0.0658764961507246	0.000624823006848196	0.0608037558568541	0.0887123937053059	0.000369420008461418	0.000818618892880562	26	26	26	3.20424298751222
RHOT1	17	32142454	32253374	ENSG00000126858.16	3.41857324866952	0.0531665722186444	0.000629503716351144	0.0908132693001154	0.143296072228768	4.33065938628454e-06	1.56060552004123e-05	41	41	41	3.20100170163868
NOC3L	10	94333226	94362959	ENSG00000173145.11	3.41378064436546	0.0604403849630685	0.000640681359467113	0.0725856946077002	0.111641015194041	5.8226593332437e-05	0.00016273802641912	34	34	34	3.19335791156041
POLI	18	54269404	54321266	ENSG00000101751.10	3.38857755178933	0.0231293301331746	0.000702561585563237	0.484087582740837	0.422715093550202	4.68623291032215e-18	1.22268603488338e-16	134	134	134	3.15331560010904
AHI1	6	135283532	135497776	ENSG00000135541.20	-3.3796691553425	-0.0283603797225049	0.000725731329917507	0.301490155946053	0.339934924335648	5.04557668399009e-14	7.03412557580833e-13	71	71	71	3.13922412796353
C10orf55	10	73909969	73922777	ENSG00000222047.8	-3.37411262902016	-0.0288352059783924	0.000740540615848697	0.295745244797919	0.0638899266298731	0.00268172603611651	0.00436696161607708	189	190	190	3.13045111708168
PPP1R1B	17	39626740	39636626	ENSG00000131771.13	-3.36627763179113	-0.142508747797063	0.000761899832375985	0.0117854760879733	0.0385481545225897	0.0205327261068635	0.0228481877045536	3	3	3	3.11810212197521
HLA-DOB	6	32812763	32817048	ENSG00000241106.6	3.36315156899805	0.124603528009208	0.000770580429132297	0.031100493973141	0.027890941093419	0.049412823865914	0.0455351929127682	10	10	10	3.11318202520594
RABGAP1L	1	174159410	174995308	ENSG00000152061.23	-3.36074076427314	-0.0785201375002644	0.00077733747646906	0.0405542399855187	0.0732050179049974	0.00127564700691887	0.00236320709533662	20	20	20	3.10939039387773
CDK2AP1	12	123260971	123272334	ENSG00000111328.6	3.3494272171065	0.0584766262653941	0.000809788280010293	0.0684931661250644	0.100660679160238	0.000141466483435826	0.000355622342238906	39	39	39	3.09162851302536
NPIPA5	16	15363624	15381047	ENSG00000183793.13	3.32737740893818	0.0340352157361319	0.000876675527582358	0.218349955948556	0.293726165047457	5.57516107082009e-12	5.6236792334428e-11	32	36	36	3.05716111661697
EIF5A	17	7306999	7312463	ENSG00000132507.17	3.32116414641779	0.0858554102550142	0.000896427989055262	0.0296288224364308	0.0886370733861925	0.000371655875442341	0.000822236748153346	13	13	13	3.0474845920048
ADAM19	5	157395534	157575775	ENSG00000135074.15	3.30290340768181	0.0479622157819178	0.000956893425138062	0.085432029537901	0.119838956062405	2.98857664405788e-05	8.95287242669975e-05	31	31	31	3.01913642946648
CPNE1	20	35626031	35664956	ENSG00000214078.12	-3.29120873773221	-0.0281044196447979	0.000997578608385193	0.375965015050404	0.570319507552826	6.6509077939909e-27	9.41263244653522e-25	46	46	46	3.0010528722399
GLDC	9	6532464	6645783	ENSG00000178445.9	3.29019868472913	0.105078970909648	0.00100116663260488	0.018953027234776	0.0322272090305531	0.0344640483160078	0.0343021252187284	19	23	23	2.9994936332119
AC135050.3	16	31043150	31049868	ENSG00000260911.2	3.2841711165753	0.0594639062983795	0.00102282799465362	0.0755667559992587	0.125125250919717	1.93986243906506e-05	6.10023219514011e-05	19	19	19	2.99019739390616
LINC00707	10	6779598	6842906	ENSG00000238266.1	3.26984813428066	0.0618151501048361	0.00107605237282145	0.0656630516225135	0.0559362352724198	0.00506146690206811	0.0073048617585694	82	83	83	2.96816659049693
FBXL20	17	39252644	39402523	ENSG00000108306.11	-3.26159493380034	-0.050391947795273	0.001107873290103	0.0856814927315169	0.14867306555423	2.76637604557262e-06	1.03358289986245e-05	54	54	54	2.95550990797931
KRT24	17	40697991	40703750	ENSG00000167916.4	3.25861649765157	0.0559983209811785	0.00111956898979848	0.0629007980829826	0.027059695896475	0.0529784158016019	0.0480249837310303	44	45	45	2.95094913927511
MOCOS	18	36187519	36272157	ENSG00000075643.5	-3.25657827678549	-0.0872671955546453	0.00112763833649483	0.0409847591608928	0.0795461108392933	0.000768989887529957	0.00153675993517939	18	18	18	2.94783016777282
AP001107.4	11	66259567	66261834	ENSG00000254461.1	3.24831683342927	0.0449153250998254	0.00116089924965698	0.122036534507772	0.138738482381895	6.32148441642983e-06	2.21978822788239e-05	42	44	44	2.93520546950919
FLG	1	152302175	152325203	ENSG00000143631.10	-3.23624257135303	-0.0498280567682821	0.00121114414516208	0.0921300472580006	0.0990884090569667	0.000160565798840568	0.000397608325158181	43	43	43	2.91680416592131
AL049552.1	6	135301568	135307158	ENSG00000234084.1	-3.2213022042254	-0.0587342058034216	0.0012760951210694	0.0681126052335294	0.144216654614175	4.01139430909566e-06	1.45227799492519e-05	27	27	27	2.89411695177798
KPNB1	17	47649476	47685505	ENSG00000108424.9	3.21878994969675	0.0501789448520061	0.00128732747760669	0.0852716158689682	0.083201144386802	0.000574214420069601	0.00119294906438157	36	36	36	2.8903109607674
LRRC46	17	47831627	47837713	ENSG00000141294.9	3.19155760985841	0.0759987492550332	0.00141507887803063	0.0384486787802392	0.0498462424272362	0.00824440481989473	0.0109230595262145	27	27	27	2.84921935141977
IGFBP7	4	57030773	57110385	ENSG00000163453.11	3.18549977943775	0.076173823756744	0.00144504214041235	0.0390352705481262	0.0442684634922117	0.0129158137717727	0.0157784046758267	31	32	32	2.84011948779899
RAMMET	15	82986207	82991057	ENSG00000169612.3	-3.18508064662044	-0.093695713543105	0.0014471367343285	0.0330421994171947	0.0860090926224607	0.000458697864900005	0.000986795539091267	11	11	11	2.83949043214369
JAK2	9	4984390	5128183	ENSG00000096968.13	3.15894382959675	0.0886216814284053	0.0015834200535983	0.0294402410255822	0.085613397730216	0.0004734551234806	0.00101290612686501	6	6	6	2.80040385913615
TREH	11	118657316	118679690	ENSG00000118094.11	3.15029087428073	0.0547471210812357	0.00163107981435044	0.0742375795820239	0.0722977097247819	0.00137139961379885	0.00250776734612727	29	29	29	2.78752478691566
FARP1	13	98142562	98455176	ENSG00000152767.16	-3.12180487768804	-0.069832089933716	0.00179746027262506	0.0416349423821482	0.0457232414668132	0.0114859125833837	0.0143008731911831	25	26	26	2.74534069959342
LINC00638	14	104821201	104823718	ENSG00000258701.1	-3.10101636692064	-0.0592617118216561	0.00192857630430215	0.0744822972075416	0.172153053419763	3.80617403888453e-07	1.69133657233216e-06	15	15	15	2.71476317355615
MPV17L	16	15395754	15413268	ENSG00000156968.8	-3.09948519315569	-0.324043929450241	0.00193857267329089	0.0019112987145957	0.0277730388280758	0.0499029066543457	0.0458872194962556	3	3	3	2.71251791350247
CYB5R4	6	83859643	83967424	ENSG00000065615.13	3.08523464202881	0.180740720439726	0.00203391625626321	0.0119592080308108	0.028335322081409	0.0476103514952373	0.0442056230354657	1	1	1	2.69166693253004
SNRPG	2	70281362	70293771	ENSG00000143977.13	3.06965305841437	1.06311979320615	0.00214307563093649	0.000145174679327579	0.0531464391581657	0.00632761934725545	0.00875869453300727	5	5	5	2.66896250207119
TPRA1	3	127573069	127598251	ENSG00000163870.14	-3.0634810278549	-0.0476162710050831	0.00218778076879958	0.0771112124037185	0.13578351443787	8.07200567670972e-06	2.79042415582904e-05	20	20	20	2.65999619955563
CCZ1B	7	6794134	6826770	ENSG00000146574.15	-3.05132538735487	-0.0313118226343007	0.00227833522839198	0.211301860271799	0.500432473743486	2.15650986809997e-22	1.04911797959276e-20	53	63	63	2.64238237458107
PSMG1	21	39174769	39183851	ENSG00000183527.11	-3.03706215001489	-0.031568279411222	0.00238896193865051	0.195960409172128	0.333124602792169	1.02919651908426e-13	1.35398567259538e-12	62	62	62	2.62179076944884
SLC12A5	20	46021690	46060152	ENSG00000124140.13	-3.03637535125529	-0.0654230187406748	0.00239441087130713	0.0488393442410467	0.0273980392055166	0.0514956984878737	0.046972654711507	28	29	29	2.62080132434278
TRIM65	17	75880335	75897003	ENSG00000141569.10	3.01728022741712	0.0446224221060082	0.00255053910671824	0.100061949780654	0.181866969132311	1.65298570310037e-07	7.87747683645384e-07	80	80	80	2.59336801316329
PBX3	9	125747345	125967377	ENSG00000167081.16	-3.01664108951144	-0.0717467158180785	0.00255592241562653	0.0288710630464816	0.0424822800011147	0.0149213823401406	0.0176557449099151	42	42	42	2.59245233321186
WDPCP	2	63121383	63827843	ENSG00000143951.15	3.01281983786662	0.0509998703471246	0.00258832528526198	0.0776291409555732	0.058148403077365	0.00424111641265706	0.00636684526866257	44	44	44	2.58698114503696
MRPS7	17	75261674	75266373	ENSG00000125445.10	3.00769806940859	0.0378776955960432	0.00263234523944474	0.125990598430704	0.177982378711424	2.30967125033274e-07	1.07545773793066e-06	99	102	102	2.57965715238592
KRT23	17	40922696	40937634	ENSG00000108244.16	2.99481967945854	0.0564789094580586	0.00274607129727411	0.0578568317030064	0.0291142876388929	0.0446142160403157	0.0419481107405695	56	56	56	2.56128819120314
DGKI	7	137381037	137847092	ENSG00000157680.15	-2.98880541247407	-0.10673518117464	0.00280070435933777	0.0145588725526648	0.0686719079577387	0.00183129948341323	0.0031924990189739	2	2	2	2.55273273262043
CCZ1	7	5898725	5926550	ENSG00000122674.11	2.97508616003426	0.0306730691083412	0.00292906266485189	0.207526379773247	0.563003456009572	2.12756183911392e-26	2.83895338042322e-24	55	64	64	2.53327133685092
MICA	6	31399784	31415315	ENSG00000204520.12	2.96988056174187	0.0310558326331903	0.00297915553819294	0.344036345922688	0.473790957473436	7.77917402298177e-21	3.1319845490062e-19	81	81	81	2.52590682219095
ZFP57	6	29672392	29681110	ENSG00000204644.9	-2.96776311839426	-0.0453600619395359	0.00299975414040826	0.211614056025376	0.19779637162427	4.13337845697356e-08	2.22578612131323e-07	68	74	74	2.52291433856019
IL1RL1	2	102311502	102352037	ENSG00000115602.16	-2.96688640005781	-0.0349574288855082	0.00300832087436134	0.128932521986434	0.0770023083825831	0.000942175421611527	0.00183038066927889	52	52	52	2.52167584277044
AC093388.1	2	190454092	190454521	ENSG00000272979.1	-2.96438482353803	-0.0619287798589638	0.00303288752379131	0.0463684854308995	0.124063033834446	2.11614659664402e-05	6.57990965796698e-05	7	7	7	2.51814369542707
TTLL9	20	31870702	31944963	ENSG00000131044.16	-2.9615147927985	-0.0766733683191717	0.00306129787487934	0.0312969800223345	0.052797480259194	0.00650698333889312	0.00898035393643834	31	32	32	2.51409440999027
IRF5	7	128937612	128950035	ENSG00000128604.19	-2.95613748481563	-0.046445423918948	0.00311518195546408	0.0844539010052259	0.100408489069433	0.000144370553881977	0.000362306697806688	44	44	44	2.50651658144586
BOLA2	16	29443056	29454964	ENSG00000183336.8	-2.93912995701413	-0.0417097903289213	0.00329135035791162	0.106142280716458	0.18989845891116	8.24201028701237e-08	4.17490256617375e-07	15	17	17	2.48262588543309
DNLZ	9	136359480	136363789	ENSG00000213221.4	-2.93012317334072	-0.0296541442135012	0.00338827668271823	0.292192061812964	0.44504225847047	3.06603495281689e-19	9.07473347369482e-18	46	50	50	2.47002113291291
AP001107.8	11	66264777	66265666	ENSG00000254855.1	2.92873902232175	0.039281262436131	0.00340340046094235	0.1185417205316	0.0382740553773681	0.0209961239969046	0.0232695889049832	60	60	60	2.46808694665939
LY75	2	159803355	159904749	ENSG00000054219.10	-2.9217360362133	-0.0811855298605111	0.00348086410458617	0.0283199240890149	0.0565856962450608	0.00480532431844813	0.00699354059691956	10	11	11	2.45831293155064
PAAF1	11	73876699	73931124	ENSG00000175575.12	-2.91092390639098	-0.045888175521727	0.00360361767668497	0.0758126845869125	0.185946035832147	1.16167798103837e-07	5.72297084534228e-07	21	23	23	2.44326129142042
AARSD1	17	42950526	42964498	ENSG00000266967.6	-2.90303660098143	-0.0504429804358697	0.00369563443330518	0.079290681244888	0.0781575394971842	0.000859168247645421	0.00169235230637158	27	27	27	2.43231099509544
A3GALT2	1	33306766	33321098	ENSG00000184389.9	-2.89925859567609	-0.0397460812537912	0.00374046256208241	0.108338032433738	0.226034275191687	3.33443435994161e-09	2.13325820939898e-08	67	67	67	2.42707468770913
ZNF257	19	22052452	22091480	ENSG00000197134.11	2.88284509668875	0.0380757742219268	0.00394101188916632	0.112974998265222	0.244461895160268	6.16688056844906e-10	4.48615859595354e-09	22	22	22	2.40439225496146
GTPBP8	3	112990918	113015060	ENSG00000163607.15	2.87732283469932	0.0332144738556725	0.00401065048335101	0.206384364778546	0.0546223902004506	0.00562242062685997	0.00798599743138647	155	155	155	2.39678518388371
CHD3	17	7884806	7912760	ENSG00000170004.16	-2.87373221133719	-0.0691089271580836	0.00405652750568936	0.0353192708733744	0.0586794257983091	0.00406495200137956	0.00612799103987314	13	13	13	2.39184557489909
TIPARP-AS1	3	156671862	156674378	ENSG00000243926.1	2.87121755491383	0.0699465567322848	0.00408894006701788	0.0371695793222658	0.0618728880340427	0.00315004081447593	0.00498496311969568	19	19	19	2.38838925500061
SLC39A7	6	33200445	33204439	ENSG00000112473.17	-2.87108820134644	-0.0490516490276804	0.0040906137033694	0.0810040387842411	0.0455076371194259	0.0116872456108218	0.0145244437300021	94	98	98	2.38821153111426
CASP3	4	184627696	184649509	ENSG00000164305.18	2.87062423099651	0.0469089019531056	0.00409662188205031	0.0865127363924572	0.0665031812333715	0.00217711005176529	0.00369333145457283	48	49	49	2.38757411955121
AL096855.1	1	8424645	8434838	ENSG00000232912.5	2.8632598123513	0.0407258237623252	0.00419306583822031	0.10913048669829	0.164424607303617	7.34797367199693e-07	3.09442640713431e-06	37	37	37	2.37746831838553
CYP2B6	19	40991250	41018398	ENSG00000197408.8	2.85878928980166	0.0527275247908127	0.00425261156128066	0.0516952734400763	0.0383738905352185	0.0208261154660292	0.0231031016675783	28	30	30	2.37134428446129
AC114730.3	2	241724615	241725693	ENSG00000235351.1	-2.84203696056919	-0.0414807026757468	0.0044826294429535	0.0730259433218666	0.0810305355326528	0.000682999034123027	0.00138506535008023	27	27	27	2.34846716065061
TAF2	8	119730775	119832863	ENSG00000064313.11	-2.84072232246399	-1.09753721203677	0.0045011486187477	0.000113941048186167	0.026664311429956	0.0547678920050245	0.0492646560263606	1	1	1	2.3466766473067
UBAC2	13	99200774	99386434	ENSG00000134882.15	-2.83619865938176	-0.0672807862614756	0.00456540384392103	0.0388727332074793	0.0449572761548026	0.0122175547667449	0.0150791645330705	21	21	21	2.34052079985387
PSORS1C2	6	31137536	31139350	ENSG00000204538.3	-2.8356051247396	-0.0455274407270841	0.00457389592899264	0.187847182070413	0.345670858867974	2.75278117030592e-14	4.01303139119102e-13	59	59	59	2.3397137212287
PCGF2	17	38733897	38749817	ENSG00000277258.4	2.83061335172557	0.0859115241587549	0.00464588457438796	0.0222152209491028	0.0596574460670589	0.00375949859760111	0.0057728868332261	8	8	8	2.3329315843182
ABCB9	12	122920951	122981649	ENSG00000150967.17	-2.81227067399781	-0.0518758015335191	0.00491930877750518	0.0618098142058917	0.127829540667864	1.55403351782681e-05	5.01921965213371e-05	31	31	31	2.3080959165832
KDM4C	9	6720863	7175648	ENSG00000107077.18	-2.79011046401469	-0.033894251407181	0.00526900612088354	0.138434934442954	0.044707243155904	0.0124664770391053	0.0153377498683747	77	77	77	2.27827129691698
TTBK1	6	43243680	43288259	ENSG00000146216.11	-2.77489695055762	-0.0600911962440409	0.00552192013906033	0.0463963945538112	0.100167569898277	0.000147200104791518	0.000368417789915119	7	7	7	2.25790987864862
BBS12	4	122732702	122744943	ENSG00000181004.9	-2.77480752989299	-0.0387990384053467	0.00552343854031551	0.11584984967381	0.0863424648618963	0.000446620914082145	0.000963886533655112	74	75	75	2.25779047405349
RPL36AL	14	49618519	49620685	ENSG00000165502.6	-2.77220463647971	-0.0479098220942285	0.0055678022371593	0.0866560771571544	0.136571845640086	7.56284295442698e-06	2.62802762850871e-05	24	24	24	2.25431619883495
AC103736.1	11	45355371	45366121	ENSG00000254427.1	-2.77215280257343	-0.0765522279813098	0.00556868894983095	0.0306450051442358	0.0664628335900785	0.00218412769445813	0.00370254662101131	12	12	12	2.25424703981265
NUDT13	10	73110375	73131828	ENSG00000166321.13	-2.76805759327552	-0.0224399855854293	0.00563914893852437	0.253891404013586	0.321017828819088	3.59288607471121e-13	4.38309657586475e-12	45	45	45	2.24878643488051
THOC5	22	29505879	29555216	ENSG00000100296.13	2.76646605031544	0.0278096430206877	0.00566674849201335	0.227440536312241	0.390105251448837	2.10087456761189e-16	4.32509346014741e-15	61	62	62	2.24666606227551
ITPKC	19	40717103	40740860	ENSG00000086544.2	-2.76445358725548	-0.058494361900566	0.00570182180117059	0.0549260137713507	0.0972129687022102	0.000186722478660995	0.00045067113996145	18	18	18	2.24398635980411
NIPAL4	5	157460019	157474717	ENSG00000172548.14	-2.76244786822183	-0.0705391338681521	0.00573697226075812	0.033771361802223	0.0296175760775896	0.0427833444070594	0.0405131279822749	51	51	51	2.24131725000057
SRA1	5	140537340	140558252	ENSG00000213523.10	2.75984126860522	0.0548863231899466	0.00578294518780392	0.0485588271664017	0.0589810148565163	0.0039681928326306	0.00601513229086928	54	54	54	2.23785092402826
DCAF4	14	72926332	72959703	ENSG00000119599.16	2.75286874279357	0.0512732763908952	0.00590755761951418	0.0608244527462199	0.0622535650605558	0.00305577595872972	0.00485751143350241	23	23	23	2.22859203377261
U91328.1	6	25992662	26001775	ENSG00000272462.2	-2.75229749251053	-0.100177598049681	0.00591787344596597	0.0164810355539164	0.0336799671290099	0.030576244668518	0.0312814932439954	17	18	18	2.22783432648635
CCR6	6	167111807	167139696	ENSG00000112486.15	-2.7444807520538	-0.103786395668789	0.00606067085041784	0.0160579852408999	0.0658999974191145	0.00228441551396547	0.0038418759188438	3	3	3	2.2174793014922
ZNF589	3	48241100	48299253	ENSG00000164048.13	2.7361183883431	0.0342649208415507	0.00621686552647646	0.119686575058305	0.181219076535128	1.74799494224332e-07	8.31328744334804e-07	42	42	42	2.20642852651006
ZNF554	19	2819874	2835773	ENSG00000172006.11	-2.7344245319982	-0.0360199175041042	0.00624894182876816	0.135924009183091	0.304552110380397	1.9020158193517e-12	2.08032104671862e-11	38	38	38	2.20419351814946
RUSC1-AS1	1	155316863	155324176	ENSG00000225855.6	2.73215688564193	0.0731575678455106	0.00629211713468246	0.0305113922809487	0.0635483078091245	0.00275582529789316	0.00446118238020759	6	6	6	2.20120320110394
AC084757.2	15	48729080	48729844	ENSG00000259469.1	2.73019366853194	0.0695054782014587	0.00632971285704102	0.0263575730323314	0.0299983986834403	0.0414499780289127	0.0395714504813686	64	64	64	2.19861599099862
AC022730.4	8	70471134	70485687	ENSG00000253967.1	-2.72863914467104	-0.466357697602683	0.00635962537086568	0.000779826331585828	0.0308924557342697	0.0384863521786093	0.0373996119756853	25	25	25	2.19656846676633
INPP5B	1	37860697	37947057	ENSG00000204084.12	2.72621421312703	0.0254911830831013	0.00640654052101868	0.259075438564395	0.284322981484989	1.40106753900669e-11	1.33266714883727e-10	70	73	73	2.19337642261994
STX4	16	31032889	31042975	ENSG00000103496.14	2.70950533536878	0.0444649571564992	0.00673836213728017	0.0934835070107373	0.114740934676749	4.52675352448921e-05	0.00012946273478297	29	30	30	2.17144565260153
UNC50	2	98608579	98618515	ENSG00000115446.11	-2.7066936725611	-0.0528700437136378	0.00679569308660863	0.0489053939738205	0.0538195849696992	0.00599557116222224	0.00838606561607763	25	25	25	2.16776624337011
TMIGD3	1	111483348	111563962	ENSG00000121933.18	-2.70257506169353	-0.033230336595326	0.00688046470502221	0.15431027858419	0.238222190324085	1.09661879421265e-09	7.68998634646154e-09	32	33	33	2.16238222862331
UBA7	3	49805207	49813946	ENSG00000182179.12	-2.68944375903003	-0.0541059042275122	0.00715712060286223	0.0600877968439089	0.0509104749285759	0.00756957374895928	0.0101849974384019	19	19	19	2.14526166453592
ALDH8A1	6	134917390	134950122	ENSG00000118514.13	-2.68818513275947	-0.0220340016042489	0.00718415536812405	0.307211166531301	0.374902609506844	1.15659261048228e-15	2.10180007457955e-14	108	108	108	2.1436242839703
VPS8	3	184812143	185052614	ENSG00000156931.15	2.67123321055555	0.0453752952697075	0.00755731210622419	0.0856522828277896	0.17414723892472	3.20935978314147e-07	1.45098257770276e-06	22	23	23	2.12163264166843
AC100793.3	17	42683187	42699466	ENSG00000267765.1	2.66976565266751	0.0314787882634095	0.00759042029305584	0.15071065742453	0.0798845948213974	0.00074847802658295	0.00150155136216709	60	61	61	2.11973417589618
SPDYE5	7	75493625	75504304	ENSG00000170092.14	2.66846974445629	0.0380077822455141	0.00761976409895066	0.0996260107618185	0.110458605295164	6.40862996237724e-05	0.000176059874414256	28	34	34	2.11805847381918
AC105935.1	3	49903845	49916937	ENSG00000228008.1	2.66806572968578	0.0342769628901344	0.00762893314974252	0.137904762757336	0.0852478833336932	0.000487506358728765	0.00103915904078925	122	123	123	2.11753619069188
CDC42BPA	1	226989865	227318474	ENSG00000143776.18	2.66779038257302	0.0524981613803812	0.00763518777443104	0.0817780200441926	0.0551703693647181	0.00538122630828664	0.00768559716124141	37	37	37	2.11718027774358
HMGN4	6	26538405	26546254	ENSG00000182952.4	-2.6658879284358	-0.0487874434187817	0.0076785285552156	0.0766603512429972	0.148896412789633	2.71522613031027e-06	1.01677221275566e-05	22	22	22	2.11472199631958
EGFL8	6	32164583	32168281	ENSG00000241404.6	-2.66527329735564	-0.105390859686725	0.00769257783255704	0.0353301040631195	0.0307928661872156	0.0388053087740885	0.037607834791538	39	44	44	2.11392810092008
AMIGO1	1	109504175	109509738	ENSG00000181754.6	2.66375228065518	0.0340511509107029	0.00772744443099329	0.12678001059218	0.207969681452825	1.68427962997563e-08	9.63980282163935e-08	17	17	17	2.11196410931865
AF001548.2	16	15726674	15732993	ENSG00000263335.1	-2.65128147104906	-0.0220285398882237	0.00801869848364662	0.340195631959878	0.458109455141869	5.91049574040279e-20	1.90370661782038e-18	25	26	26	2.09589611640912
SLC2A8	9	127397138	127408424	ENSG00000136856.17	2.63474437187193	0.10316169846635	0.00842006690769487	0.0138990813836866	0.0673248022892825	0.00203901364529315	0.00349326858933056	12	13	13	2.07468445748762
PKN3	9	128702523	128720918	ENSG00000160447.6	-2.6346895378731	-0.0240720634736407	0.00842142713571849	0.241699599275302	0.226835094254682	3.10099224443593e-09	2.00035108938908e-08	83	83	83	2.07461430462296
AL645929.2	6	29871895	29873783	ENSG00000281831.1	-2.62748091564372	-0.0376060663533086	0.00860196668365968	0.202203624308311	0.18996364647315	8.1953895521226e-08	4.16483886568052e-07	175	182	182	2.06540224384782
TNKS2	10	91798312	91865276	ENSG00000107854.5	-2.6265738792613	-0.0436122815591341	0.00862492671504485	0.0812003022827627	0.0596942089606891	0.0037484774580664	0.00576250409701028	113	113	113	2.0642445863865
IFNG-AS1	12	67989445	68234686	ENSG00000255733.5	-2.62501944038953	-0.0315103262105645	0.00866440201255464	0.15325079546303	0.301891104044202	2.48112458316137e-12	2.65161976767998e-11	22	22	22	2.06226140543817
CERS4	19	8206736	8262421	ENSG00000090661.11	-2.62137601332125	-0.0477373886890333	0.00875756111059589	0.070712092697314	0.052234871083755	0.00680701899657943	0.00932279541796806	36	37	37	2.05761682347622
HOXB-AS2	17	48557262	48560333	ENSG00000239552.2	-2.6178185827668	-0.038468786662146	0.00884938390257898	0.0915415904443114	0.0645140689951312	0.00255146178470995	0.00420320060451185	52	52	52	2.05308696399417
RNPEPL1	2	240565804	240581372	ENSG00000142327.12	-2.61773960588673	-0.469730539163889	0.00885143214098138	0.000626035776789959	0.0280653645261157	0.0486969946166878	0.0450247091820157	3	3	3	2.05298645578736
AC067930.3	8	143632071	143633756	ENSG00000254812.1	2.61561514805012	0.0400492201735192	0.00890668838856473	0.0861951823915864	0.182153385813687	1.61262838963532e-07	7.71624136328763e-07	18	18	18	2.05028374174449
BTBD16	10	122271306	122338162	ENSG00000138152.8	2.59985459570938	0.0317019408423374	0.00932632683818882	0.139336996592469	0.224076548881921	3.98068362182244e-09	2.51229165291102e-08	31	31	31	2.0302893689014
MIR6891	6	31355224	31355316	ENSG00000277402.1	-2.59677513753826	-0.0276497252412892	0.00941035061270833	0.433631405871202	0.502914759555235	1.52939112612059e-22	7.51863624352755e-21	93	94	94	2.02639419524141
ATP6V0D1	16	67438014	67481237	ENSG00000159720.11	-2.59539778466604	-0.0432284756364057	0.00944815009368638	0.0730424225203846	0.0465883727659666	0.0107127581523721	0.013525741479858	27	27	27	2.02465321612041
NPIPA1	16	14922802	14952060	ENSG00000183426.16	-2.58932282987834	-0.0138598016635832	0.00961648934360311	0.549995805677059	0.519026218460188	1.57637440967687e-23	9.94882449231326e-22	117	126	126	2.01698344531852
ATP13A4	3	193402077	193593111	ENSG00000127249.14	-2.58747763299048	-0.0288286740764454	0.00966814722839221	0.167740110228896	0.241756035137164	7.91964023372625e-10	5.66417137936849e-09	76	76	76	2.01465674469473
AC012645.2	16	30107675	30110541	ENSG00000261367.1	2.58736475393109	0.0514430626346134	0.00967131538975819	0.0511235230441087	0.154969309819267	1.63225909541792e-06	6.3952415874109e-06	3	3	3	2.01451445376985
SLITRK5	13	87672615	87696272	ENSG00000165300.7	2.57899990090033	0.365208635953493	0.0099086815102803	0.0011072990517142	0.031690003032262	0.0360279346894172	0.0354159136074184	4	4	4	2.00398413067165
RIN3	14	92513774	92688994	ENSG00000100599.15	2.57677254287142	0.0599495644194068	0.00997275511841387	0.0473453995964835	0.0878529881972334	0.000395746098610861	0.000869764786925094	28	28	28	2.00118484495523
AL645939.4	6	29751965	29752207	ENSG00000272236.1	-2.57220471705654	-0.0592783211947461	0.0101053117955976	0.077515069285024	0.0641978371982991	0.00261665015420236	0.00429535003224898	50	51	51	1.99545028194893
FKRP	19	46746046	46776988	ENSG00000181027.10	2.56922668518705	0.0384624259586269	0.0101925758846112	0.092421619806251	0.141226430215626	5.1431396534101e-06	1.83423615725595e-05	32	32	32	1.99171604650369
ANKK1	11	113387791	113400418	ENSG00000170209.4	-2.56711085599307	-0.0441713150492449	0.0102549821915188	0.0739452048644208	0.161882850846764	9.11282097468547e-07	3.77300909422624e-06	26	26	26	1.98906508947717
NBAT1	6	22134957	22147193	ENSG00000260455.1	-2.56528449058533	-1.34365602519992	0.0103091240347547	0.000108269010218587	0.0823407756508465	0.000615099002098166	0.00126661925378766	1	1	1	1.98677823510778
AL359711.2	6	109382795	109383666	ENSG00000260273.1	2.5616651324998	0.0332488088406446	0.0104171705788683	0.126516589449735	0.209082813429103	1.52576138706658e-08	8.7972252926212e-08	42	43	43	1.98225022430402
ZNF514	2	95147330	95165413	ENSG00000144026.11	-2.55068534903642	-0.0288427946853958	0.0107511340130241	0.171439020470288	0.190427530238403	7.87106891560617e-08	4.01750785003901e-07	75	92	92	1.96854572462056
LINC00623	1	120913275	121009291	ENSG00000226067.6	-2.52885074144185	-0.194833025007354	0.0114436681590062	0.00698106251262758	0.131124898055474	1.18528284220863e-05	3.92040933114843e-05	20	119	119	1.94143474426087
CYP2C8	10	95036772	95069497	ENSG00000138115.13	2.52876089911097	0.0407025147760373	0.0114465976698623	0.0816768556579405	0.216223630485555	8.06904353858874e-09	4.86883673033363e-08	49	50	50	1.94132358168933
SLFN5	17	35243036	35273655	ENSG00000166750.9	-2.52373153829621	-0.0487636459704069	0.0116116565931858	0.0588410887527627	0.0997980552703479	0.000151647356914553	0.000377726701730883	34	34	34	1.93510581661317
AC087222.1	17	82918282	82918785	ENSG00000262663.1	-2.5229921862735	-0.0344811791791272	0.0116360986523157	0.155623595193716	0.217003843243788	7.52415236795262e-09	4.5755201768271e-08	25	33	33	1.93419260540584
AC136475.5	11	327171	330122	ENSG00000255328.1	-2.5172452243215	-0.0217567293850607	0.0118276476243745	0.302008306886323	0.192975003151885	6.30345877420547e-08	3.29664035867352e-07	92	98	98	1.92710162268746
RHOA	3	49359145	49412998	ENSG00000067560.10	2.51705685512547	0.058741717261257	0.0118339731164025	0.0461116877429829	0.0905569904242456	0.000318651896870747	0.00071789564570559	23	24	24	1.9268694216579
NPEPPS	17	47522942	47623276	ENSG00000141279.15	-2.51299550957505	-0.0350171471686517	0.0119710858653545	0.111415473130598	0.10596814750625	9.21779896525812e-05	0.000241852924387509	29	29	29	1.92186645410965
AL513550.1	6	99424922	99431373	ENSG00000228506.1	-2.50842035830468	-0.0182376301875742	0.0121272302543986	0.379801607768311	0.514813478510711	2.8761603449908e-23	1.70031785774563e-21	31	31	31	1.91623837659298
ENOX1	13	43213518	43786908	ENSG00000120658.13	2.50806125094846	0.0552904740257217	0.0121395622122843	0.0494573180386568	0.0686321493550508	0.001837115700778	0.00320024927645149	35	35	35	1.91579697489317
KRI1	19	10553078	10566037	ENSG00000129347.19	-2.50361149667226	-0.0389079503031142	0.0122932939608949	0.112640632533598	0.178937179769579	2.12762392348683e-07	9.98655958159173e-07	22	22	22	1.91033173327572
NDUFS5	1	39026318	39034636	ENSG00000168653.10	-2.50304715644054	-0.0224831874377877	0.0123129137199993	0.276278525480803	0.412281067382978	1.61795668012196e-17	3.8552711757098e-16	50	52	52	1.90963916373948
AL355488.1	1	110370154	110373003	ENSG00000273373.1	-2.49975623921851	-0.993468567176768	0.0124278786802487	0.000195724058534008	0.0276612612303208	0.0503722194595359	0.0462005137582406	14	14	14	1.90560299493716
TOGARAM2	2	28956611	29061373	ENSG00000189350.12	2.49861134054703	0.0187290175292733	0.0124680969169327	0.361454209402385	0.245881724950589	5.40650620100445e-10	3.97012063196632e-09	113	113	113	1.90419983052693
SNHG7	9	136721366	136728184	ENSG00000233016.6	-2.49229164932711	-0.0455719809632332	0.0126921770876037	0.0453806346560768	0.0752305578760387	0.00108528397866666	0.00205956684226562	33	34	34	1.89646387703549
TARDBP	1	11012344	11026420	ENSG00000120948.16	-2.48592177613444	-0.0512686696746613	0.0129216364994154	0.0596859311470357	0.0428026140702192	0.0145397201077287	0.0173270606702572	40	40	40	1.88868248033025
RFT1	3	53088483	53130462	ENSG00000163933.9	-2.48568551066081	-0.0297983282942523	0.0129302175370595	0.162063643180374	0.288893476056335	8.96523023972356e-12	8.74117967215055e-11	39	40	40	1.88839416851869
ATP6AP1L	5	82279462	82386977	ENSG00000205464.11	-2.48072427995116	-0.0211339211802347	0.0131115749580354	0.233406057540117	0.415436715096045	1.11481549733982e-17	2.74027096796574e-16	26	26	26	1.88234513786737
HCG9	6	29975112	29978410	ENSG00000204625.10	2.47872328365815	0.101543865310748	0.0131853554950971	0.0236716225582721	0.0399227768777677	0.0183614702505694	0.0209001811135234	13	15	15	1.87990815654345
GRK4	4	2963608	3040747	ENSG00000125388.19	2.47784822669191	0.0283596906258702	0.0132177357123518	0.152470868190792	0.280693211168288	1.99351184535829e-11	1.85834014071114e-10	48	48	48	1.87884293606483
ZNF503-AS1	10	75269819	75373500	ENSG00000226051.6	-2.4673188284709	-0.0457847206811096	0.0136129088823163	0.0668813713412003	0.125671556264309	1.85494527084863e-05	5.87729825215154e-05	31	31	31	1.86604906241216
AC022382.1	3	9812762	9813097	ENSG00000269886.1	2.46638936146892	0.0893588144409219	0.0136482884890502	0.0229600062374754	0.0959061748424499	0.000207409657088999	0.000493209693071035	5	5	5	1.86492180623235
AC016395.1	10	68233251	68242379	ENSG00000233590.1	-2.46219802125481	-0.0456933778274732	0.01380884026526	0.0721867021708631	0.0844836501138646	0.000518241027541197	0.00109397905722312	37	41	41	1.85984279408956
AC106795.2	5	177950335	177963960	ENSG00000249684.5	2.45745119585944	0.0720626604359283	0.0139926821695694	0.0318074300479631	0.107246009392394	8.31284385789694e-05	0.000220712991354799	8	9	9	1.85409903034056
FAM135B	8	138130023	138496822	ENSG00000147724.11	2.45679038269161	0.0721923509470916	0.0140184456654474	0.0273252500998274	0.0407569718526205	0.0171594960189019	0.019792509621256	8	8	8	1.85330013732095
PPM1B	2	44167969	44244384	ENSG00000138032.20	2.45289088843025	0.0585840362559754	0.0141713316899716	0.0432743850415825	0.0359321374134128	0.0254189741524897	0.0270169329574345	38	38	38	1.84858933687804
INTS11	1	1311585	1324691	ENSG00000127054.20	2.45176730560348	0.0284390050725806	0.0142156557533989	0.123862329937982	0.100620036026554	0.000141930553249109	0.000356566566500398	41	41	41	1.84723310195919
PCNX1	14	70907405	71115382	ENSG00000100731.15	2.45050172032404	0.0285578599339935	0.0142657280927524	0.150476931074371	0.0987738504318283	0.000164683818516635	0.000406173070050993	64	64	64	1.84570605796447
CNOT2	12	70242994	70354993	ENSG00000111596.11	-2.44894041485565	-1.16014424838436	0.0143277148078724	9.76402087815908e-05	0.062690244859544	0.00295112083620355	0.00471522357914897	2	2	2	1.84382307167326
BTNL2	6	32393963	32407128	ENSG00000204290.10	2.44092410005679	0.0538546801726085	0.0146497333723084	0.0922057557074244	0.124831933292842	1.98703279491767e-05	6.22820472621263e-05	39	41	41	1.83417027947294
LAMC1-AS1	1	183138402	183141282	ENSG00000224468.3	2.43954127079996	0.0953553479726754	0.0147059227723703	0.0126807212134911	0.050250195160202	0.0079813845341842	0.0106340575895404	57	57	57	1.83250771904029
ATG10	5	81972025	82276857	ENSG00000152348.15	-2.43762935181348	-0.0353331491487411	0.0147839238749441	0.0847246385409082	0.257360496330933	1.85019094603884e-10	1.47961190659866e-09	39	41	41	1.83021028237781
ZNF540	19	37551406	37614097	ENSG00000171817.16	-2.42910300195908	-0.0616321477673288	0.0151362314931184	0.0364508464052931	0.0404468170330146	0.0175967344719585	0.0201871537889247	25	25	25	1.81998223880333
BRWD1-AS2	21	39313935	39314962	ENSG00000255568.3	2.42776227567819	0.0714887560371417	0.0151922976978771	0.0238309132949159	0.0548352704069834	0.00552745459857454	0.00786797673115498	18	18	18	1.81837653804996
NBPF26	1	120723923	120841481	ENSG00000273136.6	-2.4238419365349	-0.0968112121996073	0.0153572880980567	0.0217732835330819	0.475645979018892	6.0960846442992e-21	2.47569569461828e-19	25	72	72	1.8136854684212
ZNHIT3	17	36486629	36499310	ENSG00000273611.4	-2.41749293329529	-0.0825139752748608	0.0156278374432059	0.0216005695423164	0.0477153645389102	0.00978399732429493	0.0125983332600798	18	18	18	1.80610111484461
RUFY2	10	68341107	68407294	ENSG00000204130.12	2.41737871624538	0.0402584538653071	0.0156327427186702	0.0858517005290755	0.106357200303572	8.93239117113866e-05	0.000235352043925295	68	68	68	1.80596481960806
SRSF9	12	120461668	120469793	ENSG00000111786.8	2.40372505080463	0.0623682891011628	0.0162289742805364	0.0302703481207128	0.0502170089512964	0.00800266947744935	0.0106572027345434	10	10	10	1.78970892800988
PLGRKT	9	5357973	5437878	ENSG00000107020.9	2.40322883690044	0.0360102620566251	0.0162510144148589	0.0941512008854219	0.206275928773012	1.957181662777e-08	1.10929751374364e-07	14	14	14	1.78911952446817
NCMAP	1	24556111	24609328	ENSG00000184454.6	-2.39690307360164	-0.0850651030299313	0.0165342968135718	0.0175026215597202	0.0510872268640364	0.00746301958273682	0.010067731643192	11	11	11	1.78161427044967
BLK	8	11486894	11564604	ENSG00000136573.12	2.3921635870327	0.108199290328322	0.0167493751318709	0.0131641087145311	0.0325073129106644	0.0336766086810861	0.0337455515129493	9	9	9	1.77600139052818
ZC3H3	8	143437655	143541453	ENSG00000014164.6	2.38383328359432	0.0227339649143765	0.0171333623025706	0.247803742745452	0.43041304208625	1.8521022656446e-18	4.97118388322571e-17	37	37	37	1.7661574014149
MINCR	8	143280161	143281690	ENSG00000253716.5	-2.38170260918848	-0.0379720988727089	0.0172328080078884	0.0818904321606158	0.115334744101102	4.31336891786502e-05	0.000124196646046933	26	27	27	1.76364395047017
AC004466.3	12	47788426	47788971	ENSG00000276691.1	-2.37789185973012	-0.063221004302416	0.0174119314497527	0.0310562636198015	0.0523709900072093	0.00673317259136969	0.00924335325339292	11	11	11	1.75915305131551
RBFADN	18	80046900	80095482	ENSG00000261126.7	2.36907836501759	0.0331054265453631	0.0178324746334772	0.115224904031884	0.201602293057077	2.95769684889933e-08	1.62318571408752e-07	22	22	22	1.74878838508654
FKBP1B	2	24049701	24063681	ENSG00000119782.13	2.36145786849308	0.0635285572432993	0.0182032401899538	0.033616346342018	0.0897562406604101	0.000339776945135972	0.000759969932730123	99	99	99	1.73985130040126
LYG1	2	99284238	99304742	ENSG00000144214.9	-2.36104277961184	-0.0202168258346156	0.0182236282574439	0.250848160849395	0.290467508598571	7.68268293062635e-12	7.56970023425643e-11	72	72	72	1.73936515231828
SCAPER	15	76347904	76905444	ENSG00000140386.12	2.35869777180699	0.0342135467361514	0.0183391847870809	0.0905006030099881	0.155306968015021	1.58658761590743e-06	6.24319841363698e-06	28	28	28	1.73661997348286
HDGFL3	15	83112738	83208018	ENSG00000166503.8	2.35511077260172	0.0344040606792845	0.0185171847729887	0.10227693359995	0.0666121984110751	0.00215826140849903	0.00366535011297507	44	46	46	1.7324250398189
KLF7	2	207074137	207167267	ENSG00000118263.14	2.35174522013466	0.0878138160622577	0.0186855686796918	0.0172838586381572	0.0350397922297294	0.0273461271041472	0.0286291014826375	5	5	5	1.72849368022302
LINC01270	20	50292720	50314922	ENSG00000203999.8	2.34569635465012	0.0512026151475334	0.0189915722821204	0.0490505230632696	0.0766074114638454	0.000972346931665861	0.00187805827809476	12	12	12	1.72143907922387
AC053513.1	12	22460519	22463914	ENSG00000256973.1	2.33640823939316	0.474905898317176	0.0194699749391048	0.000576201543566912	0.0696784107958939	0.00169003843104814	0.00299316434959964	6	6	6	1.71063460748436
PKD2L1	10	100288154	100330486	ENSG00000107593.16	-2.32722060264937	-0.0674029090297404	0.0199535270242589	0.0178543895199007	0.0600517040892714	0.00364298061592071	0.00562898988715629	5	5	5	1.69998032645412
PTPN12	7	77537275	77640071	ENSG00000127947.15	-2.32134981067649	-0.0428331660307132	0.0202679719459132	0.0685592596192159	0.10090408318465	0.000138718623187591	0.000350192753050736	45	45	45	1.69318970551337
RETREG3	17	42579513	42610623	ENSG00000141699.10	-2.31953246528071	-0.0567594517103334	0.0203661829095254	0.0341940573128457	0.0496192398585536	0.00839603403239171	0.0110893488845894	9	9	9	1.69109036013433
AP001816.1	4	101347780	101348883	ENSG00000254531.1	-2.31946530021706	-0.0671541563634444	0.0203698205103159	0.026806334695805	0.0598497232229766	0.00370221349081774	0.00570264550513204	23	23	23	1.69101279779035
AC136475.1	11	318640	325631	ENSG00000251661.3	-2.31894993456905	-0.0456546302761067	0.0203977511240687	0.0708564286239051	0.117406562385603	3.6440342325656e-05	0.000106968617209936	18	19	19	1.69041771140965
MTRF1L	6	152987362	153002685	ENSG00000112031.15	2.31719961773749	0.0177183544655173	0.0204928603491494	0.355225371651355	0.508688399979863	6.83202271397684e-23	3.71017985909786e-21	30	30	30	1.68839741948296
PEAK1	15	77100656	77420144	ENSG00000173517.10	2.31296611349424	0.0519631709322805	0.0207245023131593	0.0447876892143751	0.0955692832882801	0.000213102277031764	0.000504946747524816	21	21	21	1.68351588998125
TADA1	1	166856510	166876327	ENSG00000152382.5	2.31186408746606	0.0506725359281239	0.0207851743356517	0.0463086797854893	0.0729251021823704	0.0013044530663142	0.00240892756836271	34	35	35	1.68224632849748
CD52	1	26317957	26320523	ENSG00000169442.8	-2.30869348074086	-0.0405756095818318	0.0209605963670246	0.0644971106050199	0.0373062045675424	0.0227197046940408	0.0247915126730752	30	31	31	1.67859636504597
AP2S1	19	46838136	46850992	ENSG00000042753.11	-2.3076753616333	-0.535980679764211	0.0210171994450025	0.000417165336965219	0.0534133583940724	0.00619379274919483	0.00861173740731282	1	1	1	1.6774251544644
DESI1	22	41598028	41621096	ENSG00000100418.7	2.30506257804943	0.0826565543315936	0.0211630689473785	0.0194540331076507	0.031730517668987	0.0359074727381099	0.0353272409858292	9	9	9	1.67442135316485
CETP	16	56961850	56983845	ENSG00000087237.10	2.30275823310438	0.0415615866635499	0.0212924497156085	0.0683422251663536	0.168123959991046	5.36652912275743e-07	2.32282322121053e-06	14	14	14	1.67177436971398
IL17RD	3	57089982	57170306	ENSG00000144730.17	-2.30049362966342	-0.0382821549245129	0.0214202697819171	0.0947522798045408	0.0512322723669626	0.00737671086574822	0.00997434857134935	62	64	64	1.66917506366009
S1PR4	19	3172346	3180332	ENSG00000125910.5	-2.29684759155825	-0.600086831144467	0.0216274655609188	0.000457390664406898	0.0464124888961436	0.0108655545130114	0.0136816720096018	2	2	2	1.66499437087058
TERT	5	1253147	1295069	ENSG00000164362.18	2.29632800829864	0.246609446549009	0.0216571338272375	0.00192008711906869	0.0302267120084092	0.0406713446194707	0.0390355712525623	9	9	9	1.66439901979653
AL158151.4	9	129170434	129170940	ENSG00000268707.1	-2.29124644843845	-0.0572997007776527	0.0219491639217578	0.0385196332325831	0.0932472326528477	0.000256794512841087	0.000593715631480976	6	6	6	1.65858201806799
FLRT1	11	64103188	64119173	ENSG00000126500.3	-2.29064332799007	-0.0734122772951798	0.0219840508216218	0.0242310370355129	0.0283724586561733	0.0474628584957685	0.0441037501728006	13	13	13	1.65789228063927
DNPH1	6	43225629	43229484	ENSG00000112667.12	-2.28993793861742	-0.0334898869930539	0.0220249145607057	0.10099645569084	0.0507856513808983	0.00764574680480814	0.0102726917682098	65	65	65	1.65708576763265
PCDHB15	5	141245349	141249365	ENSG00000113248.5	-2.28979006561383	-0.0294728022189439	0.022033489328375	0.120888730052124	0.0270753664128502	0.0529087661552025	0.0479737812608983	101	103	103	1.65691672045886
AC104561.3	8	23493009	23494198	ENSG00000253986.1	2.28577267103307	0.0470287113562717	0.0222675612808296	0.0626718419384175	0.0428451063951782	0.0144898435480334	0.0172852650388074	21	22	22	1.65232734382243
TGM1	14	24249114	24264432	ENSG00000092295.11	2.28145205726037	0.0286846797884438	0.0225217105984891	0.129432547424982	0.204865748991903	2.217357804671e-08	1.24467671716401e-07	42	42	42	1.64739862646408
FDPS	1	155308748	155320666	ENSG00000160752.14	2.28022238585618	0.0604098945414586	0.0225945022999727	0.0270436244626394	0.0296232157964494	0.0427632765079109	0.0405105525847466	17	17	17	1.64599722064197
AP000766.1	11	107312132	107316271	ENSG00000261098.1	-2.27467160629688	-0.0437790754120231	0.0229256370096111	0.0519868019824194	0.0916689872605695	0.000291465532209604	0.000665312506953997	27	28	28	1.63967858822433
MAP3K3	17	63622415	63696303	ENSG00000198909.7	-2.274641831082	-0.0336667525680244	0.0229274245728722	0.0985225743837989	0.135330139482901	8.38004744477777e-06	2.88197905818714e-05	46	47	47	1.63964472663106
EDAR	2	108894471	108989372	ENSG00000135960.9	2.27430443455027	0.0614683358934709	0.0229476887274701	0.03273516490046	0.0320392975332424	0.035002950158342	0.0347004940837587	13	13	13	1.63926104971076
TMEM128	4	4235542	4248212	ENSG00000132406.11	2.27381914250043	0.05614854851713	0.0229768628194247	0.0263274793086516	0.0358720943254201	0.025544160677161	0.0271256732163998	27	30	30	1.63870926865126
DOCK8	9	214854	465259	ENSG00000107099.15	-2.27049679012408	-0.027183365500871	0.0231774578310641	0.162934197610442	0.219768816800457	5.86991140825408e-09	3.62142737680318e-08	66	68	68	1.63493420040376
VPS9D1	16	89707134	89720986	ENSG00000075399.13	2.26455211171435	0.0420671935248046	0.0235401784493951	0.0686227467925523	0.150128158099214	2.4494969891448e-06	9.2406044093428e-06	20	20	20	1.6281902492541
MYDGF	19	4641374	4670370	ENSG00000074842.7	2.26370094769927	0.0834033650960176	0.0235925141705515	0.0173712146126796	0.0474648625541139	0.00998313399555309	0.0127982869217408	4	4	4	1.62722577542574
TMEM229B	14	67447084	67533739	ENSG00000198133.8	-2.26316526804153	-0.0670212342382966	0.0236255033729768	0.0241406591150539	0.0637728192138931	0.00270689975332536	0.00440181564980355	18	18	18	1.6266189294948
LINC01068	13	79566727	79571436	ENSG00000227676.3	2.26257248128941	0.0476068410796954	0.0236620560951498	0.0448756584749793	0.0414416804169071	0.0162329956901277	0.0189341941879721	26	26	26	1.62594752040206
MGRN1	16	4616493	4690974	ENSG00000102858.12	2.25263900752558	0.019397206119098	0.0242819195149991	0.29174389159682	0.393927523914658	1.35934237662607e-16	2.87263663960529e-15	58	58	58	1.61471698473759
LINC01393	7	115078958	115126314	ENSG00000225535.6	2.24795461197161	0.056699830509547	0.0245790842552621	0.0366529404812028	0.0405796744734502	0.0174080662027615	0.0200191801917021	19	19	19	1.6094343016894
ANKRD45	1	173609561	173669862	ENSG00000183831.6	2.24606380480432	0.0460617984001397	0.0246999213300316	0.0559009954480791	0.0431951142333934	0.0140855702753678	0.0168979548047139	38	38	38	1.6073044299787
CACNB1	17	39173456	39197703	ENSG00000067191.15	2.23994327272509	0.0455965151731202	0.0250946058707096	0.0775564464350479	0.052512200800246	0.00665741705488611	0.00915550271735633	42	43	43	1.60041962084346
MROH8	20	37101226	37179588	ENSG00000101353.14	-2.2362688187866	-0.0405395719407966	0.0253341676606537	0.0593425721308691	0.0468632259845804	0.0104783278422678	0.0132908363754473	29	29	29	1.59629335963158
MFSD13A	10	102461395	102477045	ENSG00000138111.14	2.23090497079245	0.0200195432884286	0.0256874244096261	0.279126536899657	0.369643370346287	2.0672018674709e-15	3.61589441493572e-14	69	70	70	1.59027943877618
TRPV4	12	109783085	109833401	ENSG00000111199.10	-2.22634899354802	-0.0874829506732794	0.0259908141634587	0.0144978682230238	0.0531646592070072	0.00631839233279019	0.00874851541498424	6	6	6	1.58518011599112
ZBTB24	6	109462594	109483237	ENSG00000112365.4	2.22551049441684	0.0673345196837037	0.0260469874151887	0.0253762697135154	0.0371948841013912	0.0229270215910525	0.0249768847355325	9	9	9	1.58424249979703
NFE2L1	17	48048329	48061487	ENSG00000082641.15	2.22361330065271	0.0717602985315135	0.0261744729019356	0.025946489447502	0.0714276400185094	0.00146995798482933	0.00264654366110536	18	18	18	1.58212205532575
AC136475.2	11	310139	311141	ENSG00000254910.1	2.22224642485261	0.0434054318106776	0.0262666566036192	0.0676478141546935	0.095515158088212	0.000214031222421403	0.000505864618611699	18	18	18	1.58059520361311
FBLL1	5	168529116	168530634	ENSG00000188573.7	-2.21677840758509	-0.0280774669910553	0.0266382377285263	0.146855618750419	0.324741765671042	2.45150095639837e-13	3.09438577640257e-12	9	9	9	1.5744945096103
AP000785.1	11	76190725	76195071	ENSG00000254933.1	2.21369521631162	0.0581664140303109	0.0268497522373501	0.0327618404988049	0.127480995991576	1.59913397620005e-05	5.15775135702205e-05	4	4	4	1.57105971750439
C1GALT1	7	7156934	7248651	ENSG00000106392.10	2.20923637022809	0.0243991744669146	0.0271582043727802	0.18307121943455	0.258388662902036	1.67949696554327e-10	1.35236942396311e-09	40	41	41	1.56609894782205
AC105020.5	15	75645020	75645442	ENSG00000274515.1	-2.20463999643834	-0.0345026450364648	0.027479366783323	0.0945121677764363	0.0477390909126832	0.00976534562292966	0.0125847195854924	43	44	44	1.5609932790971
THOP1	19	2785460	2815807	ENSG00000172009.14	-2.20082460562697	-0.0497469046378996	0.0277484429717875	0.0448464237952407	0.0603718497068553	0.00355103699548726	0.00551342508886348	40	40	40	1.55676138110824
RFX3-AS1	9	3526723	3691814	ENSG00000232104.3	-2.20019938746692	-0.0293309958881843	0.0277927517508933	0.173563263874463	0.14568753912999	3.54894690079193e-06	1.30303626674555e-05	88	88	88	1.55606845174494
AC125807.2	12	3041437	3044950	ENSG00000250899.3	-2.19918163863501	-0.457094179409299	0.0278650093916695	0.000479103839526371	0.0487649457022927	0.00899236770278468	0.0117310029410973	2	2	2	1.55494080623242
GPR1	2	206175316	206218047	ENSG00000183671.12	2.19623875301471	0.0328262481909564	0.0280748589446255	0.107664395416082	0.123090778429832	2.29136647418924e-05	7.08229811146147e-05	52	53	53	1.55168241706916
LINC01267	3	14348451	14352568	ENSG00000251576.1	2.19450059474571	0.0314057699564757	0.0281994412383394	0.12488122219282	0.170926858084103	4.22629777551647e-07	1.85857328209228e-06	41	41	41	1.54975949698241
MCM9	6	118813442	118935162	ENSG00000111877.17	2.19089961051941	0.420256243969155	0.0284590579397658	0.001028582036502	0.0276133218595095	0.050574909621674	0.0463591047047415	1	1	1	1.54577948015942
ABCD4	14	74285423	74303056	ENSG00000119688.20	2.18906320651044	0.103515682654122	0.0285922463163433	0.00766264261742834	0.0323352690050355	0.034158036933422	0.0340799050290109	10	10	10	1.54375172346434
AC092159.2	2	677186	697371	ENSG00000233296.1	2.18767836960722	0.0386441495963665	0.0286930387459172	0.0683588883562807	0.145136384592158	3.71569956560255e-06	1.35467643170303e-05	20	20	20	1.54222345521517
TYROBP	19	35904401	35908295	ENSG00000011600.11	2.18681318934714	0.0265455646775987	0.0287561642323751	0.109107318546642	0.0608584225533931	0.00341573534361425	0.00534063753961656	54	54	54	1.54126904470821
LRMDA	10	75431453	76560167	ENSG00000148655.14	-2.18283278934355	-0.0430878552367803	0.0290481260370053	0.0592151803415251	0.148923034121326	2.70919218831523e-06	1.01546716604842e-05	10	10	10	1.53688187972938
ADAT2	6	143422832	143450673	ENSG00000189007.15	2.18257536924825	0.0621427702495665	0.0290670952912587	0.0235310871163765	0.0731077116704811	0.00128558801439597	0.00237870104726171	63	63	63	1.53659836561544
SLC29A3	10	71319258	71381423	ENSG00000198246.7	2.18036254103246	0.0469026648412741	0.0292305985179286	0.0544940717166952	0.0668267506760589	0.00212164179784009	0.00360840804992222	32	32	32	1.5341622920537
FNTB	14	64986720	65062652	ENSG00000257365.7	-2.17972295381305	-0.0273355707948446	0.0292780040304392	0.153683243467978	0.0903571226826321	0.000323799090465721	0.000728788710823518	90	91	91	1.53345853376505
ZFP90	16	68530090	68576072	ENSG00000184939.15	2.16896717629505	0.0493037140888017	0.030085175979775	0.0359774581123864	0.0822195946558654	0.000621085857393896	0.0012755729265759	11	11	11	1.5216474438093
AC005730.2	17	20008051	20009234	ENSG00000261033.1	2.16614127159119	1.05215480186377	0.0303003932468747	0.000109161542861782	0.0284073493092565	0.047324719453343	0.044001652117706	1	1	1	1.51855173506735
PROSER3	19	35758143	35771028	ENSG00000167595.14	2.16315216524697	0.0829290501459822	0.0305294780036197	0.0133917415484432	0.0348021566368431	0.0278842084804263	0.0291271347159347	7	7	7	1.51528062125278
CASP4	11	104942866	104969436	ENSG00000196954.13	2.1628819479201	0.0316477139954364	0.0305502605561608	0.100828092195109	0.125637491211337	1.86013094280036e-05	5.88426655746619e-05	47	47	47	1.51498508140767
APIP	11	34853094	34916499	ENSG00000149089.12	2.16242937891076	0.0137865971188314	0.03058509508761	0.475664604715936	0.541004512180557	6.27265192606939e-25	5.3263857091948e-23	194	194	194	1.51449016496313
TAF1C	16	84177847	84187070	ENSG00000103168.16	-2.16162818808896	-0.0172603134848527	0.0306468469208678	0.320019130295835	0.341474293631315	4.29050146143575e-14	5.99937073973056e-13	63	63	63	1.51361420092726
AC021739.3	15	85754941	85756237	ENSG00000259416.2	2.15979548920012	0.0312451628665672	0.0307885050053057	0.10481772135487	0.157386664754081	1.33188356553605e-06	5.33015105792703e-06	33	33	33	1.5116113985833
TMEM19	12	71686087	71705046	ENSG00000139291.13	2.15925950266379	0.0340777057628168	0.0308300400794476	0.103806602058151	0.0602872533397706	0.0035751036797914	0.00553606801418289	73	74	74	1.51102591068473
TRAPPC12-AS1	2	3481242	3482409	ENSG00000225234.1	2.15659536410582	0.0290632185615214	0.0310372060716119	0.149424661091225	0.235456095427961	1.41344718122868e-09	9.62275838960116e-09	31	31	31	1.50811738027126
TEX264	3	51662693	51704323	ENSG00000164081.12	2.15647720216651	0.0446776837739128	0.0310464220644778	0.0501943540694254	0.110871752251738	6.19752215075045e-05	0.000171267712121656	46	47	47	1.50798844273985
TNFSF10	3	172505508	172523507	ENSG00000121858.10	-2.15555227530299	-0.667018763391142	0.0311186425449346	0.000176416705819679	0.0774503170893267	0.000909075204404061	0.00177790930544455	6	6	6	1.50697935603011
GZMK	5	55024253	55034570	ENSG00000113088.5	2.15312194824219	0.184197284584805	0.0313090957397896	0.00202370253235242	0.038776010305596	0.0201554694561224	0.0225221872442442	1	1	1	1.50432947536905
ATG4B	2	241637213	241673857	ENSG00000168397.16	2.14884374931577	0.0749167592503808	0.0316467880627215	0.0326169927763117	0.0377854810683193	0.0218488078199797	0.0239587534168445	35	35	35	1.49967036139455
SMAD9	13	36844831	36920765	ENSG00000120693.13	2.14868760108948	0.467629292826275	0.0316591722125116	0.000456580282099591	0.0507939668164717	0.00764064837968485	0.0102717517121273	1	1	1	1.49950044475598
LINC01993	17	78261349	78278492	ENSG00000204277.1	2.1484507720499	0.0160409769050616	0.0316779631068709	0.412300115377525	0.124192390791905	2.09385771547327e-05	6.51494250769041e-05	116	116	116	1.49924275132136
POM121C	7	75416787	75486271	ENSG00000272391.5	2.1473857104175	0.0520942661158628	0.0317625873155184	0.0430400606664907	0.0723299688731423	0.00136787515118652	0.00250230220505022	35	39	39	1.49808412806214
GCG	2	162142873	162152404	ENSG00000115263.14	-2.14497774905044	-0.0434484393190098	0.031954626084374	0.0613103010450649	0.0297317922522603	0.0423788279070908	0.0402279546125341	61	61	61	1.49546625996312
CRAT	9	129094810	129111189	ENSG00000095321.16	2.14333513027214	0.0268243140232994	0.0320861978825334	0.12573411010703	0.0627214264684429	0.00294378673945053	0.0047115648191476	56	56	56	1.49368174243908
A2M	12	9067664	9116229	ENSG00000175899.14	-2.14328662869655	-0.0470977378524428	0.0320900898475215	0.0437145609179245	0.0413866554250001	0.0163055321979535	0.0189951634659059	37	38	38	1.49362906694226
AL353616.2	9	68541036	68644442	ENSG00000226337.3	-2.13622260093689	-1.01646092785278	0.0326612741071627	0.000106651472617123	0.0558766828742878	0.00508563045611823	0.00733067392724884	1	1	1	1.48596687756269
CCDC88B	11	64340223	64357534	ENSG00000168071.21	-2.13088002352169	-0.102426495111387	0.0330990275116393	0.00947007367343647	0.0417479560976252	0.0158352087804158	0.0185537035232623	3	3	3	1.48018476611954
BRD9	5	850291	892824	ENSG00000028310.17	2.13042698761519	0.105592477895396	0.0331363776973359	0.0145649859676581	0.0427351227489355	0.0146192989200567	0.017404131308808	5	5	5	1.47969496821722
MCU	10	72692131	72887694	ENSG00000156026.14	2.12982439228149	0.012375646066813	0.0331861140872423	0.330421608742746	0.0521261822217135	0.00686657011425261	0.00938235613356165	131	132	132	1.4790435981268
ZSWIM7	17	15976560	15999717	ENSG00000214941.7	2.12921892882151	0.0311554236587853	0.033236151534201	0.102965496719931	0.234722897684689	1.51159438285969e-09	1.02610296928209e-08	18	18	18	1.4783892696118
LBX2-AS1	2	74502595	74504678	ENSG00000257702.3	2.1227985727412	0.0448702250489646	0.0337707345044634	0.0500478417468105	0.100346468777727	0.000145093765653086	0.000363730743627078	20	20	20	1.47145949347278
POU5F1	6	31164337	31180731	ENSG00000204531.17	2.12185755468934	0.0388784796869499	0.0338497017296034	0.131156723391417	0.103026082089024	0.000116900912642333	0.000300308853531963	55	56	56	1.47044515379591
KANSL1-AS1	17	46193576	46196723	ENSG00000214401.4	-2.12075899688013	-0.0172821351468584	0.0339420888832261	0.344881131933118	0.624764235007056	5.92804713498357e-31	2.3711188357758e-28	53	61	61	1.4692614335993
SLC25A26	3	66133610	66388116	ENSG00000144741.17	-2.12045085115676	-0.022376812804575	0.0339680421850177	0.159019651545451	0.0916096440928526	0.0002928562699933	0.000667834248997248	61	63	63	1.46892948382607
HEPHL1	11	94021361	94113751	ENSG00000181333.11	-2.12025051167804	-0.0154416719523462	0.0339849246999732	0.34879148096296	0.437957825373741	7.36747551114013e-19	2.07278723824739e-17	57	57	57	1.4687136880022
AC009404.1	2	117833937	117841658	ENSG00000236255.1	-2.11870124946168	-0.0475914958296208	0.0341157226935917	0.0437568220824412	0.0783665375176956	0.000844949741823499	0.00166786252426903	11	11	11	1.46704542436899
AKAP10	17	19904302	19978343	ENSG00000108599.14	2.11778650275477	0.0622273348483557	0.0341931529344841	0.0275283321447766	0.0592025628887563	0.00389858984182365	0.00593660131669742	29	29	29	1.4660608512679
RNF123	3	49689499	49721529	ENSG00000164068.15	2.11500432302164	0.079280598329195	0.034429578866195	0.0167951578172604	0.0308411549451896	0.0386503131936123	0.0375043177041632	38	38	38	1.46306828944189
MSTN	2	190055697	190062729	ENSG00000138379.4	-2.11249992787252	-0.394056259933937	0.0346435921435167	0.000753488078294897	0.0452600043733506	0.0119229058780213	0.0147740679216676	9	9	9	1.46037708295881
UMODL1	21	42062959	42143453	ENSG00000177398.18	2.11249948415889	0.0443204141134299	0.0346436301615468	0.0509867508075161	0.115285880363843	4.33054487201895e-05	0.000124537639929675	13	13	13	1.46037660636241
CFAP70	10	73253759	73358859	ENSG00000156042.17	-2.1107852737478	-0.0295477731626063	0.0347907724628277	0.0771197986695793	0.126088039592948	1.79269072142208e-05	5.70326338351801e-05	212	213	213	1.4585359284637
TSNARE1	8	142212080	142403240	ENSG00000171045.14	2.11064716798979	0.0243820156904372	0.0348026502130603	0.127874055303488	0.0752656346048418	0.0010822504184852	0.00205464487171124	117	117	117	1.4583876833786
AC107067.1	4	88284942	88331421	ENSG00000246375.2	2.10792847524999	0.019346766516646	0.0350371767125564	0.259158055217378	0.272499191552173	4.39256634551057e-11	3.85612240007053e-10	114	115	115	1.45547089644109
USP53	4	119212587	119295517	ENSG00000145390.11	2.10688971038337	0.0243648403254853	0.0351271407420301	0.160228132562677	0.204328752879427	2.32516972693393e-08	1.30050581267083e-07	51	52	52	1.45435719921154
CCDC122	13	43823909	43879727	ENSG00000151773.12	-2.1058515109094	-0.0482736577674675	0.0352172527512783	0.0461548301856938	0.0934760814369585	0.000252119866822934	0.000583774719755447	19	19	19	1.45324452575363
GSPT1	16	11868128	11916082	ENSG00000103342.12	2.10303167495261	0.0508513558007201	0.0354630007376467	0.0352808942746611	0.0576980193951383	0.0043965280728751	0.00653711352923718	13	13	13	1.45022451891378
GVQW2	6	138725211	138773652	ENSG00000279968.1	-2.10278073734446	-0.031335774270797	0.0354849406121649	0.0921919959833446	0.067973368477491	0.00193622160995738	0.00334667724965326	38	38	38	1.44995591727265
B3GAT1	11	134378504	134411918	ENSG00000109956.12	-2.10157487937261	-0.0474275266063389	0.0355905323035315	0.050931805370795	0.0718912554795214	0.00141659156921455	0.00256781118668394	39	40	40	1.44866551649861
CCDC77	12	389273	442645	ENSG00000120647.9	-2.10126026114947	-0.0593919616656408	0.0356181260914748	0.0281171639139518	0.0442864596145586	0.0128970653871745	0.0157649885415022	10	11	11	1.44832893297889
WNT11	11	76186325	76210736	ENSG00000085741.12	2.09894709718968	0.0777651587051669	0.0358215644844845	0.0163800719236839	0.0365990756244071	0.0240700215450067	0.0259436993691182	8	8	8	1.44585545053218
CRMP1	4	5748084	5893058	ENSG00000072832.14	2.09743552549941	0.0457746613766338	0.0359550390347233	0.0440150993690857	0.0688220023710245	0.00180950792029983	0.00316121853054174	19	19	19	1.44424023541697
TNXB	6	32041154	32115334	ENSG00000168477.17	2.09531846709344	0.0583024641450527	0.0361426919170909	0.052618804429162	0.0524114833907863	0.00671136062093672	0.00921882925841921	36	47	47	1.44197950420452
ARHGEF7	13	111114559	111305737	ENSG00000102606.17	-2.09507259434193	-0.034059278931895	0.0361645397258693	0.0806641181108426	0.149258047367189	2.63438303257995e-06	9.89014487483829e-06	15	15	15	1.44171705789404
AC016575.1	5	14872332	14872713	ENSG00000272057.1	2.09395967173983	0.0321317514676318	0.0362635728830753	0.0903441910984775	0.0633042142564948	0.00281002413147706	0.0045441951494169	81	82	82	1.4405294090943
HDGFL2	19	4472287	4502211	ENSG00000167674.14	2.09347742075245	0.025061406389011	0.0363065576030843	0.163708087162671	0.0303119712890803	0.0403844845622988	0.0388480678152112	77	82	82	1.44001492665465
LINC00654	20	5496067	5504613	ENSG00000205181.5	2.09189994492185	0.0278005968973637	0.0364474670282241	0.138496116825991	0.0897505859572206	0.000339930972777564	0.000759969932730123	92	95	95	1.43833264824832
BNIPL	1	151036570	151047600	ENSG00000163141.18	-2.08858776105775	-0.04871190682891	0.0367448478463591	0.0329234781811675	0.0629640454744757	0.00288734191726408	0.00464190440384108	13	13	13	1.434803546614
FAM208B	10	5684838	5763740	ENSG00000108021.19	2.0885353585494	0.0233797459011235	0.0367495693079586	0.145537680183268	0.0374903710524773	0.0223809271978263	0.0244962465724458	90	91	91	1.43474774632871
AOAH	7	36512949	36724549	ENSG00000136250.11	2.08848070763169	0.0355245460181091	0.0367544939015541	0.065042371119502	0.123334027021336	2.24622457828477e-05	6.95197254673965e-05	20	20	20	1.43468955297901
GNG4	1	235547687	235650754	ENSG00000168243.10	2.08655176267786	0.0508904384647303	0.0369286715294158	0.0374214311149878	0.163557529541383	7.90832081899562e-07	3.30359339227784e-06	3	3	3	1.43263631536071
ZNF726	19	23914876	23945159	ENSG00000213967.10	2.08456016543331	0.0335824446627637	0.0371092435298417	0.0731534588028341	0.0268542260546407	0.0539005841887616	0.04869495035673	40	45	45	1.43051789863327
AP001056.1	21	44175489	44176453	ENSG00000237604.1	2.08113621800628	0.00993792411945317	0.0374214395830157	0.611403973043425	0.262020865162815	1.1919001714052e-10	9.80021626896464e-10	184	185	185	1.42687950943531
LTK	15	41503638	41513887	ENSG00000062524.15	-2.07975625916391	-0.0550173871430062	0.0375478949719031	0.0300737534880569	0.0647718677576293	0.0024995242535388	0.00414248056552499	17	17	17	1.42541440560289
DLX4	17	49968970	49974959	ENSG00000108813.10	2.07971166073751	0.0451898325690217	0.0375519878996784	0.0515332072590688	0.0331794868254476	0.0318617962950866	0.0323346195611585	40	40	40	1.42536706768753
BEST1	11	61949821	61965515	ENSG00000167995.15	-2.07914500376638	-0.0300828824180129	0.0376040247292466	0.106343801126905	0.038596763837252	0.0204516436874388	0.0227796721089512	40	40	40	1.42476567038722
RSPH3	6	158972871	159000187	ENSG00000130363.11	-2.07830522003396	-0.0587154165573769	0.0376812559737585	0.0361082720864102	0.0456208179501644	0.0115811143988348	0.014405462680918	23	23	23	1.42387462994015
GPR132	14	105049389	105065445	ENSG00000183484.11	2.07701630690008	0.0514342575116016	0.0378000541865845	0.0382173672664407	0.0639002490566905	0.00267951838053378	0.00436641155507326	13	13	13	1.42250757759881
CAMK1	3	9757342	9769992	ENSG00000134072.10	-2.07617025240347	-0.0186329269813007	0.0378782075188979	0.301112838125235	0.0968635898982224	0.000192043528442658	0.000462081152262248	96	97	97	1.42161058096419
SF3B6	2	24067584	24076443	ENSG00000115128.6	2.06963511222461	0.17107517132438	0.0384865273765823	0.0036680126648083	0.0274852616930891	0.0511205442622412	0.0467758838372492	2	2	2	1.41469127334878
DNAJB12	10	72332830	72355230	ENSG00000148719.14	-2.06801164880466	-0.0482447977381857	0.0386389277323026	0.0463060867149636	0.101445957744494	0.000132790116310338	0.000337048222772788	16	16	16	1.41297493418215
HAS2	8	121612116	121641390	ENSG00000170961.6	-2.06639219053323	-0.0429978221800824	0.0387914627339429	0.040996282306548	0.0696139818508326	0.00169874525836552	0.00300402795274701	28	28	28	1.41126384387757
AL691447.2	9	94332476	94360948	ENSG00000232063.1	2.06268335563677	0.0287396224456277	0.0391427223057878	0.103717546173324	0.110997051686856	6.13487121650902e-05	0.000170039437025096	40	43	43	1.40734897322917
ZNF500	16	4748239	4767624	ENSG00000103199.13	-2.0607558356217	-0.0666605488743666	0.0393263398066816	0.0217449688307551	0.0500664318192309	0.00809996880874668	0.0107622265606505	10	10	10	1.40531647250031
AC106047.1	4	26859806	26860599	ENSG00000240005.5	2.05930407411786	0.0149846305445721	0.039465118447698	0.356449711383478	0.267952977272896	6.78453553024459e-11	5.78207440399548e-10	127	127	127	1.40378658939721
C19orf33	19	38304161	38305009	ENSG00000167644.11	-2.05816718832351	-0.0347522365422065	0.0395740871456372	0.078141933015009	0.0832530021418177	0.000571838511725885	0.00118854174855146	26	26	26	1.40258909420875
LINC00909	18	74591774	74598508	ENSG00000264247.1	2.05359798764195	0.0281787633436759	0.0400146170848302	0.124368705865614	0.183601249314928	1.42304993093176e-07	6.87286443483284e-07	51	51	51	1.39778133468008
DMWD	19	45782947	45792802	ENSG00000185800.11	2.052005628752	0.0674805882373058	0.0401691153904529	0.022640020079328	0.0368152094133187	0.0236487914822444	0.0255808262823719	22	23	23	1.39610773225327
RGS14	5	177357837	177372601	ENSG00000169220.17	-2.05197595636211	-0.0589698799276708	0.0401719991433099	0.0289839016709573	0.0516380757895412	0.00714055056890065	0.00969992721128807	13	13	13	1.39607655524108
SLC22A14	3	38282294	38318575	ENSG00000144671.10	-2.04926270923105	-0.0369662274337245	0.0404364330146984	0.0773228748558751	0.0286303369306798	0.0464517064918853	0.0433452692109873	39	39	39	1.39322716144793
ARPIN	15	89895006	89912956	ENSG00000242498.7	-2.04866884119396	-0.0484253625345526	0.0404945080249547	0.0532435636215882	0.0335147142311904	0.0309947018884822	0.0316195575401007	18	18	18	1.39260387298752
UVSSA	4	1347266	1395992	ENSG00000163945.15	2.04819656621739	0.0173703351919796	0.040540742780495	0.308898746417302	0.469557997313411	1.35262551636249e-20	5.09448166863499e-19	44	44	44	1.39210829850154
RBM44	2	237798389	237842808	ENSG00000177483.11	-2.04183887611026	-0.0273728644780668	0.0411675165530933	0.137339332532756	0.295279610854858	4.78253892708523e-12	4.9172373043733e-11	16	16	16	1.38544533120069
ZNF19	16	71464555	71565089	ENSG00000157429.15	2.04021951795823	0.0230825358644003	0.0413284665999639	0.120667424698863	0.0323002270731214	0.0342569623489441	0.0341494228603971	68	69	69	1.38375070794182
AC109361.1	4	106003317	106022478	ENSG00000249635.1	-2.03975106802103	-0.0808756882975167	0.041375125697111	0.013571859174957	0.0300281281582337	0.0413477194339129	0.0395061289219381	10	10	10	1.38326067383305
NPIPB12	16	29483642	29505999	ENSG00000169203.16	2.03743652802305	0.0241160605882908	0.0416063164770662	0.15881083375041	0.227712018123012	2.86384655750337e-09	1.86022282094724e-08	40	40	40	1.3808407318037
KLK1	19	50819148	50823787	ENSG00000167748.10	-2.03304329720796	-0.0198461519165223	0.0420481488694788	0.227663528038261	0.0291080272216362	0.0446374965957116	0.0419541519231525	155	156	156	1.37625311885457
TMEM129	4	1715952	1721358	ENSG00000168936.10	-2.03168213507035	-0.0308723459699451	0.0421858456342692	0.0957601542806079	0.193762231850156	5.88462814010791e-08	3.09144394711562e-07	70	71	71	1.3748332408411
EML3	11	62602218	62612765	ENSG00000149499.11	-2.03090188672422	-0.0461435766162098	0.0422649483629969	0.0365371795034182	0.0887476071504181	0.000368379300964877	0.000817310790032383	18	18	18	1.37401965728526
DNAJC15	13	43023203	43114224	ENSG00000120675.5	2.02711052677591	0.0135085993369145	0.0426511105596386	0.484676069211863	0.461220155188081	3.97129975279193e-20	1.34399513153357e-18	106	107	107	1.37006965608746
AC093627.4	7	149597	155465	ENSG00000240859.1	-2.0267453473341	-0.014401568372092	0.0426884622843602	0.44512458654932	0.154153127933786	1.74809494986256e-06	6.7921092630917e-06	170	172	172	1.36968948898722
AL118558.3	14	101948347	101949425	ENSG00000271780.1	-2.02438638876071	-0.0443161987096847	0.0429304111348169	0.0491263597362586	0.177613133617042	2.38412840163881e-07	1.10571775693569e-06	5	5	5	1.36723495236083
SCN9A	2	166195185	166376001	ENSG00000169432.14	2.02189778053859	0.0374515757976263	0.0431869131149594	0.0616522035476308	0.126196821808733	1.77677411089051e-05	5.66033793638803e-05	15	15	15	1.36464783705114
MAEA	4	1289851	1340147	ENSG00000090316.15	-2.01807972519889	-0.0212591278375039	0.0435829588654396	0.174060738633508	0.362042409370136	4.74572808656137e-15	7.97264025907553e-14	20	20	20	1.36068328865351
TMEM161B-AS1	5	88268895	88436685	ENSG00000247828.7	2.01433917585679	0.0215399132591222	0.0439739355479208	0.164270673139368	0.195793561171119	4.92666749792391e-08	2.61763139456627e-07	100	100	100	1.3568046644631
OPN4	10	86654557	86666848	ENSG00000122375.11	2.01371541448318	0.0273739504973128	0.044039420711399	0.113366233165665	0.197070203608475	4.40524305504251e-08	2.35937788006678e-07	34	35	35	1.35615840231376
TESPA1	12	54948018	54984746	ENSG00000135426.15	-2.01290538640031	-0.0174984349471662	0.044124583813308	0.218666860069074	0.0785565265779379	0.000832228153586184	0.00164483672869948	83	83	83	1.35531937788596
TSKS	19	49739753	49763330	ENSG00000126467.10	-2.01242541645293	-0.0378311283054988	0.0441751114859804	0.0875809677771608	0.195391858659364	5.10301019624459e-08	2.70517048810688e-07	16	16	16	1.35482234577853
INSIG2	2	118088452	118110997	ENSG00000125629.14	2.00735052371107	0.0504237832600072	0.0447123530064305	0.0361158320528012	0.0495646767633836	0.00843289811981395	0.0111223111379783	16	16	16	1.34957247460034
GATA2	3	128479427	128493185	ENSG00000179348.11	2.00688253666546	0.384548747563565	0.0447621717309304	0.000571835079930204	0.0432365333870935	0.0140384940304407	0.0168600559678367	2	2	2	1.34908885092209
KNTC1	12	122527246	122626396	ENSG00000184445.11	2.00633233020475	0.0270295218957447	0.0448208028489851	0.128575184143297	0.0663268749026776	0.00220794201662066	0.00373207955094334	87	89	89	1.3485203684667
POU2F3	11	120236640	120319944	ENSG00000137709.9	2.00515871609111	0.0334936637372742	0.0449460820082945	0.084267473591735	0.045452219994415	0.0117395700070399	0.0145817100506781	41	41	41	1.34730816013407
VPS16	20	2840703	2866732	ENSG00000215305.9	2.00300240516663	0.714454283065604	0.0451770303185142	0.00158297829102763	0.0649604215611268	0.00246220882701751	0.00409079909790538	1	1	1	1.34508232053099
ELP3	8	28089673	28191156	ENSG00000134014.16	2.00084278373067	0.027267975912969	0.0454093351455667	0.110462752707525	0.244143375091135	6.35144562365451e-10	4.59893194457708e-09	39	39	39	1.34285485671444
AC007966.1	2	185719874	185740479	ENSG00000226747.6	1.99886006992281	0.0251700128904933	0.0456234961457049	0.131664434063551	0.312446123565457	8.59576977200809e-13	9.93682228991211e-12	86	90	90	1.34081143763434
PON3	7	95359944	95396368	ENSG00000105852.10	-1.99769446563382	-0.0234162682441227	0.0457497945925389	0.191750962643049	0.229909452159246	2.34538654223946e-09	1.5427664765694e-08	83	83	83	1.33961085148884
ZNF146	19	36214602	36238774	ENSG00000167635.11	-1.99672277287191	-0.0840212461700618	0.0458553068674965	0.0178493692213527	0.0392983202508574	0.0193171737329926	0.0217757321369368	25	25	25	1.338610395874
CENPU	4	184694618	184734133	ENSG00000151725.11	-1.99620704674347	-0.0320427388241051	0.0459113907503533	0.0884970676414002	0.148888473666619	2.71702816936675e-06	1.01677221275566e-05	29	29	29	1.33807955136258
AC032011.1	15	62387327	62388875	ENSG00000274340.1	-1.99595230210114	-0.0339174383949912	0.0459391148833965	0.0976324043374549	0.0540051114198082	0.00590717947492956	0.00828227500074707	46	46	46	1.33781737668474
AL590666.1	1	156712212	156713174	ENSG00000223356.1	-1.99500605482324	-0.0149398064796484	0.0460422194941072	0.504096156424005	0.187535141927866	1.01212094692219e-07	5.03934031476022e-07	134	135	135	1.33684374909937
AP002884.1	11	112270749	112362534	ENSG00000250303.3	-1.99386419057587	-0.0536861941674761	0.0461668982641887	0.0241053271371325	0.0370845297379824	0.0231344512964422	0.0251617751117501	8	8	8	1.33566930266345
HEPACAM	11	124919193	124936412	ENSG00000165478.6	-1.99355477445832	-0.0221983969934059	0.0462007319503638	0.197158625366363	0.0836920779013528	0.000552110306339206	0.00115369879756649	69	69	69	1.33535114393552
AL021707.4	22	38666508	38668750	ENSG00000230912.1	-1.99306024939826	-0.0244420085050979	0.0462548500715204	0.132136829262609	0.0769918684237724	0.000942960922692837	0.00183038886200034	71	72	72	1.334842722409
ARPC2	2	218217094	218254356	ENSG00000163466.15	-1.99241387778353	-0.0666876117726476	0.0463256659175863	0.0176128820953043	0.0327727896638861	0.0329474272708589	0.0331482408008113	12	12	12	1.33417832911096
AK9	6	109492856	109691217	ENSG00000155085.15	-1.99036399574679	-0.0342034467346773	0.0465508530475524	0.0778735387870736	0.0496093887994619	0.00840267757350889	0.0110918498978077	71	72	72	1.33207235613376
PIRT	17	10822475	10838445	ENSG00000233670.6	-1.98780076421474	-0.353969462773873	0.046833729194387	0.000544276909134233	0.0302545051108548	0.0405776015159774	0.0389815926694083	2	2	2	1.32944125959861
FPR1	19	51745172	51804110	ENSG00000171051.8	-1.98703591236881	-0.0343190195109235	0.0469184172899204	0.0583009264498512	0.122431183331139	2.41834706161004e-05	7.43051906258082e-05	15	15	15	1.328656646468
AL078581.3	6	149576089	149590864	ENSG00000281021.1	-1.98475345307512	-0.0491697059221572	0.0471719085179863	0.0348220773782844	0.0441753676100742	0.0130132437766016	0.0158513028764845	31	31	31	1.32631655237286
CLUAP1	16	3500924	3539048	ENSG00000103351.12	-1.98374771896472	-0.0237876916731048	0.0472839709997952	0.115404965390749	0.2340029733222	1.61450135832733e-09	1.0943677996722e-08	13	13	13	1.32528605770041
UAP1L1	9	137077501	137084539	ENSG00000197355.10	-1.98258864879608	-1.14062243775246	0.0474133963375786	6.46773976691119e-05	0.0641263816485271	0.00263160966132749	0.00431393042063387	1	2	2	1.3240989339905
LOX	5	122063195	122078360	ENSG00000113083.13	-1.98192396713195	-0.0322995875762094	0.0474877510380323	0.075715126435905	0.0513708729299774	0.00729517813044609	0.00988126978400286	62	63	63	1.32341839758792
HSPB3	5	54455601	54456384	ENSG00000169271.2	-1.98147198702215	-0.0263063680593403	0.0475383678316085	0.121519011558931	0.0638703452696334	0.00268591890656272	0.0043722648475943	77	79	79	1.32295573329136
AC090948.1	3	16314439	16314987	ENSG00000271964.1	-1.9801966126056	-0.0477011455219247	0.0476814403550122	0.0363818251237024	0.0869413988543705	0.000425713224265642	0.000927334619731306	41	41	41	1.32165063395604
LINC01106	2	110375138	110384442	ENSG00000175772.10	-1.97844192079305	-0.0618282612734755	0.0478788745140898	0.0218208402432676	0.0336147703511899	0.030740638027736	0.0314083968033093	37	40	40	1.31985606708069
AC009495.2	2	165833048	165839098	ENSG00000232411.1	-1.97842508014122	-0.0468063035614059	0.0478807727116903	0.0431279153220914	0.0719240028914943	0.00141289606544354	0.00256615648448178	33	33	33	1.31983884945787
NLN	5	65722196	65871725	ENSG00000123213.22	-1.97651163771838	-0.0307468248335228	0.0480968589869631	0.105295641104928	0.077372039561271	0.000914773782756345	0.00178680947348341	56	57	57	1.3178832847316
CELA3B	1	21977021	21998642	ENSG00000219073.7	1.9706122283244	0.0238383351507101	0.0487682468557263	0.207785863133758	0.0592748374126624	0.00387614981466901	0.00591129965507601	86	87	87	1.31186285635367
DCT	13	94436808	94479682	ENSG00000080166.15	1.96619408385566	0.042860158380376	0.049276195615749	0.0416551775228914	0.131047435676259	1.19286371087255e-05	3.94269133209539e-05	17	17	17	1.30736282939204
PRR19	19	42302098	42310821	ENSG00000188368.9	1.9644593000412	0.630831217836582	0.0494768517333685	0.000127082766770248	0.092073740435923	0.000282153502749389	0.000645950727784636	1	1	1	1.3055979428005
ARHGEF19	1	16197854	16212609	ENSG00000142632.16	-1.96442841046372	-0.0153983754451139	0.0494804308200315	0.351080874295456	0.37319951016198	1.39661139996264e-15	2.48953596431434e-14	66	67	67	1.30556652767776
AL355974.3	13	110031101	110031567	ENSG00000276269.1	-1.96251642140949	-0.0425329793822235	0.0497023906650054	0.04791739483277	0.0268509133695409	0.0539155887496328	0.04869495035673	59	59	59	1.30362272137432
LINC00578	3	177441921	177752305	ENSG00000228221.5	1.95985000704675	0.0293618162160746	0.050013324333294	0.0974462093104199	0.109867190954163	6.72329758658599e-05	0.000183731823311124	45	45	45	1.30091427739349
AP002387.2	11	71448674	71452157	ENSG00000254682.1	-1.9592265360603	-0.0188309183665828	0.0500862627738392	0.247725304403107	0.416057030663661	1.03586767908526e-17	2.57330074921522e-16	55	55	55	1.30028137232827
CBL	11	119206276	119313926	ENSG00000110395.6	1.95666011088237	0.0432944905516782	0.0503874426327646	0.0440259099321966	0.0814046779964387	0.000662882153675597	0.00134836837040333	44	44	44	1.29767768329263
ANKRD18A	9	38571358	38620660	ENSG00000180071.19	1.95552701490721	0.017470726664881	0.0505208979542724	0.290459577458315	0.0955206381839573	0.000213936985282949	0.000505864618611699	75	90	90	1.29652893893381
AC005014.2	7	16593626	16594224	ENSG00000272361.2	-1.95039802484008	-0.0279660955346525	0.0511286971034373	0.113104849557409	0.120245458077882	2.89106257361875e-05	8.7110379663903e-05	43	43	43	1.29133527412262
SBSPON	8	73064540	73124088	ENSG00000164764.10	-1.94766625391516	-0.0576507961363727	0.0514549104960352	0.0197569901387507	0.0451657761061143	0.0120138387588187	0.0148630848156819	28	28	28	1.28857317290217
PRSS53	16	31083425	31089628	ENSG00000151006.7	1.9457022849673	0.0378721639534067	0.051690512027344	0.0651375981426052	0.124786550891608	1.9944318452288e-05	6.24720373827911e-05	22	22	22	1.28658916584839
FTSJ3	17	63819433	63830012	ENSG00000108592.16	-1.94523054373165	-0.0175932260018809	0.0517472372805373	0.268033474930566	0.408592144025415	2.49457086890266e-17	5.73910171272501e-16	27	36	36	1.28611283168449
RASGRP3	2	33436324	33564750	ENSG00000152689.17	-1.94502018688146	-0.0302048641249237	0.0517725487513379	0.0933866885343125	0.117815650602519	3.52459624549868e-05	0.000103919801905624	32	32	32	1.28590045426877
GSTO1	10	104235356	104267459	ENSG00000148834.12	-1.94418788570095	-0.0203180358191779	0.0518727981101002	0.209497478452571	0.251008829428686	3.3552214390002e-10	2.53148088452e-09	49	49	49	1.28506032476522
LINC00886	3	156747346	156817062	ENSG00000240875.5	-1.94387896420401	-0.012439767307174	0.0519100485170333	0.460554877381098	0.483729069950322	2.08608887783115e-21	9.02096847888926e-20	108	108	108	1.28474856521343
LINC01668	21	42777819	42779994	ENSG00000283051.1	1.9430850084521	0.068614436644175	0.0520058880571911	0.0160204808298197	0.0370096728043107	0.0232762505778517	0.0252689229425955	9	9	9	1.28394748317323
ZNF793-AS1	19	37497159	37507046	ENSG00000266916.5	1.94236402886694	0.027571759507728	0.0520930467273072	0.113552149691638	0.0848100565723459	0.000504884941348198	0.00106985504918706	60	61	61	1.28322024156591
LINC02080	17	76799044	76807102	ENSG00000267065.2	1.94191956067773	0.0333785101501919	0.0521468389975857	0.0596794534073071	0.129807706074568	1.32093207857974e-05	4.32012579372707e-05	13	13	13	1.28277201221373
MPHOSPH9	12	123152320	123244014	ENSG00000051825.14	-1.94168098984109	-0.0486175246424645	0.0521757314608568	0.0311651460285782	0.0686129272855557	0.00183993428510776	0.00320396417762519	10	11	11	1.28253145376827
AL391807.1	6	68629962	68635027	ENSG00000230910.2	-1.93825915514138	-0.0182648035916203	0.0525916128937777	0.249447055994465	0.0871453125015242	0.000418819618119929	0.00091445080189582	160	161	161	1.27908350992192
AL355304.1	6	142950211	142956646	ENSG00000232618.1	-1.93786342994892	-0.0359428643039266	0.0526398866416421	0.0804943538394928	0.0864225389818497	0.000443767561345792	0.000958614461593373	83	83	83	1.27868505463275
NBPF6	1	108450282	108471002	ENSG00000186086.18	-1.93549425586302	-0.0205133324677566	0.0529296728697877	0.200945980912662	0.0722555058428995	0.00137602428451334	0.00251130938110505	107	108	108	1.2763007901441
CLPP	19	6361452	6368910	ENSG00000125656.8	-1.93458828004854	-0.042255365132987	0.0530408393609263	0.050000775274402	0.0422770186938838	0.0151712809481302	0.0179241904477482	70	70	70	1.27538961192353
PDK2	17	50094737	50112152	ENSG00000005882.11	-1.93327617778979	-0.0419019999280966	0.0532021848270514	0.0858817642701355	0.0439118891654888	0.0132930516542359	0.0161336912708101	79	79	79	1.27407053238824
PRMT7	16	68310974	68358563	ENSG00000132600.16	-1.9254537675448	-0.0205636453241671	0.0541726145542146	0.217886759453311	0.237054989802461	1.22070565284781e-09	8.42560146967392e-09	64	64	64	1.26622020338148
AC092375.2	16	21794095	21795759	ENSG00000260306.1	1.92389990884467	0.0226769313069071	0.054367130677154	0.138283935935188	0.216161579390862	8.11401520596735e-09	4.88335401405983e-08	34	36	36	1.2646635870638
AL138781.2	9	136122521	136124363	ENSG00000275329.1	-1.92309407253986	-0.0464034478709515	0.0544682366304909	0.0511302219658892	0.0867425090801992	0.000432545756308527	0.000938279308038698	21	33	33	1.26385668446698
XCR1	3	46017024	46027742	ENSG00000173578.7	1.9224078049997	0.0358592396554952	0.054554464261007	0.0621771305455733	0.118673649816511	3.2865522645035e-05	9.73931568588357e-05	13	13	13	1.26316970475315
WDR37	10	1049538	1132297	ENSG00000047056.14	-1.92236415301577	-0.0542646759590715	0.0545599528623222	0.0254826440530242	0.0302405474212011	0.0406246512280482	0.0390148093570153	18	19	19	1.26312601356496
CPNE7	16	89575768	89597246	ENSG00000178773.14	-1.92221991479342	-0.0335213849782932	0.0545780919939406	0.0803992676403406	0.10252096861475	0.00012176326044184	0.000311429399699961	25	25	25	1.26298165098542
HRH3	20	62214970	62220267	ENSG00000101180.15	1.92132093300224	0.353412346041075	0.0546912596879817	0.000477113140150866	0.0359295259595882	0.0254244057760158	0.0270169329574345	3	3	3	1.26208207353085
SGF29	16	28553915	28591790	ENSG00000176476.8	1.92105466797907	0.0155812694877739	0.0547248158164484	0.396390399387389	0.0641816321882007	0.0026200352520105	0.00429797396817145	130	134	134	1.26181569143266
DCDC2	6	24171756	24358052	ENSG00000146038.11	1.91995080888747	0.0392756793574571	0.0548641131841432	0.057901151709038	0.0557425365730064	0.00514048663745343	0.00739377208358546	37	37	37	1.26071163628283
SNHG25	17	64145970	64146476	ENSG00000266402.3	1.91990530490875	0.554295455366284	0.0548698617277809	0.000392541191614654	0.0502688337292037	0.00796945521829527	0.0106220575551404	1	1	1	1.26066613422596
ANAPC11	17	81890790	81900991	ENSG00000141552.17	-1.919229388237	-0.843104639509605	0.0549553098215573	0.000119982134296525	0.0613847804975223	0.00327518722914237	0.00514326949483471	1	1	1	1.25999033936799
COX6A1	12	120438090	120440742	ENSG00000111775.2	1.91719948364127	0.0402398465302781	0.0552125936509514	0.0516291940506506	0.0557335120400707	0.0051441983185855	0.0073968326949602	31	31	31	1.25796185108774
DMRT2	9	1049858	1057552	ENSG00000173253.15	-1.91713069845982	-0.0324654493217953	0.0552213295074338	0.0845938310910754	0.182287761109883	1.5940313802402e-07	7.63548035648511e-07	9	9	9	1.25789314150713
VPS29	12	110491097	110502117	ENSG00000111237.18	1.91297789990488	0.049800946803809	0.0557508817458146	0.035005081652488	0.0823522862921029	0.000614533326165264	0.00126601261373145	9	9	9	1.25374825950288
SMYD2	1	214281102	214337131	ENSG00000143499.13	-1.91297125816345	-0.932282227494128	0.0557517320568855	0.000107826785656385	0.0416540606381435	0.0159560930756918	0.0186776793733771	1	1	1	1.25374163570468
ADAMTS17	15	99971589	100342005	ENSG00000140470.13	-1.90983620781972	-0.019794219480998	0.0561543057345902	0.193324124232147	0.0281441390493914	0.048377261117871	0.044801898947184	91	93	93	1.25061693779825
VPS13A	9	77177353	77421541	ENSG00000197969.11	-1.90790721742823	-0.0289500531835736	0.0564032092869317	0.0926281926531434	0.0681275158426071	0.00191256302995885	0.00331191302621682	78	79	79	1.2486961843863
DOK6	18	69401055	69849087	ENSG00000206052.10	1.90717257228471	0.0275119976279426	0.0564982439848494	0.0985276954512387	0.143452385321899	4.27472971205968e-06	1.54164012219755e-05	69	69	69	1.24796505022554
MEAF6	1	37492575	37514774	ENSG00000163875.15	-1.9065893890218	-0.0524994870245252	0.0565737802314967	0.0306956156068258	0.0478219506786687	0.00970048985619935	0.0125114963696767	30	30	30	1.24738480095151
ECD	10	73130155	73169055	ENSG00000122882.10	-1.90526078196929	-0.0194110823586523	0.0567461806815367	0.166090734149633	0.146954643500896	3.19313975815203e-06	1.18075200008224e-05	70	71	71	1.24606336346968
RGS12	4	3293028	3439913	ENSG00000159788.18	-1.90358788411776	-0.0239498073911851	0.0569638779836703	0.10722851171143	0.121963013849995	2.5126824430946e-05	7.6829892704662e-05	61	65	65	1.24440045248953
SFTPA2	10	79555852	79560402	ENSG00000185303.16	1.90336067410462	0.0482136778130837	0.0569934987667248	0.0360608609223972	0.0264823885608932	0.0556124222067292	0.0499089733754939	21	22	22	1.24417468135849
ABL1	9	130713946	130887675	ENSG00000097007.17	1.89915096759796	0.835734390766675	0.0575446294417595	0.000155238883449156	0.0407590082857561	0.0171566620539413	0.019792509621256	1	1	1	1.23999520222785
CNTROB	17	7932101	7949918	ENSG00000170037.13	-1.89703738540481	-0.0328972405880387	0.0578230040975908	0.0631882279001293	0.0587338916094199	0.00404730401823293	0.00610730048211105	41	41	41	1.23789934903486
POMZP3	7	76609986	76627261	ENSG00000146707.14	1.89658102842799	0.0154599116970382	0.0578832564390088	0.338739568262317	0.496402043443583	3.75410962101452e-22	1.7890603364314e-20	95	104	104	1.23744704400584
NFATC2IP	16	28950807	28967097	ENSG00000176953.12	-1.89638101346304	-0.0386289659702796	0.0579096806509479	0.0503499068760906	0.0809645818915688	0.00068660777792624	0.00139057215593809	17	17	17	1.23724883002283
RPAP1	15	41517176	41544269	ENSG00000103932.11	-1.8956786908009	-0.0287502324199575	0.0580025447414398	0.0846361513113584	0.140896420248708	5.28594884923813e-06	1.88019261859185e-05	16	16	16	1.23655295224876
SELENOF	1	86862445	86914424	ENSG00000183291.15	-1.89512991905212	-0.402641783504893	0.0580751917735448	0.000549135345037254	0.0595723735265175	0.00378512736693609	0.00580165843578244	1	1	1	1.23600934741572
CD38	4	15778275	15853230	ENSG00000004468.12	-1.89271819591522	-0.981885332054166	0.0583953552957316	0.000100122172082247	0.0572266453738342	0.00456531600612028	0.00673447968163332	1	1	1	1.23362169483372
CBWD1	9	121038	179147	ENSG00000172785.18	-1.89191926478996	-0.0636554659701123	0.0585017385700458	0.0191161775634505	0.32289456006455	2.96407223303761e-13	3.69148942341356e-12	32	41	41	1.23283122724846
SCFD2	4	52872982	53366075	ENSG00000184178.15	1.89015617942723	0.0381229687477065	0.05873707538615	0.0472165376596398	0.0521702543145242	0.00684235976266262	0.00936022959365627	34	34	34	1.23108768149857
TP53	17	7661779	7687550	ENSG00000141510.16	-1.88820958137512	-0.435866658234398	0.0589978200462037	0.000448874659513218	0.0868765536499509	0.000427928989951462	0.000930425372127304	1	1	1	1.22916403512727
METTL18	1	169792529	169794966	ENSG00000171806.11	1.8859562908415	0.0173038964256809	0.0593008449738306	0.350265430114677	0.445031722843227	3.07005992314953e-19	9.07473347369482e-18	217	217	217	1.22693911835821
CPQ	8	96645227	97149654	ENSG00000104324.15	1.883911118382	0.0318954655754823	0.0595769990492126	0.0857870987648494	0.0419956887063449	0.0155207224943799	0.0182493250736775	46	46	46	1.22492137640112
ITGAD	16	31393312	31426505	ENSG00000156886.11	-1.88335587019223	-0.0314292807021779	0.0596521565793233	0.105496768454321	0.0990513800164103	0.000161045199728341	0.000398584124951617	41	41	41	1.22437385084411
ABLIM2	4	7965310	8158832	ENSG00000163995.19	-1.88293227572268	-0.0428536050876443	0.0597095465421532	0.0456117002528431	0.125128565893392	1.939335726025e-05	6.10023219514011e-05	11	11	11	1.22395622700928
CYP21A2	6	32038265	32041670	ENSG00000231852.6	-1.88274392105896	-0.0757798764852311	0.0597350801539402	0.0414688462933492	0.0740754181857603	0.00119007027368663	0.00223301594317091	12	12	12	1.22377054922406
PIKFYVE	2	208266267	208358751	ENSG00000115020.16	1.88170926101119	0.0187159384251178	0.059875501636035	0.21446847911469	0.0398068690338277	0.0185351436213637	0.0210465715073005	309	312	312	1.22275083504963
GALNT3	2	165747591	165794682	ENSG00000115339.13	-1.88059558736005	-0.039254622094499	0.0600269524606572	0.0521126806408949	0.0327564203844161	0.032991913662142	0.033157283897614	29	29	29	1.22165370500523
RPN1	3	128619970	128681075	ENSG00000163902.11	1.88043123663395	0.054246059813738	0.0600493297376049	0.0390422760294189	0.0345230048699485	0.0285302200825935	0.0296494175962202	14	14	14	1.22149183576955
NCCRP1	19	39196961	39201884	ENSG00000188505.4	1.87859869931363	0.0495549694977809	0.0602993088949218	0.0357666775817374	0.041119255660463	0.0166627581535185	0.0193293492694068	31	31	31	1.21968766538625
UNC45B	17	35147817	35189345	ENSG00000141161.11	1.87853514567723	0.0427730877567152	0.0603079937961217	0.0342715760531315	0.0701455348914375	0.00162823207127172	0.00289247645117645	18	18	18	1.21962511851571
SERPINB8	18	63969925	64019779	ENSG00000166401.14	1.87721636501637	0.0186101054524276	0.0604884454688979	0.175490911427551	0.0803928096935374	0.00071870026222186	0.00144865804546037	190	191	191	1.21832757655985
AL450306.1	10	77782866	77793176	ENSG00000228748.2	-1.87595243523082	-0.0639238799631629	0.0606618115325006	0.0230497441085845	0.0271055549548937	0.0527748592137455	0.0479055485533022	28	28	28	1.21708462457561
TUFM	16	28842411	28846408	ENSG00000178952.10	-1.87559682170168	-0.0370708745728219	0.0607106631740159	0.0637994002688943	0.0564624193498947	0.00485292089641683	0.00704963039906091	32	33	33	1.21673502307759
FAM118A	22	45308968	45341955	ENSG00000100376.11	-1.87458056794744	-0.0149705039383909	0.0608504485620667	0.296185031168516	0.519157036362651	1.5470832247991e-23	9.89771467561271e-22	47	47	47	1.21573621599904
AC109322.1	8	144078002	144079265	ENSG00000255224.1	-1.87201765705544	-0.300957883062024	0.0612041607345565	0.000925746899856797	0.0608144687088049	0.00342774211122381	0.00535403326143013	7	7	7	1.21321905297476
IQCB1	3	121769763	121835079	ENSG00000173226.16	-1.87076464130307	-0.0172586023492806	0.0613777105920126	0.287983408531529	0.351501964940403	1.47903900297815e-14	2.2948655385316e-13	119	119	119	1.2119893149234
TATDN2	3	10248023	10281218	ENSG00000157014.10	1.87051042715878	0.0466358485043289	0.061412970383431	0.035199029254675	0.0300493090286704	0.0412750247052675	0.0394558584566589	24	24	24	1.21173989643097
EIF2B3	1	44850522	44986722	ENSG00000070785.16	-1.87010949728805	-0.0333591008088099	0.0614686138969681	0.0634900711273444	0.101696401511988	0.000130135766675005	0.000331030577230764	42	42	42	1.21134658000888
ZNF879	5	179023752	179035064	ENSG00000234284.6	-1.86952481811529	-0.0820540439194295	0.0615498340864698	0.011785635874633	0.0559142889946256	0.00507035820052336	0.00731317406370483	9	11	11	1.21077311341386
SLC44A2	19	10602457	10644559	ENSG00000129353.14	1.86126890945797	0.115606365954808	0.0627062113908336	0.00206637088114474	0.0334395904750323	0.0311868783014684	0.0317947728759779	8	8	8	1.20268943781115
AC244034.2	1	206503948	206504456	ENSG00000261000.1	-1.86090274095766	-0.0170527629988577	0.062757912645403	0.244444794381426	0.371153910152515	1.750473608052e-15	3.08499032624743e-14	24	31	31	1.2023315096622
STRC	15	43599563	43618800	ENSG00000242866.9	-1.86081650921674	-0.0190327452224302	0.0627700932842318	0.25639480877475	0.233353209557856	1.71329853739516e-09	1.15463288572981e-08	80	81	81	1.20224722593274
CENPH	5	69189548	69210357	ENSG00000153044.9	-1.86056231690004	-0.0256411491718486	0.0628060105184095	0.0933635145143441	0.0381037678368151	0.0212893861265743	0.0235176900612341	68	68	68	1.20199879240818
TMEM91	19	41350911	41384083	ENSG00000142046.14	1.85620596126927	0.0383019095244859	0.0634242067325172	0.0578626400677177	0.101160980291345	0.000135875914089688	0.000344132488713424	37	37	37	1.19774495593666
AC125603.2	12	116661582	116698065	ENSG00000257883.1	-1.85523450374603	-0.250990529736526	0.0635627465115716	0.0010956468056619	0.0287279624336746	0.0460747923686707	0.0430537761241895	1	1	1	1.19679734543178
AURKC	19	57230802	57235548	ENSG00000105146.12	1.85464293588703	0.0513671893977247	0.0636472325467237	0.0246019860602321	0.0720934083469502	0.00139393208784492	0.00253606196115874	24	24	24	1.19622047521247
DPH3	3	16257978	16264972	ENSG00000154813.9	1.85418394876731	0.0240253741926106	0.0637128476701416	0.10146252219517	0.0556260008837541	0.00518862427924032	0.00744924526263325	55	55	55	1.19577298352586
FLG-AS1	1	152168125	152445456	ENSG00000237975.6	-1.85214398740545	-0.012835410233575	0.0640051494816472	0.326940508372706	0.334687236052121	8.744450616107e-14	1.17017607832141e-12	62	63	63	1.1937850838052
ZFYVE19	15	40807086	40815084	ENSG00000166140.17	-1.85209862353242	-0.0242888724138141	0.0640116621419569	0.142093314989094	0.186289574363247	1.12759957474149e-07	5.56682898978399e-07	42	42	42	1.19374089566458
CSTB	21	43772511	43776445	ENSG00000160213.6	1.85164646451112	0.0156129076196226	0.0640766062253003	0.365029389864961	0.373755595044633	1.31328641771082e-15	2.36812052440221e-14	59	59	59	1.19330049843219
AC139795.3	5	177554824	177555364	ENSG00000272459.1	1.85130249761567	0.0583509148571559	0.0641260469860754	0.0185996437075781	0.0342871665679828	0.0290879819868467	0.0300551756874485	17	18	18	1.19296553109552
NPIPB9	16	28751787	28772807	ENSG00000196993.8	1.84904368820459	0.0482174064134009	0.064451504546306	0.0313787645329108	0.0830292528009554	0.000582160315758569	0.00120570250842651	9	10	10	1.19076694008666
FZD1	7	91264364	91271326	ENSG00000157240.3	1.84804038176225	0.0198748887993849	0.0645965012759873	0.168135158816655	0.0338015026440675	0.0302722061493557	0.0310044262279355	109	111	111	1.18979100395045
LINC02041	3	187448845	187449450	ENSG00000228952.1	1.84802462112423	0.0180074411075427	0.0645987811316862	0.224497999649661	0.0592387410967627	0.00388734085812417	0.00592526768611025	111	112	112	1.18977567632035
LDLRAD3	11	35943981	36232136	ENSG00000179241.12	1.84729767562026	0.0193066399622206	0.0647040096505552	0.184834335423426	0.030078150526064	0.041176251230782	0.039407491069799	123	127	127	1.18906880565041
FDX1	11	110429883	110464881	ENSG00000137714.2	-1.84689135080142	-0.0234697491705869	0.0647628885321578	0.11249312651308	0.14081545912481	5.32157935955354e-06	1.88998737638403e-05	112	115	115	1.18867378923304
C2orf69	2	199911256	199955935	ENSG00000178074.5	-1.84578973297444	-0.0197702853953157	0.0649227419410665	0.170601063502158	0.0386298925852473	0.0203965710415532	0.0227345966035503	100	100	100	1.18760314650557
AC108134.1	16	3032481	3039133	ENSG00000205890.3	-1.84248999562278	-0.0470835188285473	0.0654035085687805	0.0396505639810497	0.0385700889932861	0.0204960978812073	0.0228237432655833	27	27	27	1.18439895333951
ARF3	12	48935723	48957551	ENSG00000134287.9	-1.84224561316911	-0.0260859948582432	0.0654392311680488	0.102217045882508	0.138699681729772	6.34183255383371e-06	2.22526034495366e-05	60	61	61	1.18416181174253
NKX3-1	8	23678693	23682927	ENSG00000167034.9	-1.84139244460859	-0.0557240927796371	0.0655640692045727	0.021093539688738	0.0485626320006997	0.00913975228346232	0.0118933741102036	22	22	22	1.18333409997266
AL023284.4	6	136335714	136336087	ENSG00000260418.1	-1.8409202976022	-0.0568435383910528	0.0656332394416068	0.0209576324751338	0.0910794644162325	0.000305577822588198	0.000693094929098936	19	19	19	1.18287615986171
UBE2C	20	45812576	45816957	ENSG00000175063.16	1.84066521852602	0.0357355690273209	0.0656706339277606	0.0428158901518024	0.0465337101743483	0.0107600109379362	0.0135707269997985	27	27	27	1.18262879138715
NMB	15	84655129	84658563	ENSG00000197696.9	1.83910821387267	0.0309897210566141	0.0658992711315951	0.0764161890853107	0.151754399510043	2.13769408629088e-06	8.18332573193539e-06	85	88	88	1.18111938882445
YTHDC1	4	68310387	68350089	ENSG00000083896.12	1.83753999414587	0.0446626826120991	0.0661302179494939	0.0339336291650038	0.0691294644723742	0.00176567506593866	0.00310358284702133	15	15	15	1.17960004596218
ZNF816	19	52949379	52962911	ENSG00000180257.13	-1.83599109792306	-0.0621318743501324	0.0663589732535486	0.0202240583803802	0.0885870664649216	0.00037314775141903	0.000825146436102816	4	4	4	1.17810034226443
KIAA0319	6	24544104	24646155	ENSG00000137261.13	1.83410800428713	0.0621443422453548	0.0666379635005009	0.0199951365631112	0.032222921483766	0.0344762483145253	0.0343021252187284	30	30	30	1.17627828372026
AC080013.4	3	158693120	158693768	ENSG00000272087.1	1.83322604638182	0.0323001425311875	0.0667689619742662	0.0800880649865448	0.0647124395733867	0.00251140227144042	0.00415332296588216	102	103	103	1.17542537548664
NADSYN1	11	71453109	71524107	ENSG00000172890.11	-1.82896420993215	-0.0959756562021396	0.0674049699995947	0.00837449702224327	0.036118853186636	0.0250336883646343	0.0266989393965948	7	7	7	1.17130808026257
AP001999.1	11	134735596	134763810	ENSG00000251226.1	-1.82843704899881	-0.0372372593578087	0.0674839853037089	0.054087786046892	0.0981850092656814	0.00017267661756709	0.000421122909282853	22	22	22	1.1707992778271
AP4M1	7	100101549	100110345	ENSG00000221838.9	1.82801589557753	0.0367011335250479	0.0675471660644451	0.052446742291143	0.0868567233686499	0.000428608881185615	0.000930767209204411	36	36	36	1.17039286704745
LINC01730	20	3808357	3812434	ENSG00000275491.1	1.82795885139041	0.0196990454691787	0.067555727483116	0.187035272955087	0.409786292882696	2.16897331608975e-17	5.09032188745902e-16	6	6	6	1.17033782489708
SPOCK3	4	166733384	167234796	ENSG00000196104.10	1.8276354211426	0.0385530192385075	0.0676042860651146	0.0553988889231016	0.0403390497971046	0.0177513027652452	0.0203295199285663	28	28	28	1.17002576921486
ANKRD24	19	4183354	4224814	ENSG00000089847.12	-1.82445449579411	-0.0330742404860499	0.0680833897139617	0.0597601322364436	0.161779255739684	9.19301984528147e-07	3.80284276300084e-06	20	20	20	1.16695882987087
GSTM3	1	109733932	109741038	ENSG00000134202.10	1.82026179446605	0.0128775967940628	0.0687191466131834	0.447208432164176	0.581476602896145	1.08668223212885e-27	2.03004970078146e-25	35	35	35	1.16292224241731
LAMA3	18	23689443	23955066	ENSG00000053747.15	-1.819228760444	-0.0275174042533182	0.068876536757185	0.105011296800315	0.027074714883897	0.052911660050341	0.0479737812608983	57	57	57	1.16192869815511
MARCH1	4	163524298	164384050	ENSG00000145416.13	1.81876942477993	0.0468145390577278	0.0689466149077021	0.0340437216311622	0.091669389429053	0.000291456129623722	0.000665312506953997	16	16	16	1.16148705164904
SLC2A4	17	7281667	7288257	ENSG00000181856.14	1.81871616472662	0.0582119653073847	0.0689547442705675	0.0200068624170682	0.0449411193357203	0.0122334863797039	0.0150939422969428	8	8	8	1.1614358478399
LINC00114	21	38739021	38747460	ENSG00000223806.7	-1.81847544013776	-0.0477215198297954	0.0689914971583541	0.0367998109685219	0.0322542926637491	0.034387086178473	0.034242593281618	24	24	24	1.16120443049105
ABHD14A	3	51971426	51981199	ENSG00000248487.8	-1.81748287450584	-0.046552898599524	0.0691432082155106	0.042123768156628	0.0321258636120999	0.0347536183796892	0.0345266060853156	47	47	47	1.16025047324649
LYSMD1	1	151159748	151165948	ENSG00000163155.11	-1.81523502750142	-0.0422814362320596	0.0694877989245412	0.0374153661423777	0.0446624144674754	0.0125116475109936	0.0153771204820925	41	41	41	1.15809144468931
CHMP2A	19	58551566	58555124	ENSG00000130724.8	-1.81452188832452	-0.021057482342193	0.0695974160249362	0.130274758943565	0.0346265222821542	0.0282888842673032	0.0294707503337864	33	34	34	1.15740688433978
KLRC2	12	10426854	10442300	ENSG00000205809.9	-1.81385980983923	-0.0334850494928261	0.0696993116063707	0.0729183143330966	0.16948196442383	4.78046945139068e-07	2.07878885174752e-06	22	22	22	1.15677151124246
UBXN2A	2	23927285	24004909	ENSG00000173960.13	1.81365989804082	0.0419886867896861	0.0697301026084998	0.0421501973223306	0.0730060229521385	0.00129605941927856	0.00239626960835599	11	11	11	1.15657969572621
DIRAS2	9	90609832	90643105	ENSG00000165023.6	-1.81347852681384	-0.0409772376254983	0.0697580475979454	0.0500579216034463	0.0463264879322884	0.0109410681239408	0.013758210059324	59	59	59	1.15640568302538
H6PD	1	9234775	9271337	ENSG00000049239.12	1.81210277590337	0.0426041743388568	0.0699703175519476	0.04523408247474	0.056811619816913	0.00471931122382312	0.00689596968518255	23	23	23	1.15508615508964
AC104695.3	2	28425945	28426719	ENSG00000270210.1	1.8111894029613	0.0571331138942276	0.0701115380135852	0.0261135063481481	0.0920798794561025	0.000282014566159811	0.000645949293830623	6	6	6	1.15421050580942
GGH	8	63015079	63039171	ENSG00000137563.11	-1.80931250839266	-0.0224529837634964	0.0704024668198355	0.14381622752803	0.166220382455963	6.30929132272987e-07	2.6909806495514e-06	49	49	49	1.15241212342219
YPEL3	16	30092314	30096915	ENSG00000090238.11	1.80797094500813	0.0199084513723492	0.0706110227567109	0.206689931964671	0.20039976725217	3.28809558285917e-08	1.79396837261967e-07	63	66	66	1.15112749797443
KRT86	12	52249300	52309163	ENSG00000170442.11	-1.80734670162201	-1.17993130273224	0.0707082386109489	0.000118935228594062	0.0293533534124225	0.0437345885551105	0.041279978970436	1	1	1	1.15052998118443
TAX1BP1	7	27739331	27844564	ENSG00000106052.13	1.80636584758759	0.574675182414699	0.0708612125533003	0.000123372494226853	0.0293491346147193	0.0437499540021009	0.0412861380244161	1	1	1	1.14959142043776
PAIP1	5	43526267	43557758	ENSG00000172239.13	-1.80630140867054	-0.0361146067582288	0.0708712719361143	0.0603065768848683	0.0440109880035409	0.0131871014384274	0.016017587899977	74	76	76	1.14952977282789
ATP23	12	57941541	57957269	ENSG00000166896.7	-1.80474465313383	-0.0180265439015973	0.0711146488477438	0.196762144246682	0.33610734584524	7.53845891062709e-14	1.01753788155783e-12	18	18	18	1.14804093009367
MGAM2	7	142111749	142222324	ENSG00000257743.8	-1.80467767116861	-0.0228623258976542	0.0711251358946286	0.116749983511397	0.0770165042387875	0.000941108374377075	0.0018290685417743	48	72	72	1.14797689081507
CACNG4	17	66964910	67033398	ENSG00000075461.5	1.79879641532898	0.657254432208108	0.0720508905924902	0.000109386781444553	0.0396537538361891	0.0187671396512742	0.0212583162764386	1	1	1	1.14236064667492
CAPS	19	5911707	5915877	ENSG00000105519.15	1.79842626889792	0.0301892661700982	0.0721094830494276	0.0782740694891188	0.150276572119789	2.41926863072423e-06	9.13394743149694e-06	40	40	40	1.14200761787113
EFCAB8	20	32858923	32961609	ENSG00000215529.12	-1.79812247709325	-0.0263682845947782	0.0721576010293095	0.0949105465632558	0.0421330306630467	0.0153491179799298	0.01807941383528	69	69	69	1.14171791389533
PALM3	19	14053365	14059159	ENSG00000187867.8	-1.79706834661767	-0.0416072197492331	0.0723247700884624	0.0349797243934623	0.0729675277474769	0.00130004565359498	0.00240268852881204	25	26	26	1.14071293824646
CEP41	7	130393771	130442433	ENSG00000106477.18	-1.79694014932975	-0.0677050082253998	0.0723451218384866	0.0155313123233885	0.0658520857978721	0.00229316252604559	0.00385381091563501	2	2	2	1.14059074761408
SRR	17	2303383	2325260	ENSG00000167720.12	-1.79651892075598	-0.0213627963491395	0.0724120263077275	0.163269099851061	0.390853576096771	1.92963279707638e-16	4.00531121907435e-15	6	6	6	1.14018929947494
PGLYRP3	1	153297862	153310718	ENSG00000159527.3	1.79650609452232	0.0113235112791272	0.0724140643152602	0.515401649148592	0.078570628219482	0.00083129156311639	0.00164368121852177	194	197	197	1.14017707660236
DCP1A	3	53283428	53347610	ENSG00000272886.5	-1.79578542548087	-0.0311432105070888	0.0725286495443229	0.112420294992692	0.0632203160373876	0.00282889861516167	0.00456839037261219	57	57	57	1.1394904088599
NEAT1	11	65422774	65445540	ENSG00000245532.7	1.79547182079715	0.0247545321790471	0.0725785585172143	0.110597196593712	0.202182388806866	2.81025764214554e-08	1.54772714088678e-07	25	25	25	1.13919166157272
SNIP1	1	37534449	37554344	ENSG00000163877.10	1.79482086921209	0.050092545558655	0.0726822446887782	0.030644697594791	0.0343212307273007	0.0290067316431916	0.0299977704182366	21	21	21	1.13857166858337
UGT2B11	4	69199951	69214731	ENSG00000213759.9	1.79462038827155	0.0342609140894702	0.0727142025042302	0.0726497424775392	0.0309228698032081	0.0383894869981084	0.0373365569337481	43	43	43	1.13838075465946
ASPH	8	61500556	61714640	ENSG00000198363.17	-1.79356045643051	-0.0551344772582141	0.0728833529302074	0.0223246233435645	0.0486307075472617	0.00908988894689236	0.0118449897593697	19	19	19	1.13737165626568
PLCB1	20	8077251	8968360	ENSG00000182621.17	1.78949439525604	0.773983585114608	0.0735352293150342	0.000128203395486945	0.0571055446727338	0.00460972106122925	0.00677857282214898	1	1	1	1.13350454892136
GRM2	3	51707070	51718613	ENSG00000164082.14	1.78930726299417	0.0371610900018235	0.0735653450152171	0.0500028536357803	0.0565995673792009	0.00479999820752975	0.00699232603799396	24	25	25	1.13332672388362
RNF207	1	6205475	6221299	ENSG00000158286.12	-1.78714854237886	-0.0668678918436724	0.0739134835801389	0.0154788755188902	0.0648345373121163	0.00248705932147273	0.00412474976939829	13	13	13	1.1312763287189
KREMEN1	22	29073078	29168333	ENSG00000183762.12	-1.78532543490581	-0.381409656206997	0.0742085455459359	0.000163123638994604	0.0647423183548824	0.00250542329630512	0.00414784136507087	6	6	6	1.12954608030388
LINC002481	4	6687448	6690519	ENSG00000246526.2	-1.78503131866455	-0.231765017967848	0.074256237027786	0.00122415954209329	0.0576685456827491	0.00440689567408148	0.00654627650415178	1	1	1	1.12926706264387
EME2	16	1773207	1781708	ENSG00000197774.12	-1.78285237287939	-0.049394855968527	0.0746103377074683	0.0288196154540272	0.0734005046324358	0.00125590708136686	0.00233311609160912	9	9	9	1.12720099426643
MPHOSPH8	13	19633681	19673459	ENSG00000196199.13	1.78195472283243	0.0499910951193386	0.0747566155444545	0.0357911926288089	0.0271829241604988	0.0524332899809434	0.0476788977732083	30	31	31	1.1263503686581
AL162231.2	9	34665665	34681298	ENSG00000230074.1	1.7784022622407	0.0246291616413511	0.0753378114123485	0.110433871865441	0.236229505461689	1.31673156315753e-09	9.03013509005371e-09	21	21	21	1.12298700034388
LRRC36	16	67326798	67385203	ENSG00000159708.17	1.7780362293138	0.0292120418290958	0.075397904817842	0.0829273908176524	0.0295038147052838	0.0431902397578623	0.0408156753649372	46	46	46	1.12264072228264
SUCLG2	3	67360460	67654614	ENSG00000172340.14	1.77796933948009	0.0419196220037105	0.0754088906745337	0.0405324790383173	0.0410261012902346	0.0167890687909362	0.0194468918215852	25	25	25	1.12257744798611
SULT1C3	2	108247195	108265351	ENSG00000196228.3	-1.77750751357811	-0.0240062771189633	0.0754847757244734	0.109372276270173	0.238932127745124	1.02732315730367e-09	7.24758306585538e-09	19	19	19	1.12214063096108
NBPF9	1	149054027	149103561	ENSG00000269713.7	-1.77594091872263	-0.101061332824583	0.0757426556466912	0.0116796629066462	0.265906340670762	8.2443959164696e-11	6.95013416034359e-10	14	73	73	1.12065947195767
GDPD3	16	30104810	30113856	ENSG00000102886.14	-1.77458352684357	-0.0198619235503712	0.075966679208787	0.213297794531344	0.0817956431630415	0.000642491348735362	0.00131122548251584	54	59	59	1.11937685783714
HDLBP	2	241227264	241317061	ENSG00000115677.16	-1.77138785340661	-0.0368333680138896	0.0764962270717616	0.0796559714395906	0.0628108098510946	0.00292286433444634	0.00468932751079052	40	40	40	1.11635998448458
AC097505.1	4	20766808	20767372	ENSG00000272995.1	-1.77115058898926	-0.246850342730007	0.0765356633645722	0.00101194823464375	0.0626394000554605	0.00296311913459621	0.00473034532429459	1	1	1	1.11613614924756
NCLN	19	3185563	3209575	ENSG00000125912.10	-1.7675294581739	-0.0511101783245098	0.077139600062601	0.0286407268613297	0.0959712921330571	0.000206326894092695	0.000491508145776115	9	9	9	1.11272261710409
REELD1	4	146214515	146230878	ENSG00000250673.2	1.76732135105511	0.0126890107992958	0.0771744261001359	0.360263842002133	0.538117964017596	9.66239290568659e-25	7.91687797179953e-23	44	44	44	1.11252659142113
XXYLT1-AS2	3	195147871	195152790	ENSG00000230266.1	-1.76506091254264	-0.0255486611743749	0.0775535289906125	0.113228189692218	0.0900902914312379	0.000330799910857009	0.000741686248838887	62	63	63	1.11039843529359
AC019197.1	2	164840672	165208261	ENSG00000236283.4	-1.76445856065754	-0.032375218906672	0.0776548062619881	0.0612127894468973	0.0673430110185135	0.00203605455416432	0.00349081167894493	84	85	85	1.10983165946584
AC067930.4	8	143541973	143549729	ENSG00000254859.1	1.76308159308123	0.0125027288901836	0.0778867292397012	0.433720931070956	0.579721277210525	1.44961624378856e-27	2.60389706511488e-25	65	65	65	1.10853653345634
AGPAT2	9	136673143	136687423	ENSG00000169692.12	-1.76140602033521	-0.0694471935027242	0.0781697067994285	0.0139710407043059	0.055709626029783	0.005154035361565	0.00740869635723602	25	28	28	1.10696151700065
ACOT4	14	73591706	73596496	ENSG00000177465.4	1.76125043699155	0.0324138643591757	0.0781960247607238	0.0671219134065701	0.167330609059464	5.74120247889555e-07	2.46897761056284e-06	15	15	15	1.10681532454072
VMAC	19	5904858	5910853	ENSG00000187650.3	1.76094973969146	0.0595552049233004	0.0782469101587107	0.0191274510701689	0.0645184571743957	0.00255056873849742	0.00420320060451185	16	16	16	1.10653280301495
ADCY5	3	123282296	123449758	ENSG00000173175.14	1.76094006403323	0.0341693507958387	0.0782485479661884	0.033702750170569	0.0470396282106838	0.0103306122899313	0.0131284311965809	8	8	8	1.1065237127735
KCNIP2	10	101825974	101843920	ENSG00000120049.18	1.75934005224449	0.01097549431515	0.0785197675147508	0.572042814526706	0.165628230660918	6.63465495034605e-07	2.81177690872994e-06	195	197	197	1.10502099495092
TAPBPL	12	6451690	6466517	ENSG00000139192.11	1.7573985713288	0.0169927610021509	0.0788498966764687	0.209251253417722	0.318599954796617	4.60008396866561e-13	5.50865108684931e-12	104	104	104	1.10319887142663
RDM1	17	35918066	35930773	ENSG00000278023.5	1.75680032558487	0.0564003376719156	0.0789518495880134	0.0223060691890881	0.043732333602742	0.0134872279046619	0.0163142460406202	24	25	25	1.10263769141301
PAX8	2	113215997	113278950	ENSG00000125618.16	1.75622270984974	0.0229106381180149	0.0790503884639499	0.119256960705642	0.220500472910649	5.49593778906789e-09	3.41324985705162e-08	32	32	32	1.10209599154663
AC037487.1	17	64943262	64951054	ENSG00000265912.1	1.75606405993342	0.0301311361034613	0.0790774709932834	0.0962790383824343	0.22327203331666	4.28078231120523e-09	2.69440795053003e-08	14	16	16	1.1019472284735
FRK	6	115931149	116060758	ENSG00000111816.7	1.75598066407367	0.0384481989847448	0.0790917102120827	0.0414728764283886	0.0671490742651947	0.00206779318799941	0.00353226032476625	20	20	20	1.10186903354171
RFC4	3	186789880	186807058	ENSG00000163918.10	-1.75538196097319	-0.0254028945467235	0.0791939955214801	0.104566398036548	0.150556086559148	2.36333670751379e-06	8.9372263255583e-06	43	43	43	1.10130774531383
NME6	3	48290722	48301685	ENSG00000172113.8	-1.75431163505667	-0.022076315721349	0.0793771231952248	0.0908187238785748	0.0924630682387543	0.000273475651777139	0.000627930864988854	105	105	105	1.10030464494862
AL662796.1	6	32254640	32407763	ENSG00000225914.1	-1.75359337580767	-0.0555720844775353	0.0795002068902387	0.020088318280606	0.0278758639809746	0.0494752134866543	0.0455836921446372	81	83	83	1.09963174114011
AC016355.1	15	67541072	67542604	ENSG00000270964.1	1.75316790078072	0.0217516278977159	0.0795731910980836	0.159740641415689	0.215046965879498	8.9652985015884e-09	5.36802172211538e-08	101	102	102	1.0992332252178
DHX34	19	47349281	47382704	ENSG00000134815.18	-1.75093366468894	-0.0173946430513826	0.079957337125653	0.298972136071375	0.0682867791918179	0.00188842290683492	0.00327496768935686	158	158	158	1.09714167792176
LINC00847	5	180830957	180835726	ENSG00000245060.6	1.75063919250084	0.0425215032612238	0.0800080797693924	0.0352333430023038	0.0968859732779386	0.000191698157227268	0.000461487903002788	20	20	20	1.09686615273212
CDA	1	20588948	20618908	ENSG00000158825.5	-1.74889564515652	-0.0249023214983747	0.0803090594990065	0.111951439118835	0.230188288875727	2.2866115890343e-09	1.51262687539761e-08	25	26	26	1.09523546009494
AC093788.1	4	163529771	163530697	ENSG00000273449.1	1.74814938725606	0.0279939390426647	0.080438163004627	0.0879699177104271	0.174371531355524	3.14831522614992e-07	1.43058040529773e-06	46	46	46	1.09453785610194
NUP85	17	75205659	75235758	ENSG00000125450.10	-1.74679763360832	-0.0133051538273859	0.0806724472250906	0.365520832164492	0.418300522188288	7.9370546789814e-18	2.0255939708375e-16	94	95	95	1.09327476839195
FAM102B	1	108560089	108644900	ENSG00000162636.15	1.74672275449205	0.0305677925721759	0.0806854413599392	0.064643863379067	0.0384918341096966	0.0206270818534495	0.0229149649771747	51	52	52	1.09320482100824
LCLAT1	2	30447226	30644225	ENSG00000172954.13	-1.74580191064553	-0.02258208206324	0.080845378862002	0.0875967625504398	0.208628905347185	1.58853900503957e-08	9.12539034068787e-08	36	36	36	1.09234479940742
PNO1	2	68157844	68176238	ENSG00000115946.7	-1.74546926600642	-0.0395169755156549	0.0809032177656959	0.0468411473307968	0.0371163671018051	0.0230744111208834	0.0251241138096851	26	27	27	1.09203420483897
NXPH3	17	49575858	49583827	ENSG00000182575.7	1.74431326314882	0.0329616171687225	0.0811044801637833	0.04839999921483	0.0432580611138709	0.0140140891777007	0.016838152918926	27	27	27	1.09095515495446
TXNL4A	18	79970811	80033949	ENSG00000141759.14	-1.73841403310786	-0.0350258191416954	0.082137885765662	0.0579728804425974	0.0720569654131126	0.00139799008410412	0.00254245447242332	27	28	28	1.08545648010574
AC008467.1	5	109237120	109326369	ENSG00000249476.1	-1.73822263446509	-0.0190500981891094	0.0821715923002614	0.18164308177774	0.331826889098085	1.1780020414421e-13	1.52822625107393e-12	29	29	29	1.08527829729659
BHMT2	5	79069717	79089466	ENSG00000132840.9	-1.73550882117959	-0.0222438119916265	0.0826507204172202	0.141934908466974	0.135843533248937	8.03207578876474e-06	2.78073729246376e-05	73	74	74	1.08275335658909
KCP	7	128862451	128910719	ENSG00000135253.13	1.7346489588381	0.0229395372374586	0.0828030020479805	0.10303501088772	0.0276763924644198	0.0503084201461558	0.0461510615950219	71	72	72	1.08195391745138
ERAP1	5	96760810	96808100	ENSG00000164307.12	1.73318495750498	0.0142134062627267	0.0830627997925398	0.322047566238514	0.30260264506472	2.31112212064023e-12	2.48700854853884e-11	98	98	98	1.08059343424278
TARID	6	133502252	133892802	ENSG00000227954.6	1.7330944762233	0.0321664661487107	0.0830788780036142	0.0717899419786053	0.189847054659966	8.27895815681233e-08	4.18907465135797e-07	27	27	27	1.08050937732867
PSORS1C1	6	31114750	31140092	ENSG00000204540.10	-1.73259794492569	-0.0239714423280402	0.0831671547911421	0.275730604059367	0.306703599342134	1.53311728150877e-12	1.70885600672903e-11	92	94	94	1.08004815579259
DAP	5	10679230	10761272	ENSG00000112977.15	-1.73259771188624	-0.0235471058142563	0.0831671962403513	0.105280337347168	0.126042240716013	1.79943401661435e-05	5.71304133941742e-05	69	69	69	1.08004793934707
GATAD2B	1	153789030	153923360	ENSG00000143614.9	-1.7322085508546	-0.0237191718978782	0.0832364371298097	0.100692216233973	0.0283923131490034	0.0473841991443516	0.0440481859399867	105	106	106	1.0796865176961
AC145343.1	17	68096046	68101474	ENSG00000265055.1	1.73219409795837	0.388300464958955	0.083239009538667	0.000256155665265347	0.033268373103885	0.0316294766856957	0.0321337651971482	12	12	12	1.07967309610158
TAS2R30	12	11132958	11134644	ENSG00000256188.3	1.73134181977536	0.0214038854598965	0.0833908167782776	0.136966089289732	0.139843800887375	5.76819903452484e-06	2.03161226781819e-05	61	62	62	1.07888177240913
AC005034.3	2	75660462	75662208	ENSG00000270696.1	-1.7302105524757	-0.0228223488877713	0.0835926636679253	0.103115783645514	0.22891599693899	2.56717207400637e-09	1.68391086593577e-08	29	29	29	1.0778318358187
AC005041.3	2	74501717	74502365	ENSG00000272183.1	1.72921904107496	0.0319970171235508	0.0837698997314505	0.0716568564251912	0.119682341956053	3.02700989891916e-05	9.05638864084491e-05	36	36	36	1.07691200438694
IL11RA	9	34650702	34661892	ENSG00000137070.17	-1.72876940150507	-0.0456346174295252	0.0838503745611918	0.0304948388313546	0.0807672774202208	0.000697517402848164	0.00141043549328551	10	10	10	1.07649499305199
TMEM238L	17	10794913	10804099	ENSG00000263429.3	-1.72847980704596	-0.186139211695623	0.0839022382376968	0.000724289068230288	0.0425498219534157	0.0148400708387523	0.0175951958965221	2	2	2	1.07622645345837
ELP1	9	108867517	108934116	ENSG00000070061.14	-1.72443101430566	-0.0333656626057123	0.0846300626917065	0.0551053317784403	0.0407168815113841	0.0172153842324171	0.019842271910189	81	81	81	1.07247533741102
KLHL28	14	44924319	45042322	ENSG00000179454.13	-1.72364092763574	-0.452774904571624	0.084772685199225	0.000179233292938233	0.0394231303771837	0.0191221798569793	0.0215819670709625	6	6	6	1.07174406022199
FRS2	12	69470349	69579789	ENSG00000166225.8	1.7204268383301	0.0318571876029651	0.085354881966453	0.110536164917786	0.0721799029338221	0.00138434777774889	0.00252354001539515	48	48	48	1.06877163388778
CCL14	17	35983291	35987004	ENSG00000276409.4	1.71915052070833	0.032587378789612	0.0855869676390526	0.0455110394440615	0.0775326229470089	0.000903121547774289	0.00176774606095995	34	35	35	1.06759236047869
NSRP1	17	30115521	30186475	ENSG00000126653.17	1.71829962730408	0.438669188241281	0.0857419773285141	0.000325074308086957	0.0294576212823584	0.0433566080774625	0.0409397607007574	1	1	1	1.06680650527884
MTFR1L	1	25818640	25832942	ENSG00000117640.17	-1.71792882158484	-0.0192510583868618	0.0858095990105668	0.159236785361987	0.27779156047722	2.63957361342442e-11	2.39836220950793e-10	22	22	22	1.06646412748762
PDE6B	4	625584	670782	ENSG00000133256.12	1.71669347889698	0.0322115191571915	0.0860351922762628	0.0441992280565286	0.0497872727915125	0.00828352638749448	0.0109624522547738	15	15	15	1.06532386637183
NOL6	9	33461441	33473930	ENSG00000165271.16	-1.71622915846235	-0.0187791597465694	0.0861201083873982	0.125851630171313	0.0641045366842619	0.00263620006976245	0.00431842382323703	61	61	61	1.06489543226217
BAG6	6	31639028	31652705	ENSG00000204463.12	1.7148917408481	0.0417316796728359	0.0863650771845848	0.0506921909135786	0.0422596060171515	0.0151926751605196	0.0179449271818323	49	49	49	1.06366183451249
SLC35B2	6	44254096	44257890	ENSG00000157593.18	-1.71331008434624	-0.0418987006418516	0.0866555081408002	0.0411241219289922	0.0333167344807882	0.0315038100237446	0.0320409447951446	35	36	36	1.06220382672818
CYHR1	8	144449582	144465677	ENSG00000187954.12	1.71016000674356	0.0207384926847958	0.0872362889259581	0.132078547078198	0.0390390023433896	0.0197288283252737	0.022132934359761	77	80	80	1.05930281779828
SCIN	7	12570577	12660179	ENSG00000006747.14	-1.70969528570208	-0.0301160081949821	0.0873222349697667	0.0637539496506277	0.104499196494761	0.000103794013869456	0.000269208630639454	43	43	43	1.05887515726643
GPR157	1	9100305	9129170	ENSG00000180758.11	-1.70953156324058	-0.0771164630729929	0.0873525302612938	0.00808074615425551	0.0270984692343469	0.0528062573746191	0.0479181981673555	5	5	5	1.0587245106856
GLE1	9	128504700	128542288	ENSG00000119392.14	1.70795506083102	0.0227159591926058	0.0876446813221958	0.12274031558321	0.0719110871034414	0.00141435244416756	0.00256621604440225	79	80	80	1.05727443373455
AC079601.1	12	42459366	42466128	ENSG00000257225.1	-1.70753745918062	-0.0662755358668129	0.0877222014801896	0.0144986234763933	0.0300811901361315	0.0411658557784069	0.039407491069799	6	6	6	1.05689047778451
AL355312.2	6	149796151	149826294	ENSG00000231760.4	1.70743225742171	0.0296426629348315	0.087741738993897	0.064140197742107	0.218087672345958	6.82703317670362e-09	4.17333039110232e-08	134	135	135	1.05679376236361
TEN1	17	75979220	76000586	ENSG00000257949.6	-1.70698880307832	0.0072480311078199	0.0878241335704372	0.139444436319438	0.130929914928151	1.20445666455715e-05	3.97819331038182e-05	62	63	63	1.05638612604985
AC022144.1	19	38738284	38739863	ENSG00000267892.1	1.70537825653735	0.0149642751753271	0.0881239008989194	0.314981548582402	0.0739156687603578	0.00120533538550126	0.00225260873350007	171	172	172	1.05490628658507
SERHL2	22	42553617	42574382	ENSG00000183569.17	1.70446927008669	0.0205305997149429	0.08829345234237	0.156412462227367	0.195874638759211	4.89181234554559e-08	2.60207245894342e-07	46	46	46	1.05407150159812
IVD	15	40405795	40435947	ENSG00000128928.8	1.70332130508779	0.0138008020982303	0.0885079556726395	0.277326240746122	0.252329625161383	2.96574477213974e-10	2.27063878445904e-09	104	104	104	1.05301769032546
WDR88	19	33132090	33175795	ENSG00000166359.10	-1.70240287766742	-0.581006282105745	0.0886798709779903	0.000157893573375147	0.0326241314005929	0.0333537144631721	0.0334776733213117	8	8	8	1.05217494742029
TCN2	22	30606838	30627278	ENSG00000185339.8	-1.70139486081689	-0.0102386565493275	0.0888688656855559	0.513871668573051	0.170618944026513	4.33880237383904e-07	1.9026739602099e-06	211	212	212	1.05125036309321
ACSL6	5	131949973	132012243	ENSG00000164398.12	1.69926042583352	0.0271164438888397	0.0892701255285046	0.0747203193710023	0.135387158600606	8.34067559394176e-06	2.87055250825229e-05	36	36	36	1.04929385453611
AC069549.1	10	20070805	20091784	ENSG00000238246.1	1.69899905824315	0.0234470644237492	0.089319361058699	0.109104067128631	0.0668616217424112	0.00211574905330704	0.00360363517960055	48	48	48	1.04905439229198
ANKLE2	12	132725503	132761888	ENSG00000176915.14	-1.69861751706888	-0.0151434358644848	0.0893912737406165	0.208823202901088	0.0636906323137899	0.00272470812235749	0.00442000168276566	60	65	65	1.048704874395
KIF25-AS1	6	167992822	167997077	ENSG00000229921.6	-1.69858778538571	-0.0260040771555233	0.0893968795105617	0.100413185652748	0.197787086522304	4.13674777579936e-08	2.22578612131323e-07	31	33	33	1.04867764043223
LRRC37A2	17	46511511	46555650	ENSG00000238083.7	-1.69543938964391	-0.0173639920377713	0.089992098971487	0.218742894215416	0.511167310220365	4.81995809813067e-23	2.67983521571913e-21	89	95	95	1.04579561860192
ATP11A	13	112690329	112887168	ENSG00000068650.18	-1.69525810143263	-0.0206555132089141	0.0900264692796823	0.135219168669649	0.0476355397569169	0.009847013936871	0.0126689913829123	53	56	56	1.04562978198277
AL353764.1	9	91426238	91427144	ENSG00000233081.1	1.69185022228763	0.0302793294952709	0.0906745350100353	0.0662448824330677	0.0794615329816906	0.000774202142436016	0.00154453256099996	40	40	40	1.04251466285636
AC007292.2	19	4356637	4358448	ENSG00000269318.1	1.68914256947093	0.0179908189566193	0.0911921116454318	0.293618640954798	0.112083119518256	5.61749009982467e-05	0.000157759012700396	88	88	88	1.04004272764778
TRAPPC11	4	183659267	183713594	ENSG00000168538.15	-1.6888696632062	-0.0273513797745414	0.0912444100678302	0.101311182298257	0.0319793808664431	0.0351766068121971	0.0348061557322725	38	39	39	1.03979373236253
DAZAP1	19	1407569	1435687	ENSG00000071626.16	1.688096158918	0.0782776925219359	0.0913927716826339	0.0099442240715566	0.0357686810331062	0.0257612566266673	0.0272904457507693	4	4	4	1.03908815155811
FOXD1	5	73444827	73448527	ENSG00000251493.4	-1.6876079135174	-0.0294343928868992	0.0914865191422613	0.0767745643806158	0.0430949984342782	0.0142000235689039	0.0170090455123049	41	41	41	1.03864289602599
OGA	10	101784443	101818465	ENSG00000198408.13	1.68717341749151	0.708216640146959	0.0915700112267759	0.000136725237142432	0.0408789669656867	0.0169905623235366	0.019641312284149	2	2	2	1.03824673256732
ZNF778	16	89217703	89237071	ENSG00000170100.13	-1.6871731177974	-0.0424765334435106	0.0915700688366599	0.0382209922540268	0.0544504168584388	0.00570033615971925	0.00806979059494394	8	9	9	1.03824645933762
DLEU7-AS1	13	50807856	50849905	ENSG00000237152.3	-1.68678234419822	-0.0217528061546352	0.0916452116205396	0.12527451490908	0.0824411347973661	0.000610184381704992	0.00125871897135127	58	61	61	1.03789022160306
FIGN	2	163593396	163736012	ENSG00000182263.13	1.68627175039769	0.0241074896787621	0.0917434695829647	0.0966252825903664	0.130487634930642	1.24909454045296e-05	4.10819527692153e-05	52	52	52	1.03742483961015
RAB6B	3	133824239	133895836	ENSG00000154917.10	1.68622807425927	0.016969269174648	0.0917518784873096	0.235820555181986	0.107968688000896	7.84068122698703e-05	0.000209726674817675	114	115	115	1.03738503543204
AC091132.5	17	45545804	45563230	ENSG00000267198.1	1.68233744059692	0.0433428113844111	0.0925034248650982	0.0395244411090432	0.144622112850967	3.87827396273219e-06	1.40654995521455e-05	8	9	9	1.0338421875585
ZNF689	16	30602558	30624012	ENSG00000156853.12	-1.6812838346868	-0.101242845119019	0.092707796276244	0.00733990657281981	0.0324126816969602	0.0339405406665373	0.0339426689897352	3	3	3	1.03288374225917
MARCH6	5	10353703	10440388	ENSG00000145495.15	-1.68076324462891	-0.438438124537944	0.0928089105694063	0.000471828855164216	0.0431519169706048	0.0141348383717284	0.0169527053139704	1	1	1	1.03241032523213
GUCA2B	1	42153421	42155824	ENSG00000044012.3	1.68031756219112	0.0295781795889935	0.0928955458659804	0.0675762136311425	0.0361310407952622	0.0250087485793911	0.0266893106848344	28	29	29	1.03200510895793
DNAH12	3	57293699	57544344	ENSG00000174844.14	-1.67812990830324	-0.0541712373920096	0.0933217412112912	0.0202100425918291	0.0308838601431837	0.0385137739737598	0.0374106911332764	26	27	27	1.03001716666996
TMEM65	8	124306189	124372692	ENSG00000164983.7	1.67797670913841	0.0397364793374685	0.0933516459215436	0.0336473115515443	0.0344143737409678	0.0287857553088489	0.0298426112346617	16	17	17	1.02987802042147
METRNL	17	83079691	83095119	ENSG00000176845.12	-1.67752326207273	-0.0357985445618391	0.093440204540564	0.0489230724293921	0.0605395869071272	0.0035037973677845	0.0054542302435474	19	20	20	1.02946621956022
VKORC1	16	31090842	31095980	ENSG00000167397.14	1.67741610092301	0.0194925529924458	0.0934611430528361	0.155782694206624	0.183266673121274	1.46480039139829e-07	7.05990380311273e-07	48	51	51	1.02936891175057
AC018904.1	15	58587507	58591676	ENSG00000259250.1	1.67629258811219	0.0312252924336291	0.0936808960093458	0.0822809612089269	0.0988063938973443	0.000164252958518689	0.000405448951747455	28	28	28	1.0283489641136
AC008280.3	2	54082554	54085066	ENSG00000272156.1	-1.67569928511761	-0.0322393032901372	0.0937971099379436	0.0491897224455883	0.0790903449894243	0.000797496869378813	0.0015849123071638	11	11	11	1.02781054282925
AC023790.2	12	13000451	13040679	ENSG00000255621.1	-1.67511103993861	-0.0602378079528713	0.0939124472837695	0.020074336100188	0.0620879687431956	0.00309642897930995	0.00491377169647153	12	12	12	1.02727684193629
AL669831.5	1	778770	810060	ENSG00000237491.8	-1.67328671200371	-0.0619174007711257	0.0942708670756904	0.0250053882568913	0.232570269529442	1.84029814111475e-09	1.23133685365276e-08	26	56	56	1.02562249838738
BDH2	4	103079435	103099883	ENSG00000164039.14	-1.67159849704083	-0.0179325974255964	0.0946035213524611	0.178988948065054	0.272246752725859	4.50018999275677e-11	3.94319045364143e-10	52	54	54	1.02409269789546
ZNF311	6	28994785	29005316	ENSG00000197935.6	-1.67126021151991	-0.0446528596841867	0.0946702918205347	0.0586304412385836	0.0465830875623571	0.0107173177271775	0.0135278411577238	72	74	74	1.02378628417075
NBPF19	1	149390623	149556361	ENSG00000271383.6	-1.66980650945844	-0.103253386330123	0.0949576520771976	0.00449338699576208	0.126279954136048	1.76470493228843e-05	5.62956886358723e-05	33	39	39	1.0224700322856
CFAP44	3	113286947	113441610	ENSG00000206530.10	-1.66692947669443	-0.0342575210623315	0.0955284288166731	0.0493283753461479	0.0528676038959049	0.00647053321689097	0.00893532967976736	35	36	36	1.01986736516077
FHAD1	1	15247272	15400283	ENSG00000142621.19	-1.66629114127278	-0.0266061257255234	0.0956554403125381	0.121244688709526	0.153054773721606	1.91690089260942e-06	7.38654168366349e-06	69	69	69	1.01929032484708
KCNMB1	5	170374671	170389677	ENSG00000145936.8	1.66513967514038	0.37705460461938	0.0958848928367512	0.000465202611326509	0.0586388438716443	0.00407815156196222	0.00614392324350147	1	1	1	1.01824981279248
SIRPB1	20	1563521	1620061	ENSG00000101307.15	-1.66512878020231	-0.021207118560572	0.0958870659719855	0.153715194362627	0.267082832064232	7.37109363205432e-11	6.24776149530296e-10	72	72	72	1.01823997005378
DOCK9	13	98793429	99086625	ENSG00000088387.18	-1.6647669907379	-0.0666450805816792	0.0959592519184016	0.0161077085355477	0.0284374668226426	0.0472058152454768	0.0439268755396226	4	4	4	1.01791314637508
WRAP73	1	3630767	3652761	ENSG00000116213.15	-1.66177225180674	-0.0242473915583274	0.0965584479021299	0.0985649235440186	0.185661807405296	1.19064050631165e-07	5.84100823098761e-07	36	36	36	1.01520972378227
ZNF79	9	127424374	127445372	ENSG00000196152.10	1.6554644121388	0.0217118314741607	0.0978303295497186	0.174555719209238	0.246340702055993	5.18109455437951e-10	3.82262698565789e-09	62	62	62	1.00952648351431
CFHR1	1	196819757	196832189	ENSG00000244414.6	-1.65468599327889	-0.0199668179599162	0.0979882097449863	0.172192766876205	0.272154654223708	4.54009912386756e-11	3.96328830791194e-10	55	58	58	1.00882617686602
AL031599.1	1	172775905	173064015	ENSG00000224228.2	1.65283499728657	0.0301653504535614	0.0983644493374973	0.0780381306419087	0.13635201444479	7.70154015588385e-06	2.67423404271712e-05	23	23	23	1.00716183496565
FAM189B	1	155247205	155255483	ENSG00000160767.20	1.64920519280185	0.660387013583702	0.0991056044874601	0.000170860860350012	0.0286848282396266	0.0462409312180969	0.0431917380296429	3	3	3	1.00390178518017
TTC19	17	15999380	16045015	ENSG00000011295.15	1.64844182684859	0.0160296345914738	0.0992620388864489	0.243894722470276	0.198418322484451	3.91375363463102e-08	2.11555273047925e-07	110	116	116	1.00321680844516
ZMYM1	1	35059786	35115859	ENSG00000197056.9	-1.64686257634133	-0.0559606628297278	0.099586295619447	0.0289656149048805	0.0342800130872037	0.0291050743018801	0.0300661845219747	23	23	23	1.00180042208184
POGLUT1	3	119468938	119494708	ENSG00000163389.10	-1.64628971791784	-0.0291360769011642	0.0997041253679558	0.0751172135156859	0.1253806301872	1.89969765979068e-05	5.99469215235162e-05	41	41	41	1.00128687190426
PDZD2	5	31639410	32110931	ENSG00000133401.15	-1.6460719199103	-0.0326924532065996	0.099748952835609	0.0567110455129132	0.0333319064585752	0.0314644918885278	0.0320218765076875	22	22	22	1.00109165484025
C7orf25	7	42908726	42912305	ENSG00000136197.12	-1.64525974433084	-0.0430063872623307	0.0999162576235462	0.0298201594535813	0.0369699000217387	0.023351952762734	0.0253393257136024	30	30	30	1.00036384088573
AC027575.2	18	76805151	76805736	ENSG00000278107.1	-1.64461822692723	-0.0379427388137418	0.100048565665713	0.0489791551795038	0.0592324261843941	0.00388930201978494	0.00592632280245064	27	28	28	0.999789133193997
DPM2	9	127935099	127938484	ENSG00000136908.17	1.64377259148724	0.026052018474195	0.100223184895052	0.148568965487302	0.0989107235806579	0.000162879217687592	0.000402483409912054	51	51	51	0.999031800352583
DNAJC18	5	139408588	139444491	ENSG00000170464.9	-1.64220945102007	-0.0329518722571796	0.100546604727157	0.0488316767726767	0.0652583669714387	0.00240437835307903	0.00401184387839816	20	21	21	0.997632590140898
KNSTRN	15	40382721	40394246	ENSG00000128944.13	-1.64078151376491	-0.0154221568947832	0.100842776999128	0.213406650185484	0.351528626461572	1.47482569659355e-14	2.2948655385316e-13	48	48	48	0.996355203269375
UBXN10-AS1	1	20184242	20186486	ENSG00000225986.1	-1.63958967390463	-0.0723868988495329	0.101090511558905	0.0108985278862708	0.0354907573030617	0.0263541346108035	0.0277961893115404	3	3	3	0.995289605744241
PYURF	4	88520985	88523813	ENSG00000145337.4	1.63776118264739	0.0273884711698251	0.101471521992188	0.0997742662461415	0.164713370830599	7.1702187484455e-07	3.02229434185439e-06	40	41	41	0.993655825504509
RINL	19	38867834	38878279	ENSG00000187994.13	1.6375557565848	0.0217065190321434	0.101514398848277	0.133303504480717	0.0985212426133754	0.00016806662683504	0.000412248090625953	48	48	48	0.993472352855763
GCC2	2	108448561	108509415	ENSG00000135968.20	-1.63668389807001	-0.0357641945371625	0.101696535127372	0.0452748278658051	0.108888695430016	7.27791127696492e-05	0.000196815153173119	10	10	10	0.992693843544285
AC079906.1	12	46970504	46972155	ENSG00000274723.1	-1.63498607927316	-0.0192344625447688	0.102051965879114	0.122780597900433	0.0601036240841309	0.00362790884554634	0.00561039626440556	114	114	114	0.991178624831026
INMT	7	30697985	30757602	ENSG00000241644.2	1.63402453523273	0.0249749535374538	0.102253698927328	0.0940739921792396	0.0419412483131177	0.0155892830974802	0.0183068939619456	31	31	31	0.990320972859285
ZNF425	7	149102784	149126346	ENSG00000204947.8	1.6332135707884	0.0423977611646768	0.102424086775669	0.0328651663153876	0.0726628316798899	0.00133203243475627	0.00245266399804383	18	18	18	0.989597899574537
ACP6	1	147629652	147670496	ENSG00000162836.11	-1.63303369568336	-0.0119874181463674	0.102461910063686	0.401924793033524	0.543089697882365	4.5833284287263e-25	4.11643960777759e-23	36	48	48	0.989437552398903
POLR1B	2	112541915	112577150	ENSG00000125630.15	1.63162145203847	0.0167448879359042	0.102759256255113	0.148065285481415	0.270483236785193	5.32813778927711e-11	4.60814144200983e-10	33	35	35	0.988179047705313
ABO	9	133250401	133275219	ENSG00000175164.13	-1.63159396469978	-0.0174780944881799	0.102765050483278	0.0759618942457716	0.16651114240232	6.1553552989007e-07	2.63253771081774e-06	46	71	71	0.988154560077945
COMMD6	13	75525219	75549439	ENSG00000188243.12	1.63095459536273	0.0732639424707785	0.102899900485621	0.01145433366022	0.0497890357815479	0.00828235407226599	0.0109624522547738	4	4	4	0.987585045243074
FAH	15	80152490	80186946	ENSG00000103876.11	-1.6305744543279	-0.0163654222698188	0.102980143083359	0.215060396351183	0.127333925739037	1.61855104884077e-05	5.20958468667478e-05	86	87	87	0.98724650908802
NT5C3B	17	41825181	41836263	ENSG00000141698.16	1.62996012155778	0.0141749615310253	0.103109925549382	0.250107166103819	0.411882924333569	1.69557147811895e-17	4.01970321829047e-16	114	118	118	0.986699526725734
ACTR10	14	58200080	58235636	ENSG00000131966.13	1.62662987139874	0.0354761824775986	0.103815731128345	0.0464200747229174	0.069803914239823	0.00167320597362447	0.00296672812621437	21	21	21	0.983736833148558
AC093525.6	16	2554060	2556060	ENSG00000261613.2	1.62487089976869	0.013895749735082	0.104190069946129	0.321853772925086	0.57821765506528	1.85372949214765e-27	2.98533089003614e-25	57	59	59	0.982173670413689
C17orf97	17	410327	431062	ENSG00000187624.8	1.62481877164429	0.0130833682467567	0.104201180027151	0.33709928990022	0.56746704441151	1.04901607899962e-26	1.44094479016151e-24	8	8	8	0.982127362837086
ASAH2	10	50182778	50248610	ENSG00000188611.14	1.62288781607236	0.0390260034521375	0.10461338857939	0.0480368723793437	0.0361656154269707	0.0249381362885627	0.0266335237687223	59	67	67	0.980412730248343
GOLGA8Q	15	30552078	30562501	ENSG00000178115.11	1.62193391916471	0.0227015859694043	0.104817497913115	0.117927319177566	0.135718174322756	8.11569919829516e-06	2.80138151414793e-05	70	74	74	0.979566211505177
ZNF451	6	57086844	57170307	ENSG00000112200.16	1.62140560150146	1.02110464800404	0.104930680236332	0.000100713024790725	0.0462554781888592	0.0110038191311781	0.0138185151224407	1	1	1	0.979097511718347
DCAF13	8	103414714	103443453	ENSG00000164934.13	-1.62059574573282	-0.0290486307174664	0.105104365228443	0.0679375643016826	0.057945988537835	0.00431026780650519	0.00644351550272223	36	36	36	0.978379246338493
AC023794.1	12	54058254	54122234	ENSG00000248265.1	1.61877665608144	0.0168370614403657	0.105495326552588	0.198012732153569	0.317265944373255	5.2701497659627e-13	6.23117537634294e-12	33	33	33	0.976766779204001
FOXD4	9	116231	118204	ENSG00000170122.5	-1.61749406706406	-0.0333933115210352	0.105771675319994	0.0362285681242259	0.0706089589844991	0.00156914800499642	0.00280351212633815	23	27	27	0.975630616791972
REEP5	5	112876379	112922539	ENSG00000129625.12	1.61748664237013	0.0258836655798653	0.105773276726942	0.0855877636548588	0.167517834595273	5.65051594045553e-07	2.43221789485966e-06	16	16	16	0.975624041525636
AC006033.2	7	38326070	38329643	ENSG00000272908.1	-1.6144472534129	-0.0307860061580685	0.106430449168734	0.0560029470765961	0.0726599564627354	0.00133233798638447	0.00245266399804383	32	32	32	0.972934104990822
NIPA1	15	22773063	22829791	ENSG00000170113.15	-1.61233793059969	-0.0855606649464724	0.106888423597385	0.0113033193832415	0.169535653991946	4.75864785477456e-07	2.07122824056446e-06	7	53	53	0.971069327906453
SLIT1	10	96998038	97185920	ENSG00000187122.16	1.61095421258287	0.0230369027417958	0.107189702558029	0.110375959210507	0.181076785013551	1.76957291999551e-07	8.40734867186439e-07	33	33	33	0.969846934205111
MMEL1	1	2590639	2632990	ENSG00000142606.15	1.61049447603783	0.0362285375376594	0.107289950426314	0.0459058623267111	0.0996139628653453	0.000153912526273424	0.000382756427045596	21	21	21	0.969440955376039
RBM39	20	35701347	35742312	ENSG00000131051.22	1.60726692767168	0.0405407459595793	0.107995825935028	0.0333656612023273	0.0555555807932428	0.00521793240119612	0.00748442025539767	8	8	8	0.966593029776162
HCG27	6	31197760	31203968	ENSG00000206344.7	-1.60701828430046	-0.0180809373152123	0.10805035722142	0.181906255256831	0.095522295792789	0.000213908488737804	0.000505864618611699	166	171	171	0.966373792972919
EML4	2	42169350	42332548	ENSG00000143924.18	1.60675672193591	0.0332256564779253	0.108107745361941	0.127409583578587	0.0686446515561374	0.00183528478698558	0.00319825276365093	55	56	56	0.96614318997407
LCA5L	21	39405844	39445805	ENSG00000157578.13	1.6065708184257	0.0156126975022664	0.108148548222521	0.212949651198716	0.302207372220266	2.40409017070099e-12	2.57518466044465e-11	91	91	91	0.965979306120221
PDHB	3	58427630	58433857	ENSG00000168291.12	1.60645246505737	0.590610446200171	0.108174531252117	0.000129125782508495	0.0308527442518345	0.0386132097700254	0.0374895713560775	1	1	1	0.965874978034117
PRKAR2B	7	107044649	107161811	ENSG00000005249.12	-1.6059434783935	-0.0396861483062938	0.108286329346733	0.0344052025550618	0.0523044011775577	0.00676919650213241	0.0092764465905738	18	18	18	0.965426367603925
CCL3	17	36088256	36090169	ENSG00000277632.1	-1.60509191252412	-0.17973882442673	0.108473578858272	0.00172048815008685	0.0393176625302348	0.0192868224437318	0.0217520185545281	5	5	5	0.964676030971079
SLC25A15	13	40789412	40810111	ENSG00000102743.14	1.60224488623752	0.0151483988936665	0.109101467815368	0.237036138452219	0.0614386999455642	0.00326112130207112	0.00512635189468168	107	109	109	0.962169406516823
TIRAP	11	126283065	126298845	ENSG00000150455.13	-1.60104578678396	-0.0250080213253306	0.109366778344454	0.0938882184624248	0.0283581641555931	0.0475195745942762	0.0441388880583675	57	57	57	0.96111458086191
MAPK13	6	36127809	36144524	ENSG00000156711.16	1.60048665256598	0.0207321806903857	0.109490665605971	0.119751471774021	0.171357493938819	4.07377457532746e-07	1.79997353315968e-06	37	38	38	0.960622904098895
MSH2	2	47402969	47663146	ENSG00000095002.13	1.59962965391511	0.0165605492159177	0.109680765937331	0.167494749968921	0.161177868943878	9.67256115297251e-07	3.97306008195149e-06	52	53	53	0.959869525384892
CFHR3	1	196774795	196795406	ENSG00000116785.13	-1.5991583560436	-0.0238786773273679	0.109785420849612	0.0974123770922084	0.202677199218435	2.69024834286798e-08	1.49042082836788e-07	24	24	24	0.959455328965678
AP003086.1	11	78423982	78429836	ENSG00000251323.2	1.59871349326139	0.0138634537977783	0.109884278060492	0.21485886883287	0.209749125444853	1.43802005207863e-08	8.33247488603357e-08	74	74	74	0.95906444078863
TIGD3	11	65354767	65357613	ENSG00000173825.6	1.59804371507297	0.0283979643139387	0.11003324854426	0.0783167285241394	0.0367062606561529	0.0238601727958957	0.0257770053794084	45	45	45	0.958476065046492
AC114291.1	5	1173141	1178605	ENSG00000249201.2	-1.59797997347107	-0.0283699508919663	0.110047434112984	0.125258336122276	0.156457519506603	1.44025052256993e-06	5.71486126466983e-06	24	24	24	0.958420079085766
ALDH3A1	17	19737984	19748943	ENSG00000108602.17	-1.59780342470117	-0.0351559016132907	0.110086732240165	0.0504314584030304	0.0886602581361613	0.000370966210735713	0.000821099923795204	21	26	26	0.958265019466918
FNDC5	1	32862268	32872482	ENSG00000160097.16	1.59684115284963	0.0178305745477502	0.110301120026491	0.115116275587696	0.0400286083782349	0.0182043447332205	0.0207516770635998	53	53	53	0.957420077597389
SKIV2L	6	31959080	31969755	ENSG00000204351.11	-1.5950159085314	-0.0237579811132465	0.110708678352854	0.161332824975462	0.258025263114169	1.7379739129121e-10	1.39225508195487e-09	64	66	66	0.955818333836453
AC233280.1	3	195655565	195657927	ENSG00000229178.1	-1.59412930667761	-0.0208324388603091	0.110907076094236	0.137725104966193	0.28738654771714	1.0390118583201e-11	1.00258050543471e-10	33	34	34	0.955040744106539
VPS25	17	42773436	42779599	ENSG00000131475.6	-1.59365594387054	-0.687336018607574	0.111013116895722	9.53653031707058e-05	0.0713737914583107	0.00147628522405931	0.00265588764137237	1	1	1	0.954625703565825
MEG9	14	101064151	101072937	ENSG00000223403.3	-1.59336861328592	-0.031758169605422	0.1110775225467	0.0637201099579438	0.0735905167909716	0.00123701233232841	0.00230351269660681	43	44	44	0.954373815240616
LINC01352	1	220829255	220832429	ENSG00000238078.1	1.59173305793597	0.0228300528189243	0.111444697125247	0.109209350785931	0.251895150316431	3.08866603222845e-10	2.34934444080064e-09	16	16	16	0.952940591733181
RNF130	5	179911651	180072118	ENSG00000113269.13	-1.59152146360166	-0.0302662534121152	0.111492268961262	0.0652695731338521	0.059194936898073	0.00390096517836414	0.00593828218890389	33	34	34	0.952755246193124
HDAC10	22	50245183	50251405	ENSG00000100429.17	-1.5912696900225	-0.025462582304177	0.111548894998351	0.0892397878217847	0.160626431733369	1.01339658721134e-06	4.14073388360322e-06	31	31	31	0.952534727473334
LINC02086	17	48646923	48707346	ENSG00000244649.4	-1.59088024976026	-0.0219399207984572	0.111636528149165	0.0986508719163219	0.0462412882364927	0.0110164023693669	0.0138231663480975	70	70	70	0.952193678355976
PLAU	10	73909177	73917497	ENSG00000122861.15	-1.59008357386556	-0.0257051474309287	0.111815968038126	0.100536712402513	0.0580187680613972	0.00428527448439934	0.00641457908886326	36	36	36	0.951496171980437
AC009133.1	16	29808636	29821252	ENSG00000238045.9	-1.58988045858855	-0.0164323527801636	0.111861753239687	0.293501792484648	0.0862725895980312	0.000449125758240365	0.000967504065763871	102	108	108	0.951318378138877
AL590617.2	6	138692548	138697288	ENSG00000225177.5	-1.58727529871991	-0.0391349629240917	0.112450307169622	0.050518934451939	0.140580599070646	5.42629021164898e-06	1.92424938061019e-05	12	12	12	0.949039353906519
MELTF-AS1	3	196999460	197004744	ENSG00000228109.1	-1.58687305450439	-1.00057569703692	0.112541398792245	0.000116291352382224	0.0517255678595301	0.00709064159344943	0.00964057429119544	1	1	1	0.948687691243711
DENND6A-AS1	3	57628810	57654918	ENSG00000239801.1	-1.58606268760537	-0.0220032014417453	0.112725089910669	0.156788015027683	0.0307310629969172	0.0390046226492521	0.0377618179985953	63	65	65	0.947979409623595
NCBP2-AS1	3	196939877	196942534	ENSG00000225578.1	1.5851994950515	0.209390148483754	0.11292101521832	0.00150651136016286	0.0442854417414079	0.0128981250715198	0.0157649885415022	5	5	5	0.947225225975594
RHOD	11	67056818	67072013	ENSG00000173156.6	-1.58374765263498	-0.030768233905105	0.113251156004358	0.0520686684750606	0.117014766763257	3.76218174762215e-05	0.000109953006834517	10	10	10	0.945957356257722
GNA12	7	2728112	2844324	ENSG00000146535.13	-1.58362711724873	-0.0728919062981232	0.113278599224645	0.0102683081627916	0.0324913465831894	0.0337209906685565	0.0337677132403824	8	8	8	0.945852130000073
AL024497.1	6	133435077	133439464	ENSG00000223542.1	1.58314720814303	0.0313359142922778	0.113387915788782	0.0670752535055703	0.117197537106212	3.70660146502022e-05	0.000108532378031824	30	32	32	0.945433227505689
C12orf29	12	88033846	88050160	ENSG00000133641.17	-1.5821180766971	-0.0271479259703773	0.113622617675678	0.0446772462152631	0.0725480255233306	0.00134428754099419	0.00246979405287762	32	32	32	0.944535209522702
CELA3A	1	22001656	22012539	ENSG00000142789.19	1.58204519553856	0.0150846502580988	0.113639253320063	0.305418772688373	0.0688623180389352	0.00180369896976177	0.00315498216870622	108	110	110	0.944471628522155
HMG20B	19	3572777	3579088	ENSG00000064961.18	1.58060934255181	0.01829883604061	0.113967388342617	0.145496974433898	0.0403851688509222	0.0176849864730704	0.0202684823960581	70	71	71	0.943219403830435
EFS	14	23356402	23365752	ENSG00000100842.12	1.58042967319489	0.761060403554874	0.114008500585097	0.000108437800051694	0.0568396518395093	0.00470874744228317	0.00689380234542527	1	1	1	0.943062766035751
AC005479.2	14	74471930	74472360	ENSG00000270000.1	1.58011167529201	0.0446945679089696	0.114081294017707	0.0199911854659714	0.0465400409092182	0.0107545275786957	0.0135674751990368	23	23	23	0.942785561286368
NMRAL1	16	4461680	4495763	ENSG00000153406.13	1.57990096236469	0.0144086132001992	0.114129548819385	0.245627917584806	0.262797713149121	1.10737998958911e-10	9.18612582681776e-10	75	75	75	0.942601899597503
HIST1H2BE	6	26172059	26184655	ENSG00000274290.2	-1.57938408851624	-0.745150793658862	0.114247984762239	0.000119914693704813	0.0323734639990674	0.0340505461872255	0.0340017152401299	1	1	1	0.942151451777661
SARS2	19	38915266	38930896	ENSG00000104835.14	-1.57671345453142	-0.0177602053061095	0.114861473126782	0.155753995898626	0.208676831109807	1.58179202046232e-08	9.09782260245368e-08	47	48	48	0.939825618085063
DNAJC11	1	6634168	6701924	ENSG00000007923.15	1.5766439573418	0.0195111958910569	0.114877472300711	0.130709408299417	0.100360217580291	0.000144933132632622	0.00036352318589223	56	57	57	0.939765128968158
KYAT3	1	88935773	88992953	ENSG00000137944.17	1.57574306762235	0.0245694378613601	0.115085027755367	0.095852837425947	0.135077528693591	8.55670059279869e-06	2.93385340772705e-05	26	26	26	0.938981173209279
NUTM2E	10	79841358	79850878	ENSG00000228570.7	1.57403092804477	0.0115463963192468	0.115480299457733	0.421888779303277	0.493002170987919	5.97205804533668e-22	2.76151088619429e-20	124	133	133	0.937492098599141
LSG1	3	194640788	194672477	ENSG00000041802.10	1.57343896073932	0.013253556326596	0.115617211574616	0.293647961467933	0.529903905879564	3.25644814399561e-24	2.26993529289288e-22	11	11	11	0.936977509034251
AC073343.2	7	6663974	6708901	ENSG00000228010.5	1.57276980028718	0.0337410787349712	0.115772130799148	0.0506668141950587	0.0745732632591347	0.00114372483394346	0.00215558107626612	44	44	44	0.936395973396373
ZNF559	19	9323772	9351162	ENSG00000188321.13	-1.57218072657132	-0.0210469891787236	0.115908643925217	0.182268044266327	0.333533007920785	9.86321616046684e-14	1.30493223367936e-12	10	10	10	0.935884175174956
AC093673.1	7	143379692	143380495	ENSG00000232533.1	1.57128155027736	0.034509969883841	0.116117264762036	0.0495299218943054	0.0567182191099808	0.00475468124238258	0.00693713020299569	25	59	59	0.935103202884674
KANSL1	17	46029916	46225389	ENSG00000120071.13	-1.5706598467754	-0.0206392926227029	0.116261680686025	0.141653461970062	0.130831089142497	1.21429173766232e-05	4.00627562592814e-05	42	44	44	0.93456340314644
ZNF497	19	58354357	58362848	ENSG00000174586.10	-1.56929849447889	-0.0321107233009946	0.116578402960067	0.0525109515106909	0.0408659242756108	0.0170085421113112	0.0196523682588161	28	29	29	0.933381898496596
CCDC163	1	45493866	45500079	ENSG00000280670.2	-1.56922023259901	-0.00870785390332198	0.116596631378163	0.550200133282953	0.624615013698053	6.09242867252772e-31	2.3711188357758e-28	58	58	58	0.933313996704011
ARL6IP5	3	69084944	69106066	ENSG00000144746.6	-1.5687424825818	-0.0320682853868201	0.116707955396165	0.0537126073481861	0.120652954585466	2.79647551969697e-05	8.45330718891848e-05	13	13	13	0.932899539268267
CRCP	7	66114604	66154568	ENSG00000241258.6	-1.56864952637094	-0.0230635507586343	0.116729625499886	0.0980810566282995	0.0519050932277719	0.00698933186829638	0.00951668414165868	82	89	89	0.932818907808162
TPSD1	16	1256059	1258998	ENSG00000095917.13	-1.56820132345357	-0.0132974103336933	0.116834155652679	0.326949059069687	0.48911450679157	1.0116757120434e-21	4.49983032188282e-20	26	26	26	0.932430175690902
AC010761.1	17	28721487	28722877	ENSG00000264577.1	1.56718909298423	0.0293958341373911	0.117070499124741	0.0614945650521181	0.0421258137999256	0.0153580869967002	0.0180854169923656	32	33	33	0.931552530046957
CTBP1-DT	4	1249300	1288291	ENSG00000196810.4	-1.56700282977018	-0.0168899182572205	0.117114030179071	0.19924378323484	0.345155319850714	2.90745460177007e-14	4.2039208729634e-13	29	29	29	0.931391073635119
AC091100.1	15	76174891	76181486	ENSG00000259422.1	-1.56666601529492	-0.0183756478264476	0.117192778413748	0.125922527783661	0.126621721802428	1.71593434200939e-05	5.48330594666594e-05	55	56	56	0.931099149339169
PAX6	11	31784779	31818062	ENSG00000007372.21	1.56631806836016	0.052904510411589	0.117274173098906	0.0190928195772048	0.0390259954513418	0.0197497104898568	0.0221404060402055	17	17	17	0.930797620583732
CIB1	15	90229975	90234047	ENSG00000185043.10	1.56584260695286	0.0153484620273863	0.117385468792469	0.201898505721022	0.349823724298291	1.76956647649679e-14	2.69086044485696e-13	28	29	29	0.930385661298283
AC080013.1	3	158732263	158784070	ENSG00000240207.6	-1.56497156913673	-0.0304103812216197	0.117589575801498	0.0810377962390399	0.0505196291553509	0.00781067719721653	0.0104581851541429	49	50	50	0.92963117632575
KAT8	16	31115754	31131393	ENSG00000103510.19	1.56478807411096	0.0209020992114384	0.117632608995908	0.127708664028648	0.0585532296157282	0.00410613958248779	0.00618409361716253	36	36	36	0.929472270573765
ANKRD22	10	88822132	88851818	ENSG00000152766.5	1.56339647567447	0.022309782863645	0.117959368605477	0.116664513857384	0.0712497406290691	0.00149096501495379	0.00267714080713663	75	75	75	0.928267560737831
ARMC6	19	19033575	19060311	ENSG00000105676.13	-1.56313663732661	-0.0248625340147454	0.118020459766203	0.09426658864005	0.0370875942344842	0.0231286651948725	0.025161341612183	51	51	51	0.928042697835166
MLXIP	12	122078722	122147347	ENSG00000175727.13	1.56243389933968	0.0337337820455034	0.118185806369192	0.042805890990103	0.0559633143421943	0.00505051771775282	0.00729356733258499	23	23	23	0.927434677309855
BORCS7	10	102854223	102864961	ENSG00000166275.15	1.56228256473269	0.0134496210394451	0.118221437522628	0.264696403608927	0.275164717624206	3.40021835701015e-11	3.05973322916063e-10	135	135	135	0.927303764117996
AC007336.2	16	55425574	55426130	ENSG00000274508.1	-1.56214947882778	-0.195667197898212	0.118252779051537	0.00136654519293771	0.0285343086577147	0.0468255886220609	0.0436418302610042	4	4	4	0.927188644141397
KCNAB3	17	7921859	7929803	ENSG00000170049.9	-1.55952862263402	-0.013415512605091	0.11887131550101	0.33117626528127	0.0949731695584938	0.000223558121207383	0.000526516335652225	134	135	135	0.924922931105034
TRMT44	4	8436140	8493531	ENSG00000155275.18	-1.55849756311138	-0.0437759085698444	0.119115345219292	0.0459849866499494	0.0420731223222	0.0154237329935692	0.0181444206098511	33	33	33	0.924032286252141
AL590705.1	9	97200475	97238700	ENSG00000203279.3	-1.55819556235551	-0.0261263643404702	0.119186896626139	0.0748307288982336	0.0849567432674614	0.000498994892271542	0.00105977820571044	18	19	19	0.923771488184448
BICD2	9	92711363	92764812	ENSG00000185963.13	1.557287763777	0.0256358115691967	0.119402179246038	0.0726856065724575	0.192491989548984	6.57487296150819e-08	3.41666188081857e-07	62	62	62	0.92298774669164
WDR36	5	111091716	111130502	ENSG00000134987.11	-1.5560773904801	-0.0306395166249182	0.119689690646177	0.0671906550884811	0.0347497705357126	0.0280042836954184	0.0292264146887626	44	44	44	0.921943255510844
AC009093.6	16	29272220	29272772	ENSG00000277999.1	1.55263117633638	0.0433914710443074	0.120511273087238	0.025730115752944	0.0800427473602059	0.00073908195255094	0.00148461468981315	46	47	47	0.918972325615365
INTS6	13	51354077	51454264	ENSG00000102786.14	-1.55256927013397	-0.0828363357952962	0.120526071875395	0.00193633336927824	0.0986614854252165	0.000166180125937827	0.000408731912539941	1	1	1	0.918918997513495
AC093157.1	1	101025878	101087268	ENSG00000233184.6	-1.55201089600364	-0.069601849693641	0.120659616493076	0.014360058627829	0.0425118098698683	0.0148857767318701	0.0176281392787533	35	35	35	0.918438059387637
BAZ1A	14	34752731	34875647	ENSG00000198604.10	-1.55150901313459	-0.0263563648347588	0.12077974907085	0.0767994579571253	0.044376077011938	0.0128041122562188	0.0156952634746917	73	73	73	0.918005877006707
CD1E	1	158353696	158357553	ENSG00000158488.15	-1.55069498645035	-0.00698053076367694	0.120974796572359	0.0353876208056168	0.047256821511752	0.0101516307085566	0.0129573560265697	21	22	22	0.917305099515485
HSD17B12	11	43680558	43856617	ENSG00000149084.12	-1.54987214467335	-0.0181742868213512	0.121172206624973	0.157173614732758	0.337289152836737	6.66111112396135e-14	9.12297349340407e-13	32	32	32	0.916596983252353
MRNIP	5	179835133	179862173	ENSG00000161010.14	-1.5463334142712	-0.0267164048105996	0.122024066090375	0.0569868133135814	0.0265673566453398	0.0552162936539908	0.0496011273516214	59	62	62	0.91355450752597
POGZ	1	151402724	151459465	ENSG00000143442.21	-1.54535404968067	-0.0255248492234638	0.122260648420296	0.0849617221916847	0.0590984317105971	0.00393115037325613	0.00596866822342106	60	61	61	0.912713305220458
AC141586.2	16	2644084	2645214	ENSG00000260176.1	-1.54435157193335	-0.0208011867226626	0.122503185247506	0.119767303809765	0.211428267189054	1.23839630815281e-08	7.25680478730019e-08	48	49	49	0.911852618912256
AC120498.10	16	1223639	1224143	ENSG00000277010.1	-1.54324715662209	-0.0339304974927653	0.122770819634887	0.0469623217698221	0.0671579880413209	0.00206632361299376	0.00353104148638088	23	23	23	0.910904844737876
CCDC6	10	59788763	59906656	ENSG00000108091.10	1.5432019478249	0.0131768235627118	0.122781784864633	0.286684193739695	0.0819722709534293	0.000633485442020268	0.00129704626320801	120	121	121	0.910866057621083
NBPF11	1	148102046	148152322	ENSG00000263956.6	1.54305980261727	0.106271823866089	0.122816266653425	0.00874724554632476	0.121691112726987	2.56913439571877e-05	7.83710645493985e-05	3	13	13	0.910744108358016
C19orf71	19	3539154	3544030	ENSG00000183397.5	-1.54173569320078	-0.0258511640163776	0.123137834552382	0.0974806545606352	0.0754020997196527	0.00107052871544794	0.00203637405683481	50	50	50	0.909608487988489
ACSF3	16	89088375	89155846	ENSG00000176715.15	-1.54113428948231	-0.0343275158303846	0.123284106011649	0.0343004328310931	0.0804920351324336	0.000713025638827454	0.001437840474224	24	25	25	0.909092909749515
NME2	17	51165435	51171747	ENSG00000243678.11	-1.54103617551306	-0.0225475536423585	0.12330798183939	0.0680867797487689	0.104784330270992	0.000101430981749742	0.000264496029136131	24	24	24	0.909008810212003
RWDD3	1	95234155	95247225	ENSG00000122481.16	-1.54009973487481	-0.0242955447482138	0.123536044408748	0.0848656755217368	0.15213666051125	2.07030108238616e-06	7.9448745514526e-06	78	79	79	0.908206308769382
EXOSC10	1	11066618	11099881	ENSG00000171824.13	-1.53950651383108	-0.0230723479833836	0.1236806888962	0.109185101071853	0.0904835146682182	0.000320534589174925	0.00072178900575822	45	45	45	0.907698104417139
MADD	11	47269161	47330031	ENSG00000110514.19	-1.53866802093634	-0.021466072341397	0.12388536320672	0.149425696465829	0.131317768743672	1.16661415511291e-05	3.872012309114e-05	28	28	28	0.906980001566256
POM121	7	72879365	72951440	ENSG00000196313.11	1.53682565371406	0.0183359400381159	0.124336009486655	0.161264454381996	0.203688853934823	2.4604169491713e-08	1.36959090225629e-07	36	42	42	0.905403075247873
CCDC92	12	123918660	123972831	ENSG00000119242.8	-1.53620750137139	-0.0488403556925206	0.124487496819331	0.019067465750555	0.0385164103700794	0.0205858539348834	0.0228963958825929	13	13	13	0.904874265717256
C17orf67	17	56791913	56838773	ENSG00000214226.8	-1.53480310203163	-0.0181833306297372	0.124832200608917	0.163129975108645	0.0351279852227881	0.027149155205403	0.028461168409642	100	100	100	0.903673373444088
SERPINB6	6	2948159	2972165	ENSG00000124570.17	-1.5342118866205	-0.0369142693193064	0.124977534309097	0.0369485413823286	0.0806885807436578	0.000701916843658692	0.00141727505911169	12	12	12	0.903168047811646
KHNYN	14	24429286	24441834	ENSG00000100441.9	1.53345250938371	0.0184427827011692	0.125164399367982	0.159090431076964	0.188183155591569	9.56745451406337e-08	4.78915480688946e-07	37	38	38	0.902519180363972
TFCP2L1	2	121216587	121285207	ENSG00000115112.7	-1.53292193908076	-0.0313288810666693	0.125295089563449	0.0714778487824819	0.0288887849333492	0.0454608158134703	0.0425737563177908	64	64	64	0.902065949095924
AC090061.1	12	68674371	68687755	ENSG00000247363.2	1.53156684700484	0.0554105984517628	0.125629358876371	0.0165918298575048	0.0639737305199922	0.00266385543850991	0.00435303883512824	8	9	9	0.90090885655393
GPN2	1	26876133	26890297	ENSG00000142751.14	1.53028068800661	0.0261034885997562	0.125947266384007	0.0648540468824134	0.069624683842473	0.00169729590840106	0.00300260186910531	30	37	37	0.899811254185914
DHX58	17	42101404	42112733	ENSG00000108771.12	-1.52978988635493	-0.0168246314463541	0.126068745789817	0.140539017135616	0.240175339923003	9.16233064668446e-10	6.49328789828478e-09	15	15	15	0.899392567775959
AL080317.1	6	111277932	111278742	ENSG00000230177.1	1.52949975945211	0.0462828914731024	0.126140598650984	0.0416814473798453	0.0604537529192722	0.00352789137990106	0.00548478224516276	16	16	16	0.899145112218534
RPS18	6	33272010	33276510	ENSG00000231500.6	-1.52839794360712	-0.0182042485238528	0.126413765092604	0.216104681349528	0.337116639057332	6.78260441804785e-14	9.235203753476e-13	29	29	29	0.898205633504002
AC005332.3	17	68189884	68192802	ENSG00000267731.1	-1.52767650150636	-0.0389430900502125	0.126592877203226	0.0377984725760274	0.04417249674018	0.0130162601291526	0.0158513028764845	20	20	20	0.897590729376788
THAP9	4	82900684	82919969	ENSG00000168152.12	1.52708675080334	0.0235619586535214	0.126739441066619	0.0890541930718989	0.0278074934818905	0.0497591668012319	0.0457730708320165	55	55	55	0.897088212487869
SP100	2	230415942	230544090	ENSG00000067066.16	-1.52685189247131	-0.869480366882625	0.126797844430315	0.000117608998966941	0.0579424000112037	0.0043115039292878	0.00644351550272223	1	1	1	0.896888129419402
AP000679.1	11	120168977	120171679	ENSG00000176984.6	-1.52493057577611	-0.0555091228840849	0.127276414593282	0.014105248550187	0.0264585347208934	0.0557241656296997	0.0499996487905257	13	13	13	0.895252067367484
FBH1	10	5890203	5937594	ENSG00000134452.19	-1.52446077437743	-0.0217112821146492	0.127393648396409	0.133726894699651	0.0457597932537669	0.0114521303534221	0.0142638450303797	104	106	106	0.894852224552911
AC012640.3	5	10269489	10269918	ENSG00000271715.1	1.52401371088015	0.0212288980159383	0.127505286197169	0.12504033579977	0.227801396896889	2.8407055334516e-09	1.84948849971487e-08	27	27	27	0.894471809593396
RPL10A	6	35468408	35470785	ENSG00000198755.10	1.52305945741044	0.0190429786466161	0.127743830765825	0.175526514280984	0.0636554045437887	0.00273237721997495	0.00442947893858205	72	72	72	0.893660064414814
SMOX	20	4120980	4187747	ENSG00000088826.17	-1.52288279308186	-0.0213946584498857	0.127788031420836	0.107523634155812	0.0693251888243496	0.00173832659821515	0.00306242711106895	49	51	51	0.893509820131417
NEFH	22	29480230	29491390	ENSG00000100285.9	-1.52153389192937	-0.0232923387295303	0.12812591290894	0.118284201580712	0.0430859671611308	0.0142103945573589	0.0170149388813866	76	76	76	0.892363027200931
NIFK	2	121726945	121736923	ENSG00000155438.11	1.52104618183547	0.0492178939993343	0.128248248514301	0.0257168377743906	0.0977658318028821	0.000178600105732601	0.000433982724071313	17	17	17	0.891948557333247
DCBLD1	6	117453817	117569858	ENSG00000164465.18	1.52100762900202	0.0374570905412686	0.128257922852391	0.0385575032047424	0.0466251428097203	0.0106810907536452	0.0135040123736724	35	35	35	0.891915797796679
OMP	11	77102840	77103331	ENSG00000254550.1	-1.51948593351979	-0.0170510894239047	0.128640226077568	0.166536844456977	0.0940332320746705	0.000241089743062083	0.000561295962952475	84	85	85	0.890623205348159
FKBP8	19	18531751	18544077	ENSG00000105701.15	1.51808786066187	0.0303390695117567	0.128992250998659	0.0451876580045434	0.0417311211469414	0.0158568139077063	0.018574357791596	19	20	20	0.889436378457377
NDUFAF4	6	96889313	96897881	ENSG00000123545.5	1.51734632944548	0.0461060293700047	0.129179266843789	0.0220624970147334	0.042826323231765	0.0145118693323083	0.0173071193793677	31	32	32	0.888807184621792
EVC	4	5711197	5814305	ENSG00000072840.12	-1.51651850002145	-0.00909632297342469	0.129388296018179	0.586073553565134	0.0739516337714098	0.00120188172947485	0.00224795340007703	176	178	178	0.888105006546821
HLA-DRB1	6	32578769	32589848	ENSG00000196126.11	-1.51582132573497	-0.0367175731296642	0.129564538097938	0.178131027041241	0.123615246737726	2.19513327804833e-05	6.80738063689698e-05	88	94	94	0.887513848896063
AC012236.1	15	31221999	31230838	ENSG00000259772.6	-1.51575006434806	-0.0341968790144581	0.129582563106058	0.11306355650004	0.0600073285402422	0.00365591211886988	0.00564435709272874	49	55	55	0.887453434085021
LINC02432	4	141319450	141332618	ENSG00000248810.1	1.51533109681207	0.138882398661309	0.12968857703264	0.00222832711846968	0.0314907929829442	0.0366263538224064	0.035883322455025	3	3	3	0.887098274880949
XRCC5	2	216107464	216206303	ENSG00000079246.15	1.51383503744411	0.0213686177585112	0.13006768372537	0.121930690314992	0.0390487230473878	0.0197132367564561	0.0221260727102658	68	69	69	0.885830593700715
PAH	12	102836885	102958410	ENSG00000171759.9	-1.51227501011897	-0.0468223617771034	0.130463915623742	0.0199658377996143	0.0345650674032465	0.0284319030700842	0.0295867454183354	14	14	14	0.884509591103544
HRNR	1	152212082	152224193	ENSG00000197915.5	1.51135466840255	0.0214819618610041	0.130698112396355	0.0981130541172768	0.192738342870003	6.43503060711375e-08	3.35793043492764e-07	21	21	21	0.883730684659446
FFAR1	19	35351552	35353862	ENSG00000126266.3	1.51090545130908	0.00750796662567231	0.130812541780975	0.851266791838762	0.252685231670036	2.86873976044456e-10	2.20359453508043e-09	257	262	262	0.883350615605387
CASP7	10	113679162	113730907	ENSG00000165806.19	1.50975589171412	0.020582678164093	0.131105723769176	0.101829173465596	0.237437081210828	1.17863114829774e-09	8.16699201351912e-09	27	27	27	0.882378347614981
LINC02588	14	26598412	26806467	ENSG00000257842.5	1.50903857743203	0.0333717396528315	0.131288924555197	0.0587862811561702	0.0485429194680172	0.00915424269678444	0.011905595699014	28	29	29	0.881771909153791
ZNF317	19	9140380	9163424	ENSG00000130803.14	1.50840683312174	0.561200751269899	0.131450435241224	0.000211801686972145	0.0413534630467329	0.0163494474171096	0.0190415728849291	10	10	10	0.881237971577027
STRA6	15	74179466	74212267	ENSG00000137868.18	-1.50801241359367	-0.0203057681142213	0.131551349946363	0.17405517414963	0.0855794395401932	0.000474743385510002	0.00101473255646814	71	71	71	0.880904690936332
AC092140.2	16	56465642	56466162	ENSG00000274031.1	1.5074110502478	0.0260794980140117	0.131705328087852	0.0849443324747459	0.136608305958736	7.540079464837e-06	2.62402229244636e-05	79	79	79	0.880396655468381
ADSSL1	14	104724186	104747325	ENSG00000185100.10	1.50675980787811	0.0511099380118983	0.131872235176328	0.03117894884531	0.0396382692987149	0.0187907657552266	0.0212657236018326	14	14	14	0.879846632649238
NXPE3	3	101779202	101827392	ENSG00000144815.15	-1.50401425542567	-0.0179887384137688	0.132577696239189	0.138531494875865	0.184759913721362	1.28734786438485e-07	6.2497832829841e-07	52	52	52	0.877529531851153
AC003681.1	22	29978950	30028236	ENSG00000279159.1	1.5036944299568	0.0215590718472917	0.132660064085651	0.0780588091137816	0.155025492328111	1.62457070948154e-06	6.37046260149157e-06	23	23	23	0.877259797237868
ATF1	12	50763710	50821122	ENSG00000123268.8	1.50336824869685	0.00642283307463619	0.132744109613293	0.816228686183233	0.14845548345654	2.81712192131785e-06	1.05002269342495e-05	256	257	257	0.87698474120092
LZIC	1	9922113	9943407	ENSG00000162441.11	-1.50315619067552	-0.0548095649839729	0.132798771676276	0.0173926609613857	0.0471650121686889	0.0102269015352681	0.0130385134734632	3	3	3	0.876805941961091
DLGAP1	18	3496032	4455335	ENSG00000170579.16	-1.5030399391216	-0.0170080014728589	0.132828745161447	0.205885090414708	0.0366873998767031	0.0238969623932702	0.0258048121268251	105	105	105	0.876707930132926
MINDY4	7	30771417	30892387	ENSG00000106125.14	1.50245477247216	0.0280802341196873	0.132979699973654	0.0585899955029399	0.102560299132308	0.000121377552743604	0.000310612995040737	29	29	29	0.87621465123072
FO393415.1	6	113904138	113921642	ENSG00000175967.3	1.50240915653758	0.0344503523247432	0.132991473045086	0.0533817812192415	0.156755240658971	1.40461034815294e-06	5.59721984385058e-06	9	9	9	0.876176203605715
C17orf50	17	35760897	35765079	ENSG00000270806.1	-1.50212759454825	-0.0420194376344699	0.133064159579748	0.0352183017975396	0.0276159907094144	0.0505636032184585	0.0463578394693039	38	39	39	0.875938904651462
AC112484.3	3	128859716	128860526	ENSG00000261159.1	1.50200224879219	0.0147495888253605	0.133096528059464	0.221938713104458	0.35411824242113	1.11729889587146e-14	1.77486838011053e-13	65	65	65	0.875833273332858
BAIAP2	17	81035122	81117432	ENSG00000175866.15	1.50185304340444	0.0151926459132613	0.133135065841804	0.207927289289397	0.110060303745217	6.61890059810615e-05	0.000181196975941868	82	82	82	0.875707542602808
SCAMP1-AS1	5	78342365	78360507	ENSG00000245556.2	-1.50079924036097	-0.0449233918875508	0.133407495231212	0.0229037089267763	0.0272438029496623	0.0521661486887334	0.0474822044236924	15	15	15	0.874819769773949
FBXO43	8	100133360	100145800	ENSG00000156509.13	1.49950967773674	0.029086282883449	0.133741459972493	0.060856858375398	0.0433876735211027	0.0138680625763075	0.0166798643843438	63	63	63	0.873733940186989
AC145285.2	16	28802743	28817828	ENSG00000251417.2	1.49648201235095	0.0305089464879955	0.134528091899967	0.053756898834135	0.124952913407205	1.96744105580689e-05	6.17093746346172e-05	26	30	30	0.871187017644871
LINC01474	9	72871728	72874109	ENSG00000236849.5	1.49612435890211	0.0166051219459885	0.134621251256686	0.165274395999436	0.15495037913438	1.63485779176565e-06	6.4000541870488e-06	44	44	44	0.870886377147651
LGALS9B	17	20449395	20467539	ENSG00000170298.15	-1.49578562552357	-0.0258103423512597	0.134709528405861	0.0919264393833794	0.168267265530039	5.30147609072611e-07	2.296794605465e-06	22	25	25	0.870601684249307
SCGB1B2P	19	34576733	34577701	ENSG00000268751.1	-1.49527928509604	-0.673328068464877	0.134841568975732	0.000117800874563173	0.0396449602085073	0.0187805531317896	0.0212631958520763	2	2	2	0.870176202802368
SLC29A4	7	5274369	5306870	ENSG00000164638.10	-1.49519384163744	-0.0278308945679506	0.134863860294545	0.061053684008738	0.100016508624098	0.00014900231387926	0.000372329823534897	20	20	20	0.870104413392693
PRSS37	7	141836286	141841487	ENSG00000165076.13	1.49500139144828	0.0169621282671331	0.134914078999722	0.159992940569817	0.235925680222114	1.35392035797729e-09	9.25798617662453e-09	82	91	91	0.869942727030526
EPHA1-AS1	7	143407813	143523449	ENSG00000229153.5	1.49419849862572	0.0351133224301825	0.135123744921732	0.0392585733388845	0.0688777120073752	0.00180148582682845	0.00315229163163819	23	23	23	0.869268326904295
AC092279.1	19	24033445	24066909	ENSG00000268362.5	1.49241159743966	0.0138018755985119	0.135591276570992	0.302611550979993	0.519507286910962	1.47127442194893e-23	9.54344778300831e-22	101	102	102	0.867768250431704
ACYP2	2	53970838	54305300	ENSG00000170634.12	1.49154566435042	0.0209929520706563	0.13581829159709	0.109861395736184	0.148218390010087	2.8734671239196e-06	1.06846599881334e-05	42	42	42	0.867041736648122
KCTD2	17	75032575	75065889	ENSG00000180901.10	-1.49097459480787	-0.0454552869581833	0.135968165046888	0.0229393766473963	0.0511429859547064	0.00742972046515906	0.0100315034166551	15	15	15	0.866562763415735
SALL4	20	51782331	51802520	ENSG00000101115.12	1.49073375754529	0.0190307702259913	0.136031409473656	0.122702883018787	0.0398532487573088	0.0184654492100188	0.0209923982783619	74	74	74	0.866360802025905
AL139260.1	1	38860000	38919396	ENSG00000228436.2	1.49015421295574	0.0864748845707008	0.136183692321477	0.00943168067440835	0.030096351573723	0.0411140443948093	0.0393795380040167	6	7	7	0.865874895057778
FAM196A	10	127135426	127196158	ENSG00000188916.8	1.48947036678416	0.0245317201324171	0.136363550984777	0.0924153160946555	0.23963370870237	9.63093417346899e-10	6.81504287080507e-09	9	9	9	0.865301698019456
CCDC66	3	56557161	56621818	ENSG00000180376.16	1.4890472211142	0.0202258108127294	0.136474934492612	0.10039328585232	0.162058604085842	8.97833963210087e-07	3.72062780221868e-06	37	39	39	0.864947105481455
LINC01595	19	47863483	47865341	ENSG00000259108.2	1.48896005155606	0.0170057572620573	0.136497888623129	0.174770361836753	0.267090699983855	7.36557209951205e-11	6.24776149530296e-10	22	22	22	0.864874066325907
RGPD8	2	112370092	112434488	ENSG00000169629.11	-1.48778948925752	-0.0119505920302052	0.136806418442386	0.350893989740422	0.505419947926347	1.07934850549399e-22	5.60097066770458e-21	34	37	37	0.863893526674964
LRRC15	3	194355247	194369743	ENSG00000172061.8	-1.48756081675719	-0.0217167584200922	0.136866753349073	0.103157326131677	0.222198170168613	4.71640165965107e-09	2.96061517721816e-08	36	36	36	0.863702034631422
VMO1	17	4785285	4786433	ENSG00000182853.11	-1.48661866009395	-0.0132898655805294	0.137115556572585	0.290544528025008	0.182365103560995	1.58342373556104e-07	7.59245640712597e-07	85	85	85	0.862913269132042
AC092117.1	16	2777319	2780568	ENSG00000276791.1	1.48483128543553	0.0227250601544045	0.1375885221504	0.106354431072033	0.180960049095799	1.78747184249477e-07	8.47967578622017e-07	12	12	12	0.861417794114012
CWF19L1	10	100232298	100267680	ENSG00000095485.16	1.48396035966535	0.0159619130115578	0.137819437214708	0.18813032897906	0.319524734558419	4.18562713220889e-13	5.05655044994648e-12	46	46	46	0.860689527858028
AC114341.1	18	79900555	79900903	ENSG00000278075.1	-1.4830766012849	-0.0264299210858297	0.138054059950723	0.090873137165551	0.0434367838583472	0.0138131374969221	0.0166180827406544	37	38	38	0.859950816925703
C1orf123	1	53214099	53220617	ENSG00000162384.13	1.48077965374349	0.0422839937654856	0.138665300015856	0.0283106909235121	0.0291121706310582	0.0446220871236708	0.0419481107405695	46	46	46	0.858032204370545
SPTAN1	9	128552558	128633662	ENSG00000197694.15	-1.47995219888384	-0.0126479042510418	0.138886003830839	0.262390999354969	0.0501013472992448	0.00807730141510425	0.0107382188996231	105	106	106	0.857341517871463
SLC12A4	16	67943474	67969601	ENSG00000124067.16	-1.47990487217992	-0.0225903049451396	0.138898635272976	0.0995842749997562	0.074941183375354	0.00111063608597298	0.00210170006650648	39	40	40	0.857302021334577
LINC00960	3	75672391	75679303	ENSG00000242516.1	1.47969492662885	0.0776338465023438	0.138954680163993	0.00784807719319135	0.430884343136975	1.74907712371294e-18	4.74924556612837e-17	11	15	15	0.85712682106965
LINC01515	10	65570338	65768835	ENSG00000228065.10	-1.47893340272442	-0.0281367087670422	0.13915811485817	0.0737144647546134	0.153550396975844	1.83882070613109e-06	7.1150216938403e-06	52	52	52	0.856491463168482
RELB	19	45001430	45038198	ENSG00000104856.13	1.47850943572993	0.0337442682481182	0.139271473401734	0.0594377871655539	0.0383534430380796	0.0208608204069291	0.0231361054993175	32	33	33	0.856137829828187
TMED7	5	115613508	115632992	ENSG00000134970.13	1.47846817970276	0.683138484012041	0.139282508062367	0.000123918870584038	0.033009132899087	0.0323119752114198	0.0327061956202279	1	1	1	0.85610342147258
ZNF703	8	37695751	37700021	ENSG00000183779.6	-1.47825512684062	-0.021708265890409	0.139339503565633	0.111692224637008	0.0475763253123486	0.00989402514365253	0.0127163463678677	56	56	56	0.855925741089308
TSC1	9	132891348	132946874	ENSG00000165699.13	1.47728662926904	0.0414871962101502	0.139598820574327	0.0289055775931658	0.0326416919943051	0.0333054527818907	0.0334364182672734	14	14	14	0.85511825091218
ESYT1	12	56118250	56144671	ENSG00000139641.12	-1.47724800885725	-0.0342074533707688	0.139609168956762	0.0401152079443192	0.051259769974991	0.00736046243324233	0.00996103014412896	21	22	22	0.855086058098515
AKR1B15	7	134549136	134579875	ENSG00000227471.8	-1.4769664866654	-0.0175907519853863	0.139684620981421	0.161761576271342	0.343118328646967	3.60697722922311e-14	5.13586583554448e-13	10	10	10	0.854851406273553
RPS16	19	39433207	39435948	ENSG00000105193.8	-1.47679202806511	-0.0444685784958767	0.139731394160606	0.0251015112247059	0.043709296128085	0.0135123488570505	0.0163234935765646	12	12	12	0.854706007780194
PTRH1	9	127690348	127724873	ENSG00000187024.13	1.4766392511715	0.0238597709988907	0.139772364269679	0.0798748386219829	0.0570233511085646	0.00464010676930957	0.00681038888690751	40	40	40	0.854578688616254
UBR5	8	102253012	102412841	ENSG00000104517.12	-1.47591550284945	-0.0213676843251003	0.139966577161255	0.0791801146823444	0.0545496419192292	0.00565524882065507	0.00801811417600263	32	33	33	0.853975657802982
LRIT3	4	109848202	109872315	ENSG00000183423.11	1.47586346713456	0.0315697933637508	0.139980548584813	0.0452617727152773	0.0541556282897352	0.00583643264514747	0.00820066940648274	40	40	40	0.853932308815957
OAZ2	15	64687573	64703281	ENSG00000180304.14	-1.47520947538639	-0.0542707390247885	0.140156234787287	0.0217617788366964	0.0330435344453016	0.0322205397904438	0.0326419428198477	13	13	13	0.853387578078597
SLC10A4	4	48483343	48489196	ENSG00000145248.6	-1.47477197647095	-0.29244373363584	0.140273857724733	0.000832877858475585	0.0651547549738101	0.0024243332847942	0.00403936724595786	1	2	2	0.853023259148228
HAUS5	19	35612744	35625349	ENSG00000249115.8	1.47329560941437	0.0156595030088634	0.140671344077187	0.218036387563427	0.100084274925802	0.000148191146006658	0.000370699544015196	121	124	124	0.851794362953681
AC068888.1	12	53014596	53054438	ENSG00000257337.6	1.47233209368134	0.0463190115950086	0.140931220751441	0.0237993339116343	0.111158688084583	6.05497848642421e-05	0.000167924719080521	4	4	4	0.850992786180313
AL122035.2	14	64440369	64442238	ENSG00000272909.1	-1.46882668809178	-0.024393102301811	0.141879803360822	0.0643238847153256	0.0578003533326342	0.00436072123164173	0.00649835518856754	58	58	58	0.84807942211276
UTP4	16	69131291	69231130	ENSG00000141076.17	1.46746430642725	0.0202110181513828	0.142249792187568	0.13414661658629	0.0951756814346168	0.000219950097362531	0.000518541830215191	39	39	39	0.846948359392353
AC084018.1	12	121797511	121801972	ENSG00000272849.1	-1.46545464152542	-0.0261877367193377	0.142796918896075	0.0751581406951937	0.121336041388095	2.64475010413917e-05	8.05199314498742e-05	61	61	61	0.845281163154164
NEMP1	12	57055643	57088063	ENSG00000166881.9	1.46507268822686	0.0291426415289097	0.142901087231094	0.0593463797284894	0.110170335533213	6.56013808655182e-05	0.000179799096000586	20	22	22	0.844964466963623
BX470102.1	1	153533603	153535115	ENSG00000238279.1	-1.46496331691742	-0.605130403306696	0.142930926294149	0.000108254026403829	0.036474927640379	0.0243154462787232	0.0261493035073258	1	1	1	0.844873791742768
RBM43	2	151247940	151261879	ENSG00000184898.6	-1.4647975280809	-0.0128967956127318	0.142976166501383	0.327348150840886	0.132938033388552	1.02085321962723e-05	3.43740698339409e-05	97	97	97	0.844736351483182
MBLAC1	7	100126694	100128498	ENSG00000214309.4	-1.46297253805409	-0.0207963941683413	0.143474893531474	0.127909622253622	0.198389834589923	3.92355663870909e-08	2.11719548337344e-07	43	44	44	0.843224088858127
TMEM182	2	102736905	103019900	ENSG00000170417.15	-1.46284162529349	-0.0328400787276276	0.143510720153001	0.0383924040025648	0.0627898448308837	0.00292775829976278	0.00469556615216528	16	16	16	0.843115656216398
DCAF17	2	171434217	171485052	ENSG00000115827.13	1.46080300743917	0.0437058189637644	0.144069510267556	0.0277148257850608	0.0347257704625916	0.0280594721363635	0.0292709296209531	6	6	6	0.841427920113297
TMEM98	17	32927910	32945106	ENSG00000006042.11	1.45971913272887	0.0314454468489829	0.144367281376566	0.0454581813587996	0.0564093853905413	0.00487354259896244	0.00707518530394839	40	41	41	0.840531221777983
GRAMD2B	5	126360132	126496494	ENSG00000155324.9	1.45956992586372	0.017161383421811	0.144408309643733	0.124740552023198	0.0508322681803564	0.00761720900788898	0.0102461396075963	88	90	90	0.840407815571181
RECQL	12	21468911	21501669	ENSG00000004700.15	-1.45952635467714	-0.0136704002039092	0.144420292348421	0.27232158803984	0.182724065036458	1.53509748812031e-07	7.37587943720301e-07	135	137	137	0.840371780202857
FKBP4	12	2794953	2805423	ENSG00000004478.7	-1.45935984659519	-0.0192961109885504	0.144466091493068	0.0877646416577005	0.039716836241748	0.0186712021528078	0.021170182518873	42	42	42	0.840234076821353
RAD23B	9	107283137	107332194	ENSG00000119318.12	1.45672352225273	0.0265801338581558	0.145192714024072	0.0758638446640052	0.0286570200218326	0.0463483701146921	0.0432834355645081	56	57	57	0.838055176601029
PBLD	10	68282660	68333049	ENSG00000108187.15	1.45561496204063	0.0406887066470288	0.145499089568841	0.0256960689287452	0.0495059150214616	0.00847278179121998	0.0111623052650844	55	55	55	0.837139724179555
TMEM120B	12	121712752	121783001	ENSG00000188735.12	-1.45366109048718	-0.0376972586972841	0.146040290721655	0.0398034321449764	0.0639088954483015	0.0026776705796882	0.00436563948139608	51	51	51	0.835527311173661
ZNF740	12	53180700	53195141	ENSG00000139651.10	-1.45312518556848	-0.0351246011874877	0.146188999458813	0.037770692784969	0.0442542386030428	0.0129306528515804	0.0157910259314971	13	13	13	0.835085306270638
GPIHBP1	8	143213193	143217170	ENSG00000277494.1	1.45163432498367	0.0179752913437715	0.14660330929033	0.145529667848859	0.25024594820236	3.60274194313019e-10	2.7094782470621e-09	48	49	49	0.833856226213934
SULT2B1	19	48552075	48599425	ENSG00000088002.11	1.45151971410643	0.0201596950229695	0.146635196769838	0.142070334290988	0.0817924227380278	0.000642656730531692	0.00131122548251584	79	79	79	0.833761773704047
C6	5	41142234	41261438	ENSG00000039537.13	-1.45116082769636	-0.0396708388266856	0.146735081846751	0.0374215897723708	0.036918779363355	0.0234496246041306	0.0254216838377991	32	32	32	0.83346604136464
FAM153C	5	178006405	178055559	ENSG00000204677.10	1.45101866543577	0.0112135563909446	0.146774662759764	0.267965617827771	0.231847378222329	1.96578480653439e-09	1.30630691891967e-08	133	140	140	0.833348908816024
ARID5B	10	61901300	62096944	ENSG00000150347.14	-1.45092376567264	-0.564961940699387	0.146801089360941	0.000137558923499109	0.0402517896712658	0.0178774717545394	0.0204489415617133	2	2	2	0.833270721656393
FNDC11	20	63547891	63556708	ENSG00000125531.6	1.45026147504913	0.0307302149529695	0.146985617812455	0.0457179542629279	0.0646257845283533	0.0025288235606516	0.00417621873337344	29	31	31	0.832725157838637
AL450311.2	10	69575807	69577154	ENSG00000236154.1	-1.4499330499081	-0.0456781437610886	0.147077189903994	0.0238059556308941	0.0761129653087977	0.00101148684939693	0.00194320847145649	16	16	16	0.832454676470074
HIF3A	19	46297046	46343433	ENSG00000124440.15	-1.44951387670232	-0.0216210009755627	0.147194127895697	0.0820326996233861	0.0412663309783861	0.0164653014747039	0.0191398852687449	46	46	46	0.832109515225177
AC080112.1	17	40360655	40364693	ENSG00000266208.1	-1.4491435632719	-0.0231552461691884	0.147297494459326	0.0732967195500883	0.0452992512564941	0.0118852377013198	0.0147379472168509	85	85	85	0.831804640474025
ZNF287	17	16551387	16569206	ENSG00000141040.14	1.44828183964235	0.0329824804749097	0.147538244456649	0.0404304294128956	0.0306207751478869	0.0393629385561331	0.0380692586955622	27	31	31	0.831095388475077
PANO1	11	797511	799190	ENSG00000274897.2	-1.44665048153307	-0.0143192827421743	0.147994839906398	0.183363250936086	0.0651375739882457	0.00242765821274004	0.00404346461398386	109	112	112	0.829753426762105
MMP25	16	3046681	3060726	ENSG00000008516.16	1.44648475034205	0.0376777137289116	0.148041286208857	0.0287464248912296	0.0523167091234429	0.00676252341613775	0.00927002192982391	10	11	11	0.829617150333326
COX8A	11	63974607	63976543	ENSG00000176340.3	-1.44603359699249	-0.419642152845058	0.148167778726936	0.000516226412561	0.0531703635121617	0.00631550634055071	0.0087471127122892	1	1	1	0.829246229842049
SMIM8	6	87322583	87399749	ENSG00000111850.10	1.44581173632094	0.0193853044283672	0.148230013385105	0.133867083055082	0.0546116260878723	0.00562726589271307	0.00798599743138647	79	79	79	0.829063852174318
LINC01411	5	174336295	174532457	ENSG00000249306.5	1.44538125143804	0.0144955615871794	0.148350826669819	0.245116606617926	0.404329400148971	4.10065442842433e-17	9.20733511108294e-16	72	73	73	0.828710029278785
SC5D	11	121292453	121308694	ENSG00000109929.9	1.44488109787457	0.0170047009591438	0.148491286533601	0.147551720067437	0.0559174501426805	0.00506907652756593	0.00731317406370483	83	84	84	0.828299029992573
GMPPB	3	49716844	49723951	ENSG00000173540.12	1.44390688556022	0.0261561102441318	0.14876516951786	0.0748069218373756	0.131521373935415	1.14722230391396e-05	3.81614253273596e-05	15	16	16	0.827498738527154
TFB1M	6	155257509	155314493	ENSG00000029639.10	-1.44284566230788	-0.0542495181227474	0.149063952858502	0.0160782402087523	0.0693127853759648	0.00174004708697389	0.00306430220881643	6	6	6	0.826627366388518
MAGOHB	12	10604190	10613623	ENSG00000111196.9	-1.44207685534414	-0.0318080301413708	0.149280693480422	0.0409781478941507	0.045791358798234	0.0114230375873721	0.0142377717363798	28	28	28	0.825996356086716
CAPN5	11	77066932	77126155	ENSG00000149260.15	-1.4418667851192	-0.0219717565860594	0.149339957902646	0.102741750721239	0.116385560845331	3.95991573910172e-05	0.000115155455401586	37	38	38	0.825823975430764
ZFP1	16	75148492	75172236	ENSG00000184517.11	1.44079372623652	0.0197502435211162	0.149642966404454	0.116307253996878	0.148135232517992	2.89349239487717e-06	1.07505623108507e-05	84	85	85	0.824943691276316
NPFFR1	10	70247329	70283676	ENSG00000148734.7	1.44059338015473	0.0272190046475871	0.149699591709567	0.0585625324351566	0.0289654291702265	0.0451712119765957	0.0423603960557005	28	28	28	0.824779384149424
PROM1	4	15963076	16084378	ENSG00000007062.11	1.43870051084645	0.0335544689142981	0.150235394547107	0.0395163419015027	0.0495501173921132	0.00844276237195515	0.011132177494569	26	26	26	0.823227738133305
LIPT1	2	99154955	99163157	ENSG00000144182.16	1.43840047669498	0.022977084952676	0.150320457465261	0.0927497194522225	0.189923839496872	8.22382757927487e-08	4.17021531925067e-07	29	29	29	0.822981911231532
CTSO	4	155924118	155953917	ENSG00000256043.2	1.4365898619458	0.0252772701330306	0.150834565958299	0.0962061454248001	0.0508157423205559	0.00762731346218571	0.0102567772756016	52	53	53	0.821499122095344
ALG11	13	52012398	52029664	ENSG00000253710.2	-1.43616017674504	-0.0166430320441569	0.150956767896411	0.151824586476417	0.166696732362465	6.05904637406844e-07	2.59610283667092e-06	64	67	67	0.821147411331337
TOMM20L	14	58395916	58408701	ENSG00000196860.7	-1.43602120876312	-0.34686525756622	0.1509963063604	0.000457093213392471	0.0479627841219911	0.00959125504264217	0.012397998833815	1	1	1	0.821033676196343
AS3MT	10	102869516	102901899	ENSG00000214435.7	1.43589031324311	0.0155711327603047	0.151033555305397	0.189760895175203	0.306278052523783	1.59999359347082e-12	1.77492604022704e-11	37	37	37	0.820926554263023
AMDHD1	12	95943293	95968716	ENSG00000139344.7	-1.43582285335284	-0.0223038792634603	0.151052755103942	0.0945137117484813	0.227596070817679	2.894143892232e-09	1.87468786521126e-08	25	25	25	0.820871349069766
CCDC58	3	122359591	122383231	ENSG00000160124.9	-1.43500432254094	-0.0273580166449731	0.151285865847102	0.0545898753714685	0.0446744615613719	0.0124994922779586	0.0153702710200358	34	34	34	0.820201644821134
C6orf163	6	87344849	87365463	ENSG00000203872.6	1.43493785017251	0.0303610762475868	0.151304808648524	0.0444217646826545	0.0664101437801059	0.00219332610123509	0.00371359647201415	102	102	102	0.820147269357291
TRIM29	11	120111275	120185529	ENSG00000137699.16	-1.43407197446333	-0.0149121906504011	0.151551724571049	0.231251827925493	0.0611870980675226	0.00332727903065152	0.00521630327137819	104	104	104	0.819439117248001
SERTM1	13	36673912	36697839	ENSG00000180440.3	1.43360755206342	0.324832550604557	0.151684287160384	0.00055886222088016	0.0272663608664748	0.0520675244452071	0.0474109157339095	2	2	2	0.819059405060166
AL132656.2	10	79660891	79677996	ENSG00000244733.5	-1.43316659294684	-0.0185091021337043	0.151810234209194	0.149705354750646	0.342550128658314	3.83010704286994e-14	5.40414547203908e-13	35	38	38	0.818698949713537
CALM2	2	47160082	47176601	ENSG00000143933.16	-1.43216119912386	-0.0145082164413538	0.152097693248922	0.200380413869197	0.0858132416465208	0.000465943899439951	0.000998666571391816	131	131	131	0.817877372514136
CST7	20	24949230	24959928	ENSG00000077984.5	1.43213384617394	0.0245131585010123	0.152105519704734	0.0807696975272462	0.119570076860148	3.05486087893208e-05	9.12218344053699e-05	30	30	30	0.817855025698402
NPPA-AS1	1	11841017	11848079	ENSG00000242349.5	1.43179361928272	0.018131939029368	0.152202893906697	0.2052534834947	0.285112733714973	1.29729378059354e-11	1.24409483768439e-10	25	26	26	0.817577090037448
BMPR1A	10	86756601	86932838	ENSG00000107779.13	1.43113782154953	0.0249321029042164	0.152390719534295	0.0761970193426734	0.0774976008137825	0.000905650132283039	0.00177195279915628	59	59	59	0.817041480357104
AL442128.2	13	110916004	110917827	ENSG00000277767.1	-1.43082362437986	-0.0155559349996383	0.152480770559341	0.180958712710984	0.321013504848309	3.59447693063815e-13	4.38309657586475e-12	37	37	37	0.816784921999398
DHRS1	14	24290598	24299833	ENSG00000157379.13	-1.43079606043264	-0.0217291124402658	0.152488672504117	0.0836617659137805	0.102159467752757	0.000125365921624715	0.000320117860356666	77	77	77	0.816762416328149
SSTR3	22	37204238	37212322	ENSG00000278195.1	1.43065680230168	0.0253707467847305	0.152528599347161	0.107631360093148	0.0475689679801578	0.00989988207444373	0.0127173086692636	56	56	56	0.816648717798178
MYO1B	2	191245185	191425389	ENSG00000128641.18	-1.43058257758746	-0.022229664892929	0.152549883642004	0.0604784920760755	0.0541757778480874	0.00582702680385899	0.0081944961100253	40	40	40	0.816588119281194
AC010761.4	17	28745569	28747652	ENSG00000265474.1	1.42871960719738	0.0304497973268159	0.153084839990581	0.0498969483772079	0.0401554959737393	0.0180177638698166	0.0205824603274922	24	24	24	0.815067815405123
ZDHHC6	10	112424428	112446917	ENSG00000023041.11	1.42837843314964	0.048283758920155	0.153182963329907	0.019805407472042	0.0329071718557431	0.0325845512762598	0.0329231138862755	9	10	10	0.814789533288549
TUBGCP6	22	50217689	50244992	ENSG00000128159.11	1.42765160608779	0.529027096600985	0.153392161878061	0.00014271051062146	0.0512179165316245	0.00738520815184019	0.00998005925343339	2	2	2	0.814196831652203
AL121917.2	20	58876592	58876981	ENSG00000270951.1	-1.42710495440072	-0.0104522946166478	0.153549644657107	0.402611557208682	0.107874389740392	7.9007480435997e-05	0.000211091573495016	156	157	157	0.813751184259247
AC011498.6	19	4454014	4455286	ENSG00000267769.1	1.4270687380418	0.0124590390570078	0.15356008242895	0.288144690556934	0.417392698013011	8.84111921432825e-18	2.23192517815613e-16	44	44	44	0.813721663431237
TNN	1	175067858	175148066	ENSG00000120332.15	-1.42697376409591	-0.0265552263184048	0.153587457052116	0.0638030812911585	0.0282036108728923	0.0481373254607955	0.0446416613599068	68	68	68	0.81364425016049
ZCCHC10	5	132996985	133026604	ENSG00000155329.11	1.42378012324555	0.0594687400614093	0.154510131302498	0.011586489510516	0.039236665163568	0.0194142467340249	0.0218535111075813	7	7	7	0.811043038410589
CCDC47	17	63745250	63776351	ENSG00000108588.13	-1.42377768712041	-0.0203354027119397	0.154510836726794	0.0925032809379542	0.0552719450264614	0.00533767494745258	0.00762806153868668	44	47	47	0.811041055620353
AC022101.1	5	122436497	122479087	ENSG00000250328.5	1.42342917614799	0.0202128002840066	0.154611779625911	0.138397258976848	0.170843891372434	4.25632492004675e-07	1.87001729200685e-06	152	155	155	0.810757420950398
PLA2G10	16	14672545	14694669	ENSG00000069764.9	1.42280982486622	0.0191411426206397	0.154791292462414	0.103801902420606	0.0384760562714586	0.0206535944370456	0.0229389617820395	45	49	49	0.810253473510281
TAS2R5	7	141790217	141791367	ENSG00000127366.5	1.42267646132521	0.0379026231152576	0.154829967269671	0.0334404556612915	0.0435985747785704	0.0136337482787801	0.0164361375884143	39	43	43	0.810144978018192
TMCO6	5	140639427	140645408	ENSG00000113119.12	-1.4217374643875	-0.0315433750324609	0.155102479795749	0.051429824906668	0.0690409813691445	0.00177817956799456	0.00311969170210362	47	47	47	0.809381258582264
TBL3	16	1972037	1982933	ENSG00000183751.14	-1.4212729916119	-0.0186565348636972	0.155237412078904	0.159382268436587	0.0479415715776185	0.00960762822362542	0.0124157269885297	60	61	61	0.809003605878039
CHTF18	16	788046	800737	ENSG00000127586.16	-1.42009817584604	-0.0165834885506446	0.155579101282095	0.117017913697208	0.0409310656891423	0.0169189353982007	0.0195730450609756	56	58	58	0.808048741584339
NOP53	19	47745522	47757058	ENSG00000105373.18	1.41910330437109	0.0262385821388062	0.155868900727589	0.0713600018715964	0.0575531900666024	0.00444770966994417	0.0065985090984271	33	33	33	0.80724052746482
AC105020.6	15	75639760	75640976	ENSG00000275454.1	1.41764484450957	0.0561649859474106	0.156294480537616	0.013718624755023	0.0315121919609273	0.0365615821820405	0.0358273805318163	5	5	5	0.806056358605135
EIF4B	12	53006158	53042209	ENSG00000063046.17	-1.41745477606175	-0.0342806231149371	0.156350007525763	0.0424515502128756	0.0779243941364689	0.000875311244091996	0.00172166299224857	23	23	23	0.805902093516684
AC004834.1	7	99252452	99325826	ENSG00000284523.1	-1.41725353430672	-0.037257529139241	0.156408815013846	0.0294491869759122	0.0385056482301809	0.0206038975951428	0.02290010363836	23	26	26	0.805738774268564
MANSC1	12	12326056	12350541	ENSG00000111261.13	1.41564223073849	0.0569960345912836	0.156880280195928	0.0167400755042712	0.050018716678447	0.0081310497450871	0.0107943102431066	3	3	3	0.804431643668189
RAB36	22	23145326	23164350	ENSG00000100228.12	-1.41450687203378	-0.0355213905828503	0.157213131091143	0.0434380870980191	0.0438303697720377	0.013380854657665	0.0162107677687774	42	42	42	0.803511182709721
DDX56	7	44565417	44575051	ENSG00000136271.10	1.4140890779589	0.0143051680990403	0.157335749595009	0.213882062693132	0.0438403012369639	0.0133701262420798	0.0162019732501573	82	82	82	0.803172586417853
FIS1	7	101239458	101252316	ENSG00000214253.8	1.41394785849511	0.0145054809001295	0.157377212521693	0.205989746797766	0.0791607927964932	0.000793022668726067	0.00157669139827403	161	163	163	0.803058151217947
FAM215B	17	46558830	46562795	ENSG00000232300.1	-1.41078689180624	-0.0406219937548817	0.158307460723597	0.029358274909502	0.0449385803113915	0.0122359919281758	0.0150939422969428	18	18	18	0.800498617198686
PIP5KL1	9	127920879	127930797	ENSG00000167103.11	-1.41037924704657	-0.0298866467271289	0.158427729911663	0.0750636022495842	0.043010117471723	0.014297800266993	0.0170867232000591	54	54	54	0.800168800690924
PHF24	9	34957608	34982544	ENSG00000122733.12	-1.41036567211816	-0.0412194805510793	0.158431736171121	0.0249965594353098	0.0350010834747639	0.0274330430073283	0.0287072248341173	6	6	6	0.800157818558073
WWP1	8	86342738	86478420	ENSG00000123124.13	1.41007354855855	0.0247594075852104	0.158517966834519	0.0870190588309115	0.102087641407679	0.000126094235030346	0.000321625889392978	65	65	65	0.799921506601611
ITPK1	14	92936914	93116320	ENSG00000100605.16	1.4099822420977	0.0285810292184187	0.158544926472691	0.0418803704552332	0.0335613919526879	0.0308759090935255	0.0315264467646634	55	55	55	0.799847651083558
AC005277.2	17	12982613	12983002	ENSG00000277621.1	1.40956180610034	0.0294623331816579	0.158669111466133	0.0670940788698841	0.0292449270450836	0.0441312796820307	0.0415871670050208	38	38	38	0.799507610267628
TACC2	10	121989174	122254545	ENSG00000138162.18	-1.40946535194743	-0.013959626254854	0.158697611696752	0.223704524636429	0.107732831493666	7.99177705684305e-05	0.000213157848064175	91	92	92	0.799429609065734
TUBG2	17	42659305	42667006	ENSG00000037042.8	1.40941939446712	0.02383994030032	0.158711192555733	0.0571013485452109	0.0275997993570072	0.0506322374048449	0.0464025463120367	42	42	42	0.799392445054909
AC104653.2	2	113829390	113831119	ENSG00000244063.1	-1.40938991954632	-0.0231003441857832	0.158719903129501	0.0821300090429863	0.0704715796633813	0.00158643608973393	0.00282682988045657	27	27	27	0.799368610249976
ARFIP1	4	152779937	152918463	ENSG00000164144.15	-1.40924844725842	-0.0299341031552297	0.158761716753546	0.0474011775378732	0.0576769857711421	0.00440392430153386	0.00654511668245655	21	21	21	0.799254213540632
TRIM73	7	75395063	75410996	ENSG00000178809.11	-1.40653213248801	-0.0302605940927881	0.159566169953539	0.0512206594167333	0.0627659384745995	0.00293334889896194	0.00470130349023213	45	52	52	0.797059179149807
AC136475.9	11	333192	333688	ENSG00000270972.1	-1.40636682271506	-0.0217164384349988	0.159615226797545	0.0882326136451771	0.22835173967711	2.70222957427495e-09	1.76622640545721e-08	7	8	8	0.796925680662513
MITF	3	69739435	69968337	ENSG00000187098.14	1.40606257454926	0.0202406339241454	0.159705544408182	0.123729876601087	0.131964126090075	1.1061483248524e-05	3.68551427387762e-05	44	45	45	0.796680006440844
TAS2R4	7	141778442	141780819	ENSG00000127364.3	-1.40508732949116	-0.0156095335615936	0.159995311362525	0.183446139131214	0.360364093334244	5.69421979795081e-15	9.36396970849443e-14	43	44	44	0.795892744089192
LINC01277	6	142966421	143038077	ENSG00000229017.6	1.4048690203817	0.0162498622168186	0.160060230262945	0.178564396193206	0.141145010309316	5.17801461239989e-06	1.84461057118447e-05	67	67	67	0.795716562664763
RGS4	1	163068775	163076802	ENSG00000117152.13	-1.40480900514746	-0.0111588820622826	0.160078080570812	0.312772967713882	0.118910935595182	3.22358042254995e-05	9.57701309041347e-05	158	162	162	0.795668131783779
KLRC4	12	10407382	10409757	ENSG00000183542.5	-1.40459866645617	-0.0315785284296409	0.160140653407374	0.0468583930135907	0.0823860998648811	0.000612874596362881	0.0012637103052555	29	29	29	0.795498403812875
PRPSAP1	17	76309486	76384521	ENSG00000161542.16	-1.40458857244468	-0.0304010953455032	0.16014365670038	0.0442892919513224	0.135697703634071	8.12943623570237e-06	2.80405080309574e-05	17	17	17	0.795490259089334
AC048382.5	15	84597809	84633987	ENSG00000275120.2	-1.40428269041845	-0.0312997916260742	0.160234686636626	0.040280158355513	0.0982402471435709	0.000171910736030069	0.000419912908062389	20	21	21	0.795243464629686
ABHD6	3	58237506	58295693	ENSG00000163686.14	-1.40424949737686	-0.0390700920963737	0.160244567177745	0.0271734095195238	0.0562260933703914	0.00494549473445261	0.0071573934509643	15	15	15	0.795216685582764
CLDN11	3	170418865	170454733	ENSG00000013297.10	-1.40378339664933	-0.0123911745882796	0.160383359582901	0.220674794403387	0.0380138403270518	0.0214459419700495	0.0236335132860996	102	103	103	0.794840693509566
IDUA	4	986997	1004506	ENSG00000127415.12	1.40322443585354	0.0404892885800005	0.160549923042654	0.0233384056297055	0.037827851184752	0.0217734788978141	0.0239007002917213	6	6	6	0.794389898270377
SMDT1	22	42079691	42084284	ENSG00000183172.8	-1.40138091374816	-0.0112189622124111	0.161100196635961	0.350338177723681	0.494042092041175	5.18318969027489e-22	2.42070137173929e-20	86	88	88	0.792903929488537
AANAT	17	76453351	76470117	ENSG00000129673.9	-1.40116483322207	-0.0143093335478286	0.161164787757277	0.201158515331254	0.0852615958445623	0.000486971798154506	0.00103849356344512	116	116	116	0.792729839411726
NUDT2	9	34329506	34343713	ENSG00000164978.17	1.40113781560662	0.010515032650744	0.161172865279808	0.397712915128233	0.57916982263774	1.58658552472266e-27	2.65582928015667e-25	101	101	101	0.79270807327035
ASB4	7	95478444	95540232	ENSG00000005981.12	-1.39996209535958	-0.0288310413548265	0.16152466950021	0.054853757182254	0.0716351201436879	0.00144583122246095	0.00261014890269794	41	41	41	0.79176113890802
AL592430.1	10	60050668	60060743	ENSG00000232682.2	1.39945471941943	0.018944438214776	0.161676667760131	0.138295617135369	0.0943204088583246	0.000235593117544853	0.000550172107812567	64	66	66	0.791352650434742
TCP11L1	11	33039417	33105943	ENSG00000176148.15	1.39919846603522	0.0195527558197006	0.16175347646132	0.110550057283386	0.0912880695337414	0.000300508100622133	0.000683614628237928	49	49	49	0.791146376552659
KIAA1522	1	32741885	32774970	ENSG00000162522.10	1.39911510191592	0.0200833670428508	0.161778469736282	0.107560114991131	0.0779001176892141	0.000877009436938959	0.00172313458017902	72	72	72	0.791079276894959
HIVEP2	6	142751467	142956698	ENSG00000010818.9	1.39854706729949	0.0154916038643185	0.161948848983757	0.0974361340508988	0.0647569117994204	0.00250250821922111	0.00414448447773794	46	46	46	0.790622134296466
MCM4	8	47960185	47978160	ENSG00000104738.16	-1.39737930015678	-0.020587770386881	0.162299540494219	0.159867521600578	0.113451925034672	5.02664674266253e-05	0.000142364537959045	76	85	85	0.789682709755453
ZNF493	19	21397119	21427573	ENSG00000196268.11	-1.39720473073541	-0.0261619420207825	0.162352014538519	0.0531504478086417	0.091317508789362	0.000299799407179696	0.000682334807923959	13	13	13	0.789542318078729
AC124798.1	11	17380649	17383531	ENSG00000260196.1	1.39689484525287	0.0273088811096851	0.162445194939921	0.049021729067988	0.0511234252678018	0.00744138492889216	0.0100414466280575	42	43	43	0.789293130375881
AC017067.1	9	22767175	22768316	ENSG00000224549.1	1.39678165140044	0.0146926554932953	0.16247924160068	0.195577324172817	0.402048136609664	5.34261747799183e-17	1.18253972385946e-15	24	24	24	0.789202116741412
AC006504.1	19	27757184	27760849	ENSG00000261770.1	1.39664588192869	0.0144725973734967	0.16252008569994	0.175839721768307	0.387292505501745	2.88934739339694e-16	5.74216955488919e-15	36	38	38	0.789092957333805
HERC3	4	88592423	88708542	ENSG00000138641.15	1.39657044410706	0.761779754714599	0.162542783323487	9.32629415349116e-05	0.032455644523425	0.033820451151833	0.0338515668626128	1	1	1	0.789032307818808
IGSF22	11	18704305	18726230	ENSG00000179057.13	-1.39630102776568	-0.015221956738238	0.162623864447823	0.203487124364724	0.0658146437512126	0.0023000214868343	0.00386094869789676	106	107	107	0.788815722963892
NVL	1	224227334	224330387	ENSG00000143748.17	1.39606907618442	0.0361603839719199	0.162693694952791	0.0532654427559669	0.0719450728048081	0.00141052344567145	0.00256325196654356	26	26	26	0.788629277427429
MRPL19	2	75646783	75690851	ENSG00000115364.13	1.39498733628991	0.0283041451629737	0.163019658397934	0.0419381853049541	0.0653090648729772	0.00239467430834526	0.0039970801590288	28	28	28	0.787760021246606
CCDC116	22	21632716	21637327	ENSG00000161180.10	-1.39494821744012	-0.0287902741393303	0.163031455401223	0.0619372239489205	0.0836341598639409	0.000554673307418457	0.00115801822894931	64	68	68	0.787728594435184
AL033384.1	6	53930022	53997667	ENSG00000236740.6	-1.39431863268879	-0.0391214830857044	0.163221406743296	0.0267146490290576	0.059099221578887	0.00393090236634615	0.00596866822342106	12	12	12	0.787222883444809
CABLES2	20	62388632	62407285	ENSG00000149679.11	1.39421351718824	0.014858586507907	0.163253137277924	0.164228151446626	0.0458514927649526	0.0113678214624013	0.014196455862698	71	71	71	0.78713846402288
HAS1	19	51713112	51723994	ENSG00000105509.10	1.39395608397661	0.0233874149189734	0.163330866614522	0.078875658495167	0.0269943615193942	0.0532698385649658	0.0482423396991395	38	38	38	0.786931733612317
ARHGEF33	2	38889841	38975449	ENSG00000214694.10	1.39388679965959	0.0382884981492854	0.163351791072844	0.0530855416933628	0.0280373301372888	0.0488113130948454	0.0450965630529086	28	28	28	0.786876099334925
FAM120B	6	170290703	170407065	ENSG00000112584.13	1.39336025593038	0.0533798330569562	0.163510877842455	0.0158744791196327	0.0421412081152841	0.0153389615950644	0.0180734196657391	57	58	58	0.786453349855026
AL035446.1	6	140845958	140852924	ENSG00000234147.1	1.39239143556558	0.0273190541950368	0.163803896515042	0.064026476631026	0.172992085312947	3.54276570154045e-07	1.58332567486837e-06	5	5	5	0.785675771593586
ESD	13	46771256	46797232	ENSG00000139684.13	-1.39223300891404	-0.0132834622070381	0.163851850106862	0.201634768983244	0.121527700560652	2.60366466313185e-05	7.93207856705741e-05	98	99	99	0.785548650487496
LINC01752	20	10753090	10753966	ENSG00000224961.1	1.39196453832223	0.0167476733006061	0.163933136654134	0.123776739257746	0.0976552048836282	0.000180196783599694	0.000437407353888381	82	82	82	0.785333251362566
LINC01176	7	30390885	30412375	ENSG00000281404.1	-1.39142881919444	-0.0174326899411476	0.164095430546838	0.150337225958803	0.196241472240608	4.73713065578098e-08	2.52266675037436e-07	38	39	39	0.784903512279775
CDIP1	16	4510675	4538828	ENSG00000089486.16	-1.39127611789765	-0.0200848465125326	0.164141712935162	0.109526529402246	0.063639362963535	0.00273587664068108	0.00443263212135808	52	52	52	0.784781038718263
AC104964.4	8	10486807	10489666	ENSG00000272505.1	1.38924378961537	0.0336585626923185	0.16475863011857	0.0564412826692328	0.0578178122609214	0.00435464164470924	0.00649287114071538	16	17	17	0.783151827631008
LINC01678	21	44158740	44160076	ENSG00000225331.1	1.38761318580194	0.0316667576235757	0.165254864113916	0.07375378678342	0.187049354699953	1.05569893623824e-07	5.23955705301308e-07	10	10	10	0.781845748624509
AC009309.1	2	86195590	86196049	ENSG00000273080.1	-1.38722660339064	-0.0127496467953781	0.165372675714231	0.262047897080217	0.333912784617356	9.48035141239834e-14	1.25784140215679e-12	127	127	127	0.78153624669909
TESMIN	11	68707440	68751564	ENSG00000132749.10	1.38593549428997	0.0209169496501415	0.165766601332304	0.105782511994739	0.188200865846818	9.5527482862522e-08	4.78692402980431e-07	49	49	49	0.78050296665791
AC087521.4	11	43855913	43856404	ENSG00000283375.1	-1.38478940921899	-0.0143276637829905	0.166116870273836	0.187227099379309	0.358171494481541	7.21957860091773e-15	1.18307179907045e-13	30	30	30	0.779586259813587
LBX2	2	74497517	74503316	ENSG00000179528.15	1.38337200885419	0.025160683648582	0.166550828711252	0.0672382522075388	0.095807643764931	0.000209058765910297	0.0004963729833848	39	39	39	0.77845320203718
PI3	20	45174876	45176544	ENSG00000124102.4	-1.3833512633342	-0.0137340335861253	0.16655718658661	0.144583099633047	0.0563240765543	0.0049068990840308	0.00711476425839913	80	81	81	0.778436623689867
GNG10	9	111661335	111670246	ENSG00000242616.3	-1.38194949776257	-0.01775538287369	0.166987208224559	0.137826285952738	0.23659488547367	1.27334166620727e-09	8.75828935363216e-09	54	54	54	0.777316795979742
CCDC180	9	97307304	97378524	ENSG00000197816.13	-1.38175622132992	-0.0152050800082222	0.167046565306784	0.170250893111604	0.0859814873139686	0.000459712365913092	0.000988031004430634	108	110	110	0.77716244958973
GABPB1-AS1	15	50354959	50372202	ENSG00000244879.6	-1.37945077298517	-0.00928718366550227	0.167755814038868	0.545145371621229	0.705591254016881	3.39109497974348e-38	1.58374066157859e-34	40	41	41	0.775322419229062
AL391988.1	10	117267116	117268668	ENSG00000277879.1	1.37932646205993	0.0137608389554116	0.16779412124613	0.295905517627245	0.384816189939043	3.82063207922184e-16	7.46588730440607e-15	33	33	33	0.775223258972697
WEE2-AS1	7	141704338	141738346	ENSG00000228775.7	-1.37910758931394	-0.011645527385089	0.167861584248836	0.316804827474717	0.473548783404632	8.03025611373639e-21	3.20543997094646e-19	48	51	51	0.775048682406752
DDHD2	8	38225218	38275558	ENSG00000085788.13	1.37894849920487	0.0310703517020326	0.167910633270508	0.0479509289382393	0.0613463350986895	0.00328525359854825	0.00515734331786067	68	68	68	0.774921800440379
RPSA	3	39406689	39412542	ENSG00000168028.13	-1.37877062320602	-0.0218006324676344	0.167965486906574	0.0808789743445177	0.14545894601485	3.61718993083096e-06	1.32289242347836e-05	30	30	30	0.774779946761378
DNAJC9-AS1	10	73247360	73276984	ENSG00000236756.4	-1.37851288156437	-0.0107677200092764	0.168044993487995	0.291926160040223	0.204475064430747	2.2952922545663e-08	1.28533417151304e-07	90	90	90	0.774574421801623
BORCS6	17	8188333	8190907	ENSG00000196544.7	-1.37744319438934	-0.346487600636032	0.168375266122505	0.0004356655320274	0.0441529881357245	0.0130367761454593	0.0158680120759588	1	1	1	0.773721704852067
EVA1B	1	36322031	36324154	ENSG00000142694.6	-1.37733497352032	-0.0238042402079405	0.168408707116947	0.110549744504027	0.0334515966167094	0.0311560827864543	0.0317703123300153	76	76	76	0.773635458233715
GTSE1	22	46296741	46330810	ENSG00000075218.18	1.37709448419674	0.012689891988556	0.168483037823236	0.302414445286201	0.0940880086015699	0.00024003156052806	0.000559261732090594	104	105	105	0.773443815567572
TM4SF19-AS1	3	196318330	196325570	ENSG00000235897.1	-1.37693656383194	-0.0469977664580595	0.168531861416148	0.0195794172069208	0.0460811023494772	0.0111594657044762	0.0139726468680317	15	15	15	0.773317982453462
AMFR	16	56361452	56425538	ENSG00000159461.14	-1.37614133066008	-0.0265556784849378	0.168777881777906	0.0532458773909699	0.0682531186325033	0.00189349943116464	0.00328255265133086	25	25	25	0.772684467966262
TSGA10	2	98997261	99154964	ENSG00000135951.14	1.37606709346489	0.0128292329099628	0.168800862198013	0.2611048528092	0.331130112387353	1.26645712732951e-13	1.63842816023936e-12	54	54	54	0.772625339423141
AC131212.1	12	132593031	132593698	ENSG00000277186.1	-1.37529386584553	-0.0179046411457048	0.169040357486912	0.121979899920498	0.0667614313771101	0.00213272411917739	0.00362593599967901	44	47	47	0.772009597507867
PIGB	15	55318960	55355648	ENSG00000069943.9	1.37468386439963	0.0239945015152137	0.1692294757971	0.0755113844246924	0.0813257743435011	0.000667074920669027	0.00135630615068797	41	41	41	0.771523990817483
ACPP	3	132317367	132368298	ENSG00000014257.15	-1.37451565265656	-0.0433399062443799	0.169281654267302	0.0077554735433741	0.0461595173542403	0.0110891989646021	0.0139043461974303	1	1	1	0.771390105577974
ANKRD36	2	97113496	97264521	ENSG00000135976.17	-1.37433219889215	-0.01861317425098	0.169338574493968	0.150850091385018	0.163475325877869	7.96358767662858e-07	3.32370746517931e-06	54	57	57	0.771244100475605
ATP5PF	21	25716503	25735673	ENSG00000154723.12	1.37401085487752	0.00876789288687922	0.169438312539516	0.585324181221349	0.1199345616276	2.96535307614863e-05	8.90042882404628e-05	159	161	161	0.770988382416158
CAB39L	13	49308650	49444126	ENSG00000102547.18	-1.37400183338265	-0.0143308164763075	0.169441113246781	0.212217633179299	0.0967369767491796	0.000194008816404717	0.000465849864702208	110	111	111	0.770981203864626
PTOV1-AS2	19	49856970	49859289	ENSG00000269352.1	1.37393683312866	0.0226106000989718	0.169461293487845	0.107198258069143	0.177509122588748	2.40552671891217e-07	1.11425504746172e-06	32	32	32	0.770929482972866
DNAAF3	19	55158661	55166722	ENSG00000167646.13	-1.37264343134083	-0.0196871780390716	0.169863223062861	0.108997137535495	0.195508528904508	5.05116066813502e-08	2.68072721819871e-07	15	15	15	0.769900639669977
ZNF23	16	71447597	71463095	ENSG00000167377.17	1.37183339313347	0.0164464899046644	0.170115309228854	0.152466925793237	0.163378557003319	8.02913642404393e-07	3.34807306976034e-06	69	69	69	0.769256601058595
ZNF774	15	90352245	90369146	ENSG00000196391.10	1.37181444623855	0.0092436795930447	0.170121208909821	0.38028699330222	0.0539165124105105	0.0059492264216751	0.00833372213016451	152	153	153	0.769241539777678
NUP107	12	68686734	68745809	ENSG00000111581.9	-1.37127784486876	-0.0162163260057139	0.170288359431511	0.181051143175736	0.271333035155619	4.91194009878521e-11	4.27191781963417e-10	33	33	33	0.768815038516829
C6orf201	6	4079206	4130951	ENSG00000185689.15	-1.36949724324669	-0.0220863890416643	0.170843895940122	0.0888815052745679	0.202648682195202	2.69702517311512e-08	1.49240490106002e-07	34	34	34	0.767400533440458
ZMAT4	8	40530590	40897833	ENSG00000165061.14	1.36939227901837	0.0271176032006272	0.170876686438188	0.0741647345047344	0.0302281555654367	0.0406664701313518	0.0390355712525623	86	86	86	0.76731718620797
MMP2-AS1	16	55426797	55462297	ENSG00000260135.6	1.36916921452426	0.0124622977645228	0.17094638674421	0.250133519871294	0.429498102221784	2.06947729036096e-18	5.52289427378167e-17	45	45	45	0.767140074356332
AC021242.3	8	9555144	9556520	ENSG00000272267.2	-1.3691287373539	-0.013519561452161	0.170959036808641	0.199092077759838	0.12512835726943	1.93936886991171e-05	6.10023219514011e-05	105	105	105	0.767107937672897
AC026412.3	5	1594626	1611467	ENSG00000271119.1	-1.36706611564331	-0.017251995834862	0.171604582921618	0.108146450053093	0.170293813276591	4.46081102078536e-07	1.94885816528749e-06	30	30	30	0.765471117938409
FAM182B	20	25763466	25868225	ENSG00000175170.14	1.36699136357833	0.0236200915078306	0.171628012557157	0.0643824785186022	0.0786408066819695	0.000826646118097563	0.00163726863847403	31	39	39	0.765411826591505
ADCK1	14	77800083	77935012	ENSG00000063761.15	-1.36679028070982	-0.0153352643295214	0.171691050101653	0.190695569041302	0.161158265773833	9.68860188394097e-07	3.97615184910687e-06	87	87	87	0.765252343119642
MAPK12	22	50245450	50261825	ENSG00000188130.13	-1.36667316873941	-0.0146132475421971	0.171727771561949	0.210335483586488	0.337243241136433	6.69323337630298e-14	9.14016372448496e-13	54	55	55	0.765159465696339
AL157714.2	1	165476841	165582155	ENSG00000237463.5	-1.3662582059022	-0.0558583537144963	0.171857934024686	0.0131357842145353	0.0544638679060692	0.0056942029360864	0.00806355222021816	10	11	11	0.764830413345774
AP000356.2	22	24645171	24651657	ENSG00000284070.1	1.36571434135604	0.0133396816112768	0.172028641193928	0.140295111987456	0.046353679857395	0.0109171348182363	0.0137355109412646	86	89	89	0.764399241017132
PAXIP1-AS2	7	154928485	154952188	ENSG00000214106.7	1.36465021030771	0.0299869122676714	0.172363015550382	0.0453327784428524	0.135677551685294	8.14298186187472e-06	2.80458037720434e-05	32	32	32	0.763555916385511
PRICKLE1	12	42456757	42590355	ENSG00000139174.11	-1.3639591985259	-0.313503737689151	0.172580407485112	0.000163214852604478	0.0265326708199255	0.0553776435221352	0.0497173802836576	2	2	2	0.763008509919069
CLASP2	3	33496245	33718356	ENSG00000163539.16	1.36376193654539	0.0244461726122126	0.172642503605942	0.0705217852511769	0.0299767912992982	0.0415244643026467	0.0396182652637425	71	71	71	0.762852274616901
LINC02390	12	9704077	9709350	ENSG00000256582.1	1.36321155698013	0.58136334217025	0.172815845994418	0.000133618782861783	0.0930038547474958	0.0002618605144242	0.000603635383282692	2	2	2	0.762416438289886
RETREG1	5	16473038	16617058	ENSG00000154153.13	1.36213915543714	0.0335039958664132	0.173153973300704	0.0432557834323041	0.0831737042253311	0.000575475590205398	0.00119503758585572	28	29	29	0.761567538404025
B4GALT7	5	177600100	177610347	ENSG00000027847.13	1.36053035657041	0.0135960994032235	0.173662153300161	0.280819183235933	0.0769918344219794	0.000942963482050051	0.00183038886200034	79	79	79	0.760294818304817
HSD3B7	16	30985207	30989152	ENSG00000099377.13	1.35969772987602	0.0158639037784863	0.173925596810333	0.165192033852897	0.085870414924365	0.000463816923012896	0.000995936025874499	61	64	64	0.759636497724575
SYNRG	17	37514797	37609496	ENSG00000275066.4	-1.35926850508004	-0.0182219411133458	0.174061520315048	0.109735251472525	0.236831027430079	1.24605309711459e-09	8.58323430998707e-09	14	14	14	0.759297227515102
AL162258.2	1	153631438	153634397	ENSG00000272030.1	-1.35856492397594	-0.0168715349407966	0.174284496395415	0.142391448026254	0.23881301179514	1.03864036904784e-09	7.31637207030816e-09	22	22	22	0.758741244154421
FLNB-AS1	3	58162547	58170636	ENSG00000244161.1	1.35751661176707	0.0195689813291356	0.174617118841816	0.107266174918686	0.114033091191571	4.79482684868371e-05	0.000136544179985356	38	39	39	0.757913181855572
TRIM8	10	102642310	102660680	ENSG00000171206.13	1.35745400074829	0.231215920874511	0.174636999886525	0.000676432965904823	0.0309397163960569	0.0383359413256066	0.0372922458706037	8	8	8	0.757863738040552
CAB39	2	230712845	230821075	ENSG00000135932.10	-1.35586480348988	-0.0640902537280252	0.175142187902034	0.0174157245345109	0.0301246350507142	0.041017571697392	0.039319390714129	49	49	49	0.756609229323755
LINC01238	2	242087351	242088457	ENSG00000261186.2	-1.354610405242	-0.012057672194114	0.175541716550278	0.299986296772494	0.463893143383829	2.81680498401592e-20	9.81739116313552e-19	16	16	16	0.75561965917147
CTSF	11	66563463	66568841	ENSG00000174080.10	-1.35408677472319	-0.018214119318463	0.17570869502732	0.103540697166038	0.13312554793154	1.00519460111886e-05	3.39201817341594e-05	38	38	38	0.75520674670647
AC068870.2	15	80999593	80999981	ENSG00000277782.1	-1.35367721246914	-0.0302325648538751	0.175839381268282	0.0493034115303283	0.110918691293207	6.17397818375675e-05	0.000170819230616112	22	22	22	0.754883853083936
SLC6A13	12	220621	262873	ENSG00000010379.15	1.3528222386085	0.0324870885350344	0.176112426416325	0.0369575068588221	0.0700001339995794	0.00164722428602335	0.00292399079999281	10	11	11	0.754209999321536
METTL27	7	73834590	73842535	ENSG00000165171.10	-1.35139342675568	-0.00845311968622554	0.176569438315406	0.467363483734423	0.641618138524067	2.51259869232263e-32	1.46682146144192e-29	56	56	56	0.753084464515957
AP004609.3	11	118791254	118793137	ENSG00000278376.1	-1.35128322694409	-0.0155575896741604	0.176604722900935	0.164380164146392	0.184011234101775	1.37348972891641e-07	6.64725311055423e-07	52	52	52	0.752997686362142
AC124045.1	3	44667412	44669364	ENSG00000272077.1	-1.35105925188067	-0.0354642260593935	0.176676453076063	0.0397456164666241	0.0398203556064062	0.0185148498413867	0.0210328269926311	32	33	33	0.752821328142173
PKDREJ	22	46255663	46263355	ENSG00000130943.6	1.35072911139299	0.0147884279994523	0.176782223336773	0.154969027624666	0.20661023170201	1.90006619312137e-08	1.07954568662498e-07	55	56	56	0.752561408411736
CKB	14	103519659	103523111	ENSG00000166165.12	-1.34901913715151	-0.0123604350161024	0.177330819320626	0.294182347264056	0.115839597195239	4.13981572370763e-05	0.000119716109895723	101	101	101	0.751215779358368
AGA	4	177430770	177442503	ENSG00000038002.8	1.34883690884808	0.0154254867442075	0.177389356702599	0.166925289295363	0.362295584197633	4.61687774157637e-15	7.81325628950617e-14	9	9	9	0.751072441234827
SNURF	15	24954986	24977850	ENSG00000273173.5	1.34863086008379	0.0470435805491208	0.177455563289889	0.0162151419043089	0.0581919653791416	0.00422638046643883	0.00634751452131943	3	3	3	0.750910380829058
LCN6	9	136744011	136748528	ENSG00000267206.5	1.34744340830934	0.0242330670741176	0.177837468165883	0.0783731108561677	0.0938366915562092	0.000244924858293008	0.000568806968125285	32	60	60	0.749976733222995
BEGAIN	14	100537147	100587413	ENSG00000183092.16	-1.34721131874172	-0.0384410795079074	0.17791218358625	0.0255255427088786	0.0596354553697136	0.00376610672565962	0.00578009243805302	9	9	9	0.749794310021197
NUP50-DT	22	45133020	45163781	ENSG00000226328.6	1.34693483232082	0.047644950700496	0.178001221958316	0.0183333033482105	0.0524230971263536	0.00670511797601406	0.00921567524976987	4	4	4	0.749577016298228
PSMG4	6	3231403	3303373	ENSG00000180822.11	-1.34602252742613	-0.0248783023743274	0.178295251577098	0.0523039419410073	0.0759931963612226	0.00102120177070353	0.00195704198669055	48	48	48	0.748860222956583
METTL2B	7	128476729	128506602	ENSG00000165055.15	1.34485448103971	0.0146669363076875	0.178672232350071	0.17774722510704	0.256596762995639	1.98795909844517e-10	1.57897128414835e-09	58	59	59	0.74794293643766
TMC2	20	2536607	2641784	ENSG00000149488.12	1.34482376519021	0.466471201105253	0.17868215372294	0.000189890746204683	0.0426178853218743	0.0147585873081406	0.0175254302403073	8	8	8	0.747918821454556
AP002026.1	4	99088857	99301356	ENSG00000246090.6	-1.34470185911061	-0.0166746357850374	0.178721534036922	0.14505440734139	0.120077803393345	2.9308925004854e-05	8.81854802611396e-05	188	188	188	0.74782311649284
TGOLN2	2	85318020	85328425	ENSG00000152291.13	-1.34301071686224	-0.0283702404240789	0.179268503704321	0.0425949853577227	0.0498305820683735	0.00825477596376187	0.0109336985561227	37	37	37	0.746496006416453
APTR	7	77657660	77696265	ENSG00000214293.8	1.34249431586166	0.0218330272027053	0.179435772168696	0.106840420072861	0.178748760905083	2.16238877660762e-07	1.01395470164878e-06	29	29	29	0.746090972067959
MTF2	1	93079235	93139081	ENSG00000143033.17	-1.34223926921122	-0.0317528952313137	0.179518427623257	0.0476356808172333	0.0356179321675207	0.0260811213009378	0.0275767430754434	65	65	65	0.745890964331761
RBBP9	20	18486540	18497243	ENSG00000089050.15	1.3413887333757	0.0226838534060294	0.179794273642861	0.055417745177711	0.0494762068773941	0.00849301822445905	0.0111799376798599	40	40	40	0.745224144443224
RUNDC1	17	42980565	42993690	ENSG00000198863.7	-1.34070940795558	-0.0967358786103535	0.180014818836631	0.00326983205091534	0.0361014404052469	0.0250693648023502	0.026718684397407	13	14	14	0.744691742262947
SDC1	2	20200797	20225433	ENSG00000115884.10	-1.33999679296721	-0.0347108930434146	0.180246387569929	0.03725301317931	0.0953892224642771	0.000216208247085808	0.000510493341297866	11	11	11	0.74413343048741
ISCU	12	108562582	108569384	ENSG00000136003.15	-1.33917999267578	-0.581922913499327	0.180512084091735	0.000111264301907135	0.0363265234721974	0.0246121911268175	0.0263888379025487	1	1	1	0.743493719638135
AC012313.2	19	58357999	58359603	ENSG00000268049.1	1.33879142550069	0.0607962056243336	0.180638582958721	0.0110901954313959	0.032273476575729	0.0343326796768996	0.0341957065890053	8	8	8	0.743189482281497
NPIPA8	16	18317942	18336736	ENSG00000214940.8	-1.33848559856415	-0.162166220612666	0.180738191856187	0.00204918099352424	0.032601861133872	0.0334150235384405	0.0335248002791699	1	1	1	0.742950066809179
SORL1	11	121452203	121633693	ENSG00000137642.12	-1.33838893581303	-0.0115025180057187	0.180769683732457	0.349850844550054	0.0875966695951678	0.000403953382522175	0.000885718587573727	150	151	151	0.742874401801321
TRPC3	4	121879027	121951754	ENSG00000138741.10	-1.33778924415994	-0.0483291733514461	0.18096514907045	0.0155718046885864	0.0382929660715276	0.0209638125654967	0.0232392935672274	17	17	17	0.742405055096178
ZDHHC11	5	795606	850986	ENSG00000188818.12	-1.33729212432647	-0.0535770612817044	0.181127300755581	0.0143574137779424	0.0347725507622987	0.0279520035165538	0.0291783732648638	13	16	16	0.742016084893539
MIR181A2HG	9	124658467	124698631	ENSG00000224020.1	-1.3368448270896	-0.0432549310705218	0.181273293355163	0.019985308799068	0.0328931546309963	0.0326222090211844	0.0329488039215637	16	16	16	0.741666174960403
PRKAR1A	17	68511780	68551319	ENSG00000108946.14	-1.33684210586665	-0.0249128045021783	0.181274181797806	0.0497013267249257	0.0271185388469264	0.0527173758264281	0.0478626716668598	36	36	36	0.741664046435099
STXBP6	14	24809656	25050297	ENSG00000168952.15	-1.33649964390991	-0.0187887776699244	0.181386016813786	0.109820659881527	0.0638631674895244	0.00268745749748363	0.00437324512819344	67	68	68	0.741396196077937
KHDRBS2	6	61679960	62286227	ENSG00000112232.8	1.33649453099311	0.025589251597895	0.181387686885317	0.0592017925605776	0.150026045387391	2.47051153422567e-06	9.29735079634859e-06	28	30	30	0.7413921974262
GOLGA6L4	15	84235773	84245368	ENSG00000184206.11	1.33591482317187	0.0176182620991914	0.181577115340676	0.122249380908102	0.24466099883693	6.05420978382478e-10	4.41257046231513e-09	35	37	37	0.740938887684636
SNN	16	11668414	11679159	ENSG00000184602.5	1.33505940868048	0.0272209165328276	0.181856903261225	0.0578272784793012	0.0323680221472931	0.0340658396251235	0.0340043998577188	53	53	53	0.740270208541887
AL596442.2	6	170178681	170179660	ENSG00000273100.1	1.33433127440244	0.0308835630305862	0.182095312411455	0.0391061929991041	0.0763792094896703	0.000990219813301946	0.00190784509390769	15	15	15	0.739701233886803
NUP35	2	183117513	183161680	ENSG00000163002.12	1.33428728063868	0.0279305467097079	0.182109724479503	0.0410630570721124	0.0740397566368008	0.00119346114951345	0.00223778809375055	23	23	23	0.739666862689287
ARHGEF3	3	56727418	57079329	ENSG00000163947.11	-1.33313863515924	-0.0102236051065211	0.182486312665785	0.373437154133791	0.128025666138827	1.52921186275258e-05	4.94246866361691e-05	167	167	167	0.738769704120616
PNMA8A	19	46466491	46471563	ENSG00000182013.17	1.33247442139739	0.0140855379993138	0.182704341226982	0.21722038816505	0.260353872940294	1.39533857697223e-10	1.1333286557218e-09	62	62	62	0.738251133279516
TTC3-AS1	21	37187666	37193926	ENSG00000228677.1	1.33222724565434	0.0265780282209626	0.182785526094687	0.0552241958756546	0.0407176589965553	0.0172142986123121	0.019842271910189	29	29	29	0.73805819692866
AC008750.2	19	51415724	51417425	ENSG00000255441.1	1.33163017928054	0.0148356395354487	0.182981742841126	0.193962193461336	0.0449234570738476	0.0122509265588695	0.0151030460357677	63	63	63	0.737592240208922
RBMS3-AS3	3	29264194	29290726	ENSG00000235904.2	-1.3314813802912	-0.0242155356442993	0.183030667648741	0.0701976961313587	0.0440215299819886	0.0131758811872555	0.0160081226890375	43	44	44	0.737476136090631
AC025430.1	15	44516650	44517483	ENSG00000259563.1	-1.33130924374984	-0.0251584492616073	0.183087277890401	0.06084480656583	0.0434819456510448	0.013762823510909	0.0165703573473606	34	36	36	0.737341832290079
AL365203.2	10	32887255	32889311	ENSG00000273038.2	1.33094259561683	0.0238246278875072	0.183207900068713	0.0605341333102484	0.0725996307676763	0.00133876501292474	0.00246061576509	19	19	19	0.737055803144834
SLC45A2	5	33944616	33984730	ENSG00000164175.14	1.32956957817078	0.188225639905098	0.183660127035022	0.000962036843193132	0.0386955441259394	0.0202878802813006	0.0226404640595234	1	1	1	0.735985119623782
AC008050.1	14	76495363	76726712	ENSG00000259124.1	1.32855683646604	0.0204717772329309	0.183994220459143	0.101966750570416	0.063854978842928	0.00268921385073163	0.00437457896270292	88	88	88	0.735195818632438
AL353719.1	10	99621055	99621918	ENSG00000260475.1	-1.32842669991404	-0.026784330581862	0.184037183823377	0.0548112853567783	0.0519911626704949	0.00694128008189168	0.00946054098377421	26	26	26	0.735094421024091
PRPF4	9	113275343	113292905	ENSG00000136875.12	1.32778739492409	0.0120117204864822	0.184248352267579	0.294831014927801	0.46959764877125	1.34566171057605e-20	5.09448166863499e-19	52	52	52	0.734596387345698
ATF6	1	161766294	161964070	ENSG00000118217.5	-1.32641291154859	-0.0292100784432293	0.184702964360137	0.0524959756309239	0.117062292653833	3.7476501870549e-05	0.00010959689323001	113	113	113	0.733526134365286
OCLM	1	186400572	186401455	ENSG00000262180.1	1.32613563537598	0.109250550753695	0.184794774334793	0.00273554834089772	0.0303534817056096	0.0402455807078539	0.0387863490642779	1	1	1	0.733310314012296
CCNJL	5	160249106	160345396	ENSG00000135083.14	-1.32581114120358	-0.020500111199855	0.184902261722253	0.07605831335735	0.068328462247093	0.00188215532978488	0.00326773850081585	56	57	57	0.73305777652343
AC104794.2	2	10039092	10040663	ENSG00000260077.1	1.32546707845843	0.0144225417282496	0.185016281641774	0.151078204919218	0.189616987766843	8.44633843852413e-08	4.25992159437026e-07	60	60	60	0.732790051510281
CNPY4	7	100119613	100125511	ENSG00000166997.7	1.32534099375254	0.0151819169330065	0.18505807822806	0.140222882135072	0.0841149784788878	0.000533750071906697	0.0011208494339409	33	35	35	0.732691952161436
AL138960.1	13	44369365	44369877	ENSG00000277831.1	-1.32462238676543	-0.0126123272661613	0.185296426998192	0.293451418266834	0.0691016901124798	0.00176959066327731	0.00310798211181017	144	145	145	0.732132954938684
SRGAP1	12	63844293	64162221	ENSG00000196935.8	1.32446726628366	0.0658306022210243	0.18534790740403	0.021719214337392	0.0396946438238833	0.0187048958259466	0.0211980929667003	16	16	16	0.73201231283384
ZNF605	12	132918308	132956306	ENSG00000196458.10	1.32324796889285	0.0314329135772661	0.18575292854303	0.0429173979495915	0.21074776060013	1.31576580875675e-08	7.68042107849311e-08	17	29	29	0.731064330514617
LINC01508	9	90300902	90433505	ENSG00000231107.1	-1.32223167865122	-0.0170660583296828	0.186091015326095	0.121934603962941	0.246583311235564	5.06571819698275e-10	3.74934824769356e-09	28	28	28	0.730274594566673
LINC00957	7	44039171	44042306	ENSG00000235314.1	1.32139030548415	0.0428910118777993	0.186371256845271	0.0208831446668444	0.0345748653024902	0.0284090515180035	0.0295761457863001	16	16	16	0.729621065995118
PSTPIP1	15	76993359	77037332	ENSG00000140368.12	-1.32079150215003	-0.0141096620589758	0.186570893959765	0.192674093723498	0.0706789743200038	0.00156040969731379	0.00278994508230502	141	143	143	0.72915610752742
CPLX1	4	784957	826198	ENSG00000168993.14	1.32075544248849	0.0165625059256351	0.186582921056871	0.113087507388578	0.121311635958905	2.65002772600337e-05	8.06280490165094e-05	44	45	45	0.729128112091232
NACC1	19	13118103	13141141	ENSG00000160877.5	1.32047035906057	0.543741860557586	0.186678026033628	0.000163574582259313	0.0412296001084894	0.0165143903540527	0.0191858306185496	3	3	3	0.728906800069051
ANKRD54	22	37830855	37849327	ENSG00000100124.14	1.31943191952554	0.0137916428350594	0.187024756454838	0.198964867234551	0.361922606178942	4.80793016846985e-15	8.04818704595797e-14	45	46	46	0.728100902126056
LINC01505	9	105993310	106740875	ENSG00000234323.6	1.31921124846992	0.020680076053704	0.187098498791818	0.106051430705178	0.0616216744254433	0.00321383896623445	0.00506282972427647	127	128	128	0.727929697102049
EEF2	19	3976056	3985469	ENSG00000167658.15	-1.31897452088632	-0.022951671511289	0.187177630659623	0.0628180686997277	0.0325642406132624	0.0335188555286863	0.033620998698297	28	29	29	0.7277460544311
DHX57	2	38797729	38875934	ENSG00000163214.20	1.31825839386854	0.0198381966516663	0.187417163740647	0.103162185837596	0.0363647042474668	0.0245354930107573	0.026329948856106	45	45	45	0.727190638760322
SUPT4H1	17	58345175	58353093	ENSG00000213246.6	-1.31813132626858	-0.025608391726298	0.187459689459029	0.0570941931917646	0.0928035686919538	0.000266103977718247	0.000612510351298622	20	20	20	0.72709210675039
RBM19	12	113816738	113966371	ENSG00000122965.10	-1.31810092119073	-0.0167781221133862	0.187469866183706	0.12830495094084	0.150692051676913	2.33659389617505e-06	8.85761181140589e-06	33	33	33	0.727068530612924
DNPEP	2	219373527	219400022	ENSG00000123992.18	-1.31763440231101	-0.0255371167729184	0.187626063422139	0.0605962468916474	0.0883375561584968	0.000380680992160769	0.000839816586383672	79	79	79	0.72670683325869
TTBK2	15	42738734	42920809	ENSG00000128881.16	-1.31746189702192	-0.0225817381362175	0.18768384499882	0.0723924072487253	0.0269035457996711	0.0536777104676262	0.0485364234378612	48	48	48	0.726573107931735
SPC25	2	168834132	168913371	ENSG00000152253.8	1.31712725963564	0.0194210500654155	0.187795971046511	0.0773626195308139	0.132218237117573	1.0832357461574e-05	3.62135157708354e-05	39	40	40	0.72631372927458
MORN1	1	2321253	2391707	ENSG00000116151.13	-1.31686363832896	-0.00810811559025147	0.18788433673651	0.529820034170672	0.199106421355984	3.68418342526776e-08	1.99608068276717e-07	160	162	162	0.726109424010402
MRPL21	11	68891276	68903835	ENSG00000197345.12	1.31673412224643	0.00996629363500493	0.18792776168236	0.42564476207493	0.513191390297864	3.62052972272608e-23	2.11361675675068e-21	117	119	119	0.726009058883667
ZNF267	16	31873758	31917357	ENSG00000185947.14	1.31645357608795	0.375457394685209	0.188021850314884	9.14824030518801e-05	0.170695584735692	4.31052599747579e-07	1.89205063139698e-06	1	1	1	0.725791677758834
AC023794.7	12	54145069	54147225	ENSG00000260470.1	1.31583338699213	0.0453434710027189	0.188229970609472	0.018099244408843	0.0417652617176008	0.0158130308436038	0.0185323675744405	14	14	14	0.725311225573869
AC116036.2	3	58490830	58491291	ENSG00000272360.1	1.31521593238257	0.038835237145028	0.188437342064288	0.0288456587149785	0.0426641498554379	0.0147034605271933	0.0174864951555813	22	22	22	0.7248330301765
ZNF207	17	32350117	32381886	ENSG00000010244.18	1.3137332382558	0.0201281068746992	0.188935991374805	0.0976557326761545	0.105618788084047	9.48178993713118e-05	0.000248221612599127	53	53	53	0.723685303239739
MDGA1	6	37630679	37699306	ENSG00000112139.14	-1.31349822939412	-0.00916738527657499	0.18901511715365	0.424120789632427	0.559521956403899	3.67506091802934e-26	4.63881370410323e-24	36	36	36	0.723503460197846
SLC18B1	6	132769370	132798553	ENSG00000146409.10	-1.31250904588118	-0.0198826749052515	0.189348435913563	0.10267590313864	0.0975414507855743	0.000181853384407861	0.000440741338754692	67	67	67	0.722738277957544
ZNF800	7	127346790	127431924	ENSG00000048405.9	-1.31030450992433	-0.0259128778605679	0.190092842401112	0.0515354470899269	0.0487765042983233	0.00898402023290762	0.0117266644494968	82	82	82	0.721034235392433
ZNF436-AS1	1	23368997	23371839	ENSG00000249087.6	1.31003099889351	0.0126806503982375	0.190185349078543	0.21913599204673	0.293618677373939	5.63456606169345e-12	5.67135205917862e-11	42	42	42	0.720822941969671
SLC33A1	3	155821024	155854456	ENSG00000169359.13	1.30992930861998	0.0210105247728616	0.190219751133709	0.118280266393975	0.030151540246056	0.0409260182288446	0.0392400005805223	58	58	58	0.720744390852681
AMN	14	102922656	102933596	ENSG00000166126.10	-1.30968077055655	-0.0223060472752107	0.19030385142536	0.0476549780526486	0.0599431359941133	0.00367470007250465	0.00566587172364159	14	14	14	0.720552422244481
AC018653.3	12	7129079	7131198	ENSG00000256967.1	1.30941683601632	0.056193310500259	0.190393191552056	0.0109372454753558	0.037039217663688	0.0232201786046106	0.0252491347994628	6	6	6	0.720348586015832
LINC01230	9	1045625	1048641	ENSG00000281769.1	-1.30923278267326	-0.00714103843143423	0.190455510688441	0.572571259069905	0.20630788982551	1.95164864000765e-08	1.1075055500127e-07	138	143	143	0.720206456833661
AC106820.5	16	2456252	2459979	ENSG00000260874.5	-1.3092115907617	-0.0225824778034811	0.190462687081225	0.065746562719789	0.0521955933614004	0.00682847911626955	0.00934397806892139	44	44	44	0.720190092859427
CTSS	1	150730196	150765957	ENSG00000163131.10	-1.30864382446917	-0.0231265614990442	0.190655028624376	0.0443479312634493	0.106184969812686	9.05764063292253e-05	0.000238051965265225	71	72	72	0.719751735499059
LINC02033	3	36819276	36822498	ENSG00000279727.1	1.30825657355686	0.0183055344047447	0.190786299182863	0.0864661878116024	0.0602968532891829	0.00357236439313002	0.00553606801418289	90	91	91	0.719452816230055
FAM167A	8	11421463	11474715	ENSG00000154319.14	-1.3082187527828	-0.0357242162801357	0.190799123258146	0.0382398664612734	0.0716473498404709	0.00144442150731467	0.00260861230808987	14	14	14	0.719423625255739
AC006581.2	12	8858143	8915276	ENSG00000282022.1	1.30819776325961	0.0277624007481972	0.190806240552464	0.0629794908503829	0.0643328245764858	0.00258862207168702	0.00425541117075867	35	38	38	0.719407425265164
RFXANK	19	19192229	19201869	ENSG00000064490.13	-1.30767408648833	-0.0138398067522374	0.190983876303112	0.169532298121638	0.0776475983199688	0.000894869767320577	0.0017552725200549	87	88	88	0.719003296250525
VPS28	8	144423601	144428563	ENSG00000160948.13	-1.3070800500395	-0.0102879851840715	0.191185525983758	0.354269667601679	0.307265381289296	1.44903740739052e-12	1.62678582543541e-11	86	90	90	0.71854498979697
PHACTR4	1	28369582	28500369	ENSG00000204138.12	-1.30680331457884	-0.0304695022935157	0.191279519180383	0.0404741464874842	0.0298566556781694	0.0419411450195119	0.0399342363784	25	25	25	0.718331528577606
SYCP2L	6	10886831	10979320	ENSG00000153157.12	1.30665901826904	0.0165619087205437	0.191328542905632	0.153003381449594	0.279075202529156	2.3316182869333e-11	2.14779885590096e-10	20	20	20	0.718220235922881
PNKP	19	49859882	49878351	ENSG00000039650.11	1.30594089945476	0.0115772597523004	0.191572656558216	0.163287413498954	0.198818850263923	3.77846149788788e-08	2.04478814522793e-07	52	52	52	0.71766647831237
SEC22B	1	120150898	120176515	ENSG00000265808.3	-1.30553352832794	-0.931544177943985	0.19171123803682	4.38039088069065e-05	0.0740196186281031	0.0011953802300873	0.00223938055913765	1	4	4	0.717352428205268
MKNK2	19	2037465	2051244	ENSG00000099875.14	1.30535436919274	0.0191150160204005	0.1917722085972	0.0979041577573555	0.0567032267849595	0.00476038347405643	0.0069432807219138	55	56	56	0.717214330050642
GNB3	12	6839954	6847393	ENSG00000111664.10	1.30413754562287	0.0313041707395167	0.192186689456263	0.0373118471203477	0.0694969308152415	0.00171467825247242	0.00302647376098226	12	12	12	0.716276694169412
TTLL2	6	167325086	167359503	ENSG00000120440.13	1.30393455701351	0.034349986745376	0.192255896559338	0.0359776986712177	0.0560024155082434	0.00503474952574577	0.00727754709975029	28	29	29	0.716120331350139
NPHP4	1	5862811	5992473	ENSG00000131697.17	-1.30206302292543	-0.0240316310703292	0.192894842318833	0.0727980853946301	0.147440562583503	3.06626124413866e-06	1.13743748570598e-05	31	32	32	0.71467938449928
BCO2	11	112175467	112224699	ENSG00000197580.11	-1.30189348737893	-0.0261310342212021	0.19295279909988	0.069200616258757	0.0385128946574681	0.0205917465552725	0.0228974968032954	86	86	86	0.714548916886236
PTPN5	11	18727928	18792721	ENSG00000110786.17	-1.3017910498047	-0.0179008241204728	0.19298782422213	0.114198374392438	0.251945969789738	3.07403255230517e-10	2.34202809624039e-09	8	8	8	0.714470090162934
TRIM37	17	58982638	59106921	ENSG00000108395.13	1.29909837245941	0.533515776552016	0.193910171588824	0.000100736809808153	0.0298281023165008	0.0420408171436538	0.0399720943493762	1	1	1	0.712399409337814
MIR9-3HG	15	89361579	89398487	ENSG00000255571.8	-1.29748293460232	-0.0244032554852446	0.194465073149148	0.0567636146239775	0.0558116735684519	0.00511214065679034	0.00736207028207431	22	23	23	0.711158388686265
ZNF511	10	133308475	133313162	ENSG00000198546.14	-1.29692954348847	-0.0370087714859592	0.194655430224547	0.0255499604903201	0.0406731404988154	0.0172765732947411	0.0198980657509157	17	17	17	0.710733476437669
KLHL33	14	20425852	20436158	ENSG00000185271.7	-1.29674168975545	0.0215422099413235	0.194720079764179	0.0647683295396999	0.0326193126012998	0.0333669705582568	0.0334837825118331	48	49	49	0.710589261211711
SURF6	9	133328774	133336398	ENSG00000148296.6	1.296717044074	0.0230374851266013	0.194728562701842	0.0719251519131877	0.205859251508307	2.03074897294018e-08	1.14820731179466e-07	13	13	13	0.710570341679756
AC245452.1	22	21938293	21977632	ENSG00000224086.5	1.29631389132246	0.0147510025442876	0.194867364638268	0.222738462692535	0.200548062476585	3.24545903063932e-08	1.77485293734393e-07	67	69	69	0.710260888149124
AC044849.1	8	30082758	30083467	ENSG00000272256.1	-1.2962734937677	-0.023473107384765	0.19488127715941	0.078907554026612	0.0356319206404565	0.0260512692199926	0.0275514167129143	51	52	52	0.710229882877952
AZIN2	1	33081104	33120530	ENSG00000142920.16	-1.29456594313936	-0.0422341133441627	0.195470007261468	0.0178581072218194	0.0479839232096334	0.00957496663514579	0.0123803704744214	10	11	11	0.708919870902971
DUOXA1	15	45117367	45129938	ENSG00000140254.12	1.29437393298265	0.0329109112085551	0.195536290079468	0.0381848936065642	0.0428855407896485	0.0144425440132451	0.0172332421942015	16	16	16	0.708772628965572
IL16	15	81159575	81314058	ENSG00000172349.17	1.29424570203754	0.0515909166174475	0.195580565186137	0.0141781295053033	0.0348766037190414	0.0277144765160446	0.0289563134980685	11	11	11	0.708674303187303
DOK3	5	177501907	177511274	ENSG00000146094.13	-1.29353845978309	-0.0260044146881855	0.195824891225774	0.0477469634672857	0.0393139180668982	0.0192926943345221	0.0217533878039201	52	53	53	0.708132106021456
ZNF529	19	36534774	36605276	ENSG00000186020.12	-1.29336399531352	-0.0163455272237645	0.195885196629715	0.176663016090643	0.0716885485761163	0.00143968263271402	0.00260274620169189	97	97	97	0.707998383121896
CRHR2	7	30651943	30700129	ENSG00000106113.18	-1.29210476281903	-0.0287089708266297	0.196320866721749	0.0398403987613263	0.0697487123188961	0.00168058888191091	0.00297755774969029	12	12	12	0.707033537279856
DPY19L2	12	63558913	63668939	ENSG00000177990.11	1.29207063417708	0.0168144607688775	0.196332684444216	0.199766948566135	0.141792874705521	4.90686257448117e-06	1.75605250314293e-05	86	89	89	0.707007395294676
PLCH2	1	2425980	2505530	ENSG00000149527.17	-1.2912283240663	-0.0418147098374752	0.196624516278878	0.0329809995451144	0.0829897865596631	0.000584000094819953	0.00120897671253809	6	6	6	0.706362332786571
PRDM6	5	123089121	123194266	ENSG00000061455.10	1.29078710079193	0.700134588634323	0.196777511889831	0.000113078547855735	0.0308088924146175	0.0387537970719077	0.0375813083734149	1	1	1	0.706024535072353
HEATR3	16	50065941	50106387	ENSG00000155393.12	-1.28972873444701	-0.012399526307293	0.19714485919847	0.217381752445764	0.336009504042616	7.61600547536365e-14	1.02504253222577e-12	39	40	40	0.705214543220968
GNRHR	4	67739328	67754360	ENSG00000109163.6	1.28875176336632	0.0223919987146335	0.197484400473476	0.0690985710583477	0.132710301451926	1.04019529763976e-05	3.49288519047864e-05	84	85	85	0.704467204117809
DKK3	11	11963106	12009769	ENSG00000050165.17	1.28801115339923	0.0209531443766452	0.197742080703529	0.0757626943945074	0.0549199337080438	0.00549013645122075	0.0078243957822391	38	38	38	0.703900900374542
CUL7	6	43037617	43053945	ENSG00000044090.8	-1.28799980378028	-0.0278443406944741	0.197746031486428	0.0642049606974622	0.0988859976903727	0.000163203755606171	0.000403072095109673	105	106	106	0.703892223485607
AC005154.4	7	30550217	30551569	ENSG00000263683.1	1.28736444447725	0.0167324391571921	0.19796729109299	0.15045856117108	0.0622324116957301	0.0030609390374468	0.0048640631783645	106	108	108	0.703406559593445
AP005329.2	18	3190397	3247277	ENSG00000265399.1	1.28727462294368	0.0134458161750778	0.197998585443864	0.176587504657624	0.0500833303353265	0.00808899015489197	0.0107506980171192	77	78	78	0.703337912446139
SNX29	16	11976737	12574289	ENSG00000048471.13	1.28612853318721	0.0185365320967881	0.198398207573005	0.104194624001366	0.0682211730767463	0.00189832993020718	0.00328970563554532	54	54	54	0.702462255794086
PCAT19	19	41454169	41500649	ENSG00000267107.6	1.28596908046725	0.0152208678478514	0.198453852745868	0.206994635062987	0.271084008350301	5.03046345726278e-11	4.36686570340706e-10	31	32	32	0.702340465363374
CPA4	7	130293134	130324180	ENSG00000128510.10	-1.28591449264222	-0.0208918483797992	0.198472905208808	0.096423884855921	0.0833807888378427	0.000566025561062662	0.00117855779184691	53	56	56	0.702298773140002
ZNF708	19	21291160	21329425	ENSG00000182141.10	-1.2851580646573	-0.00334047277741323	0.198737054445694	0.10204153942508	0.0481644631368434	0.00943698909650672	0.0122222691742456	72	75	75	0.701721151304993
CBR1	21	36069941	36073166	ENSG00000159228.12	1.28500644454485	0.0227937205757665	0.19879003201375	0.0664089110734644	0.049347323372358	0.00858137734275762	0.0112735710807074	78	78	78	0.701605396346948
THAP7-AS1	22	21001886	21010342	ENSG00000230513.1	-1.28413921275619	-0.0103676275607184	0.199093249789244	0.316651754544671	0.506595623693841	9.15945275031742e-23	4.80644119448193e-21	13	13	13	0.70094346437731
TIGD1	2	232547968	232550592	ENSG00000221944.6	-1.28344086930612	-0.0232051065859731	0.199337663238717	0.0571065429383765	0.15545010273558	1.56761083397975e-06	6.17822924848051e-06	21	21	21	0.700410637117914
NDRG3	20	36651766	36746078	ENSG00000101079.20	1.28250706195831	0.352843757949722	0.199664829250644	0.000416838913877885	0.0532482432842638	0.00627623703416541	0.00870563258249352	1	1	1	0.69969842890787
HIST2H4A	1	149832659	149839767	ENSG00000270882.2	1.28240302651649	0.0448100289318078	0.199701303072915	0.0184824236969927	0.0487011006410295	0.00903861723664632	0.0117814650840472	10	26	26	0.699619101300904
IFRD1	7	112422968	112481017	ENSG00000006652.13	-1.28216233848069	-0.0248676043220668	0.199785704629779	0.0586266827610213	0.114116163383438	4.76256815765805e-05	0.000135708285440867	20	20	20	0.699435590296797
BABAM2	2	27889941	28338901	ENSG00000158019.20	1.28209988517233	0.0305315305871892	0.199807609253969	0.0398321790781675	0.046061343966075	0.011177241992236	0.0139874044178103	22	22	22	0.699387976600106
AL391427.1	10	4995488	4997380	ENSG00000224251.6	-1.28195942123888	-0.0192519125201891	0.199856881422384	0.0946310229037782	0.1666461483024	6.0851474990092e-07	2.60489650015886e-06	39	40	40	0.699280893626955
ARF4	3	57571363	57598220	ENSG00000168374.10	1.28140771389008	0.366543513171722	0.200050496105075	0.000410079480968158	0.0295106917606572	0.0431655284447161	0.0408088377701573	1	1	1	0.69886036727709
CSGALNACT1	8	19404161	19758029	ENSG00000147408.14	1.28139179470486	0.0211121952906164	0.200056084773104	0.0756973353652372	0.0982792613680053	0.000171371832219057	0.000418815615700336	29	29	29	0.698848234871364
IL21R	16	27402162	27452042	ENSG00000103522.15	-1.28113765856178	-0.0179350012067159	0.200145318504166	0.150589758718029	0.0721195405791498	0.00139102945535786	0.00253374216480602	55	55	55	0.698654563798124
USP22	17	20999593	21043760	ENSG00000124422.11	-1.28081560659049	-0.0366990859634419	0.200258440971952	0.0293048218966743	0.0591429746264887	0.0039171890682059	0.00595715404499515	9	9	9	0.698409169174908
CARS2	13	110641412	110713603	ENSG00000134905.16	-1.28001942347229	-0.0100596745260126	0.200538304858423	0.386610307261445	0.299251258610955	3.22666015843812e-12	3.39401978527221e-11	137	139	139	0.697802660451487
AC026801.2	5	34837549	34839278	ENSG00000272323.1	-1.27795965694071	-0.0227667539010376	0.201263651421695	0.0661430187582487	0.0632673903052614	0.00281829278302779	0.00455441266978526	43	43	43	0.696234652395924
AC092903.2	3	125908005	125910272	ENSG00000248787.1	1.27736273520182	0.0258010093976432	0.201474214571024	0.0429461968946399	0.0416001903924603	0.0160258710879533	0.01873948699403	37	39	39	0.695780528610209
S100A1	1	153627926	153632039	ENSG00000160678.11	-1.27652076524602	-0.0274574684191198	0.201771491130113	0.0469476824168049	0.0785758327480308	0.000830946158886573	0.00164368121852177	30	30	30	0.695140196471392
APOL6	22	35648395	35668409	ENSG00000221963.5	1.27590516856163	0.00853702258595711	0.201989043783288	0.557107594907746	0.0742679274962064	0.00117193094667081	0.00220251940177187	212	212	212	0.694672186758848
ATOH7	10	68230624	68232103	ENSG00000179774.8	-1.2754301925018	-0.0408819737529067	0.202157017755498	0.0199969695668716	0.0274202437504095	0.0513999218796625	0.0469127784473334	14	14	14	0.694311177805019
RRP8	11	6595075	6603620	ENSG00000132275.10	-1.27512443124438	-0.0136875981017495	0.202265203232271	0.222103954112457	0.0371673518608427	0.0229785941516113	0.0250272303688738	120	121	121	0.694078824812197
PYROXD1	12	21437615	21471252	ENSG00000121350.15	1.27478264399953	0.0160810870646043	0.202386185482347	0.135944667635144	0.202363395894419	2.76575583373455e-08	1.52681911080045e-07	148	148	148	0.69381913498215
AP001065.1	21	44477850	44478493	ENSG00000274225.1	1.27444013854526	0.0183227794240806	0.20250747484693	0.110400946603325	0.0378424719114176	0.0217475467154594	0.0238868471058214	51	51	51	0.693558941709257
RHD	1	25272393	25330445	ENSG00000187010.19	-1.27401898917597	-0.0103861609234019	0.20265668649105	0.340892842821983	0.572937770646653	4.36595467498411e-27	6.37196464811246e-25	8	8	8	0.693239062495889
LINC01239	9	22646200	22824213	ENSG00000234840.1	1.27332255647362	0.0158070800591873	0.20290360570327	0.144973626313463	0.174369297771732	3.14891743602034e-07	1.43058040529773e-06	46	46	46	0.692710235257832
AC011700.1	1	213983793	213986419	ENSG00000274895.1	-1.27315871589044	-0.0127384419351644	0.202961726973311	0.212163592547142	0.174694167493062	3.06251236239609e-07	1.39539800677703e-06	117	117	117	0.692585850418822
VN1R1	19	57454790	57457142	ENSG00000178201.4	-1.27306673052692	-0.0164243018442093	0.202994363434893	0.129399195153414	0.135918368683141	7.98256234903122e-06	2.76769887246383e-05	85	86	86	0.692516021018355
TTC9	14	70641787	70675360	ENSG00000133985.2	1.27296788369582	0.0154547117134857	0.2030294386096	0.267371004648463	0.0540782015136523	0.0058727180288915	0.00824385722352799	218	222	222	0.692440986230799
AC072061.1	7	39947522	39949755	ENSG00000259826.1	-1.27257026651758	-0.0261546766595468	0.203170575146811	0.0568765913753143	0.0695709969096615	0.00170457910114588	0.00301092419719838	39	39	39	0.692139189974292
TMEM254-AS1	10	80046860	80078912	ENSG00000230091.6	-1.27256724602231	-0.0133961026074423	0.203171647562591	0.227450992014958	0.403674150731142	4.42486595348505e-17	9.88776066810946e-16	30	30	30	0.692136897599887
TMEM8B	9	35814451	35865518	ENSG00000137103.16	-1.27220464250226	-0.0258462127731983	0.203300418566225	0.0518948725130454	0.0436270794964177	0.0136023890619365	0.0164152817290729	29	29	29	0.691861727211373
CTNS	17	3636468	3661542	ENSG00000040531.14	1.27207502526262	0.0328198715895971	0.203346463814274	0.0315578055251552	0.111736243324063	5.77784756141965e-05	0.000161776019888352	16	16	16	0.691763375554947
ZNF184	6	27450743	27473118	ENSG00000096654.15	1.27038802288309	0.0242837929604709	0.203946447473106	0.0726350063299996	0.0704224723805656	0.0015926619226996	0.00283684118223552	85	87	87	0.690483855221925
RCC1L	7	75027122	75074228	ENSG00000274523.4	1.26967665290276	0.129920717572367	0.20419983251873	0.00214229347495585	0.175524958775807	2.85206110761986e-07	1.30459946918329e-06	3	12	12	0.689944618449996
MPLKIP	7	40126023	40134652	ENSG00000168303.6	1.26919530064418	0.0289826935346664	0.204371416726255	0.0387984394860313	0.042421510005892	0.0149949284239648	0.0177337824533786	47	47	47	0.68957984447714
MYL4	17	47200446	47223679	ENSG00000198336.9	1.26894434819137	0.0157829860341944	0.204460913540486	0.139103651121896	0.248438475793895	4.26340360941004e-10	3.19092041126732e-09	26	26	26	0.689389703090015
AC253536.6	22	23969211	23969873	ENSG00000272787.1	-1.2686502271276	-0.0145708406313284	0.204565841795927	0.202154571025817	0.278901340213252	2.3711551749095e-11	2.17991910322646e-10	95	103	103	0.689166882637618
ST6GALNAC2	17	76565379	76586956	ENSG00000070731.10	-1.26842058466504	-0.0342830970398897	0.204647794409707	0.0269696829257932	0.0378136589152499	0.0217986813955375	0.0239206357427148	37	37	37	0.688992931599484
C2orf72	2	231037490	231049719	ENSG00000204128.5	-1.26821066243907	-0.0332457978938736	0.204722730340892	0.0360347941846911	0.0844215046486966	0.000520823515321677	0.00109765267886888	18	18	18	0.68883393499467
METTL8	2	171317405	171434802	ENSG00000123600.19	-1.2673148267362	-0.0365827603283137	0.205042741065043	0.0254470012765526	0.0281500064097345	0.0483535342218269	0.0447888069888644	8	8	8	0.688155601022673
FBXO15	18	74073353	74147865	ENSG00000141665.11	-1.26686007191292	-0.065363909638661	0.205205327826225	0.00940557718922364	0.0290751096284532	0.0447601150712833	0.0420440155058523	16	16	16	0.687811367656264
RPS9	19	54200742	54249003	ENSG00000170889.13	-1.26576522036303	-0.0109554259940062	0.205597150306506	0.44076172918143	0.155590884500805	1.54916500678521e-06	6.11068770667981e-06	132	134	134	0.68698290920369
DDTL	22	23966901	23972532	ENSG00000099974.7	-1.26504612597589	-0.0144700298266931	0.205854793466344	0.164886366296289	0.395331673790781	1.15765743114866e-16	2.45754509818515e-15	36	39	39	0.686439015711701
AC004540.1	7	26398593	26494256	ENSG00000214870.8	1.2647568384006	0.0176221657541588	0.205958507976849	0.10160828045319	0.0461187946018108	0.0111256340084504	0.0139340222284588	55	56	56	0.686220262988561
MED31	17	6643315	6651634	ENSG00000108590.10	-1.26445029983952	-0.0362405079834304	0.206068448675218	0.0269146818655185	0.0684177129729817	0.00186880522521598	0.00324818298078359	15	15	15	0.68598849834792
AL354707.1	9	6716495	6727438	ENSG00000225489.6	-1.26439327409699	-0.0145055713770557	0.206088905779278	0.194020442674326	0.120071468049129	2.93240821148717e-05	8.81854802611396e-05	69	69	69	0.685945386622166
ZNF426	19	9523224	9538645	ENSG00000130818.11	1.26406720932173	0.0146224426883435	0.206205904810747	0.140401569471218	0.0658111612752007	0.00230066048017313	0.00386094869789676	70	72	72	0.685698902631517
PKD1L3	16	71929538	71999978	ENSG00000277481.1	1.26384597575255	0.281915112594062	0.206285315622901	0.000579071967180725	0.0461585865708264	0.0110900303942737	0.0139043461974303	4	4	4	0.685531686088525
AC015908.3	17	10741267	10769016	ENSG00000264016.2	-1.26273376621737	-0.0154259201127264	0.206684874813921	0.117166407999751	0.0596236711755267	0.00376965263181526	0.00578363393861302	62	62	62	0.684691303852622
PLCL2	3	16802651	17090594	ENSG00000154822.17	1.26184226365159	0.0583671961965103	0.207005550877551	0.0115732411511088	0.0410186947663331	0.0167991532607678	0.0194537478928632	5	6	6	0.684018008730675
AK4	1	65147549	65232145	ENSG00000162433.14	-1.26079469082921	-0.0187957239540757	0.207382827133467	0.0995852872021657	0.186763108712423	1.08223941912037e-07	5.35421082007924e-07	10	10	10	0.683227209325752
WDR74	11	62832342	62841809	ENSG00000133316.15	1.25951044952072	0.0289170796431704	0.207846018292449	0.0711163112653077	0.0645245709169303	0.00254932504174837	0.00420264542831947	47	48	48	0.682258290860347
TRADD	16	67154180	67160298	ENSG00000102871.15	-1.25949395610103	-0.0352582313037562	0.20785197189938	0.0299583638297459	0.0345090265856286	0.0285629702789769	0.0296768488732388	16	16	16	0.682245850970337
STK31	7	23710167	23832513	ENSG00000196335.12	-1.25873470078267	-0.0281214178937608	0.208126173148884	0.0567698144130884	0.0512284371171314	0.00737898000203122	0.00997452894251353	25	25	25	0.681673301146477
SFTA1P	10	10784437	10794980	ENSG00000225383.7	1.25845659197236	0.00438345856725262	0.208226676351098	0.221713313977196	0.0361981075775004	0.0248719634265645	0.0265932584241743	91	92	92	0.681463632894969
TRIQK	8	92883530	93017673	ENSG00000205133.11	1.25821554326143	0.0476513506632661	0.208313815203615	0.0143033438076512	0.0279333654201815	0.0492377107940698	0.0453917347721395	37	37	37	0.681281927038625
ULK4	3	41246599	41962430	ENSG00000168038.10	-1.25810513225208	-0.0432459798432388	0.208353737492285	0.0182856720549001	0.102076520726283	0.000126207372796617	0.000321738749988371	114	116	116	0.681198704672905
SLC27A2	15	50182196	50236395	ENSG00000140284.10	-1.25800369034425	-0.0165516388643024	0.208390421631754	0.0660847866664472	0.0573753944546227	0.00451136077105429	0.0066696346704175	28	28	28	0.681122246639662
FRRS1L	9	109130293	109167295	ENSG00000260230.2	-1.25646378575954	-0.0569115664045829	0.20894786789182	0.0104948722739325	0.0309197178398625	0.0383995138848367	0.037338533186173	6	6	6	0.679962056047236
TPRN	9	137191617	137204193	ENSG00000176058.11	1.25567524001963	0.0733746757504274	0.209233739779476	0.00588059270200838	0.0590031281656789	0.00396118987665909	0.0060064664717567	3	20	20	0.679368282431169
FAM228B	2	24076526	24169640	ENSG00000219626.8	-1.25544699969461	-0.0248506454276544	0.20931653670395	0.0615062790981467	0.0366410123077616	0.0239876928656809	0.0258908135716461	27	27	27	0.679196459594549
THAP4	2	241584405	241637449	ENSG00000176946.11	1.2551525307323	0.0164276207323473	0.209423393919113	0.112092488855194	0.0627736104430819	0.00293155361276489	0.0047000390862541	42	44	44	0.678974806503882
THADA	2	43230836	43596046	ENSG00000115970.18	-1.25473117074168	-0.0128916132217414	0.209576366191716	0.148487928077092	0.0822837162732956	0.000617910781398047	0.00127072844576503	63	63	63	0.678657694070166
RIC8A	11	207511	215113	ENSG00000177963.14	-1.25409140311439	-0.0258524608431544	0.209808784743052	0.0771561780523378	0.134752192227436	8.78965228370747e-06	3.00514276413831e-05	38	40	40	0.678176331749895
AC025031.4	12	46388856	46392126	ENSG00000275481.1	-1.25329967221422	-0.0247575796070625	0.210096667692867	0.0571271043917046	0.0335429281371102	0.0309228425390838	0.0315600371969715	79	80	80	0.677580835809548
MT1F	16	56657694	56660698	ENSG00000198417.6	-1.25318343574601	-0.0305824070115741	0.210138956738609	0.0327056690346146	0.0309788804017808	0.0382117601193089	0.0372024410726891	11	11	11	0.677493428182945
SCGB2B2	19	34593329	34675699	ENSG00000205209.7	-1.25307416718211	-0.0334812230352901	0.210178716345389	0.0397894967817669	0.0345469838392333	0.0284741288499101	0.0296157132026084	23	23	23	0.677411264719525
CAND2	3	12796472	12871916	ENSG00000144712.11	1.25261276223816	0.0205729090121969	0.210346668028864	0.0612864132598052	0.0320459298132331	0.0349837823340887	0.0346962217617647	24	24	24	0.677064362982089
KLF5	13	73054976	73077542	ENSG00000102554.13	1.25193631649017	0.373126817208599	0.210593070225482	0.000132523061758345	0.0379319515096093	0.0215895271952257	0.0237525122158006	1	1	1	0.676555923807464
GNB1	1	1785285	1891117	ENSG00000078369.17	1.25179155409591	0.0312954532287126	0.210645828505634	0.0449050975096093	0.100525980269413	0.000143010302481539	0.00035908601733189	32	32	32	0.67644713694028
AL358472.4	1	153964361	153965070	ENSG00000282386.1	-1.25084787345633	-0.0110620874673336	0.210989984820786	0.311432432285375	0.0963780112730193	0.000199689981867039	0.000478016757174605	129	130	130	0.675738159111299
SFTPD-AS1	10	79968213	79973213	ENSG00000273372.1	1.25065062297147	0.0259373972359794	0.211061972589466	0.0453868844309761	0.0337181140924327	0.0304804774276154	0.031197185097305	29	30	30	0.675590007252474
AC245060.6	22	22264601	22273020	ENSG00000279278.1	1.24992545532193	0.016901487436495	0.21132677963697	0.115662968983746	0.225684783378687	3.4416721141772e-09	2.19885316618062e-08	23	24	24	0.675045465031779
SPINDOC	11	63813388	63827718	ENSG00000168005.8	-1.2490772243405	-0.0249267177687589	0.211636830031582	0.0793410917197978	0.0473094165827137	0.0101087629521501	0.0129203293029127	54	56	56	0.674408752101718
FXYD7	19	35143250	35154301	ENSG00000221946.7	-1.2483637110133	-0.0286747820976492	0.211897892147592	0.046380783960368	0.0600781815333972	0.00363528668654137	0.00561994485154086	18	18	18	0.673873363408236
LAMA4	6	112108760	112254939	ENSG00000112769.18	1.24807743775652	0.0117212450040327	0.212002699942298	0.168042395950044	0.0973343288787645	0.000184908650089481	0.000447449505299683	55	56	56	0.673658608115708
EPHX2	8	27490779	27545564	ENSG00000120915.13	-1.24706563141114	-0.0310059366833726	0.21237343355415	0.0367249876689197	0.0369413137349388	0.0234065186552268	0.0253867386364509	22	22	22	0.672899811425065
AC012640.4	5	10264597	10267146	ENSG00000271980.1	1.24661681672646	0.0161725694377305	0.212538032553106	0.164754836945836	0.213240887939645	1.05355472273942e-08	6.24392851045431e-08	57	57	57	0.672563343966543
CHAC1	15	40952962	40956519	ENSG00000128965.11	-1.24580293260557	-0.465946761471112	0.212836752689083	0.000155130973668059	0.027027210257931	0.0531231082490413	0.0481468023062418	5	5	5	0.671953375851293
UBXN6	19	4444999	4457822	ENSG00000167671.11	1.24555913970346	0.0319316509163825	0.212926291048463	0.0278946460577806	0.0837963285132989	0.000547526672045426	0.00114617207446046	16	16	16	0.671770710791267
AC091180.2	17	49361165	49369998	ENSG00000248714.6	1.24414628739895	0.022551712400235	0.213445727982058	0.0745343712343891	0.0476504802880651	0.00983518817736382	0.0126572634224237	35	35	35	0.670712532977089
CMTM3	16	66603874	66613892	ENSG00000140931.19	1.24398957623006	0.0208219856662797	0.213503399334625	0.0701331486117418	0.0701248323441646	0.00163092280831621	0.00289615479851928	32	32	32	0.670595205882437
PRDX1	1	45511036	45523047	ENSG00000117450.13	1.24372536752087	0.0171189730035501	0.213600656367727	0.0877140286362834	0.0421402436030585	0.0153401591622931	0.0180734196657391	53	54	54	0.670397417109567
AGAP9	10	47501854	47523638	ENSG00000204172.12	-1.24334493434287	-0.268151095324109	0.213740752572062	0.000427358452452795	0.488774338106497	1.05922871310889e-21	4.66689460239975e-20	4	30	30	0.670112665810558
ANKDD1A	15	64911902	64958700	ENSG00000166839.16	-1.24242086469319	-0.0129107748247344	0.214081321372755	0.210456985277833	0.325553715861121	2.25485914849163e-13	2.8538895784484e-12	35	35	35	0.669421223310977
CXCL13	4	77511753	77611834	ENSG00000156234.7	1.24212885015356	0.118050819113169	0.214189025599926	0.00213780827882448	0.0335655678426964	0.0308653045157863	0.0315264467646634	8	8	8	0.669202784874346
MLLT11	1	151057758	151068497	ENSG00000213190.3	1.24198742473658	0.0255297741232682	0.214241201824806	0.0922787608808832	0.0372424304129587	0.0228382381317907	0.0248975863928127	51	52	52	0.669097004071715
GOLGA8B	15	34525207	34588503	ENSG00000215252.11	1.24168790014358	0.0276009247631221	0.214351736004007	0.0538972032776321	0.029829683542647	0.0420352910786256	0.0399720943493762	56	58	58	0.668872994850302
KIFC2	8	144466043	144474202	ENSG00000167702.11	1.23848792941187	0.0202697856554382	0.215535195022573	0.0939729351375994	0.0342104956136919	0.0292717163989327	0.0301849166741336	45	47	47	0.666481803201292
ENPP3	6	131628442	131747418	ENSG00000154269.14	-1.23823809144044	-0.0163096860748435	0.215627791376776	0.115306225469447	0.0419585382819831	0.0155674753023336	0.0182858824187753	77	77	77	0.666295265453102
WDR60	7	158856578	158956747	ENSG00000126870.15	-1.23766503710472	-0.0208604074899886	0.215840288224893	0.0891795968922253	0.192066444459659	6.82353883280282e-08	3.53695056367467e-07	22	22	22	0.665867487731489
SLC4A8	12	51391317	51515763	ENSG00000050438.16	1.23746444912162	0.0213416001524861	0.215914704775423	0.0553614656696372	0.0638925643732148	0.00268116172914513	0.00436696161607708	31	31	31	0.665717779225036
C1QL4	12	49332411	49337188	ENSG00000186897.4	1.23743294501778	0.0170471295596784	0.215926394226605	0.104386886652427	0.0772851970128195	0.000921137590504598	0.00179548509886619	75	75	75	0.665694267502055
AC092757.3	15	59115547	59116089	ENSG00000277144.1	-1.23599636554718	-0.174268526448151	0.216459914634498	0.00103047030657153	0.0332263928858187	0.0317389808418965	0.0322239858887689	1	1	1	0.664622517162264
AOC3	17	42851184	42858130	ENSG00000131471.6	-1.23511576652527	-0.095351737757437	0.216787422362197	0.00200196158116334	0.0672465126725446	0.00205178555060672	0.003510619035272	1	1	1	0.663965918430467
AC004908.1	8	234347	234887	ENSG00000272240.1	-1.23482532960126	-0.027287290510815	0.216895518278356	0.0420476013607352	0.104446786300034	0.000104234267955512	0.000269996980414928	11	13	13	0.663749421739096
AC093627.6	7	77038	81178	ENSG00000242611.2	-1.23374607093737	-0.0178797044368566	0.2172975406508	0.121765816487009	0.212575729028369	1.11798321448861e-08	6.59256187609264e-08	30	30	30	0.662945188947911
AC008429.1	5	172954786	172959392	ENSG00000204758.7	1.2317161043251	0.0217220722127468	0.21805515190294	0.0766257503854271	0.0717525216429774	0.00143235491216379	0.00259135939055833	43	43	43	0.661433647965164
BMS1	10	42782801	42834937	ENSG00000165733.7	1.23171458127412	0.0304602823388829	0.218055721038202	0.0626464113051981	0.0653140803753816	0.00239371642934538	0.00399690979961546	40	45	45	0.661432514435509
KEL	7	142941114	142962681	ENSG00000197993.7	-1.23131584377956	-0.010105545596504	0.218204758408738	0.225991117496623	0.0675520498026203	0.00200238999604056	0.00344447427939537	111	132	132	0.661135782949673
TRERF1	6	42224931	42452051	ENSG00000124496.12	-1.23070427522456	-0.0117424751356492	0.218433488537251	0.230068060350027	0.130232004548339	1.27563748138046e-05	4.18370828672034e-05	89	89	89	0.660680778183417
AC004596.1	17	44198882	44216565	ENSG00000267394.1	-1.23060879333329	-0.0270872342346815	0.218469214851253	0.0482448451633856	0.0384207966497138	0.0207467258548042	0.0230259708382476	31	31	31	0.66060975211311
YBX2	17	7288252	7294615	ENSG00000006047.12	1.23054910508183	0.0342298089170437	0.218491550445942	0.0241198717258583	0.100696563509306	0.000141058002891385	0.000354947296030657	8	8	8	0.660565353502057
PSAP	10	71816298	71851375	ENSG00000197746.13	1.23019983319227	0.0209792631343238	0.218622282345113	0.0723377802435849	0.0966225647068155	0.000195801899728359	0.000469672424786922	20	20	20	0.660305576117529
DCAF6	1	167935783	168075843	ENSG00000143164.15	1.22995500199721	0.0224129000602582	0.218713955757441	0.069915197769949	0.0769148033510741	0.000948779532722359	0.00183785908826444	31	31	31	0.660123504502029
AL022328.3	22	50191724	50192402	ENSG00000273188.1	-1.22973421903629	-0.028690244536055	0.218796648340002	0.0405535686921205	0.0267985682680122	0.0541532635039772	0.0488429323137181	20	21	21	0.659959335074399
FCRL5	1	157513377	157552520	ENSG00000143297.18	1.22851826138664	0.0110165237223379	0.219252478487223	0.191601561598397	0.0655559681633835	0.00234797236178336	0.00392758153555508	144	145	145	0.659055488556036
PRMT6	1	107056679	107059294	ENSG00000198890.7	-1.22767466652322	-0.0323140272528932	0.219569120095087	0.0295137521572045	0.0897594464248523	0.000339689654620007	0.000759969932730123	15	15	15	0.658428738517536
CTDSP1	2	218398256	218405941	ENSG00000144579.7	-1.22643199972165	-0.0320472043705408	0.220036150206704	0.0526379246152245	0.034772613734678	0.0279518591352905	0.0291783732648638	49	49	49	0.657505962152608
GABPB1	15	50275392	50355408	ENSG00000104064.16	-1.2259391984778	-0.0339725069390577	0.220221556394322	0.0315693071971058	0.0552179741711518	0.00536077103165157	0.00765872455955254	26	28	28	0.657140172353833
SLC52A3	20	760080	776015	ENSG00000101276.14	1.22519314289093	0.429597606234167	0.220502457466288	0.000129658484840372	0.0472534573996438	0.0101543788892096	0.0129573560265697	1	1	1	0.656586566023349
PROCA1	17	28703197	28711854	ENSG00000167525.13	-1.22501810972149	-0.0168860711614355	0.220568397269007	0.138537778928045	0.295485477700009	4.68621517502368e-12	4.83134595924394e-11	39	39	39	0.656456712543508
KIAA1109	4	122152333	122362758	ENSG00000138688.15	-1.22419605236062	-0.0132147282352022	0.220878278030968	0.139337895777595	0.0430990876126795	0.0141953303242535	0.017007785948069	76	76	76	0.655846992119262
HLA-DMA	6	32948613	32969094	ENSG00000204257.14	-1.22374518533772	-0.0480756570192548	0.221048368260852	0.0179580819104615	0.0354385029583748	0.0264671606653294	0.0278902055607154	17	18	18	0.655512686629735
AC087741.1	17	80200673	80205949	ENSG00000262580.5	-1.22334344610999	-0.0119030721713285	0.221200004046027	0.207310859355192	0.348772052956737	1.97959471974879e-14	2.98235066220181e-13	21	21	21	0.655214869423545
ZNF391	6	27374615	27403904	ENSG00000124613.8	-1.22210490713226	-0.012146782003706	0.22166795766821	0.309853634576027	0.453902316219398	1.00842076044845e-19	3.18217585191681e-18	92	92	92	0.654297080063714
THEM6	8	142727203	142736927	ENSG00000130193.7	1.22165951808342	0.0667288368398408	0.221836410999864	0.0114665385239301	0.0620619149678516	0.00310287422986482	0.00492232721136453	7	7	7	0.65396716964532
CENPQ	6	49463378	49493107	ENSG00000031691.6	1.22050158049898	0.0320924862932103	0.222274790764864	0.0311353992410194	0.0703528979810697	0.00160152441033083	0.00285045274099922	6	6	6	0.653109789899004
AC092894.1	3	112396647	112409134	ENSG00000243081.2	-1.22044394741584	-0.0139406935691952	0.222296626077973	0.245799886115003	0.053003670250114	0.00640039210520615	0.00884631708938475	178	180	180	0.653067128784763
OSER1	20	44196496	44210791	ENSG00000132823.10	-1.21899919562263	-0.0400077035180528	0.222844497786023	0.0217517584015924	0.0617146127016755	0.00319008674962414	0.00503162422058745	3	3	3	0.651998084533463
RIBC2	22	45413691	45432496	ENSG00000128408.8	1.2188662291751	0.0396028491270201	0.222894969193696	0.0221281651432073	0.0299311062641075	0.0416824103776215	0.0397527185806914	58	58	58	0.651899733565852
CCL24	7	75811665	75823356	ENSG00000106178.6	-1.21886161795038	-0.012039277611679	0.222896719669261	0.197425082665973	0.204046134524578	2.38397316232907e-08	1.33020941449284e-07	57	58	58	0.651896322906133
ZBED2	3	111592900	111595443	ENSG00000177494.5	-1.21873809932959	-0.012321462904623	0.222943612463387	0.219215429896011	0.27151073323042	4.82905405216001e-11	4.20766727258385e-10	93	95	95	0.651804966066756
PCDH20	13	61409685	61415522	ENSG00000280165.1	1.21680231195489	0.0171234624986536	0.223679440187315	0.113612061928683	0.246400326730138	5.15250107166231e-10	3.80754570909926e-09	23	23	23	0.65037393286156
C2CD4C	19	405438	409170	ENSG00000183186.7	-1.21635697916886	-0.0154370886786494	0.223848964689287	0.148504536855631	0.0724662091358198	0.00135308977946446	0.00248303556532419	79	81	81	0.650044909905819
AC245060.2	22	22293733	22294794	ENSG00000234630.1	1.21581981947934	0.0233095737301339	0.224053567088401	0.0596594886528733	0.0755846879169936	0.00105504318182718	0.00201198882064197	20	22	22	0.649648137426114
PASK	2	241106099	241150264	ENSG00000115687.13	-1.2157536025897	-0.0189543398142182	0.224078798142591	0.0830598967023296	0.126696873261977	1.70539054040248e-05	5.45899467878384e-05	52	57	57	0.649599233537578
LINC00659	20	62774128	62775412	ENSG00000228705.1	1.21517798445264	0.0211410884143495	0.224298215265862	0.0779663941411137	0.0489101869828389	0.00888804351456663	0.0116339030323659	33	34	34	0.649174182071386
ZMYM6	1	34986165	35031968	ENSG00000163867.16	-1.21502039295402	-0.105890993427952	0.224358313584305	0.00249209311814053	0.0299793374809102	0.0415156797345134	0.0396179775153929	7	7	7	0.649057833075888
BHMT	5	79111779	79132290	ENSG00000145692.14	-1.2148024567182	-0.0318073337362795	0.22444144363746	0.0254151915696955	0.0615968239590862	0.00322021999212204	0.0050705901496801	17	17	17	0.648896946519256
FCER1A	1	159289714	159308224	ENSG00000179639.10	-1.21474567294969	0.00552320708887589	0.224463106971424	0.0965443163398878	0.0769406136944898	0.000946826807897274	0.00183483753735664	56	56	56	0.648855029963076
TMED2	12	123584531	123598577	ENSG00000086598.10	1.2140059541217	0.0392825732080598	0.224745450495979	0.0245420858335471	0.0297373047372353	0.0423594052827006	0.0402176920817188	21	22	22	0.64830909089391
DDX11-AS1	12	31020763	31073847	ENSG00000245614.3	-1.2138554651112	-0.0324690183765184	0.224802921746135	0.0282927366289497	0.0599805642881819	0.00366373376625006	0.00565269560267231	38	40	40	0.648198048574605
AC096677.1	1	201507241	201534784	ENSG00000224536.2	-1.21346613195161	-0.0239469535200378	0.22495165549868	0.0535469968979049	0.119643757390007	3.03655354756799e-05	9.07912567371649e-05	30	30	30	0.647910806360179
PRR5L	11	36296288	36465204	ENSG00000135362.13	1.2133110851293	0.0104804196118053	0.225010906331791	0.337051613854704	0.0568083003095875	0.0047205637466286	0.00689596968518255	174	176	176	0.647796431022318
SLC39A4	8	144409742	144416895	ENSG00000147804.9	-1.21283369560627	-0.0262141405673857	0.225193409787361	0.0728322626843889	0.0341678255708848	0.029374487742139	0.0302641649869517	58	59	59	0.647444323122921
ARL17A	17	46516702	46579682	ENSG00000185829.17	-1.2126646092728	-0.012627889920282	0.225258075933952	0.150585108951725	0.232748421940408	1.81060761128314e-09	1.21320914913941e-08	42	44	44	0.647319629779849
UMAD1	7	7640711	7968020	ENSG00000219545.11	1.21197053188878	0.0245379189040862	0.225523660994866	0.0581650552144435	0.0963114033042129	0.000200762190718588	0.00048033720418743	15	15	15	0.646807887043498
FNTA	8	43034194	43085788	ENSG00000168522.12	1.21186398222958	0.0172852779373257	0.225564451449076	0.0852077911018906	0.0453661970614321	0.0118212629958117	0.0146675770380927	70	70	70	0.64672934332338
AL121796.1	4	3633029	3633975	ENSG00000250681.1	-1.21021301298966	-0.0156643946748949	0.226197166011096	0.158817057528756	0.294746216926604	5.04128992225417e-12	5.11832614050012e-11	39	40	40	0.645512840584095
BRICD5	16	2209253	2211950	ENSG00000182685.7	1.21001370173346	0.0309606638796037	0.226273635298135	0.0389219740386675	0.0755345964652958	0.00105926911237325	0.00201839941041981	12	12	12	0.645366045742897
SRMS	20	63540810	63547504	ENSG00000125508.3	-1.20991760847014	-0.0190780880733482	0.226310509767229	0.113935963557059	0.115010067217315	4.42877447713563e-05	0.000127049593036751	51	51	51	0.645295277119381
ZNF623	8	143636013	143656418	ENSG00000183309.11	-1.2096327378723	-0.0409931168176355	0.226419850139547	0.0201228311708476	0.0353719372140409	0.026611863430228	0.028004775874818	16	16	16	0.645085501387619
CCDC153	11	119189638	119196769	ENSG00000248712.7	1.20962631834275	0.0304938336928083	0.226422314547716	0.0201977131993092	0.0617856410999351	0.00317205278346725	0.00501164256227186	6	6	6	0.645080774447627
TAF11	6	34877778	34888089	ENSG00000064995.16	-1.20805525779724	-0.59495053287718	0.227026008185071	0.000118254470041871	0.0331052769545954	0.0320571037216165	0.032497517277376	1	1	1	0.643924387017256
CCDC60	12	119334712	119541047	ENSG00000183273.6	-1.20798362700731	-0.0223318900918102	0.227053560268861	0.0635614224291981	0.133868304982005	9.45472210703276e-06	3.20670450214121e-05	15	15	15	0.6438716838401
C19orf18	19	57958437	57974534	ENSG00000177025.3	-1.20777882351394	-0.0210148918047278	0.227132349085932	0.0671812458390329	0.122006398411845	2.50378938666596e-05	7.66782272417711e-05	30	31	31	0.64372100744029
AP000350.6	22	23901432	23907068	ENSG00000273295.1	1.20766775399785	0.00878703927364486	0.227175086175563	0.407070924890594	0.607299367658274	1.35615004870277e-29	3.51867659292953e-27	40	40	40	0.643639298532122
LRRC38	1	13474977	13514048	ENSG00000162494.5	1.20751237642581	0.0133537166071453	0.227234881643344	0.107505940172289	0.030438740070208	0.0399618375382745	0.0385606371634691	51	59	59	0.643525001559392
SMIM19	8	42541155	42555193	ENSG00000176209.11	1.20672796672495	0.0246834417633382	0.227536924998217	0.0483211662088355	0.132028710351574	1.100279834614e-05	3.67307293604707e-05	84	85	85	0.642948115394993
TEX29	13	111316184	111344249	ENSG00000153495.10	-1.20626491789479	-0.0430637731261651	0.227715359988003	0.0165459504860278	0.0277523131287384	0.049989580085248	0.0459397831809432	26	26	26	0.642607674114559
LINC01165	10	132520827	132522449	ENSG00000229081.1	1.2061358893743	0.0153799384892092	0.22776509864362	0.11575520210422	0.128843259959114	1.42989858764143e-05	4.65044926246702e-05	63	64	64	0.642512823837898
UBE3C	7	157138913	157269372	ENSG00000009335.17	-1.20592130679394	-0.0207381689176475	0.227847834312441	0.0266689924508651	0.0478046268645508	0.00971401338191582	0.0125221908026064	2	2	2	0.642355095019326
KCNK17	6	39299001	39314553	ENSG00000124780.13	-1.20578222708975	-0.0205114639643702	0.227901470103349	0.0940493170085297	0.143241928904274	4.35020050861607e-06	1.56643872810445e-05	40	40	40	0.642252873346552
TMEM81	1	205083129	205084460	ENSG00000174529.7	1.20390773927734	0.021163175202955	0.228625240153104	0.064573975334382	0.0439912959423935	0.0132080864788164	0.0160347366153789	38	39	39	0.640875825322576
UFL1	6	96521595	96555276	ENSG00000014123.9	-1.20381635757128	-0.0355018473122299	0.22866056589879	0.0283162136135504	0.0430682096246253	0.0142308087290108	0.0170328150090754	13	14	14	0.640808726032601
ZADH2	18	75195108	75209348	ENSG00000180011.6	-1.20320033217575	-0.0154365311037355	0.22889880640067	0.134715231267917	0.275776880456504	3.20561954275993e-11	2.89577988583797e-10	16	16	16	0.640356471960468
COLGALT2	1	183929854	184037729	ENSG00000198756.10	1.2020283540545	0.0265622584019751	0.229352542770347	0.0473762764338269	0.0722919660034512	0.0013720280927832	0.00250793463127671	42	42	42	0.639496440598453
FOXRED1	11	126269055	126278131	ENSG00000110074.10	1.20184915022452	0.0120099977360342	0.229421978678272	0.225854188829488	0.434606444692457	1.11121366793405e-18	3.07082440298068e-17	32	32	32	0.639364978930561
ASB16	17	44170447	44179083	ENSG00000161664.6	-1.20122112428418	-0.00956423821730598	0.229665437248078	0.227514679406297	0.0513566513192978	0.00730350206611819	0.00988967626339277	74	77	77	0.638904357621056
DBF4B	17	44708608	44752264	ENSG00000161692.17	-1.20105853807112	-0.0136541651634116	0.229728494848671	0.162906185073535	0.190001839154438	8.16819609400888e-08	4.15554115062999e-07	56	57	57	0.638785132850165
TBC1D7	6	13266542	13328583	ENSG00000145979.17	1.20074257429403	0.0189759551387126	0.22985107377926	0.0673553508348925	0.145423348088671	3.62793335069355e-06	1.32474676815625e-05	31	31	31	0.638553463045635
GTPBP10	7	90335223	90391455	ENSG00000105793.15	-1.20050099388687	-0.0163518525893849	0.229944826874555	0.117445271883069	0.213159039120984	1.06128050917161e-08	6.27403894558472e-08	45	46	46	0.638376356410042
ZNF189	9	101398873	101410660	ENSG00000136870.10	1.19944303499777	0.0133372948037116	0.230355722407578	0.181986760999822	0.0494840032782662	0.00848770279358042	0.0111788092541645	175	176	176	0.637600994702096
ZBED6CL	7	150329789	150332721	ENSG00000188707.5	-1.19834935770338	-0.018987360631087	0.230781038902665	0.0852104904024144	0.185055782197117	1.25479693802808e-07	6.10444704147383e-07	16	16	16	0.63679987592453
JPH3	16	87601835	87698156	ENSG00000154118.12	-1.19824059172333	-0.012069229303407	0.230823367030535	0.224923175311274	0.070563706426481	0.00157482177981481	0.00281149804593972	73	76	76	0.636720228190763
AC073912.1	12	130810606	130812438	ENSG00000256250.1	1.19791433481847	0.0117921388006853	0.230950368539505	0.229493137808172	0.413354989375676	1.42564443135196e-17	3.43204999238581e-16	57	57	57	0.636481340390607
GALNT17	7	71132169	71713600	ENSG00000185274.11	1.19775071032499	0.0308097772156976	0.231014081079305	0.0432053389180363	0.0297276111234172	0.0423935658163243	0.040233766926578	53	53	53	0.636361547602824
MYOF	10	93306429	93482317	ENSG00000138119.16	-1.19695594257518	-0.0112513508865721	0.23132372750924	0.190163537577899	0.10697854677288	8.49465355576806e-05	0.000225028472547757	76	78	78	0.635779818168326
NEIL2	8	11769639	11787346	ENSG00000154328.15	1.1964259515998	0.0178328861406376	0.231530379054749	0.178829489228948	0.135681389379239	8.14040054070083e-06	2.80458037720434e-05	60	64	64	0.635392017215144
TNNI3K	1	74235401	74544428	ENSG00000116783.14	-1.19641844729701	-0.0250040683895306	0.23153330603766	0.0435191255134667	0.088712877877403	0.000369405679296399	0.000818618892880562	14	14	14	0.63538652694429
MED11	17	4731428	4733610	ENSG00000161920.9	-1.19566610199845	-0.0185792899849077	0.231826884661886	0.102397349378182	0.0779213619596324	0.000875523172431004	0.00172166299224857	33	33	33	0.634836200886394
MAP3K21	1	233327768	233385148	ENSG00000143674.10	-1.19505607239528	-0.0218922400656174	0.23206512311487	0.0758745070914971	0.0328525961554859	0.0327314238014707	0.0330173683366581	53	53	53	0.63439012441657
LILRA6	19	54236592	54242791	ENSG00000244482.10	1.19492389115368	0.0452921930929915	0.232116767534238	0.0156483104862848	0.0278153663242549	0.0497263831565185	0.0457688545383216	32	32	32	0.634293486064678
EIF3F	11	7970251	8001862	ENSG00000175390.13	-1.19480120494734	-0.0342531310596558	0.232164709456278	0.028573640123912	0.0443282616897126	0.0128536224436347	0.0157435564942428	16	16	16	0.6342037951625
AC135050.1	16	31056460	31062803	ENSG00000232748.3	1.19397449493408	0.613661377830221	0.232487945058501	8.79120725961258e-05	0.0362687387049686	0.0247287378479298	0.0264886347252015	1	1	1	0.633599561183932
AL132996.1	6	90345219	90362632	ENSG00000260271.1	1.1930603605342	0.0093634930404899	0.232845734386336	0.428935256292394	0.0912045530151116	0.000302527680226033	0.000686870617376565	162	162	162	0.63293171370911
PCDHB16	5	141181399	141186399	ENSG00000272674.3	-1.19286792997101	-0.0194506400584937	0.232921100842686	0.0630100402193836	0.0436109922336175	0.0136200783082513	0.0164281390113596	54	55	55	0.63279116597611
AC016738.1	2	100993676	101002244	ENSG00000223947.1	-1.19193985655416	-0.0443223400465745	0.233284828714379	0.0147434530034326	0.0269430407832874	0.0534999301802437	0.0484037855584389	18	18	18	0.632113503897503
NOL12	22	37681673	37693478	ENSG00000273899.4	-1.19108283776419	-0.0110618924788982	0.233621066585293	0.205987904526153	0.0579915787754065	0.00429459451451578	0.0064264703707812	94	94	94	0.631487997650278
CYP4V2	4	186191520	186213456	ENSG00000145476.15	-1.1905055179495	-0.0151755095242248	0.233847762525849	0.139668934351686	0.213227121497695	1.05485025452392e-08	6.24392851045431e-08	26	26	26	0.63106678110004
FAM177B	1	222737207	222750805	ENSG00000197520.10	1.19031879194997	0.0316840072355237	0.233921117505986	0.0268891655501814	0.0715374682903066	0.00145713695375143	0.00262447215087424	26	26	26	0.630930569972217
KBTBD11	8	1973878	2006936	ENSG00000176595.3	1.19008921537145	0.0236125874105939	0.234011328608969	0.0753108866741321	0.0307544316768977	0.0389291347607577	0.0377062907425481	70	71	71	0.630763117661344
RBM38	20	57391407	57409333	ENSG00000132819.16	-1.18935881809964	-0.0113137806582672	0.234298498970161	0.216413836426001	0.0322076948877065	0.0345196108900829	0.0343233322765631	108	108	108	0.630230493695246
PANK1	10	89579497	89645572	ENSG00000152782.16	1.18931518240924	0.0208774036725138	0.234315663118338	0.0676818809629725	0.135886925332715	8.0033293302754e-06	2.77284063026522e-05	67	67	67	0.630198679484552
CHCHD2	7	56101569	56106576	ENSG00000106153.12	1.18872724043759	0.0331335974685447	0.234547017623393	0.0261918041548775	0.0381292803265016	0.021245184275436	0.0234843152856908	19	20	20	0.629770084942098
ZNF235	19	44228729	44305046	ENSG00000159917.15	-1.18829307182232	-0.0176758098299804	0.234717966309131	0.0953102288356437	0.0442520358905814	0.0129329522175563	0.0157910259314971	60	60	60	0.629453666386565
MIF-AS1	22	23894426	23898930	ENSG00000218537.1	1.18802014319098	0.00204325331154057	0.234825473842615	0.372349128320329	0.558886134850559	4.05897756521571e-26	4.98858259870172e-24	52	65	65	0.629254792649321
SYT15	10	46578217	46594173	ENSG00000204176.13	1.18764736660988	1.24162631829724	0.23497236815972	6.9023938737034e-05	0.0800758976016299	0.000737127402715617	0.00148180026466325	6	33	33	0.628983206074342
AC005013.1	7	28957667	28959345	ENSG00000228421.2	-1.18742120583639	-0.0162630828733111	0.235061519550197	0.118555624149209	0.149705116694964	2.53772573541587e-06	9.54261058057483e-06	32	32	32	0.628818460687191
RHBDD3	22	29259852	29268209	ENSG00000100263.13	-1.18724643876687	-0.0263566869687552	0.235130428213063	0.054187691878758	0.0650987402124437	0.00243519030332728	0.00405311897590075	19	20	20	0.628691165218205
VPS13B	8	99013266	99877580	ENSG00000132549.18	1.18664731603602	0.0102539902420634	0.235366764013907	0.43287895652004	0.0905775158727702	0.000318127935029173	0.000717061109222335	146	149	149	0.628254863601485
AL158834.2	10	32266289	32269474	ENSG00000227253.3	1.1864628084762	0.0222356787599574	0.235439580517506	0.0715202892126444	0.0605943864606677	0.00348850129467894	0.00543621042087026	42	42	42	0.628120524689853
LINC00954	2	19868860	19885047	ENSG00000228784.7	1.18643564669791	0.0201988498739313	0.235450301347075	0.101553371044114	0.0405201223069741	0.0174923788105207	0.020097055738232	74	74	74	0.628100749378031
NOTCH2NL	1	146146203	146229026	ENSG00000264343.5	-1.18639902937602	-0.377920037950825	0.23546475485288	0.000510150841572106	0.0617441647937345	0.00318257107704982	0.00502465555690008	4	20	20	0.62807409031188
TBP	6	170554302	170572870	ENSG00000112592.13	-1.18519563095931	-0.0337119253739385	0.23594010698723	0.0460483399081599	0.0727928903498738	0.00131828393074787	0.00243062455885288	36	39	39	0.627198227988038
EXOC4	7	133253073	134066589	ENSG00000131558.14	1.1850527389785	0.0115949518989718	0.235996595536322	0.237359553907607	0.206977581822593	1.83920149813115e-08	1.04623746584872e-07	144	147	147	0.62709426207419
AC139795.2	5	177611253	177619754	ENSG00000247679.2	-1.18500428500412	-0.012959273680109	0.236015752699955	0.187054475919094	0.0959767775753674	0.000206235939702022	0.000491508145776115	93	94	94	0.627059009392812
PELO	5	52787940	52804046	ENSG00000152684.10	-1.18497983751834	-0.0122181481069462	0.236025418877431	0.204978351358412	0.155922861984425	1.50651343605259e-06	5.95754353865285e-06	131	135	135	0.627041222946237
ZNF780A	19	40069152	40090938	ENSG00000197782.14	-1.18493531105915	-0.0142144258215639	0.236043024706108	0.0962915724631437	0.108417303181749	7.56106658304334e-05	0.000203178338047161	61	62	62	0.627008828854442
SEPSECS-AS1	4	25160641	25201440	ENSG00000281501.1	-1.18418755623989	-0.0111432918115958	0.236338826881408	0.161697371230955	0.264706339268181	9.24022883797876e-11	7.6924375427854e-10	40	40	40	0.62646492451592
POLE2	14	49643555	49688422	ENSG00000100479.12	-1.18224322158551	-0.0102638129269934	0.237109207343632	0.15275005504887	0.0631119078936905	0.00285347534057545	0.0046033041320943	70	71	71	0.625051581319606
PRND	20	4721910	4728460	ENSG00000171864.4	1.18197839694135	0.0100867390979147	0.237214272800288	0.309707871964226	0.0637230774121247	0.00271766389377789	0.00441317323865038	106	109	109	0.624859183722941
H3F3A	1	226061851	226072001	ENSG00000163041.9	1.18189788621325	0.0109246979199488	0.237246220820256	0.22324484021982	0.322495485123013	3.08798136595037e-13	3.83557906236627e-12	38	38	38	0.624800696877408
NCOA1	2	24491914	24770702	ENSG00000084676.15	-1.18126746708797	-0.0238896712964148	0.237496486912161	0.0562085668867684	0.0274474580721619	0.0512827901163439	0.0468608193463163	79	79	79	0.624342810148366
BTN2A2	6	26383096	26394874	ENSG00000124508.16	-1.18119683427231	-0.0312218679121893	0.237524538599869	0.0525937845017197	0.0616202379775276	0.00321420746733785	0.00506282972427647	40	40	40	0.624291516868533
SERPINE2	2	223975112	224039319	ENSG00000135919.12	1.18051841494164	0.0223547899631248	0.237794090747329	0.0487221969518617	0.0487841052186158	0.00897853521479781	0.0117260594964973	62	62	62	0.623798941928068
ADRA2B	2	96112875	96116245	ENSG00000274286.1	-1.1798172346813	-0.0158965396439659	0.23807291331168	0.0972004423976409	0.049596364189826	0.00841146950497574	0.0111003181218012	93	96	96	0.623290013534412
FAM210A	18	13663347	13726663	ENSG00000177150.12	-1.17975583101851	-0.0318754649388189	0.2380973413114	0.0369413073460192	0.0483220675227038	0.00931818455655183	0.0120918729229213	31	32	32	0.623245454071117
ASCC1	10	72096032	72217134	ENSG00000138303.17	-1.17953692697749	-0.0246957897312105	0.238184441523877	0.0537633856204651	0.156563431267366	1.42747051747767e-06	5.66896712771524e-06	20	20	20	0.623086610531698
PARP6	15	72241181	72272999	ENSG00000137817.16	-1.17949265851324	-0.028925104831879	0.238202058335108	0.0352406801718227	0.0480875948888552	0.00949548810346422	0.0122912167782371	21	22	22	0.623054490041666
TOMM34	20	44942130	44960486	ENSG00000025772.7	1.17937509383738	0.0191995025965033	0.238248848130337	0.0874257092624023	0.138861285091434	6.2575082153609e-06	2.19897636093486e-05	35	35	35	0.622969190382596
LINC00115	1	826206	827522	ENSG00000225880.5	-1.17741326730816	-0.0567617787134689	0.239030596966992	0.013300548070965	0.101979178853177	0.000127202005737031	0.00032374420549444	28	58	58	0.621546503891093
ACBD7	10	15077523	15088776	ENSG00000176244.6	-1.17677563247509	-0.0296675732207267	0.239285070984744	0.0295690228118802	0.0717766262504018	0.00142960355279023	0.00258785552005755	10	10	10	0.621084396209787
CDK10	16	89680737	89696364	ENSG00000185324.21	-1.17606982431187	-0.0142233300425121	0.239566975076933	0.168225097848674	0.27992167311392	2.14822891631356e-11	1.99064645520325e-10	26	26	26	0.620573050766808
ZSCAN1	19	58034032	58054631	ENSG00000152467.9	1.1760250001336	0.0270979167312526	0.23958488603265	0.0705462913117438	0.0305104528099898	0.0397247812721779	0.0383477390839426	57	57	57	0.620540582441551
AFF1	4	86935002	87141054	ENSG00000172493.20	-1.1757755279541	-0.519063151411607	0.239684587992755	0.000108288856355807	0.0972272434158185	0.000186508217225514	0.000450624753707764	1	1	1	0.620359890726014
TRMT61B	2	28849821	28870301	ENSG00000171103.10	1.17552137999498	0.0122649655321744	0.239786188712412	0.16136828143722	0.188168335050766	9.57977837031661e-08	4.79018954667489e-07	59	59	59	0.620175835160132
AC064836.2	2	202336739	202337200	ENSG00000272966.1	1.17546578402803	0.0266611936477261	0.239808418356748	0.0393902528223504	0.0737599357046397	0.0012204048561085	0.00227803679686257	17	17	17	0.620135575275078
ZNF431	19	21142024	21196053	ENSG00000196705.8	-1.17494989296693	-0.0247197431761671	0.240014762947321	0.0997656162905697	0.247362787973825	4.7119185018023e-10	3.50414637873971e-09	4	4	4	0.619762044666001
AC004816.1	14	70810205	70815403	ENSG00000259153.1	1.17456117792295	0.0247133185905922	0.240170322697937	0.0849736895051896	0.0450432514303704	0.0121331310831719	0.0149987494091899	87	90	90	0.619480658401905
SFRP2	4	153780592	153789120	ENSG00000145423.4	-1.17453772449819	-0.0283728262327582	0.240179710788924	0.0334349418797409	0.0438255355031131	0.0133860800150188	0.0162128925564553	29	29	29	0.619463682464245
PHYHD1	9	128920895	128942041	ENSG00000175287.18	-1.17365382522623	-0.0354540819710492	0.240533712351014	0.0219031331390139	0.0363451885530437	0.0245746657704147	0.0263598726873828	25	25	25	0.618824045851697
PDCD5	19	32581068	32587452	ENSG00000105185.11	1.17173021752084	0.02147390162691	0.241305387084697	0.0676727055778293	0.186768320103293	1.08175038256502e-07	5.35421082007924e-07	8	8	8	0.61743298246319
TTC32	2	19896643	19901986	ENSG00000183891.5	1.17118080917376	0.0147386776873821	0.241526107455263	0.149661754788686	0.180953848178742	1.78842760597206e-07	8.47967578622017e-07	84	84	84	0.617035917869263
AC004130.1	7	20328299	20331747	ENSG00000271133.5	-1.17089859072765	-0.016027125084425	0.241639541669859	0.120975987611175	0.213758170476954	1.00599645976299e-08	5.98509307859222e-08	25	25	25	0.61683199669046
SCRN3	2	174395730	174429575	ENSG00000144306.14	-1.17038452625275	-0.198433620770073	0.241846259870731	0.000439845089382827	0.0581353923310433	0.00424552759743333	0.00636937268085498	1	1	1	0.616460624546202
AC147651.1	7	520391	525232	ENSG00000223855.1	-1.17026493127379	-0.00766978268835958	0.241894369844999	0.473218432731483	0.460428104803373	4.39537865683564e-20	1.46626467755933e-18	87	88	88	0.616374239838635
LINC01990	3	107430930	107463912	ENSG00000273125.1	-1.17011463886771	-0.0550924157087764	0.241954838150488	0.0112862461105388	0.0293254524318591	0.0438363120586825	0.0413592756558532	3	3	3	0.6162656892774
AL023583.1	6	13825432	13826574	ENSG00000272209.1	1.16973223904953	0.0160684755472022	0.242108739980054	0.137769858329898	0.0392452081041793	0.0194007666175799	0.0218503100146935	54	54	54	0.615989532505409
FN3KRP	17	82716683	82730328	ENSG00000141560.14	-1.16968337390285	-0.0115146186826963	0.242128411361612	0.194295398506393	0.349797168541277	1.77458897070183e-14	2.69086044485696e-13	22	22	22	0.6159542474289
CC2D2A	4	15469865	15601557	ENSG00000048342.15	1.16869008541107	0.478235386385879	0.242528517959108	0.000111913050274346	0.0319385683667444	0.0352954033710611	0.0349060039942966	1	1	1	0.615237187106729
SIN3A	15	75369379	75455842	ENSG00000169375.15	-1.16778945922852	-0.522002620968836	0.242891700965354	0.000109183435600743	0.0365932523383236	0.0240814764965019	0.0259500570706924	1	1	1	0.614587323756109
AGPAT3	21	43865186	43986536	ENSG00000160216.18	-1.16756780824412	-0.0308315946626373	0.24298114167598	0.0676220729185748	0.0943197823610402	0.000235604972210345	0.000550172107812567	19	19	19	0.61442743168513
TTLL11	9	121821928	122093606	ENSG00000175764.14	-1.16564422458953	-0.0442106860022011	0.243758319447443	0.0142074609840889	0.0459864137909752	0.0112449165153354	0.0140645562742881	5	5	5	0.613040552948568
USP24	1	55066359	55215113	ENSG00000162402.13	-1.1655346184803	-0.0179526882791831	0.243802655687912	0.0754888086552198	0.0956630377035548	0.000211502650916186	0.00050141082079768	54	55	55	0.612961568019015
ATP2C2-AS1	16	84459259	84467361	ENSG00000261286.1	-1.16472220689664	-0.0206063617631645	0.244131456994285	0.0693702097564954	0.13180513163806	1.12072784901989e-05	3.7306680348361e-05	23	23	23	0.612376256966136
PSMF1	20	1113263	1189415	ENSG00000125818.17	-1.16357140329402	-0.0311619192699784	0.244597745958703	0.0410541494036144	0.0474054338521082	0.0100309757061685	0.0128419939842691	26	26	26	0.61154754943468
AL512625.1	9	62897449	62900104	ENSG00000170161.6	-1.16318607998525	-0.0726534758231807	0.244754012999879	0.0268259679354093	0.0683820051213099	0.00187413499487958	0.00325502389530804	24	53	53	0.61127017875091
CYP27C1	2	127184120	127220078	ENSG00000186684.12	-1.1627717175667	-0.0218538304201586	0.24492213496324	0.0651217977030377	0.153557540722055	1.83771859782357e-06	7.1150216938403e-06	75	75	75	0.610971963515608
ZDHHC7	16	84974181	85011535	ENSG00000153786.12	-1.16113713924848	-0.0238906949453656	0.245586133390047	0.0438003706652561	0.0875779567240089	0.000404559157740094	0.00088663056743177	20	20	20	0.609796158549594
SLC25A11	17	4937130	4940251	ENSG00000108528.13	-1.16054841242139	-0.0111305827486293	0.24582559496427	0.175445615586615	0.0911150896224131	0.000304706041410505	0.000691480293777532	110	111	111	0.609372901054732
MAP2K4	17	12020824	12143830	ENSG00000065559.14	-1.159885429579	-0.0262103372485722	0.246095455721743	0.0333721598057704	0.0568017345019257	0.00472304215395623	0.00689743276158046	25	25	25	0.608896405692535
TMEM269	1	42785007	42816619	ENSG00000274386.5	1.15955328941345	0.490384056730874	0.246230728215691	0.000113663598252912	0.0687370165082259	0.00182181460795873	0.00317715000966158	1	1	1	0.608657750503881
DDX11	12	31073845	31104791	ENSG00000013573.16	1.15893373062665	0.0084716887923148	0.246483198482258	0.386503708783855	0.653638679869073	2.40569727446037e-33	2.80882769118124e-30	106	111	111	0.608212679044483
FTCDNL1	2	199760544	199851173	ENSG00000226124.6	-1.15884182466589	-0.0108582717001804	0.246520665615264	0.202471142646399	0.217203259178255	7.3908150792462e-09	4.50617111916509e-08	84	84	84	0.608146668328
ZNF266	19	9412598	9435578	ENSG00000174652.17	-1.15811015513101	-0.00740805174032807	0.246819086335092	0.437784145479451	0.515791203280055	2.50266444195007e-23	1.51794491339144e-21	129	129	129	0.607621259673207
DARS-AS1	2	135985176	136022593	ENSG00000231890.7	-1.15810014782871	-0.0313968929300428	0.246823169694089	0.042284022450344	0.0307937152549302	0.0388025779110157	0.037607834791538	66	66	66	0.607614074792826
AC009509.1	12	27696388	27710770	ENSG00000256377.5	1.15750468932193	0.0102629071974043	0.247066224544705	0.260632689886805	0.342606352053767	3.80743499923409e-14	5.38843528160836e-13	38	38	38	0.607186621236727
MYO7B	2	127535802	127637729	ENSG00000169994.18	1.15742199932536	0.00777714919722698	0.247099990281533	0.542719440101435	0.164890416243785	7.06334360927759e-07	2.97993524030122e-06	201	201	201	0.607127271678766
BECN1	17	42810134	42833350	ENSG00000126581.12	-1.1572553403367	-0.033421071858857	0.247168053842593	0.0330942888919044	0.0306356972644909	0.0393142589593606	0.0380300543223768	25	26	26	0.607007661966887
NRF1	7	129611714	129757082	ENSG00000106459.14	1.15690507548708	0.0145164940819092	0.247311144861958	0.142233198250284	0.178623698670905	2.18577311295858e-07	1.02389172789704e-06	103	103	103	0.606756312094062
LRP5L	22	25351418	25405377	ENSG00000100068.11	1.15604913320637	0.0345051045443104	0.247661060452672	0.0260792244107071	0.0380214064665318	0.0214327247524699	0.0236300993932521	25	25	25	0.606142271815181
SLC7A5	16	87830023	87869488	ENSG00000103257.8	-1.15539944171906	-0.439961467202024	0.247926890438723	0.000156678171083583	0.0449143663635244	0.0122599127912204	0.0151074889107427	1	1	1	0.605676366593188
EHBP1	2	62673851	63046487	ENSG00000115504.14	1.15458425971897	0.0277347719213428	0.248260715460993	0.0556274841031475	0.0327579993753616	0.0329876197775837	0.033157283897614	36	36	36	0.605091997353637
LRRC28	15	99251362	99390729	ENSG00000168904.14	-1.15237730373872	-0.0274009552055714	0.249166063296126	0.0663324552945098	0.041804596625211	0.0157627388730543	0.0184827031267885	31	32	32	0.603511109392013
EIF4G3	1	20806292	21176888	ENSG00000075151.20	-1.15232173180566	-0.0182006566992964	0.249188890026054	0.136693520718408	0.10454588867329	0.000103403346953333	0.000268738960087958	86	87	87	0.60347132440427
RUVBL1	3	128064778	128153914	ENSG00000175792.11	-1.15228636240704	-0.166061504979585	0.249203419123212	0.00124754009550076	0.104534802663623	0.000103495969711813	0.000268830081581837	3	3	3	0.603446003360552
AC022613.1	15	29674990	29680957	ENSG00000256802.2	-1.15227394757426	-0.0291921257608913	0.249208519048139	0.0623101195085093	0.0571281618633432	0.00460139497570082	0.00677272676504467	63	70	70	0.603437115655085
AC136475.8	11	322186	322727	ENSG00000270105.1	-1.15221937600173	-0.0216984044372324	0.249230937526826	0.0800641375541524	0.0296293639068555	0.0427414107338792	0.0404980532917065	36	38	38	0.603398048837781
FAM87B	1	817371	819837	ENSG00000177757.2	-1.15094759160898	-0.0746771368120824	0.249753796948764	0.00842170992072437	0.22636068740417	3.23726038394242e-09	2.07677939614308e-08	27	56	56	0.602487900574006
SPINK4	9	33218365	33248567	ENSG00000122711.8	-1.15090821147383	-0.022986237190788	0.249769999239492	0.0591800761909693	0.0384577172200738	0.0206844545691739	0.0229677746428213	34	34	34	0.602459727479898
AC011893.1	2	135820191	135823087	ENSG00000226806.1	-1.1503554060263	-0.0326639674500611	0.24999751920583	0.0227741139794677	0.0586584431669635	0.00407177138572019	0.00613629066260427	3	3	3	0.60206430093022
GSS	20	34928433	34956027	ENSG00000100983.9	1.14965669335039	0.0190197326109606	0.250285297768359	0.0781423861876652	0.0438743693271303	0.0133333906750276	0.0161700438977403	55	56	56	0.601564660921565
KHDRBS1	1	32013829	32060850	ENSG00000121774.17	-1.14786374568939	-0.720029864625074	0.251024816751182	0.000105053913984325	0.0658108555251844	0.00230071659018645	0.00386094869789676	1	1	1	0.600283341286593
RSPO4	20	958452	1002264	ENSG00000101282.8	-1.14745804888076	-0.0136930740125903	0.251192361753514	0.149687757623952	0.250964161839151	3.36923978331618e-10	2.53795749166395e-09	60	60	60	0.599993570741908
AC007114.1	17	57078298	57085024	ENSG00000263004.1	1.14686863247207	0.0351941699185977	0.251435918435676	0.0215381941149667	0.0599807361718818	0.00366368348101194	0.00565269560267231	15	15	15	0.599572681844321
AC024243.1	4	55547112	55547889	ENSG00000272969.1	-1.14645388098044	-0.0365135440013084	0.251607399381316	0.0217263598072821	0.0324999491268442	0.033697070472443	0.0337570113850194	101	101	101	0.599276591115392
INHBB	2	120346143	120351808	ENSG00000163083.5	-1.14627675261836	-0.0278854394410165	0.251680658784243	0.0461272570234995	0.0749245728108395	0.00111210914503273	0.00210236625631461	49	50	50	0.599150157936034
SMAGP	12	51244558	51270890	ENSG00000170545.16	-1.14538771253056	-0.0241114145843148	0.252048586035817	0.0603289115050354	0.0297608972894031	0.0422763839766348	0.0401551949437444	27	27	27	0.598515734562131
ARL14EP	11	30323051	30338227	ENSG00000152219.4	-1.14514542869671	-0.0272542494787056	0.252148919652009	0.0336770330835057	0.0350570692404871	0.0273074249995103	0.0285949936214639	55	55	55	0.598342888263033
GPRIN2	10	46549044	46555530	ENSG00000204175.5	1.14505488608697	0.066254365040609	0.252186421943144	0.0105855202337022	0.144746348658866	3.8383665795419e-06	1.39395769575892e-05	9	63	63	0.598278300133724
C1orf50	1	42767269	42779488	ENSG00000164008.14	1.14474744555111	0.0164241192392822	0.252313791275911	0.120049411666243	0.193704355014816	5.91446100713833e-08	3.10362527137679e-07	45	45	45	0.598059010634492
GPX4	19	1103926	1106791	ENSG00000167468.16	-1.14462824367626	-0.0446953855128726	0.252363187401902	0.0152170103928668	0.0372352838823102	0.0228515603739567	0.0249004850394442	6	6	6	0.597973995997724
NCAPG2	7	158631311	158704829	ENSG00000146918.19	-1.1444880133837	-0.0110856891722914	0.252421306133278	0.109302429567264	0.0420855891459386	0.0154081753930167	0.0181352548564983	52	52	52	0.597873990372486
AC145285.3	16	28820570	28822033	ENSG00000260796.1	-1.14353124911109	-0.0164575878700316	0.252818088002919	0.121336999470708	0.0553059068115357	0.00532319282080602	0.00761202367911539	67	69	69	0.597191857451218
CROT	7	87345681	87399795	ENSG00000005469.11	-1.1433329424448	-0.0226299876167931	0.252900382547722	0.0601153010901769	0.115917123945044	4.11378475507681e-05	0.000119037047717791	70	70	70	0.597050513723057
GABARAPL1	12	10212458	10223130	ENSG00000139112.10	-1.14317090657319	-0.0409963204506938	0.252967639063766	0.019631470317066	0.0290954644765591	0.044684251697479	0.0419811991396761	18	18	18	0.596935032480067
ATAD3B	1	1471769	1497848	ENSG00000160072.19	-1.14316942113062	-0.0152655980343846	0.252968255686679	0.063412228743754	0.0594739272556197	0.00381500407204178	0.00584170039864717	22	23	23	0.59693397386402
WASHC1	9	14521	73865	ENSG00000181404.15	-1.14310826198524	-0.0176785745796521	0.252993644403339	0.104320766860921	0.311549793399778	9.4110728672747e-13	1.07726632996115e-11	14	20	20	0.59689038884485
MTERF4	2	241072169	241102332	ENSG00000122085.16	-1.14293131849179	-0.0109930568490587	0.253067108144197	0.269056995185746	0.30986279018488	1.11577514707323e-12	1.26788240496769e-11	60	60	60	0.596764297669678
AC123912.1	19	21554640	21569237	ENSG00000268081.1	-1.14270717605889	-0.0183202862291991	0.253160189363977	0.0772313358406759	0.1342992780764	9.12444137724597e-06	3.10822853871552e-05	59	59	59	0.59660458814483
TPRG1	3	188947214	189325304	ENSG00000188001.9	1.14263557580707	0.0170592244695946	0.253189928333819	0.0658996767271782	0.0600125937750016	0.00365437536829	0.00564385024149103	60	60	60	0.596553574152483
FUZ	19	49806869	49817376	ENSG00000010361.13	1.14238315179346	0.0175894864670471	0.25329479137114	0.0958757557877902	0.0591833261531014	0.00390458447317487	0.00594185497628234	56	58	58	0.596373740734641
ESPN	1	6424776	6461367	ENSG00000187017.15	1.14131404769825	0.0152993567918752	0.253739258380258	0.192323550736547	0.110638416168453	6.31588846481397e-05	0.000174126615690976	91	92	92	0.595612333807489
CEP57L1	6	109095110	109163932	ENSG00000183137.14	-1.14102861171922	-0.0242669985989707	0.253858016689006	0.0362013723029412	0.0538556004688981	0.00597830846644713	0.00836943982240523	53	54	54	0.59540911727484
KIAA2012	2	202073289	202205203	ENSG00000182329.12	-1.14031940237764	-0.0112976170390481	0.254153257344351	0.242794571962504	0.0648400175334359	0.00248597227361461	0.00412441155196915	127	127	127	0.594904319808959
MYSM1	1	58654739	58700092	ENSG00000162601.9	1.1401185176487	0.0118154273560895	0.254236928162216	0.202270467618163	0.157885231421476	1.27710098114553e-06	5.12849146411792e-06	67	67	67	0.594761367502407
ZNF707	8	143684452	143713898	ENSG00000181135.15	1.13987155201275	0.0129095483156819	0.254339818476366	0.0948993596062777	0.0600497535434473	0.00364354805979157	0.00562898988715629	71	75	75	0.594585643006226
MCC	5	113022099	113488830	ENSG00000171444.17	1.13923510726884	0.0126044421720433	0.254605106298721	0.158591497312826	0.216813115920228	7.65390099651605e-09	4.64233234408777e-08	50	50	50	0.594132890489437
C12orf60	12	14803572	14906586	ENSG00000182993.3	-1.13914457520598	-0.0290123131997288	0.254642858205078	0.0324394488980289	0.0443394530728191	0.0128420169832867	0.0157334679995116	20	20	20	0.594068499678731
RPP14	3	58306247	58324695	ENSG00000163684.11	1.1385444078603	0.0152212387193583	0.254893226694332	0.115563771682864	0.16792326541664	5.45896189025723e-07	2.35628009698964e-06	31	31	31	0.593641704932299
EDEM3	1	184690231	184754913	ENSG00000116406.18	1.13854123531353	0.0264494523232448	0.254894550622804	0.048693057409913	0.0910738942867476	0.000305714352774989	0.000693094929098936	30	32	32	0.593639449190379
CDRT4	17	15436015	15503608	ENSG00000239704.10	1.13812328189745	0.0120873332468747	0.255069007652914	0.207917167161275	0.388770380000478	2.44432505065056e-16	4.92056628940919e-15	36	37	37	0.593342307454535
WDR93	15	89690797	89743638	ENSG00000140527.14	1.13780963180939	0.0183704568006266	0.255199982174871	0.0899831729039411	0.0309595793289404	0.038272907796473	0.0372464445477705	61	62	62	0.59311936028534
C4orf33	4	129093317	129116640	ENSG00000151470.12	1.13742686403092	0.0164781638990907	0.255359882314478	0.0771385927332294	0.0880134791154882	0.000390691899423646	0.000859061008437741	54	54	54	0.592847330478897
UNC5B-AS1	10	71217224	71218228	ENSG00000237512.6	-1.13706412793021	-0.0335451660151094	0.255511478538362	0.0260123477110684	0.0319889292560484	0.0351488731633035	0.0348061557322725	13	13	13	0.592589584946509
CPT1B	22	50568861	50578465	ENSG00000205560.12	-1.13682733018084	-0.0146719622297236	0.255610475806109	0.121559209111671	0.25720055083002	1.87824045150808e-10	1.49947571610171e-09	33	33	33	0.592421351250896
AMZ2	17	68247574	68257164	ENSG00000196704.11	1.13659674938945	0.0268506780270797	0.25570689958337	0.0457401398727047	0.0364025808690905	0.0244596479635171	0.0262727044251212	25	25	25	0.592257553512347
APOA1-AS	11	116836117	116855729	ENSG00000235910.1	1.13657013731582	0.0242622480115197	0.255718029789597	0.0496120578433432	0.0630363302983637	0.00287073568265247	0.0046263548359189	41	41	41	0.5922386502995
CRYZ	1	74705482	74733408	ENSG00000116791.13	1.13640424533796	0.0141872601667018	0.255787419869778	0.138913597995842	0.202931928950699	2.63045515965392e-08	1.45902564221875e-07	83	83	83	0.59212081879203
PELI3	11	66466327	66477337	ENSG00000174516.14	1.13408136230641	0.0356129692874467	0.256760420743003	0.0256202971928328	0.0302532834800281	0.0405817172298562	0.0389815926694083	27	27	27	0.590471921326228
SOSTDC1	7	16461481	16530580	ENSG00000171243.7	-1.13391536202458	-0.0255166453153054	0.256830052586979	0.0381302421723323	0.0586976234612996	0.00405904702390117	0.00612106498788123	19	19	19	0.590354159306257
ANGPTL3	1	62597487	62606159	ENSG00000132855.4	-1.13359172319469	-0.0343311639937481	0.256965846483891	0.024128558095454	0.0284462162883773	0.0471713306813162	0.0439114865662658	13	13	13	0.590124595226104
AC084036.1	3	156523740	156524247	ENSG00000272990.1	1.13354741423525	0.0307859946633306	0.256984441722611	0.0313695402757125	0.0437194357560743	0.0135012863662629	0.0163234935765646	12	12	12	0.590093168803142
MORN3	12	121648742	121672631	ENSG00000139714.12	-1.13353718932774	-0.0139138680311338	0.25698873296473	0.180509065378563	0.084240265814134	0.000528428401818966	0.00111167359610719	76	76	76	0.590085916818545
SF3B1	2	197389784	197435091	ENSG00000115524.15	1.13318221792834	0.0304988537111007	0.257137740035716	0.0309000625593667	0.086857083757956	0.000428596515469295	0.000930767209204411	27	27	27	0.589834177396812
LINC00624	1	147258885	147517875	ENSG00000278811.4	-1.13284318048727	-0.0145105651595664	0.257280114449926	0.138317028139784	0.321437293770615	3.44181454345963e-13	4.23007416611547e-12	79	83	83	0.589593779737612
HES1	3	194136145	194138732	ENSG00000114315.3	1.13207568108059	0.013240015931831	0.257602618011399	0.215406082379066	0.104677991844119	0.000102305946494621	0.000266480050066481	81	81	81	0.589049727561734
LINC02391	12	92247756	92363832	ENSG00000277851.1	1.1318691921471	0.029634061421226	0.257689432599166	0.0303938015429303	0.0721405549398642	0.00138869966973891	0.00253048541921942	13	13	13	0.588903390754373
ZNF77	19	2933218	2944971	ENSG00000175691.8	1.13175584133749	0.0226760831635771	0.257737097551715	0.0459291566035844	0.176891637744061	2.53652677777961e-07	1.17290325324807e-06	5	5	5	0.58882306649972
AP000345.2	22	23580880	23583859	ENSG00000272733.1	-1.13157002319426	-0.0138634723646267	0.257815248846331	0.150716227754364	0.275436071453392	3.31256088990559e-11	2.98660799576045e-10	18	18	18	0.588691399263591
AL138921.2	10	100190036	100190747	ENSG00000236308.1	1.13075913067507	0.0401326659434463	0.25815648593881	0.0263186761782948	0.0380230494982344	0.0214298556568928	0.0236300993932521	11	11	11	0.588116959239459
SHH	7	155799986	155812273	ENSG00000164690.7	1.1300338549128	0.00658017209592704	0.258461959270942	0.502715627400592	0.0715526480948087	0.00145537371792075	0.00262230766185777	155	155	155	0.587603367828989
B3GNT3	19	17794828	17813082	ENSG00000179913.10	-1.12991140632115	-0.0179621347933608	0.258513557164877	0.0890027487203129	0.148421708442808	2.82508127924359e-06	1.05214967152908e-05	40	40	40	0.587516676370784
BFSP1	20	17493905	17569220	ENSG00000125864.13	-1.12987690555319	-0.0426782212710924	0.25852809653032	0.0217391014060097	0.030330316684523	0.0403230352286179	0.0388287306234349	3	3	3	0.587492251390171
CHL1-AS1	3	363370	385795	ENSG00000234661.2	-1.12958956861535	-0.0288305446613521	0.25864920851144	0.0501455213227192	0.0328617114649679	0.0327068455258005	0.0330057360836484	20	20	20	0.587288846230889
SFMBT1	3	52903572	53046750	ENSG00000163935.13	-1.12852509801352	-0.0165790560191075	0.259098223512197	0.0876960404262062	0.0436620672667465	0.0135639976856008	0.0163774150262038	91	91	91	0.586535564711955
CLYBL	13	99606669	99897134	ENSG00000125246.15	-1.12775386495906	-0.0319693547559686	0.2594238822162	0.0291210198946175	0.0975430279117304	0.000181830313611205	0.000440741338754692	11	11	11	0.585990045841436
PPP1CB	2	28751640	28802940	ENSG00000213639.9	-1.12736781233754	-0.0216596463500101	0.259587002132306	0.0546850452786102	0.0958094703460698	0.000209028076314246	0.0004963729833848	11	11	11	0.585717057031674
CLBA1	14	104985775	105010482	ENSG00000140104.13	1.12620421485728	0.0205784430440054	0.26007908988686	0.0632498313917433	0.163084336424241	8.2317278222817e-07	3.42543724472205e-06	11	11	11	0.584894563266645
AC005674.1	4	10006482	10009725	ENSG00000250413.1	1.12599781872644	0.0438701772118936	0.260166442607746	0.0183817619470758	0.0333767888564793	0.0313484751017051	0.0319194905299366	10	10	10	0.58474872134145
TCF19	6	31158542	31167159	ENSG00000137310.11	1.12553976960416	0.0164689294238024	0.260360374571056	0.105623125256081	0.0621634567700388	0.00307783024542692	0.0048873108143502	103	104	104	0.584425112325938
FAM69A	1	92832737	92961522	ENSG00000154511.11	1.12454285630951	0.0144010492783513	0.260782800231781	0.0893376767989165	0.0563610813948913	0.00489240177289434	0.00709594689063723	42	42	42	0.583721055619389
DGUOK-AS1	2	73947642	73981441	ENSG00000237883.1	1.12451394234565	0.0173802192188595	0.260795059120011	0.105030838337891	0.0761349673187804	0.00100971223341617	0.001940597455883	43	43	43	0.583700640766963
TBC1D3L	17	37977972	37989048	ENSG00000274512.5	1.12436055731145	0.00730045786929721	0.260860097685345	0.499131826674522	0.397772555388599	8.7489751066981e-17	1.8916794365484e-15	104	104	104	0.583592347424845
ANKS1B	12	98726457	99984654	ENSG00000185046.18	-1.12390800474052	-0.0249390650574697	0.261052055118273	0.0390061488323167	0.0792456495507684	0.000787666557529497	0.0015678528251711	30	30	30	0.58327288347984
KANSL2	12	48653401	48682238	ENSG00000139620.12	-1.12355657099909	-0.0168692876122511	0.261201188742726	0.109299994824886	0.185296558016492	1.22890843341387e-07	5.99098357200859e-07	28	28	28	0.583024850891482
RERG	12	15107783	15348675	ENSG00000134533.6	-1.1229877042495	-0.0149656007194553	0.261442716578031	0.203372827278092	0.0817839766346974	0.000643090673475953	0.00131150057507256	86	86	86	0.582623452491929
VIM	10	17228259	17237593	ENSG00000026025.15	-1.12263894081116	-0.686505791861625	0.261590869890894	0.000123601098874854	0.127266676143598	1.62750735877142e-05	5.23480438742361e-05	1	1	1	0.582377417936453
SGPL1	10	70815961	70881173	ENSG00000166224.16	1.12236765795431	0.0161470467063303	0.26170614987898	0.113718989273159	0.145616885378768	3.56990236734173e-06	1.30764623360507e-05	50	50	50	0.582186071677568
PNPLA6	19	7534004	7561764	ENSG00000032444.15	-1.12176031593317	-0.0172987374929799	0.261964363427456	0.105503239105898	0.0598703519982236	0.0036961198406866	0.0056951375918712	56	58	58	0.58175778432705
NTNG2	9	132161676	132244534	ENSG00000196358.10	1.12173458890646	0.0193432417202376	0.261975305246263	0.0453476825694397	0.0317595081016646	0.0358215313169101	0.0352575429621359	27	27	27	0.581739644942634
AL161772.1	13	20699307	20703718	ENSG00000278291.1	1.12003220029999	0.0648123022345458	0.262700040552006	0.0145503493963944	0.046897061458363	0.0104498299198779	0.0132625893113063	13	13	13	0.580539860173538
NOL10	2	10570766	10689987	ENSG00000115761.15	1.11908628471978	0.0114495056737836	0.263103330402109	0.231409283861973	0.0451264461441327	0.0120520009739215	0.0149063490199387	146	146	146	0.579873654513673
ABCC8	11	17392498	17476879	ENSG00000006071.12	1.1188953053399	0.0139796945517778	0.263184806028394	0.184946199760254	0.108451323622567	7.54027031632788e-05	0.00020278041858388	91	93	93	0.579739186670914
PDSS2	6	107152557	107459564	ENSG00000164494.11	-1.11851059268025	-0.0158793730655489	0.263348985016226	0.0544028352331627	0.0614866732393326	0.00324865748478599	0.0051101993271906	29	31	31	0.579468351134873
AC004846.2	14	73272182	73274081	ENSG00000258944.1	1.11813985422888	0.0148386563448229	0.263507267265516	0.178425314013611	0.0675970862003968	0.00199521035808409	0.00343338859867017	68	70	70	0.579207402881074
HEBP2	6	138403531	138422197	ENSG00000051620.10	1.11809774044949	0.0390565279018122	0.263525251379529	0.023892310702612	0.0883551654697779	0.000380144402693468	0.000839029150957069	14	14	14	0.579177763717627
DHRS4	14	23953586	23969279	ENSG00000157326.18	1.11700453427128	0.0199432109308109	0.263992386471949	0.0603196603889775	0.0412799389419057	0.0164471528868733	0.0191267481137404	35	37	37	0.578408597982061
GTF2H2	5	71032670	71067689	ENSG00000145736.14	1.1168438500354	0.0107621557926018	0.264061096145196	0.240329038368774	0.531544608762325	2.5590574108561e-24	1.81084053215514e-22	49	54	54	0.578295578247905
HRAS	11	532242	537287	ENSG00000174775.16	-1.11565738784831	-0.0268229617514155	0.264568817176478	0.0423878885663271	0.0917545645030605	0.000289471541775456	0.000661407470632639	9	9	9	0.577461344299064
AC005520.2	14	73787360	73803270	ENSG00000259065.1	-1.11428514926937	-0.00843766305049706	0.265156875943078	0.358349991119095	0.547153651714771	2.47638477443753e-25	2.57009824222192e-23	32	32	32	0.576497106446916
AC116351.1	5	987180	997308	ENSG00000215246.5	-1.11323371278793	-0.0209961543758004	0.265608067148779	0.0474457706350755	0.0337645961707091	0.0303642024106388	0.031091803819191	44	45	45	0.575758738547266
HEXA	15	72340919	72376476	ENSG00000213614.9	-1.11267454947007	-0.030068697716094	0.265848229892578	0.0250321456726783	0.0282504331470872	0.0479492970853418	0.0444849541184385	20	20	20	0.575366227019711
CUEDC2	10	102423245	102432661	ENSG00000107874.10	1.11246890740346	0.0173416183541068	0.265936591523764	0.0829992510489256	0.0792418477916691	0.000787905748937626	0.0015678528251711	35	35	35	0.575221901842895
RAB11FIP5	2	73073382	73156721	ENSG00000135631.16	-1.11245727539063	-0.575955638062192	0.265941590247401	8.93088163426484e-05	0.0322131925697497	0.0345039479973874	0.0343150641838483	1	1	1	0.575213738627459
AC124312.2	15	25027736	25032047	ENSG00000257647.1	1.11235087889646	0.0183185422127206	0.265987315917943	0.0808052092976759	0.0660469121631956	0.00225780162050206	0.00380304955968518	61	61	61	0.57513907298618
AC091982.3	5	151770242	151771508	ENSG00000275765.5	1.11227738338596	0.0211152759684307	0.266018905001596	0.0638847611759864	0.174857350902603	3.01999903468937e-07	1.37871748575946e-06	17	17	17	0.575087498533868
ZNF512B	20	63956702	63969865	ENSG00000196700.8	1.11223726846048	0.0359902655568549	0.266036147875298	0.0182757132262313	0.044445091415611	0.0127329925804308	0.0156285950396071	9	9	9	0.575059349247952
Z98200.1	6	108030249	108030718	ENSG00000271734.1	-1.1121655216701	-0.036793033338003	0.266066989209076	0.0275358731034255	0.0329899945900449	0.0323629584698346	0.032750702781939	13	13	13	0.575009004793444
SLC52A1	17	5032600	5052009	ENSG00000132517.14	-1.11187466949133	-0.0165927960718185	0.2661920411856	0.070595377479584	0.0546152413345986	0.00562563808778692	0.00798599743138647	47	47	47	0.574804933537706
MED15	22	20495913	20587632	ENSG00000099917.17	-1.11128383076917	-0.0334405624072093	0.266446197001295	0.0244024386621458	0.0492648429469491	0.00863841052168119	0.0113421160638988	25	25	25	0.574390474083753
ZFPM2	8	104590733	105804532	ENSG00000169946.13	1.11044247236457	0.0122292106743059	0.266808404742333	0.169711174447752	0.0553233956778742	0.00531575057352895	0.0076037096054495	117	118	118	0.573800493811992
AP003392.4	11	118994824	118998004	ENSG00000255121.2	-1.11039795220291	-0.0354660350254183	0.266827580258792	0.0204502296127236	0.0624160804243926	0.00301639959068274	0.00480309219970481	8	8	8	0.573769282194996
AC048341.1	12	62602752	62622213	ENSG00000257354.2	-1.11016348154933	-0.0207313879116502	0.266928586009023	0.0894557935284233	0.0570761620801698	0.0046205603197987	0.0067880999669304	52	53	53	0.573604914106114
LINC02526	6	106695535	106699994	ENSG00000229654.1	-1.10987519502938	-0.0135066005710174	0.267052810709827	0.119502181653989	0.180497380205414	1.86018857234823e-07	8.80205205384161e-07	65	65	65	0.573402846755528
AC016590.3	19	37314868	37315620	ENSG00000276846.1	-1.10971198495553	-0.015745071998344	0.267123156708821	0.120172974827289	0.0957605872646505	0.0002098509386542	0.000497747758768221	124	124	124	0.573288461679346
AP003096.1	11	68612899	68616711	ENSG00000260808.1	1.10901628540758	0.0307175507730239	0.267423156609309	0.0353933831289531	0.0470979796832237	0.0102822153648517	0.0130918639134636	26	26	26	0.572800989174958
AC026691.1	5	135399280	135401296	ENSG00000270021.1	1.10888261696162	0.0190580351891571	0.26748082369977	0.0983138608875704	0.107691857369505	8.0183191214963e-05	0.00021362178214855	78	80	80	0.57270734807228
WFIKKN1	16	629239	634116	ENSG00000127578.6	-1.1082742401784	-0.0123380652553046	0.26774339692175	0.186225430834556	0.330404940169416	1.36547277731881e-13	1.751966412091e-12	20	20	20	0.572281230919294
MAP3K13	3	185282941	185489097	ENSG00000073803.13	-1.10699517863947	-0.0170856271563355	0.268296012859453	0.117699422270982	0.0358757971477653	0.0255364222276553	0.0271236229202591	57	58	58	0.571385781319879
VPS13C	15	61852389	62060473	ENSG00000129003.15	-1.10653220204895	-0.0120097060767161	0.268496233949976	0.16983253391653	0.088076209334756	0.000388733896926624	0.000855561327460987	96	98	98	0.571061801533195
TPRKB	2	73729104	73737400	ENSG00000144034.14	1.10639435729057	0.0363095342047212	0.268555866780228	0.0196823120297731	0.0290368606837357	0.0449030332496569	0.0421443558763611	65	65	65	0.570965355735143
PTAFR	1	28147166	28193936	ENSG00000169403.11	1.10546366546695	0.0415880937203891	0.268958730109967	0.0214854994002615	0.0288745060946745	0.0455149823127427	0.0426073955042566	17	17	17	0.570314354423402
HLX-AS1	1	220832763	220880140	ENSG00000257551.1	1.10534903426142	0.0147328649963577	0.269008378557165	0.117397826286679	0.105842274019694	9.31206295939138e-05	0.000244051969686779	44	44	44	0.570234193215154
ZNF121	19	9560353	9584533	ENSG00000197961.11	-1.10520651498447	-0.0126295711242142	0.269070114508162	0.145577022708143	0.0451742708742759	0.0120056123124508	0.01485684294266	65	65	65	0.570134536442708
AL359715.3	6	80355424	80356859	ENSG00000272129.1	-1.10496810145258	-0.00844237298681456	0.269173411304592	0.258496783370289	0.197155749874946	4.37232024548418e-08	2.34443351920914e-07	113	113	113	0.569967841528279
PGP	16	2211997	2214807	ENSG00000184207.8	1.10371345230518	0.0211447902831462	0.269717458301594	0.0683378348277514	0.131248241610574	1.17331014732356e-05	3.88907167093081e-05	17	18	18	0.569090941575826
AC245060.5	22	22283928	22287220	ENSG00000274422.1	1.10323084882231	0.0136879118644596	0.269926927902549	0.137367412264847	0.261296637024977	1.27641318272814e-10	1.04217191481514e-09	34	42	42	0.56875378807728
ANAPC4	4	25377213	25418498	ENSG00000053900.10	-1.10318069094207	-0.0105652910126972	0.269948704868371	0.251761482104382	0.430812170780997	1.76447931927442e-18	4.76337291181905e-17	54	54	54	0.56871875180033
ADORA3	1	111499429	111503760	ENSG00000282608.1	1.10304578741628	0.0207668171470944	0.27000728169319	0.0807816726540614	0.0619928917000594	0.00312001448473566	0.00494280234732617	52	52	52	0.568624523409426
AP001189.5	11	76607853	76630427	ENSG00000255363.2	-1.10251318705977	-0.0250485021870878	0.270238628680703	0.0520821591910782	0.0593292057801583	0.00385935485512333	0.00589800960756108	32	32	32	0.568252571584178
AL606534.1	1	243135898	243140588	ENSG00000227230.1	1.10215755619427	0.0235981934873455	0.270393180634598	0.0813165248127958	0.0680534026592873	0.00192390163126037	0.00332907892561002	33	33	33	0.568004265578442
PCDHGA10	5	141412987	141512979	ENSG00000253846.2	-1.10178944931336	-0.0151054347881465	0.270553218297621	0.136528910130867	0.0302890162109026	0.0404615112325063	0.038898128108169	109	111	111	0.567747295660119
RNASEH2B-AS1	13	50862172	50910764	ENSG00000233672.6	-1.10151380400301	-0.0136880853914406	0.270673099998029	0.137899765840709	0.251668522196801	3.15476488298067e-10	2.39183049612868e-09	23	23	23	0.567554903087696
SMUG1	12	54121277	54189008	ENSG00000123415.15	-1.10109832960429	-0.0118112345416814	0.270853863963002	0.190055002534797	0.310381517728841	1.05891320715023e-12	1.20915275631367e-11	21	22	22	0.567264964448791
SENCR	11	128691672	128696023	ENSG00000254703.2	-1.10099744068256	-0.36053515942468	0.27089777104163	0.000150108654608659	0.0388679798924951	0.0200052098034468	0.0223838495877561	2	2	2	0.567194568345579
FADS3	11	61873519	61892051	ENSG00000221968.8	-1.10090124607086	-0.275203510695341	0.270939639688571	0.000425979996125759	0.0308227491934797	0.0387093155504849	0.0375459741442692	1	1	1	0.567127451081222
SETD1A	16	30957294	30984664	ENSG00000099381.17	1.1006317344898	0.0113110469897932	0.271056968057618	0.24592840270082	0.0616302881131942	0.00321163013084614	0.00506218468319508	114	115	115	0.56693942383782
AP000842.3	11	125873031	125874528	ENSG00000260209.1	-1.10053878236857	-0.0179201958111945	0.271097441629984	0.0803575353971011	0.046591900434876	0.0107097159057798	0.013525556936589	74	75	75	0.566874580874783
AP001628.2	21	42781074	42782229	ENSG00000233754.2	1.09986880574147	0.0179474466147059	0.271389287927094	0.072013936019397	0.190744245753057	7.6569563315032e-08	3.92107767089924e-07	8	8	8	0.566407298481608
LRRCC1	8	85107147	85146076	ENSG00000133739.15	1.09940535859742	0.0210334629062973	0.271591294479576	0.0664618055582835	0.0639896925006203	0.00266046520745414	0.00435021451010911	51	51	51	0.566084154936732
RHOJ	14	63204114	63293219	ENSG00000126785.12	-1.09741756616079	-0.0257227862620561	0.27245889795492	0.0511952641808479	0.0389251773410748	0.019912338284448	0.0222980605329117	58	60	60	0.564699004351465
WHAMM	15	82809628	82836108	ENSG00000156232.7	-1.09662376210881	-0.0270376997687641	0.272805895646983	0.0365972880001023	0.0657631673726872	0.00230948491952674	0.00387288003303941	16	16	16	0.564146248314369
COL6A3	2	237324003	237414375	ENSG00000163359.15	-1.09642883193348	-0.0321952047778743	0.272891152210692	0.0488367908751587	0.0931105321755752	0.000259627867740689	0.000599672686796487	8	8	8	0.564010544976367
AC005225.3	14	73522878	73530610	ENSG00000258695.2	-1.09622118762664	-0.011805756496259	0.272981989596311	0.18385526804832	0.137588546230457	6.95286775386865e-06	2.4269004867885e-05	63	64	64	0.563866005255807
MAGEF1	3	184710367	184712002	ENSG00000177383.4	1.09582331292169	0.0625980703714421	0.273156104144612	0.0075021977281412	0.0353503190892647	0.0266590321490446	0.0280291506218758	3	4	4	0.563589089981173
CAMKV	3	49857988	49870222	ENSG00000164076.16	1.09562476072944	0.0348198712992729	0.273243021268362	0.0265773400408569	0.0303873610852097	0.0401325794499376	0.0387014037991594	24	24	24	0.563450921284371
RBMS2	12	56521929	56596196	ENSG00000076067.12	-1.09544793629005	-0.0116206038938096	0.27332044288874	0.175811148378559	0.233975299595686	1.6185921320055e-09	1.0955506160544e-08	31	31	31	0.563327884217534
PRDM10	11	129899706	130002835	ENSG00000170325.14	1.09534881972666	0.0113700563730689	0.273363847097381	0.100658691679273	0.0392246205103531	0.0194332685344701	0.0218696517985171	43	44	44	0.563258922263847
GZMM	19	544034	549924	ENSG00000197540.7	1.09491934645815	0.0145847295344643	0.273551972508295	0.1136468549912	0.0645913427306408	0.00253578137042206	0.004184749677441	51	51	51	0.562960149296749
ABCA10	17	69147214	69244846	ENSG00000154263.17	-1.09454898896234	-0.0159407737320669	0.273714274045129	0.113681608083147	0.0998755690719305	0.000150703521002115	0.000376025687733823	77	79	79	0.562702553786843
AC064836.3	2	202374932	202375604	ENSG00000273456.1	1.09446629010738	0.0277262392505158	0.273750524100803	0.0303767706971822	0.0880643198429303	0.00038910425298767	0.000855973060826044	33	33	33	0.562645040685637
ZNF429	19	21496682	21556270	ENSG00000197013.9	1.09389941301866	0.0198056878528123	0.273999096239296	0.066176888736483	0.0916253823531819	0.000292486794061236	0.000667317528649229	54	55	55	0.562250869657473
PAPPA2	1	176463171	176845605	ENSG00000116183.10	1.09363422998945	0.0226888779474714	0.274115430311152	0.0760838457223294	0.054439867539305	0.00570515094595299	0.0080741592831548	40	40	40	0.562066516775819
NTHL1	16	2039815	2047866	ENSG00000065057.7	-1.09332940384783	0.0228908048449702	0.274249197245911	0.256254334110973	0.0831152158745345	0.000578172973214365	0.00119923245031147	71	71	71	0.561854634973603
TRPV2	17	16415542	16437003	ENSG00000187688.14	1.09298809130183	0.0201408656979492	0.274399028432754	0.094728846281645	0.101618950164377	0.000130950964611563	0.00033274175891452	41	41	41	0.561617430673161
AC083964.1	8	450714	451343	ENSG00000272293.1	1.0926470675965	0.0434818035630175	0.274548788656878	0.0128911499186995	0.0374014369264847	0.0225438727655758	0.0246284181622408	9	11	11	0.561380468111203
ZBTB32	19	35704527	35717038	ENSG00000011590.13	-1.09228659795045	-0.0321996679500545	0.274707149225296	0.0245455864927064	0.0650058678583636	0.00245329860715218	0.00407744588190045	30	30	30	0.561130037963152
PON1	7	95297676	95324707	ENSG00000005421.8	-1.09095238004806	-0.0179869404462858	0.275293836933773	0.0716095051842443	0.103309992325612	0.000114253062597556	0.000294316194487657	35	35	35	0.56020351114795
LINC00334	21	45234340	45264548	ENSG00000182586.8	-1.09087684389529	-0.0244412910026171	0.275327077555979	0.0503579840515255	0.173475919516038	3.3991460915504e-07	1.52938416817347e-06	5	5	5	0.560151075003819
LINC01876	2	156011530	156254950	ENSG00000226383.6	1.09059121762439	0.0264576417655319	0.275452795705939	0.035435491499631	0.0977394040243909	0.000178980255259303	0.000434680293956895	16	16	16	0.559952815399934
AL139246.4	1	2493437	2494479	ENSG00000229393.1	-1.09055680765976	-0.0252206658942812	0.275467943864849	0.0270846011116444	0.0282621983311083	0.0479021711074089	0.044450062967362	13	14	14	0.559928932611158
KIF24	9	34252381	34311371	ENSG00000186638.16	-1.09044492995228	-0.0304814552774946	0.275517199262189	0.0270545320107978	0.04861252578468	0.00910317957584675	0.0118534935057387	13	13	13	0.559851284973677
AC016705.2	15	80344853	80403575	ENSG00000259495.2	1.09038316035162	0.0140139296897016	0.27554439658649	0.141007456880783	0.111314906795534	5.97874445268882e-05	0.000166403381590991	84	85	85	0.559808416270921
MYCBPAP	17	50508384	50531501	ENSG00000136449.13	-1.09038300546666	-0.0142790624434813	0.275544464785066	0.13611360678822	0.238318508703374	1.08695357987483e-09	7.63367146675162e-09	24	24	24	0.559808308780942
PDE4C	19	18208652	18248200	ENSG00000105650.21	1.08945141292828	0.0246075170091113	0.275954869762163	0.0410856941022023	0.119403133584226	3.09674681386523e-05	9.22366995099788e-05	6	6	6	0.559161937557499
SMARCAL1	2	216412414	216483053	ENSG00000138375.12	-1.08931590693987	-0.0235347965288025	0.276014600460754	0.0499639315110222	0.0425830270751011	0.0148002616270155	0.0175610168175003	65	65	65	0.559067944268742
ZBED3-AS1	5	77086688	77166909	ENSG00000250802.6	1.0889792709853	0.0134039452803718	0.276163026904306	0.152020005205966	0.237726599430034	1.14770665553569e-09	7.99277196897054e-09	39	39	39	0.558834465823541
AC002451.1	7	95596682	95613719	ENSG00000231170.5	1.08884935593362	0.0159737989794803	0.276220322413363	0.106721341612145	0.183254062810983	1.46639742626135e-07	7.06031485124549e-07	14	14	14	0.558744372146602
DYRK4	12	4562204	4615302	ENSG00000010219.13	1.08848297503261	0.0104752640891153	0.276381948432696	0.207108200424024	0.0390593351347795	0.0196962298138609	0.0221122983521929	96	96	96	0.558490325813341
AC046143.1	3	194632923	194645401	ENSG00000229334.1	1.08815562778608	0.0208123509633055	0.276526409598218	0.0671855900729108	0.0399800345771262	0.0182762901371041	0.0208133691866506	43	44	44	0.558263385172809
AIF1L	9	131096476	131123152	ENSG00000126878.12	-1.0871427289873	-0.013319211275418	0.276973736604273	0.0900174784469098	0.0346975402945286	0.0281245308488059	0.0293322454560382	46	49	49	0.557561409955765
FAAP24	19	32972209	32978222	ENSG00000131944.9	1.08712848387768	0.0169056380644373	0.276980031193411	0.112354812793927	0.201742347781605	2.92141534613172e-08	1.60516060990059e-07	20	20	20	0.55755154015981
AP001542.3	18	12031178	12032181	ENSG00000267480.1	1.08704268621426	0.0380037799153309	0.27701794528626	0.0174123086115508	0.0336197107237308	0.0307281490835333	0.031402506512296	24	25	25	0.557492096327754
ZSCAN21	7	100049774	100065038	ENSG00000166529.14	1.08687317897241	0.0297247548223552	0.277092861139333	0.0344134231890037	0.029292276970687	0.0439575859366703	0.0414569464904993	24	24	24	0.5573746629862
DHX36	3	154272546	154324497	ENSG00000174953.13	1.08678133411717	0.0120091905957021	0.277133458891599	0.224550511486797	0.209103801039949	1.52291872481434e-08	8.79168902577235e-08	112	113	113	0.55731103778768
LINC01089	12	121795267	121803906	ENSG00000212694.8	-1.08672008518061	-0.0197976218389777	0.277160534725225	0.0701507487775898	0.0808408610553971	0.00069342866397608	0.00140316937907221	40	40	40	0.557268609454408
DDX58	9	32455705	32526324	ENSG00000107201.9	-1.08640157600619	-0.0106439206132005	0.277301364615277	0.207015662684664	0.110821501265356	6.22282604836632e-05	0.000171865286579005	87	87	87	0.557047993229832
SEC14L5	16	4958317	5019158	ENSG00000103184.11	1.08573140870054	0.0130421673698037	0.277597840484274	0.132485549318909	0.0541945669612296	0.00581826977219093	0.00819204813960317	56	56	56	0.556583916709298
YEATS4	12	69359703	69390796	ENSG00000127337.6	-1.08495668255508	-0.0121216224872196	0.2779408411573	0.16600127928487	0.252018933190039	3.05314227691723e-10	2.33372643638444e-09	113	113	113	0.556047632474067
CABIN1	22	24011192	24178628	ENSG00000099991.17	1.08487766537518	0.0194296558247062	0.27797584127086	0.0527599665829027	0.114588195445051	4.58331180849026e-05	0.000131000051034725	35	35	35	0.555992946739007
KCNQ3	8	132120858	132481019	ENSG00000184156.16	-1.08482004350957	-0.0371716307369397	0.278001366369688	0.0200112252482637	0.0476204065722728	0.00985900685129827	0.0126809278827857	14	15	15	0.555953069530278
AVEN	15	33866227	34039176	ENSG00000169857.7	1.08472538011776	0.0192234153942362	0.278043303436469	0.0737369237807218	0.130827257655485	1.21467464168036e-05	4.00627562592814e-05	39	40	40	0.55588756027279
NUTM2A	10	87225448	87236908	ENSG00000184923.12	1.08463849517378	0.0119960080315476	0.278081798343779	0.186131874152415	0.42032906778493	6.23330572100771e-18	1.61729795003611e-16	28	32	32	0.55582743665744
MAP1LC3A	20	34546854	34560345	ENSG00000101460.12	1.08454970969717	0.0205968614702015	0.278121139041516	0.0543171088162821	0.18314371706061	1.48044577181748e-07	7.12061307252628e-07	28	29	29	0.555766000635365
LINS1	15	100559369	100603230	ENSG00000140471.16	1.08430650194523	0.0181788875646096	0.278228923396055	0.0785766452248892	0.185420127045836	1.21582776660046e-07	5.93961476713007e-07	34	36	36	0.555597724745208
SLC10A1	14	69775417	69797289	ENSG00000100652.4	1.08424830436707	0.46454585831783	0.278254719504508	0.000112680568972567	0.0304075904505545	0.0400652633909976	0.0386444677593977	1	1	1	0.555557460821168
TBX21	17	47733244	47746119	ENSG00000073861.2	-1.08420854327825	-0.0165028277682936	0.278272344564914	0.0515084130587243	0.057310470992894	0.00453483096590007	0.00669373849774795	54	55	55	0.555529952845459
C12orf49	12	116710185	116738070	ENSG00000111412.5	-1.08315679734624	-0.457436338880277	0.278738832167734	0.000125925119904194	0.0464845625548555	0.0108026765199614	0.0136098362132865	2	2	2	0.554802523854413
PDE3A	12	20369245	20684381	ENSG00000172572.6	1.08284514971985	0.0124746624197204	0.278877161352392	0.230936737096806	0.0327784421837524	0.0329320799350022	0.033147081302704	106	108	108	0.554587050828125
AL357874.2	9	35642514	35643517	ENSG00000231393.1	1.08246933783259	0.0325326176875201	0.279044032845352	0.0259203271051369	0.0302360373264771	0.0406398663172646	0.0390213973736528	22	22	22	0.554327260121142
TNNI1	1	201403768	201429866	ENSG00000159173.18	1.08242478781231	0.0183664595076746	0.279063818861533	0.0965805713598808	0.247392511395792	4.6989212489758e-10	3.50005395241206e-09	12	12	12	0.554296466941567
CCDC36	3	49198428	49258104	ENSG00000173421.16	-1.08238204036689	-0.0238470354819206	0.279082805196519	0.0626195928354268	0.109993443003171	6.65486231783945e-05	0.000182074726760374	39	39	39	0.554266920366658
ABHD17C	15	80679684	80755621	ENSG00000136379.11	-1.08155084300433	-0.0184318644899367	0.279452157237021	0.166550114260823	0.0414228110919347	0.0162578330290244	0.0189490494752989	64	66	66	0.553692533489413
AL583839.1	9	93435332	93437121	ENSG00000227603.1	1.08148596891528	0.0112982172376757	0.279480998754145	0.232224416571769	0.347539803766612	2.25711144983358e-14	3.32535377013044e-13	32	32	32	0.553647713418843
LINC01197	15	95209099	95327129	ENSG00000248441.6	1.07948830893254	0.0248346084947526	0.280370102752703	0.0459213519206569	0.117286528792566	3.67983459219404e-05	0.000107883899318713	11	11	11	0.552268299199622
ICAM1	19	10270835	10286615	ENSG00000090339.8	1.07890056536803	0.0225727106206663	0.280632056793384	0.0432699087182072	0.0278085169399451	0.0497549036992181	0.0457730708320165	26	26	26	0.551862720715787
CNTFR-AS1	9	34568015	34582829	ENSG00000237159.5	-1.07885124576274	-0.0177700636679142	0.280654045823827	0.0639891487454765	0.0322191973107107	0.0344868488815165	0.0343053639039123	43	43	43	0.551828692741305
CCDC192	5	127703389	127941634	ENSG00000230561.4	-1.07863793519946	-0.0203091504562559	0.2807491633124	0.0571628120457112	0.102017495842817	0.000126809559784282	0.0003229213628995	13	13	13	0.551681529347356
GOLGA8R	15	30403740	30414162	ENSG00000186399.10	1.07814305304304	0.0172440390384565	0.280969920916709	0.0904035223482573	0.124446153868973	2.05080648294785e-05	6.39804064186551e-05	25	27	27	0.551340170767892
ZNF582-AS1	19	56393656	56399172	ENSG00000267454.5	1.07749450019555	0.0179497910071691	0.281259406496461	0.0806156904672303	0.101588345870475	0.000131274479523637	0.000333382415586481	37	38	38	0.550892944005227
ANKRD26	10	26991914	27100498	ENSG00000107890.16	-1.07719203332675	-0.0190774099689929	0.281394483651985	0.0618095092549449	0.0655828217743158	0.00234294828579138	0.00392195505806541	72	72	72	0.550684420557938
CMC1	3	28241584	28325142	ENSG00000187118.12	1.0769221397916	0.0201273851522031	0.281515051208522	0.107431602986317	0.0698170949361716	0.00167144793905992	0.0029647365545777	44	46	46	0.550498380627688
AC243960.3	19	41531206	41532174	ENSG00000268355.1	-1.07607795835142	-0.0118938250783481	0.281892392447886	0.195557407161784	0.0442055973743192	0.0129815251390934	0.0158379111692327	97	98	98	0.549916644463572
FABP2	4	119317250	119322390	ENSG00000145384.3	1.07591479372915	0.0222453769090932	0.281965365059736	0.0536249983368477	0.123480673573599	2.21943691097287e-05	6.87818203190926e-05	22	22	22	0.549804234543122
LINC02490	15	53116365	53129698	ENSG00000259237.1	1.07574542079449	0.0198720268408609	0.282041127786121	0.0559096465617819	0.114370982729375	4.66495283281412e-05	0.000133007911054433	12	12	12	0.549687557396251
STEAP1B	7	22419444	22632925	ENSG00000105889.14	-1.07557958699631	-0.239909551584692	0.282115320786217	0.000528806410624841	0.0302987741484161	0.0404287494824635	0.0388826399058313	2	2	2	0.549573328051518
RPL37A	2	216498189	216579180	ENSG00000197756.9	-1.07555047285986	-0.0230098821887549	0.282128347633785	0.0533797131437933	0.0400064434681803	0.0182371385386069	0.0207799563289855	63	63	63	0.549553274701049
ATP1A4	1	160151570	160186977	ENSG00000132681.16	1.07381047853072	0.0359732075996945	0.282907632559714	0.019117154310956	0.0404760051667771	0.0175551071172358	0.0201542505255295	7	7	7	0.548355335562268
NET1	10	5412551	5458463	ENSG00000173848.18	-1.07377545216191	-0.014546503860005	0.282923334654881	0.112980656272807	0.0848242070295032	0.000504313740862715	0.00106912975708974	51	54	54	0.548331231779753
CAPN11	6	44158811	44184402	ENSG00000137225.12	1.07350522911499	0.0147382200273364	0.283044493756944	0.0940097507335367	0.161365865686841	9.52005583547548e-07	3.92057815527903e-06	34	34	34	0.548145289301681
AC012065.3	2	20586248	20586686	ENSG00000269976.1	-1.07324593392162	-0.0105520453194785	0.283160786217945	0.264417719461672	0.115592463157398	4.22389017909636e-05	0.000121920915176075	88	89	89	0.547966890489109
ZNF565	19	36182060	36246257	ENSG00000196357.11	1.07264623517337	0.0194317440116479	0.283429871790427	0.0583510459889068	0.0566280582493228	0.004789077152606	0.0069807717706473	61	62	62	0.547554379670502
RPA2	1	27891524	27914746	ENSG00000117748.9	1.07254115531746	0.0138199562531874	0.283477039079465	0.15745618597795	0.361300563907695	5.14404918933873e-15	8.51922557304141e-14	5	5	5	0.547482112097078
MYADML2	17	81939645	81947233	ENSG00000185105.5	-1.07241924780445	-0.0236579015834446	0.283531766475367	0.0426488584462862	0.080376315105494	0.000719647927820952	0.00144994243623693	20	20	20	0.54739827634042
AC040970.1	8	141126044	141129961	ENSG00000253210.1	1.07203332338048	0.0105383547423868	0.283705064985906	0.210706491828878	0.373219631152503	1.39350748391557e-15	2.48953596431434e-14	14	14	14	0.547132910676498
AC010547.1	16	71462278	71465941	ENSG00000247324.2	1.07085008231782	0.00773729945457855	0.28423684378422	0.274560677583756	0.26919010812677	6.02908552438081e-11	5.18556076939768e-10	87	87	87	0.546319627974074
GATAD1	7	92447448	92459432	ENSG00000157259.6	-1.07027844779646	-0.0131685760325916	0.284493992496624	0.18651503624971	0.330701383497447	1.32410600017195e-13	1.70827701014929e-12	21	21	21	0.545926899930115
MED29	19	39391303	39400637	ENSG00000063322.13	1.06987899648199	0.0207557455770465	0.284673778325729	0.0567163997668888	0.0486113647556103	0.00910402893976123	0.0118534935057387	54	54	54	0.545652534443859
PILRA	7	100367530	100400099	ENSG00000085514.15	-1.06918897621136	-0.00865618456066016	0.284984525038238	0.325394369894589	0.537119424719213	1.12130206048843e-24	8.8759474382835e-23	38	40	40	0.545178722001904
LINC00476	9	95759231	95875977	ENSG00000175611.11	1.06871972303562	0.00914633222607674	0.285195981556727	0.311142431455728	0.516266511946908	2.3387904405275e-23	1.43721529697657e-21	32	32	32	0.544856598034878
GCAT	22	37807905	37817176	ENSG00000100116.16	-1.0672305615654	-0.0114514820881575	0.285867735203951	0.194597893838115	0.0994984264748868	0.000155351276902516	0.000386128768897483	70	70	70	0.543834859030323
LINC02145	5	6310441	6339884	ENSG00000250490.1	-1.0671411982948	-0.0124806263960131	0.285908080529909	0.146230354981411	0.307167733931069	1.46331808843362e-12	1.63887865618425e-11	22	22	22	0.543773570140583
ZSCAN26	6	28267010	28278224	ENSG00000197062.11	-1.06594861301611	-0.0394248951331172	0.286446871869208	0.0322100557279945	0.0819086111295332	0.000636716743188267	0.00130081087012153	11	12	12	0.542955916082756
ERAP2	5	96875939	96919716	ENSG00000164308.16	-1.06549536356535	-0.00661607868191669	0.286651822599089	0.547957919392033	0.621388154022253	1.09780381469099e-30	3.66218949957348e-28	76	77	77	0.542645292535005
ANXA4	2	69644425	69827100	ENSG00000196975.15	1.06479215621948	0.203369837984087	0.286969995461688	0.000508035445406673	0.0533616053913857	0.00621951567866935	0.00863978571225593	1	1	1	0.542163509142746
AUP1	2	74526645	74529939	ENSG00000115307.16	1.06331647784533	0.0113844908717264	0.287638455049234	0.110571118034085	0.0394911063746961	0.0190168254980867	0.0214890258967498	74	74	74	0.541153052575496
AC019193.2	4	183094423	183095056	ENSG00000272784.1	-1.06281952479627	-0.0247401914050857	0.287863803396251	0.0878730751239092	0.0620514184593703	0.00310547468316301	0.00492477969055544	50	51	51	0.540812940795981
CBS	21	43053191	43076943	ENSG00000160200.17	-1.06274736968112	-0.00370790883910299	0.287896532755066	0.627886982086577	0.372061871244477	1.58365273826432e-15	2.80156138266174e-14	176	181	181	0.540763565460264
DLG4	17	7189890	7219702	ENSG00000132535.18	-1.06076179890174	-0.0147311604199894	0.288798167021015	0.125696075170723	0.0462639873941885	0.0109962803986003	0.0138127621440422	44	44	44	0.539405567526169
SUMF1	3	3700814	4467281	ENSG00000144455.13	1.05964950628937	0.0210476765997595	0.289304082299613	0.0570463408863981	0.151729061789192	2.14223705609687e-06	8.19400032132243e-06	13	13	13	0.538645438084866
EAPP	14	34515929	34539711	ENSG00000129518.8	1.05955004692078	0.02231752529852	0.289349349467955	0.0154987008460432	0.0994013889828941	0.000156569979874594	0.000388950881131549	1	1	1	0.538577489705464
NPPC	2	231921820	231926403	ENSG00000163273.3	-1.05764182070558	-0.0213679247351255	0.290218768662747	0.0405032079728938	0.0593909180337123	0.00384037980237459	0.00587093234292888	31	33	33	0.537274504844223
TYW1B	7	72558744	72828198	ENSG00000277149.4	1.05754687871085	0.00737477524419325	0.290262071660573	0.354466831685371	0.351137024597535	1.53791756039015e-14	2.37047042122163e-13	135	138	138	0.537209709413489
AL592148.3	1	222658867	222661512	ENSG00000272750.1	-1.05739831896072	-0.0222733271602883	0.290329838415468	0.0445698971312062	0.0684774176769346	0.00185992751611017	0.00323636593444906	39	39	39	0.537108327608712
NKILA	20	57710183	57712780	ENSG00000278709.1	-1.05725530540145	-0.00999197963926679	0.290395085287015	0.244079319104881	0.0964656545846275	0.000198287825329102	0.000474903698257924	120	124	124	0.537010738009104
CDC26	9	113255835	113275589	ENSG00000176386.8	-1.05661925472286	-0.0139138544040509	0.290685389297477	0.138049747932853	0.277883319997688	2.61628758838006e-11	2.3818380508286e-10	12	12	12	0.536576796598845
SBK3	19	55540656	55545543	ENSG00000231274.5	-1.05651835846584	-0.0200020505357022	0.290731457946618	0.0358671166744839	0.0360534222324355	0.0251680179661016	0.0268070704973174	33	36	36	0.536507973824798
SMIM1	1	3772761	3775982	ENSG00000235169.7	1.05567710311231	0.0114577639407819	0.291115761478125	0.174219225736061	0.0399338456704759	0.0183449721135544	0.0208864924372386	86	86	86	0.535934280519039
AC080013.5	3	158801257	158801935	ENSG00000272247.1	1.05494551187588	0.0248838293805224	0.291450245666772	0.0344019833309723	0.0501521872413781	0.00804441021640796	0.0107005842963509	12	12	12	0.535435574272557
POLR2B	4	56977722	57031168	ENSG00000047315.15	-1.05426627225836	-0.0131714003137014	0.291761025838431	0.128303362979297	0.0444038525228478	0.0127754411155336	0.0156642297756409	58	59	59	0.534972722702273
FLYWCH1	16	2911937	2951208	ENSG00000059122.16	1.0542079860732	0.00689574564209411	0.291787704546297	0.652264630133995	0.540509601135257	6.75623114982512e-25	5.63456749796077e-23	137	139	139	0.534933012511794
SRGAP2C	1	121184810	121392822	ENSG00000171943.11	1.05371675953275	0.0327280297934434	0.292012613509888	0.0261987900980802	0.145193749720642	3.69798837333473e-06	1.34927254965751e-05	20	58	58	0.534598388759015
LINC02561	10	5266033	5271236	ENSG00000224034.1	-1.05363901128489	-0.0321402547351518	0.292048221359903	0.0195655735454386	0.0505334571742221	0.00780201617906884	0.0104495842634291	8	8	8	0.534545434368412
PPIL3	2	200870907	200889303	ENSG00000240344.8	-1.0524466424218	-0.00745243298054457	0.292594678733062	0.445602033140166	0.535630224161016	1.39915741035672e-24	1.0712253837093e-22	90	91	91	0.533733576426299
GTF2IRD2	7	74796144	74851551	ENSG00000196275.13	1.05241760122404	0.024314685300437	0.292607996744946	0.0499591716921555	0.435989803893437	9.3810674751145e-19	2.60787692227025e-17	17	29	29	0.533713809124083
TMEM175	4	932387	958656	ENSG00000127419.16	-1.05225420302034	-0.00819280784551125	0.292682937165945	0.259917067539624	0.0862764205166164	0.000448988068311235	0.000967504065763871	143	148	148	0.533602595334142
TDRD6	6	46687875	46704319	ENSG00000180113.15	-1.04956298769777	-0.00845176022137044	0.293919081497507	0.322701425736658	0.261569070564826	1.24394979337224e-10	1.01922979258868e-09	114	114	114	0.531772218214327
LRRC27	10	132332154	132379918	ENSG00000148814.17	-1.04888017138006	-0.0251589510984756	0.294233272653175	0.0275950227928945	0.0758925228725162	0.00102943976522155	0.00196878999525299	12	13	13	0.531308217697502
IRF3	19	49659569	49665875	ENSG00000126456.15	1.04886423016225	0.0164310192488051	0.29424061053536	0.0996217379195111	0.134365389527934	9.07479694614949e-06	3.09357366675302e-05	56	56	56	0.531297386964539
FAM183A	1	43145153	43156396	ENSG00000186973.10	1.04881492148016	0.0149911663011241	0.294263308530309	0.11408068174264	0.116042599457507	4.0719975742504e-05	0.000117951260887738	47	47	47	0.53126388637553
RPRML	17	46978156	46979248	ENSG00000179673.4	-1.04869428629337	-0.0347789823727908	0.294318844812702	0.0171953200874735	0.0343495414166032	0.0289393822247057	0.0299612923302112	5	5	5	0.53118192975852
AC023509.4	12	53500162	53500936	ENSG00000270175.1	-1.04765105648243	-0.0344478726300069	0.294799404982805	0.0175104223422775	0.0501572990895795	0.00804111056748238	0.0106992424893802	8	10	10	0.530473397383356
AC009975.1	2	48809340	49419013	ENSG00000282890.1	-1.04727668260288	-0.0221944749577014	0.294971987131071	0.0451208671251458	0.0980978824089094	0.00017389153984438	0.000423864516750414	8	9	9	0.530219226096622
APOBEC3C	22	39014083	39020352	ENSG00000244509.3	-1.04661038082713	-0.0307342260610464	0.295279312172542	0.0257850239777997	0.0423728082064959	0.0150541351462247	0.0177902883703579	15	15	15	0.529766979462418
AC010525.1	19	55694118	55694558	ENSG00000267117.1	1.04562392504622	0.0167283573190838	0.295734698715195	0.0982641915053368	0.0475754622566783	0.00989471201241372	0.0127163463678677	57	57	57	0.529097716473376
SLC9C1	3	112140887	112294258	ENSG00000172139.14	-1.04550623792367	-0.0129258027554558	0.295789059067857	0.140199455693169	0.0387017767268483	0.0202775925725101	0.0226398028870103	65	66	66	0.529017894146881
AL354694.1	9	7786105	7786688	ENSG00000273056.1	-1.04491400667577	-0.020567414357073	0.296062715583898	0.0682562450088227	0.0369226132668555	0.0234422850028611	0.0254196275565254	49	50	50	0.528616281687771
AC025034.1	12	89561129	89594878	ENSG00000258302.2	1.04479417441429	0.0106571966134435	0.296118107937134	0.256142006614934	0.191948608271608	6.89402323769824e-08	3.56557113958756e-07	120	120	120	0.528535034229344
KCTD7	7	66628767	66649067	ENSG00000243335.9	-1.04431896638481	-0.0193572710499844	0.29633784070111	0.0492145379288694	0.0287798479865769	0.0458757694687188	0.0429107305914973	31	33	33	0.528212887978696
AC004233.3	16	3006120	3007388	ENSG00000272079.2	1.04428723885581	0.0167197609470967	0.296352515165827	0.0778163627576826	0.0419789321794834	0.0155417924210664	0.0182649023453613	46	46	46	0.528191382519768
INAFM1	19	47274453	47275707	ENSG00000257704.3	-1.04343875996143	-0.00882726089177873	0.296745129926985	0.375943598229284	0.10394172149802	0.000108573041727795	0.000280457909174064	132	133	133	0.527616399797777
AC025580.3	15	45378700	45380123	ENSG00000275672.1	1.04298222064972	0.192273365007224	0.296956527247071	0.000503769797425058	0.0351398145772534	0.0271228463790055	0.0284463587112751	1	1	1	0.52730712428078
LIMD1	3	45555394	45686338	ENSG00000144791.9	1.04295853829008	0.0102867547172839	0.296967495944119	0.206000976866819	0.312413181858671	8.62446137920477e-13	9.94537290345835e-12	29	29	29	0.527291083021575
CABLES1	18	23134564	23260467	ENSG00000134508.12	1.04276399985466	0.0267710719319474	0.297057608417033	0.0382446374011516	0.0272905072245275	0.0519621715158952	0.0473511610559001	30	30	30	0.527159319734972
DICER1	14	95086228	95158010	ENSG00000100697.14	1.0424638318124	0.0301396231304653	0.297196685623015	0.0259318575419502	0.0537157363354026	0.0060456287556047	0.0084484909372304	27	27	27	0.526956038194309
BAG3	10	119651370	119677819	ENSG00000151929.9	1.04243694457475	0.185953909708617	0.297209145441914	0.000562815285747968	0.0314687804962528	0.0366931063382253	0.0359411811954748	3	3	3	0.526937831002147
ZNF107	7	64666083	64711582	ENSG00000196247.11	1.04132807332928	0.0119857218708581	0.297723311843448	0.105545025247762	0.0694520268734246	0.00172083015430114	0.00303503804933691	33	35	35	0.526187158606223
LTB4R2	14	24305734	24312053	ENSG00000213906.9	1.04038539908281	0.0258122772550977	0.298160882440255	0.0395186380081643	0.084292418371863	0.000526228789461655	0.00110754508765523	13	13	13	0.525549334909549
PLBD2	12	113358566	113391625	ENSG00000151176.7	-1.03947181294466	-0.00997521809934358	0.298585360603534	0.271357281105894	0.119771153323849	3.00515577614799e-05	8.99676763793465e-05	142	142	142	0.524931489192909
CERS3	15	100400395	100544995	ENSG00000154227.13	1.03905643630454	0.0295591205467306	0.29877848979731	0.0382151886470333	0.0574865643536993	0.00447145535683182	0.00662321787294187	18	18	18	0.524650672246864
STK19	6	31971091	31982821	ENSG00000204344.14	-1.03735727137011	-0.0345698197448794	0.299569383927145	0.028788149730086	0.066285141925895	0.00221530390193662	0.00374258423006146	13	15	15	0.523502573719309
PTGR2	14	73851844	73886827	ENSG00000140043.11	-1.03716840820882	-0.0102359314596669	0.299657378424863	0.219370162236211	0.323804809300231	2.69950068473586e-13	3.38910180891213e-12	88	88	88	0.523375024258997
ZFAND2A	7	1152071	1160759	ENSG00000178381.11	-1.03674442223951	-0.00883166350705085	0.299854983349611	0.285651068710051	0.48061313099473	3.16014026344601e-21	1.32961986099743e-19	25	25	25	0.523088729139848
PATJ	1	61742406	62178675	ENSG00000132849.19	1.03648098464614	0.0234896214397195	0.299977806092556	0.0667889145139329	0.0305735182199774	0.0395175148926554	0.0381871233186667	59	59	59	0.522910875440624
TMEM259	19	1009648	1021179	ENSG00000182087.12	1.03617064669895	0.0100350651346198	0.300122538258865	0.241496172753393	0.0356498238431114	0.0260131140711966	0.0275235297883692	105	107	107	0.522701389200557
RASA4B	7	102482445	102517781	ENSG00000170667.14	-1.03511211357519	-0.0219956793066119	0.300616556034599	0.0369874886453971	0.0983267035040399	0.000170718774245224	0.000417641329060629	41	50	50	0.521987104931845
NPHS2	1	179550539	179575952	ENSG00000116218.12	1.03438662061504	0.0245174249263443	0.30095545664895	0.0418814194671173	0.157676615673126	1.29974719468456e-06	5.21494847233212e-06	21	21	21	0.521497778037663
C1QL3	10	16513743	16522005	ENSG00000165985.9	-1.03418830964296	-0.00804199185142908	0.301048138227521	0.340715734367783	0.533532038855762	1.90902237302121e-24	1.39307711358584e-22	31	31	31	0.521364054256582
CHRM3	1	239386565	239915452	ENSG00000133019.11	-1.03402434213244	-0.00925887267289128	0.301124783582453	0.209651370557719	0.0873066855840235	0.000413443001229169	0.000903979349188945	84	85	85	0.521253499119728
MRPL23	11	1947278	1984522	ENSG00000214026.10	1.03396730583404	0.011588714467375	0.301151447809192	0.179389270821228	0.338614203029468	5.79679620836844e-14	8.009685162017e-13	12	12	12	0.521215044583616
ZFP28	19	56538948	56556810	ENSG00000196867.7	-1.0335590402812	-0.0239210665965721	0.301342356131772	0.0465237678029691	0.130284065143462	1.27018695120134e-05	4.16875968250212e-05	12	12	12	0.520939820396153
TESK2	1	45343883	45491166	ENSG00000070759.16	-1.03269249192036	-0.0188218698189877	0.301747828263088	0.0558687817009441	0.0502831299588648	0.00796031734681708	0.0106129069761466	50	50	50	0.520355846919929
AC008507.2	19	30028741	30029916	ENSG00000267006.1	1.03251360391008	0.0131553259633213	0.301831578088771	0.133570243385046	0.0298293825763235	0.0420363428368212	0.0399720943493762	66	66	66	0.520235325619815
HOPX	4	56647988	56681899	ENSG00000171476.21	1.03186861696634	0.0142136924611416	0.30213366944587	0.0941383903604055	0.0726102085191052	0.00133763583763705	0.00245950829914506	73	73	73	0.519800874727498
AC104964.2	8	10477491	10479375	ENSG00000253678.1	-1.03168842283094	-0.0155022648709834	0.302218102586841	0.0802026538595856	0.163739969563718	7.78701440582473e-07	3.26167153832774e-06	30	30	30	0.519679525377173
ZGRF1	4	112539333	112636995	ENSG00000138658.15	-1.03127513895793	-0.0225190331955003	0.302411813327021	0.0353676115910397	0.0320864263748938	0.034866979053032	0.034614977340141	39	39	39	0.519401247686276
MYL1	2	210290150	210315190	ENSG00000168530.15	-1.03122282028198	-0.252214555815221	0.302436341559944	0.000429991783366427	0.044302385390119	0.0128804969293479	0.0157649885415022	1	1	1	0.519366024048313
IQCA1	2	236324147	236507542	ENSG00000132321.16	-1.03034971470454	-0.0162845655768093	0.302845869434047	0.0683382980167294	0.0437144021808044	0.0135067769246407	0.0163234935765646	57	57	57	0.51877834537606
MFSD4B	6	111259348	111271167	ENSG00000173214.5	1.02977228527504	0.0207965242452364	0.303116913673096	0.0648150456447143	0.159592822461727	1.10582053607569e-06	4.49087455296938e-06	33	33	33	0.518389829683339
TMC3-AS1	15	81324377	81518200	ENSG00000259343.5	-1.02976987362933	-0.0804167450668555	0.303118046032916	0.0186396493369246	0.0287680835663697	0.0459208168784455	0.0429356681558787	23	23	23	0.518388207283927
AC016773.1	4	1712821	1713622	ENSG00000270195.1	-1.0290412902832	-0.0551268472943011	0.303460272516144	0.00151230584578302	0.0978296610953025	0.00017768526038562	0.00043198448724002	1	1	1	0.51789815650416
SLC25A30-AS1	13	45418162	45420371	ENSG00000251015.1	-1.02869145316922	-0.00826982616383375	0.30362468744716	0.121264800100635	0.0320295308462836	0.0350311964304123	0.0347211260591882	45	45	45	0.517662919251593
JMJD6	17	76712832	76726799	ENSG00000070495.14	-1.02734404119751	-0.0156640569870317	0.304258491207928	0.078394717986499	0.0506232753792302	0.00774599507971336	0.0103894501399104	27	27	27	0.516757292692673
FAM57A	17	732412	742972	ENSG00000167695.14	-1.02695650771529	-0.0127226014597872	0.304440944107526	0.122991477092788	0.0795670587764145	0.000767704349239231	0.00153484765763481	45	47	47	0.516496939929787
AC005840.2	12	6393905	6396148	ENSG00000256433.2	1.02458705330769	0.017966164676345	0.305558075907357	0.0420280755566212	0.0841153112082673	0.000533735868545095	0.0011208494339409	17	17	17	0.514906233378775
AC099676.1	1	201995696	201996352	ENSG00000273478.1	-1.02417370232436	-0.0199271342928791	0.30575323754752	0.0469221495974779	0.151168991196994	2.24513024087628e-06	8.537089820133e-06	23	23	23	0.514628935627478
ABCC10	6	43427366	43450430	ENSG00000124574.14	1.02361625400952	0.0215646738189324	0.306016564908063	0.040764718856295	0.0343392019931139	0.0289639604225639	0.0299734493869151	44	44	44	0.514255064193414
CMTM8	3	32238679	32370325	ENSG00000170293.8	-1.02339483943918	-0.0306947440721602	0.306121198398169	0.0314466254145977	0.0546948381763215	0.00558991857909583	0.00794478293856646	18	18	18	0.514106595170453
HAGLROS	2	176177717	176179008	ENSG00000226363.3	1.0225885196754	0.012442234134882	0.306502439906133	0.164016993682334	0.0640401502419299	0.00264977668186525	0.00433610128745358	70	70	70	0.513566063939849
GYPE	4	143870867	143905563	ENSG00000197465.13	-1.02251940482288	-0.0237240153617785	0.3065351332006	0.0390985418194414	0.0837695499533322	0.000548700427515843	0.00114776562900689	239	241	241	0.513519742089383
GRASP	12	52006940	52015889	ENSG00000161835.10	1.02251779479891	0.0182147337390356	0.306535894815349	0.0432955829265852	0.03662529520512	0.0240185142904588	0.0259180904353239	38	39	39	0.513518663046115
SYT5	19	55171199	55180441	ENSG00000129990.14	-1.02202148854208	-0.0179883445638935	0.306770730070677	0.0791690169261146	0.0731032286770617	0.00128604786584124	0.00237870104726171	40	40	40	0.513186080105083
TMEM9B-AS1	11	8964675	8977527	ENSG00000254860.5	1.02198850207011	0.013275605228492	0.306786342370895	0.137435949035452	0.240456050491374	8.92839571946866e-10	6.34676143580792e-09	24	25	25	0.513163978376848
AC079921.2	4	39133913	39135608	ENSG00000249685.1	-1.02165620794783	-0.0155338049754926	0.306943644551423	0.105568946620532	0.183370752082844	1.45168474709428e-07	7.00391827012842e-07	108	109	109	0.512941354513109
SPATA5L1	15	45402331	45421419	ENSG00000171763.18	-1.02156840160399	-0.0171765420651184	0.306985219448437	0.0688017547508651	0.0985739172847331	0.000167355582588679	0.000410830045888612	31	31	31	0.512882534185721
TCTN3	10	95663396	95694143	ENSG00000119977.20	-1.01977012822478	-0.0318623658161476	0.307837493411957	0.0220796160574771	0.0298501822484549	0.0419637204938341	0.0399428806655207	8	8	8	0.511678485900686
UBN2	7	139230356	139308236	ENSG00000157741.14	-1.01940666737246	-0.0167589983229586	0.308009942144866	0.12329344656255	0.0915134625857764	0.000295124361475918	0.000672677986025482	61	61	61	0.511435264834081
AL359715.1	6	80443344	80465927	ENSG00000233967.6	-1.0190077349635	-0.027482068792711	0.308199294385884	0.0391527171758907	0.0406380311036601	0.0173258479334435	0.0199449799389856	34	34	34	0.511168359922167
ZNF84	12	133037292	133063304	ENSG00000198040.10	1.0189046743302	0.0487789610103413	0.30824822436418	0.0107981636150872	0.101023095145801	0.000137394421410224	0.000347601399273875	12	30	30	0.511099416438831
CMA1	14	24505353	24508265	ENSG00000092009.10	1.01877195991361	0.0234962118031083	0.308311240603809	0.0277625233290414	0.0425592126600877	0.0148288014080917	0.0175862989068145	21	22	22	0.511010641205324
AC127070.1	12	132887842	132888583	ENSG00000236617.2	1.01874756813049	0.224847864349023	0.308322823380619	0.000464173833300751	0.030431686719935	0.0399852324510942	0.0385752416783946	1	1	1	0.51099432573932
LRRFIP1	2	237627576	237813682	ENSG00000124831.18	1.018286656086	0.033254342485876	0.308541747969124	0.0186925101543317	0.0372637895298965	0.0227984687966241	0.0248600340101301	9	9	9	0.510686064415366
XRCC6	22	41621119	41664048	ENSG00000196419.12	1.01820111274719	0.571554034790483	0.308582390760139	0.000104456496633653	0.0472665206722675	0.0101437115691045	0.0129508210903494	1	1	1	0.510628860560307
DHRS4-AS1	14	23938731	23988839	ENSG00000215256.3	-1.01805325366232	-0.0124354277876335	0.308652648948222	0.131017200124535	0.244657316976898	6.05627475851742e-10	4.41257046231513e-09	125	127	127	0.510529991437325
OPLAH	8	144051266	144063965	ENSG00000178814.16	-1.01790869890409	-0.0492697144154103	0.308721347244455	0.0100826045327818	0.026831171648657	0.0540050981561188	0.0487380914850619	7	7	7	0.510433339193216
CCDC9B	15	40331452	40340967	ENSG00000188549.12	1.0174600861045	0.0113666958938967	0.308934610648468	0.108327980682394	0.062679060235097	0.00295375598599932	0.00471781991897584	31	31	31	0.510133433972351
ZNF592	15	84748635	84806432	ENSG00000166716.9	1.01741153229149	0.0135629682114837	0.308957698199682	0.0964476788678328	0.0665238541836814	0.00217352316512022	0.0036885863675181	34	34	34	0.510100979138542
UPB1	22	24494107	24528390	ENSG00000100024.14	1.01660829036717	0.0135354648693502	0.309339808768006	0.127066137015751	0.173347842756087	3.43659412850013e-07	1.54177723003006e-06	64	65	65	0.509564187284923
CLEC4F	2	70808643	70820600	ENSG00000152672.7	-1.01655762854919	-0.016252612248761	0.309363919588442	0.15555816994145	0.0318246799142307	0.0356291066096109	0.0351066004077263	88	88	88	0.509530338462635
ANKRD13C	1	70260588	70354734	ENSG00000118454.12	1.01619661199144	0.0161597238697115	0.309535769458276	0.0733058698824037	0.0812248207957986	0.000672477925984263	0.00136610215101688	31	32	32	0.509289157368433
AC007663.2	22	20198729	20204918	ENSG00000249923.1	1.01580675223921	0.0120898877758071	0.309721419982309	0.194547484312606	0.344595056271121	3.08527175176425e-14	4.44726005640582e-13	34	34	34	0.509028758290505
SNAI3-AS1	16	88663298	88687186	ENSG00000260630.6	-1.01571619019132	-0.0121855983663285	0.309764555994246	0.148697088827552	0.291795475566289	6.7427435147325e-12	6.70012484743201e-11	24	25	25	0.508968276753514
AC112484.1	3	128861313	128871540	ENSG00000231305.3	1.01511415027147	0.00952504166755554	0.310051417178156	0.24863958391551	0.395971768551618	1.07580136264083e-16	2.29420429454423e-15	27	28	28	0.508566279246085
CRY2	11	45847118	45883248	ENSG00000121671.11	-1.01492993224678	-0.0249596235084231	0.310139228790264	0.0628099315489163	0.0441766427915488	0.0130119042022793	0.0158513028764845	35	36	36	0.508443297388529
DTNBP1	6	15522801	15663058	ENSG00000047579.19	1.01423047848457	0.0195185798621842	0.310472788484355	0.0363706459065118	0.0342491797012541	0.029178865013947	0.0301213440554548	15	15	15	0.507976457738487
WDR25	14	100376418	100530303	ENSG00000176473.13	1.01418825603158	0.0278002136680714	0.310492931356133	0.0288672381820656	0.0828666403671657	0.000589778052779196	0.0012187770881387	12	12	12	0.507948282469591
AC008735.2	19	55661901	55674715	ENSG00000267523.1	-1.01323201203256	-0.0142537000370357	0.310949353273938	0.118211445208307	0.0732658779250946	0.00126946847714248	0.00235362824293177	46	53	53	0.507310342114173
KEAP1	19	10486120	10503741	ENSG00000079999.13	-1.01312887339785	-0.0154220031579837	0.310998608496013	0.101500081709554	0.159162500569334	1.14671299120396e-06	4.6327729035092e-06	57	59	59	0.507241554136684
BCR	22	23179704	23318037	ENSG00000186716.20	1.01308435574627	0.00884988353979434	0.311019870080865	0.35553543081695	0.219291052445047	6.12755761841127e-09	3.77042009141923e-08	177	185	185	0.507211864378906
THOC3	5	175917873	176034680	ENSG00000051596.9	-1.01291707775206	-0.0245696589597704	0.311099770451039	0.0416697361177187	0.104636460129363	0.000102649704858181	0.000267077538715574	8	9	9	0.507100309340939
MRI1	19	13764532	13774282	ENSG00000037757.13	1.01290461600484	0.0145603796890326	0.311105723349191	0.112783437988879	0.237626314946416	1.15832666522388e-09	8.03822397491754e-09	13	13	13	0.507091999189889
ANKMY1	2	240479422	240569209	ENSG00000144504.15	-1.01264471279237	-0.030834314999952	0.31122989460264	0.0243429155773582	0.0820218408231052	0.000630980649406934	0.00129418726893315	7	7	7	0.506918694338476
AC012358.1	2	55214387	55216126	ENSG00000203327.2	1.01242601003474	0.0182568150009619	0.311334407267109	0.0758858641159704	0.166353138800714	6.23854014938279e-07	2.66323669232452e-06	19	19	19	0.506772880408065
UBE2Q2L	15	84172490	84182234	ENSG00000259511.2	1.0114012304772	0.0117016379400915	0.311824432489278	0.129634851015639	0.126022355627985	1.8023696569976e-05	5.71847425988875e-05	37	37	37	0.506089859385913
ATP6V0E1	5	172983757	173035445	ENSG00000113732.8	1.01046666123446	0.0131774946285234	0.312271764309746	0.117777972084643	0.0275614297876249	0.050795272674279	0.0465154506780839	73	73	73	0.505467283009145
ITGB1BP1	2	9403475	9423547	ENSG00000119185.12	-1.01020232158374	-0.0126551293803141	0.312398367231384	0.163953726082365	0.238146272868228	1.1042965797703e-09	7.73221651227556e-09	51	51	51	0.505291244654702
RPA3	7	7636518	7718607	ENSG00000106399.11	1.00966437072542	0.0310202963397275	0.312656118019441	0.0288981717677521	0.0391893202951617	0.0194891268927557	0.0219166698422348	44	45	45	0.504933068675022
CTGF	6	131948176	131951373	ENSG00000118523.5	1.0092212352937	0.00839209271351631	0.312868544658225	0.0795943327588677	0.0452197677315799	0.0119616496668885	0.0148102881327266	37	37	37	0.504638097985346
MKL2	16	14071321	14266773	ENSG00000186260.16	1.00787240652226	0.00850236717000059	0.313515719971955	0.315338357805633	0.178477288583726	2.21346675111698e-07	1.03478858130503e-06	105	108	108	0.503740678355069
TRAP1	16	3651639	3717597	ENSG00000126602.10	-1.00785218111113	-0.0093359427298149	0.313525430932846	0.289312780072949	0.468435962449188	1.56510399101586e-20	5.62268766822706e-19	20	20	20	0.503727226552988
BCKDK	16	31106107	31112791	ENSG00000103507.13	-1.00766075352444	-0.00861793995318276	0.313617352133777	0.171640696246872	0.108791028134139	7.33570057242945e-05	0.000198148466663048	107	110	110	0.503599916244401
RAB4B	19	40778216	40796938	ENSG00000167578.17	1.00746633608704	0.0129669585495825	0.313710727175055	0.142221261390226	0.0309941215587092	0.0381635461511422	0.0371632478055046	74	77	77	0.503470630574554
LINC01013	6	132131915	132169374	ENSG00000228495.1	-1.00732505080956	-0.0198525776942135	0.313778595314492	0.0534463836154258	0.0473873291290422	0.0100455965519029	0.0128536651194011	58	58	58	0.503376685522381
BET1	7	93962762	94004382	ENSG00000105829.11	1.00691056184664	0.0203412740130127	0.313977755978597	0.0740999748934555	0.0403685909059964	0.0177087953900131	0.0202907900830097	38	38	38	0.503101118799219
GAS2L2	17	35744511	35752878	ENSG00000270765.5	1.0058800568666	0.0182766044529366	0.31447327072875	0.0665525410190885	0.0726390415234714	0.00133456274133854	0.00245482426946747	24	29	29	0.502416262359677
AC022007.1	3	10006418	10011209	ENSG00000206567.9	-1.00585896806999	-0.0245133467983913	0.31448341656949	0.0450158719316524	0.0458011962387789	0.0114139861077443	0.0142340874861644	26	26	26	0.502402250957185
UPK3BL1	7	102637025	102642791	ENSG00000267368.1	1.00540453880741	0.0112983491773638	0.314702095219208	0.226798604029206	0.29985591116556	3.0384616915879e-12	3.20327446810516e-11	139	149	149	0.502100365637427
AC064807.4	8	51950284	51950690	ENSG00000272024.1	1.00516258417835	0.237784817078286	0.314818568436632	0.000444025927344966	0.0396502043011769	0.0187725528063227	0.0212592917136373	2	2	2	0.501939660265501
GGT1	22	24583750	24629005	ENSG00000100031.18	-1.0049040594236	-0.0139635167886872	0.314943049563232	0.0784325872120392	0.183979226308196	1.37729676951265e-07	6.65877768751207e-07	40	41	41	0.501767971596193
ZNF436	1	23359448	23369442	ENSG00000125945.14	1.00484963230198	0.00822360331867233	0.314969260650476	0.300717339886802	0.332807446317955	1.06375521782314e-13	1.39551920817896e-12	82	92	92	0.501731829008165
AP001043.1	21	38863676	38956467	ENSG00000205622.9	-1.0036394974777	-0.0105822040835329	0.315552409302869	0.22858101780973	0.0320215887749	0.0350541830883909	0.0347291685225181	87	87	87	0.500928499555292
ANKRD40	17	50693190	50707924	ENSG00000154945.6	-1.00348944681242	-0.00635389321177838	0.315624766203579	0.455761526236019	0.0925517625637988	0.000271536130510297	0.000623784184503115	134	135	135	0.500828926237171
CUTA	6	33416442	33418317	ENSG00000112514.15	-1.00335226421239	-0.0340049004467447	0.315690927445766	0.014951628527392	0.0446884701374317	0.0124853730190942	0.0153569523993851	16	19	19	0.500737898997417
RACGAP1	12	49976923	50033136	ENSG00000161800.12	-1.00322956312209	-0.0145747992111623	0.315750112174984	0.118024124707146	0.0577103706398726	0.00439219071963164	0.00653274423105764	68	68	68	0.500656486482947
FAM180B	11	47586693	47589194	ENSG00000196666.4	-1.0032015912319	-0.0165748831498562	0.315763605403718	0.0767113722414174	0.0890549666988947	0.000359418473701359	0.00080009033630926	37	37	37	0.500637927789383
TGFB1	19	41301587	41353911	ENSG00000105329.9	1.00303329537804	0.054445217894512	0.315844796842699	0.00789347669216888	0.0411892672068365	0.0165684648500553	0.0192342984882601	2	2	2	0.500526273181888
PADI2	1	17066761	17119435	ENSG00000117115.12	-1.0025942325592	-0.110182596365784	0.316056679670522	0.000426050527364676	0.050700671033831	0.00769804787183509	0.0103348681059948	1	2	2	0.500235026682862
AC137767.1	12	123363868	123366113	ENSG00000256092.2	-1.00245803058256	-0.0138778251692094	0.316122426945931	0.191912591961076	0.246597570834018	5.05901629510252e-10	3.74934824769356e-09	34	34	34	0.500144692539533
KCNMB3	3	179236691	179267002	ENSG00000171121.16	-0.999672569000774	-0.0221145479444962	0.317468991237077	0.0457219428821294	0.026498032664245	0.0555392649079024	0.0498528986040561	59	59	59	0.498298687985542
GNPDA2	4	44682200	44726595	ENSG00000163281.11	-0.999291125302993	-0.00905021540992032	0.317653683302056	0.21249064020433	0.253457096053216	2.66882907741025e-10	2.07046733238527e-09	67	67	67	0.498046104507897
DERA	12	15911172	16037282	ENSG00000023697.12	-0.998960500107979	-0.0190999136263621	0.317813826410779	0.101784968420402	0.0456843049333025	0.0115220099684299	0.0143381723152627	47	47	47	0.497827212845169
TNNT2	1	201359008	201377762	ENSG00000118194.18	0.998678799900885	0.196049523345694	0.317950313729992	0.000582009144127871	0.046872348593693	0.0104706365882176	0.0132846887056909	3	3	3	0.497640742150294
SLC7A6	16	68264516	68301823	ENSG00000103064.13	0.998368764902369	0.01932831090014	0.31810057400616	0.0563715751585501	0.047804459639996	0.00971414401566636	0.0125221908026064	65	65	65	0.497435547216173
DYNC1H1	14	101964510	102056443	ENSG00000197102.10	0.99823112724538	0.0159026916276125	0.318167295811373	0.108446592132836	0.0621633568720654	0.00307785478411785	0.0048873108143502	50	50	50	0.49734446321427
HELZ2	20	63558086	63574239	ENSG00000130589.16	0.997617304325104	0.208901067550724	0.318464966784697	0.000493568619582061	0.0542500596187645	0.00579248362143331	0.00817052093135518	1	1	1	0.496938335915502
TMEM61	1	54980792	54992293	ENSG00000143001.4	0.996914150103513	0.0297494182754301	0.31880618268854	0.0210990816028189	0.0266251097775659	0.0549487326287726	0.0493987820519313	17	17	17	0.496473264812062
OR2A1-AS1	7	144300395	144356181	ENSG00000244479.6	0.996532829217582	0.0279170424460668	0.318991324305783	0.032281950453642	0.184390624897613	1.32914888643979e-07	6.43933042778848e-07	16	21	21	0.496221128407903
KIAA1024	15	79432516	79472290	ENSG00000169330.8	0.996264917250769	0.0273299028237961	0.319121444908623	0.0309922982079658	0.0688337451580914	0.00180781401289628	0.00315981319122295	12	12	12	0.496044010308077
ZSCAN9	6	28224886	28233482	ENSG00000137185.11	0.996211369215498	0.00850852303165049	0.319147456507129	0.127277545677394	0.0318610820414847	0.0355220920079747	0.0350619201351657	56	57	57	0.496008612394509
PSCA	8	142670308	142682724	ENSG00000167653.4	0.995621885549548	0.0141296683543161	0.319433896966589	0.0511682409589209	0.0587115601043012	0.00405453053476813	0.00611622898597934	72	73	73	0.495619000268807
SSB	2	169791933	169812064	ENSG00000138385.15	-0.995544939889851	-0.0412685340531348	0.319471298620886	0.0138124021470635	0.0542767787101045	0.00578010894894145	0.00816175778669021	8	9	9	0.495568152874839
NPIPB4	16	21834569	21880827	ENSG00000185864.16	-0.995355677903959	-0.0249352932943104	0.319563307051739	0.0748725352184868	0.0535584450509549	0.00612224984607442	0.00854278447646005	33	39	39	0.495443093124617
ZNF676	19	22179091	22196951	ENSG00000196109.6	0.995304476348111	0.0113671921505837	0.319588201319969	0.0583871568064452	0.0316416539378817	0.0361722379027072	0.0355353268433274	13	13	13	0.495409262512667
OSCAR	19	54094668	54102692	ENSG00000170909.13	-0.995256826728016	-0.0518882537850391	0.319611369771766	0.0299446148931162	0.0640771070681155	0.00264197537467935	0.00432485057317618	9	10	10	0.495377779604264
HACD2	3	123490820	123585185	ENSG00000206527.9	0.995003251000517	0.0182201678755143	0.319734683193241	0.099186770844462	0.107969535732907	7.8401432924434e-05	0.000209726674817675	29	30	30	0.495210251115093
BTNL8	5	180899077	180950906	ENSG00000113303.11	0.99499350936281	0.0147974129781723	0.319739421154859	0.0890277003796881	0.185673063296234	1.18948009613849e-07	5.84100823098761e-07	30	31	31	0.495203815606376
GSTM4	1	109656081	109674836	ENSG00000168765.16	0.994888337050298	0.00879336443016626	0.319790575887028	0.294249292902238	0.0390625756588943	0.0196910395328987	0.0221117867307258	109	111	111	0.495134338903003
IFI44L	1	78619922	78646145	ENSG00000137959.15	0.994854408042848	0.568673128187253	0.319807079749602	0.00010962079111057	0.0464446909186297	0.0108374153719576	0.0136499200254922	2	2	2	0.495111926261604
NKAIN4	20	63240784	63272694	ENSG00000101198.14	-0.99390091952476	-0.0245369637243756	0.320271106666418	0.0410051173545361	0.0368738365852983	0.0235358385046961	0.0254914791595701	39	40	40	0.494482239548297
CCNG1	5	163437569	163446151	ENSG00000113328.18	0.993501043583531	0.01596030022394	0.320465842156959	0.10975300459492	0.102918826008545	0.000117916999159583	0.000302586218302789	59	59	59	0.494218254299025
CLHC1	2	55174791	55232563	ENSG00000162994.15	0.993357685126859	0.00793591021736622	0.320535675101282	0.418295405946834	0.545764873787185	3.05809008068598e-25	3.10482091713947e-23	52	52	52	0.494123627182932
RCC2	1	17406760	17439724	ENSG00000179051.13	-0.993116973849619	-0.0167768572526351	0.320652953038155	0.0845195586343163	0.0461289334899147	0.0111165513234426	0.0139301180818703	49	53	53	0.493964756113902
NT5E	6	85449584	85495791	ENSG00000135318.11	0.992854228231724	0.0192475756541717	0.320780998423892	0.0559969995969919	0.0636916430979108	0.00272448839288915	0.00442000168276566	30	30	30	0.493791365213496
CDH4	20	61252426	61940617	ENSG00000179242.15	-0.992532763737762	-0.0130306491623325	0.32093770506942	0.125956688883703	0.131224586730865	1.17559695742591e-05	3.89388798382775e-05	49	52	52	0.493579257221591
SOX18	20	64047582	64049641	ENSG00000203883.6	-0.99204044507959	-0.0100798490124204	0.321177796180453	0.249019956299983	0.0859915908551949	0.000459340799725588	0.000987686947385521	103	105	105	0.493254486212849
LINC00996	7	150433654	150448140	ENSG00000242258.1	0.991924830438126	0.0202913383864532	0.321234195465109	0.083150561247505	0.0278003116486243	0.0497890926688417	0.0457915799880827	51	54	54	0.493178230170026
AL356512.1	1	244969350	244971088	ENSG00000272195.1	0.990664393757863	0.0117100885368309	0.321849482974655	0.170286616586777	0.274689191231854	3.5593838864918e-11	3.18455269973678e-10	64	68	68	0.492347184193656
AC005740.4	5	141952419	141953375	ENSG00000271871.1	0.990513349162174	0.0140355511699125	0.321923267617624	0.0436825586920982	0.0517208124274403	0.00709334521848046	0.0096414433675467	39	39	39	0.492247632718694
C2orf40	2	106063246	106078159	ENSG00000119147.9	-0.989360142007479	-0.0276287322892826	0.322486968317167	0.0290171405275081	0.0407837446722795	0.0171222761653097	0.0197593387300704	10	10	10	0.491487830493192
SIGLEC1	20	3686970	3707128	ENSG00000088827.12	0.988969446910018	0.385423376507082	0.322678090439145	0.00019350932516953	0.0504066440989865	0.00788180866794334	0.0105191959838592	2	2	2	0.491230521811496
EGFR	7	55019021	55211628	ENSG00000146648.17	0.988774523760694	0.0122819426300255	0.322773471508133	0.149498326640535	0.0317620446893105	0.035814021790839	0.0352575429621359	91	92	92	0.491102166797167
ANKRD13A	12	109999186	110039763	ENSG00000076513.16	-0.98874711257927	-0.0219357055719647	0.322786886001016	0.053519102709571	0.0294916906155452	0.0432338410501294	0.0408403516296046	32	32	32	0.491084117856679
NSUN7	4	40749897	40809985	ENSG00000179299.16	0.988639917391644	0.0179598774856708	0.322839348707796	0.0640711774309374	0.129652772498306	1.33786545015709e-05	4.36938701925705e-05	23	23	23	0.491013537502642
KAT14	20	18138118	18188387	ENSG00000149474.13	-0.987794743644172	-0.0123807942763483	0.323253182375813	0.145243164201248	0.0471131073483845	0.0102697059268649	0.0130817663115857	76	77	77	0.490457190866898
GTF3C3	2	196763032	196799725	ENSG00000119041.10	0.987387020903464	0.0186167930142578	0.323452944675493	0.0514115107189181	0.0835148759789174	0.000559989275792383	0.00116755085143439	28	28	28	0.490188890742394
MRPL34	19	17292609	17306843	ENSG00000130312.6	-0.987049391471849	-0.014483186891648	0.32361842589181	0.117003031556395	0.189499401452237	8.53317228829559e-08	4.29444110679273e-07	39	39	39	0.489966758891285
AC100847.1	18	57588611	57589091	ENSG00000278703.1	0.986956100810008	0.0472323117848992	0.323664159866588	0.0158823981287007	0.0765948709794734	0.000973320697577338	0.00187916192162084	5	5	5	0.489905388437787
GOLGA8O	15	32445106	32455634	ENSG00000206127.10	-0.986824749355938	-0.00763662112168774	0.323728559560363	0.368036894384408	0.357298948988665	7.93299200315039e-15	1.29091971360512e-13	91	100	100	0.489818985143788
LY6K	8	142700111	142705127	ENSG00000160886.13	0.986732697758097	0.0125386314602301	0.323773696085495	0.244500896455259	0.156258761763806	1.46454008351817e-06	5.80630820983581e-06	68	68	68	0.489758436956788
YWHAE	17	1344272	1400378	ENSG00000108953.16	0.986657271242182	0.0193884127037127	0.323810683734058	0.0498206584281204	0.0469182565813283	0.0104320183136174	0.0132464873502315	31	31	31	0.48970882633557
SLC5A6	2	27199587	27212958	ENSG00000138074.14	-0.986547603671106	-0.0126747934696453	0.323864467419225	0.104801540870739	0.0432728485416243	0.013997350423981	0.0168223688919604	52	52	52	0.489636697714619
PEX7	6	136822564	136913937	ENSG00000112357.12	0.986271416223025	0.00914498326850946	0.323999942346078	0.31188897493216	0.111196897460704	6.0362438839301e-05	0.000167604201029752	124	124	124	0.489455067073581
AC005498.3	19	56545566	56567411	ENSG00000269696.1	-0.98618078224144	-0.0159079025141177	0.324044407992626	0.0900826704162403	0.199390630647884	3.59329107200734e-08	1.95136297424245e-07	29	29	29	0.489395468729886
COQ5	12	120503274	120534434	ENSG00000110871.14	0.986004519115667	0.0106257268687293	0.324130895259631	0.156951888957177	0.243417646005208	6.79257121157755e-10	4.88802722941723e-09	90	90	90	0.489279571247062
TNFAIP3	6	137867188	137883312	ENSG00000118503.14	0.985189238514697	0.0214112344158926	0.324531125664101	0.0901490396396225	0.0520836562185974	0.00689001302080809	0.00940613227221059	54	54	54	0.488743643837712
ZNHIT6	1	85649423	85708433	ENSG00000117174.10	-0.984701290735401	-0.0142249661627038	0.324770818547262	0.116051468379276	0.233005690148453	1.76856440259996e-09	1.18844801048455e-08	38	38	38	0.488423000099724
ATP5MPL	14	103912288	103928269	ENSG00000156411.9	-0.984642608511144	-0.513443731293947	0.324799652571315	0.000160529449677839	0.0317671706888577	0.0357988513209944	0.0352500778268432	2	2	2	0.488384443982714
TCERG1	5	146447311	146511961	ENSG00000113649.11	-0.984516551437678	-0.0154750982805928	0.324861597450307	0.133245328982654	0.0583804801129744	0.00416320160981948	0.00626195513195111	51	52	52	0.488301624454201
AL158163.1	10	110910596	110912244	ENSG00000270589.1	0.98405151622739	0.514137850914016	0.325090183846693	0.000151894598508355	0.0749874810162996	0.00110654058595234	0.00209479877571979	3	3	3	0.487996143901525
TYMP	22	50525752	50530056	ENSG00000025708.13	-0.983715201220372	-0.03306186972518	0.325255563482985	0.0328254591960121	0.0268437794561011	0.0539479161338646	0.0487130507215272	14	14	14	0.487775266113659
AL590560.2	1	159854870	159867685	ENSG00000272668.1	-0.983221398905149	-0.00702366562697485	0.325498485133114	0.444487425903485	0.615437450284805	3.20998368446503e-30	9.99437588637065e-28	25	25	25	0.487451028293517
RAB24	5	177301198	177303744	ENSG00000169228.13	-0.982987576441597	-0.0140824247376894	0.325613553167301	0.13289401351904	0.0978868587817747	0.000176869419628058	0.000430263962973825	44	44	44	0.487297526561491
RNF141	11	10511678	10541230	ENSG00000110315.6	-0.981643301502271	-0.0218593164164388	0.32627560702059	0.0439944800705254	0.0959638131507186	0.000206450967695252	0.000491508145776115	15	15	15	0.486415393672588
MGMT	10	129467184	129768007	ENSG00000170430.9	-0.981283804674634	-0.00903378711542796	0.326452806951253	0.286083251449154	0.472800295812563	8.85786373195287e-21	3.50583199972202e-19	44	44	44	0.486179592833145
DNAI2	17	74274247	74314884	ENSG00000171595.13	0.981006017749236	0.0224393879386294	0.326589773995405	0.0391856087251405	0.0278363636511769	0.0496390575127163	0.0456985876332636	30	30	30	0.485997417783354
IGHMBP2	11	68903842	68940602	ENSG00000132740.8	-0.98010413646174	-0.00999423492911893	0.327034717544217	0.234826107489005	0.383559673249951	4.40069335461472e-16	8.52801936964067e-15	51	51	51	0.485406140802895
SLC2A11	22	23856703	23886309	ENSG00000133460.19	-0.979987900802439	-0.0163593183630535	0.327092091084365	0.0761413286207426	0.181882064173746	1.6508340567394e-07	7.87747683645384e-07	31	32	32	0.485329956761424
CKAP2	13	52455429	52476628	ENSG00000136108.14	-0.979296099492592	-0.012225807419334	0.327433697147922	0.147062745923814	0.265478739307031	8.58646745837477e-11	7.21246718029758e-10	35	36	36	0.484876628124035
GLIPR1L2	12	75391070	75432688	ENSG00000180481.10	0.97897314516479	0.0074852084898461	0.327593248728011	0.35301642093397	0.509002094143179	6.53760513022912e-23	3.59206240633428e-21	108	108	108	0.484665057065414
TMEM167B	1	109089803	109096934	ENSG00000215717.5	0.978763372752829	0.0150083634819441	0.327696911214926	0.107129676376167	0.100887015765848	0.000138909562200172	0.000350485323742776	44	44	44	0.484527652144129
NUP93	16	56730105	56850286	ENSG00000102900.12	-0.978451214078219	-0.0147666415895089	0.327851208962386	0.122792497964996	0.0301622629525808	0.0408895899376868	0.0392289152142106	51	51	51	0.48432321051897
LINC01537	11	72570660	72573229	ENSG00000227467.3	0.977063384071887	0.0154058306996485	0.328537773778193	0.0849553235623217	0.0623773381528182	0.00302574015378512	0.00481632330836613	28	29	29	0.483414690030194
TVP23C	17	15502264	15563595	ENSG00000175106.16	0.97605643223834	0.0186186766420271	0.329036499893642	0.0703979211751604	0.107810896733236	7.94144927703867e-05	0.000211936535578191	39	39	39	0.482755923256243
TMED9	5	177592158	177596124	ENSG00000184840.11	-0.975376696142502	-0.0276081112988201	0.329373438881187	0.0266394009887033	0.0343075201795484	0.0290394061366849	0.0300116243996206	26	27	27	0.482311425847607
AC015849.5	17	35893707	35911023	ENSG00000270977.1	0.973902908367316	0.0153818457505918	0.330104749545094	0.102434927262385	0.15865497515186	1.19686686776934e-06	4.82704556757994e-06	50	51	51	0.481348226998417
AC113361.1	5	139644460	139645002	ENSG00000272255.1	-0.973875834778348	-0.0207274687506098	0.330118193601011	0.0428235973884241	0.0355273170899914	0.0262753505763804	0.0277376892944892	27	28	28	0.481330540005377
SDCCAG8	1	243256034	243500092	ENSG00000054282.15	-0.972833163402367	-0.0188051091388965	0.330636227397396	0.055516756015753	0.0315221057518446	0.0365316147330103	0.0358130434197923	45	46	46	0.480649563054925
TMEM132B	12	125186836	125662377	ENSG00000139364.10	-0.972826031667219	-0.00762638449029766	0.330639772490765	0.224223614110578	0.296301446763281	4.32289678570176e-12	4.48648753817444e-11	60	60	60	0.480644906559034
ZNF236	18	76822607	76970727	ENSG00000130856.15	0.972660309861501	0.00965043732999931	0.330722157584767	0.192331817296654	0.117092545379633	3.73842908078067e-05	0.00010939573046485	89	89	89	0.480536707431525
CDKN2D	19	10566462	10569059	ENSG00000129355.6	-0.972573831482876	-0.0250404823776413	0.330765153756783	0.0415224279775698	0.0388057004481407	0.0201068361936605	0.0224814012885391	45	45	45	0.48048024980957
JTB	1	153974269	153977688	ENSG00000143543.14	-0.972108941501757	-0.0189852040808123	0.33099635431212	0.032091077680626	0.0404169330363064	0.0176394584895578	0.0202212657703376	32	32	32	0.480176789640742
UTP15	5	73565443	73583377	ENSG00000164338.9	0.972107992593091	0.0276644180630148	0.330996826333255	0.0330397354721761	0.0297137359001958	0.0424425122496708	0.0402493967898877	22	22	22	0.480176170310573
IQCH-AS1	15	67403619	67521844	ENSG00000259673.5	0.971481076933978	0.0181194437665994	0.331308771789924	0.0695542771333948	0.0849472625916795	0.000499373502102845	0.00106010022415587	56	56	56	0.479767065507931
AC023794.6	12	54162065	54164452	ENSG00000257534.1	0.970929753688999	0.0146654988480799	0.331583260451927	0.0981418090434243	0.210992041181733	1.28745848460449e-08	7.53484730206873e-08	16	16	16	0.479407402358375
SMAD4	18	51028394	51085045	ENSG00000141646.13	0.97088876859573	0.0173401985397352	0.331603671670351	0.0916573673214313	0.0688187884952137	0.00180997180129594	0.00316121853054174	56	57	57	0.479380669384294
AC129507.3	17	354737	356882	ENSG00000262558.1	-0.970023362752305	-0.0189203946234962	0.332034846971186	0.0756716290190825	0.0882252329738063	0.000384121474192633	0.000846606782437991	24	26	26	0.478816334810654
DRICH1	22	23608452	23632321	ENSG00000189269.12	-0.969206738450473	-0.00950405002838837	0.332442049677242	0.218407398640158	0.322105655104851	3.2139481248116e-13	3.98145329626932e-12	68	71	71	0.478284048703234
YBEY	21	46286337	46297751	ENSG00000182362.13	-0.969144272900761	-0.00740527527704338	0.332473210862781	0.359812784536942	0.557813591850607	4.79809584128178e-26	5.74577247957305e-24	58	58	58	0.478243342370436
ADAT3	19	1905378	1913447	ENSG00000213638.5	-0.968955931337298	-0.0244443255310786	0.33256717721268	0.0356708371834626	0.0321393265342443	0.0347150070155101	0.0344955848572899	25	25	25	0.478120615786459
AL359881.1	1	7700704	7700970	ENSG00000269978.1	0.968184781913976	0.0246802324514664	0.33295209375489	0.0239514337084082	0.0293841407978555	0.0436226263697932	0.0411826237624578	14	14	14	0.477618249720719
NR1H3	11	47248300	47269032	ENSG00000025434.18	-0.967773275075549	-0.0222238166149755	0.333157613597169	0.0454010032186327	0.0276951027187309	0.0502296469514372	0.0460969071905476	18	18	18	0.477350257420741
ROPN1B	3	125969144	125983454	ENSG00000114547.9	-0.967678680937378	-0.0463737997531672	0.333204868545397	0.0233088235874296	0.0365621985309819	0.0241426566540572	0.0259990179773294	55	55	55	0.477288661626133
SPG21	15	64963021	64990310	ENSG00000090487.10	-0.967606914134258	-0.0139239085963815	0.333240722876537	0.118704119687949	0.234960644083988	1.47905405196622e-09	1.00547533539467e-08	28	29	29	0.477241932115481
ANK3	10	60026298	60733490	ENSG00000151150.21	0.967521192211214	0.0186172592457527	0.333283552378067	0.0676556428719295	0.0430108048084811	0.0142970057636646	0.0170867232000591	32	32	32	0.477186118345772
ST3GAL5	2	85837120	85905199	ENSG00000115525.17	0.967251787153134	0.0556123269820799	0.333418179160598	0.0134625127143186	0.0351766976524455	0.0270409853448786	0.0283668733916121	4	4	4	0.477010724562319
FBXO39	17	6776223	6797101	ENSG00000177294.6	0.966576098013992	0.0275860518861883	0.333755988103127	0.0304498581094653	0.0643883922228553	0.00257717185394838	0.00423957283063163	15	15	15	0.47657093363691
HCG22	6	31053450	31059890	ENSG00000228789.6	-0.965882707381142	-0.0259937288079069	0.334102876304175	0.0890588000433434	0.108122049403283	7.7439581299357e-05	0.000207615110420199	55	56	56	0.476119785488315
HEATR6	17	60043194	60078931	ENSG00000068097.14	0.965761761266062	0.0126069477719121	0.334163406810192	0.134751689362896	0.0441767729250768	0.0130117675052682	0.0158513028764845	162	162	162	0.476041110069589
ABTB1	3	127672935	127680920	ENSG00000114626.17	-0.965616464614868	-0.0807080445895311	0.334236133499924	0.00120605706820863	0.0284873402187324	0.0470095989147769	0.0437720806621517	1	1	1	0.475946601326667
AP002852.1	8	102528740	102538668	ENSG00000253633.1	-0.964001631264808	-0.0111948523901634	0.335045108028803	0.0946381135053845	0.0852034659548931	0.000489241914377369	0.00104143254853899	80	81	81	0.474896718786436
ACCS	11	44065925	44084222	ENSG00000110455.13	0.963870160699005	0.00683285649342825	0.33511102562595	0.438444451292165	0.504722396470173	1.18954739370056e-22	6.03862465206022e-21	63	63	63	0.474811283027943
CPA5	7	130344816	130368730	ENSG00000158525.15	-0.963827209784634	-0.0069705618473845	0.335132562454828	0.547870152731231	0.450454450403655	1.55769411319929e-19	4.72395303204979e-18	153	155	155	0.474783372799158
CCDC42	17	8729934	8745219	ENSG00000161973.10	-0.962661841502387	-0.0278485870098649	0.335717252034481	0.0264248359783363	0.0393406894210298	0.0192507528396569	0.0217218297222806	26	26	26	0.474026340399709
PPM1H	12	62643982	62935037	ENSG00000111110.11	-0.962219799450465	-0.0100340281945813	0.335939205445138	0.172816085443317	0.0307538163202448	0.0389311206064136	0.0377062907425481	127	128	128	0.473739309302417
INO80E	16	29995294	30005793	ENSG00000169592.14	-0.962199715298119	-0.0150414539269683	0.33594929212676	0.102288415518547	0.153059747173057	1.9161013214906e-06	7.38654168366349e-06	59	59	59	0.473726269668058
AL035071.1	20	32856621	32858751	ENSG00000260257.2	-0.961117284144398	-0.0163383948467649	0.336493200046399	0.075307747249382	0.0469615183883954	0.0103957580008587	0.013207626277195	49	50	50	0.473023707702011
CDK20	9	87966441	87974753	ENSG00000156345.17	-0.960909460759599	-0.0156696804999081	0.336597693445579	0.0814144752731259	0.0449212845673815	0.0122530734894334	0.0151030460357677	30	30	30	0.472888864377098
FARSB	2	222570536	222656337	ENSG00000116120.9	0.959726556788934	0.0124361110301194	0.337192853870011	0.126943644161978	0.123680222716874	2.183493324026e-05	6.78028806196596e-05	56	56	56	0.472121637955088
RBM26-AS1	13	79406309	79424328	ENSG00000227354.6	0.958967308611324	0.0113361091519475	0.337575214446334	0.193456115915223	0.350348573816002	1.67312903561058e-14	2.55359560829836e-13	24	24	24	0.471629447782003
AJ009632.2	21	15370500	15627342	ENSG00000229425.2	0.958442818057352	0.00886375323703856	0.337839512739933	0.191779675763065	0.110490774729734	6.39193921025712e-05	0.000175704696587658	84	85	85	0.471289557958093
LYRM4	6	5102593	5260939	ENSG00000214113.10	-0.958042857743015	-0.0276849553822271	0.338041147775099	0.0280144609371615	0.0795390433328766	0.000769424091992702	0.00153696998738634	7	7	7	0.471030432373223
MIR200CHG	12	6963246	6964447	ENSG00000257084.1	-0.957168438523071	-0.0144080346913668	0.338482244540205	0.0729471516424485	0.02840807480787	0.0473218515118772	0.044001652117706	40	40	40	0.470464107777821
SAXO2	15	82262810	82284930	ENSG00000188659.9	0.957050940127637	0.00948918564912782	0.338541544216441	0.149401091951712	0.297817853378116	3.71997585749896e-12	3.88666143748470e-11	77	88	88	0.470388029144658
AC002070.1	12	119387987	119668079	ENSG00000248636.6	-0.956334241241078	-0.0207815285626427	0.338903395778596	0.0659999455183497	0.029190965580114	0.0443300971567002	0.0417240095739642	25	25	25	0.46992407955295
CDC16	13	114234887	114272723	ENSG00000130177.14	-0.955669560529639	-0.0100994462933673	0.339239205811127	0.185126413549974	0.280426635355449	2.04568350732351e-11	1.90317550686783e-10	50	53	53	0.469493962183315
AP000808.1	11	68870664	68874542	ENSG00000250508.1	0.955300941532459	0.0194179302165794	0.33942553150729	0.0540623082481504	0.110981743734895	6.14249152747078e-05	0.000170149669172474	54	54	54	0.469255493262614
LINC01198	13	46455135	46486506	ENSG00000231817.7	-0.955168410012795	-0.0117084457654101	0.339492538200013	0.145029441539272	0.233454772308904	1.69747141149366e-09	1.14561973775656e-08	32	32	32	0.469169766756594
MRM2	7	2234231	2242198	ENSG00000122687.17	0.955026567745669	0.0134191672968322	0.33956426171705	0.120291292348953	0.12250350412492	2.40409087463791e-05	7.39644822604099e-05	46	46	46	0.469078024422841
IFIT1	10	89392546	89406486	ENSG00000185745.9	-0.954104356369779	-0.0154566864958146	0.340030821184914	0.0850801128226015	0.105271176512773	9.75190535674919e-05	0.00025472177739858	61	61	61	0.468481715711067
ZNF496	1	247297412	247331846	ENSG00000162714.12	0.953465095603187	0.022223699249564	0.340354473050965	0.0374837125739574	0.109291629428829	7.04423413199339e-05	0.000191382409861138	18	18	18	0.46806853738027
CEP85	1	26234153	26279038	ENSG00000130695.14	0.953238150887589	0.0193119827859991	0.340469420542942	0.048083084963693	0.0319564401206129	0.0352433315274694	0.0348647911494497	52	52	52	0.467921888408581
GFRA2	8	21690403	21812357	ENSG00000168546.10	-0.953164360646097	-0.0267404202037041	0.340506800655907	0.0396688320829319	0.0668911899933962	0.00211076524707505	0.00359722051486386	14	14	14	0.467874209866204
KDELR1	19	48382570	48391553	ENSG00000105438.8	0.952774603313412	0.00766715491676347	0.340704284652581	0.193102201365357	0.187921940613469	9.78697755449202e-08	4.87812713265666e-07	74	75	75	0.467622404767103
RALB	2	120240064	120294713	ENSG00000144118.13	0.952769762915493	0.00595977075847292	0.340706737668274	0.35055156558075	0.0986264159618927	0.000166649887394758	0.000409633566569817	121	122	122	0.467619277928397
C1orf159	1	1081818	1116361	ENSG00000131591.17	-0.951506882895605	-0.0129456443597581	0.341347126198019	0.0942363186204357	0.0357397694759982	0.0258222887542354	0.0273340096041896	42	45	45	0.466803749122825
[truncated: 3,260 more rows]
