# Supplementary material for: Prioritization of candidate causal genes for asthma in susceptibility loci derived from UK Biobank
Source: Commun Biol. 2021 Jun 8;4:700. doi: 10.1038/s42003-021-02227-6 (PMC8187656; doi:10.1038/s42003-021-02227-6)
Supplement: Supplementary file 10 — Supplementary Data 26 [file 42003_2021_2227_MOESM10_ESM.csv]

gene_name	chr	start	end	gene	zscore	effect_size	pvalue	var_g	pred_perf_r2	pred_perf_pval	pred_perf_qval	n_snps_used	n_snps_in_cov	n_snps_in_model	logp
ORMDL3	17	39921041	39927601	ENSG00000172057.9	15.6567502618445	0.156309041645663	2.98778890242804e-55	0.220472613786195	0.350819907947104	3.84400642813769e-18	2.31312849992632e-17	32	32	32	54.524650090173
GSDMB	17	39904595	39919854	ENSG00000073605.18	14.1329268407678	0.0964838183337545	2.38041448851065e-45	0.469712193153049	0.384842797207321	3.30830540870824e-20	2.48448188541439e-19	196	196	196	44.6233474150443
HLA-DQB1	6	32659467	32668383	ENSG00000179344.16	-12.7984915263654	-0.183938623418866	1.67166916954669e-37	0.2138598445195	0.414969464272608	3.94022155114973e-22	3.85291707274963e-21	46	51	51	36.7768496671222
HLA-DQB2	6	32756098	32763534	ENSG00000232629.8	11.9377926661584	0.177838213513818	7.51922182891903e-33	0.179616575429393	0.471142151144758	5.40344497897433e-26	8.34958141887331e-25	36	40	40	32.1238271026123
HLA-DQA1	6	32628179	32647062	ENSG00000196735.11	-11.3532231427051	-0.254650836899141	7.14782914146575e-30	0.0818254499689296	0.238804889540375	5.17818580172233e-12	1.46633887812852e-11	51	61	61	29.1458258372248
GAL3ST2	2	241776825	241804208	ENSG00000154252.11	-10.4448264953155	-0.206248643093046	1.54738079028136e-25	0.0531492272713451	0.112802901820363	4.87378469982925e-06	6.10225172013335e-06	15	15	15	24.8104027989264
SLC22A5	5	132369752	132395614	ENSG00000197375.12	9.16441709123605	0.0973137233831036	4.98154683985207e-20	0.162147582567541	0.266569003415887	1.90248609606862e-13	6.53246911713856e-13	17	17	17	19.3026357817981
D2HGDH	2	241734579	241768816	ENSG00000180902.17	9.15640067561592	0.0701983674900576	5.36571425809861e-20	0.36562161733842	0.437069378071695	1.32196970666467e-23	1.52734935657559e-22	81	81	81	19.2703724586554
HLA-DQA2	6	32741342	32747215	ENSG00000237541.3	9.12339073370167	0.104796341740931	7.2809901165639e-20	0.283987255995384	0.485083733641359	5.1437362520928e-27	9.28572036227134e-26	55	60	60	19.1378095584725
GSDMA	17	39953263	39977766	ENSG00000167914.11	-8.26293108985956	-0.129216590881152	1.42138302990991e-16	0.0889662207418478	0.153160300071786	7.19750273105674e-08	1.18275795559623e-07	23	23	23	15.847288873965
HLA-DQB1-AS1	6	32659880	32660729	ENSG00000223534.1	-8.20304720114645	-0.120700677036088	2.34369123961983e-16	0.18409143956766	0.305848834352539	1.44169893519332e-15	6.50656084540821e-15	43	48	48	15.6300996033031
MED24	17	40019097	40061215	ENSG00000008838.19	-8.13704742807716	-0.168553259208884	4.05034080239471e-16	0.050104035482171	0.161669767540473	2.8999963485085e-08	5.04365129245887e-08	29	29	29	15.3925084329897
RPS26	12	56041351	56044676	ENSG00000197728.9	6.86274953519939	0.0471795211662326	6.75476011276018e-12	0.529807260962052	0.685579544039472	7.81354127582101e-46	7.33479809240723e-43	49	51	51	11.170390069818
HLA-DRB1	6	32578769	32589848	ENSG00000196126.11	-6.56889403029864	-0.142952946661867	5.06903412433886e-11	0.0903627958538023	0.142947669227327	2.12182000280905e-07	3.28953600660041e-07	43	45	45	10.2950747851305
KIF3A	5	132692628	132737638	ENSG00000131437.15	-6.21577167365843	-0.128661809759953	5.10730245248704e-10	0.0548329783439706	0.0927801737018205	3.75452506809805e-05	4.0568510916176e-05	30	30	30	9.29180842263071
SUOX	12	55997180	56006641	ENSG00000139531.12	-5.97310213943682	-0.0587517327720537	2.32784052971434e-09	0.244974427917984	0.344720969816308	8.78656008855569e-18	5.13107253955582e-17	134	136	136	8.63304677463954
AL158210.1	10	6618716	6625346	ENSG00000225948.2	5.68117775738615	0.0959905185335716	1.33770357180319e-08	0.0633037141670546	0.176247778782825	5.9998360767709e-09	1.14534221739097e-08	6	6	6	7.8736401133192
IKZF3	17	39757715	39864188	ENSG00000161405.16	-5.64671090492408	-0.152707696587237	1.6354650099125e-08	0.0295237930185641	0.0180423258526616	0.0746743636453557	0.0353011542114309	33	33	33	7.78635874298778
HLA-B	6	31269491	31357188	ENSG00000234745.10	-5.56256165451364	-0.08836274278702	2.65843061558705e-08	0.149930182423237	0.119185541720346	2.5264813896124e-06	3.30432803443843e-06	112	112	112	7.57537467018558
CSF3	17	40015361	40017813	ENSG00000108342.12	5.54494851802655	0.124168983201509	2.94040672686739e-08	0.0537744699474905	0.109646680927093	6.73686745114781e-06	8.25869161964382e-06	15	15	15	7.5315925923712
UNC13D	17	75827225	75844717	ENSG00000092929.11	5.35279271880887	0.129844765147699	8.66070400586671e-08	0.0367908008447681	0.062115427217761	0.000822117781690001	0.000683244897885282	12	12	12	7.06244680389072
AC073508.3	17	40648300	40649718	ENSG00000278834.1	5.26990078407863	0.0656611869468848	1.3649751975081e-07	0.152333093833556	0.219530051788293	4.8071981060772e-11	1.20901713543529e-10	68	68	68	6.86487523996625
MSL1	17	40122298	40136916	ENSG00000188895.11	-5.25588331524223	-0.049407199372165	1.47315674678091e-07	0.252226817130049	0.181262859752062	3.47001054906536e-09	6.87215119781378e-09	55	55	55	6.83175104091008
AL096855.1	1	8424645	8434838	ENSG00000232912.5	5.20800743405361	0.152839980800416	1.90879279554898e-07	0.0266563101605369	0.0149113800325195	0.105414709465512	0.0470994045238031	27	27	27	6.71924121284977
P4HA2	5	132191838	132295315	ENSG00000072682.18	-5.17864202437517	-0.117502826709078	2.23506883966481e-07	0.0367314869249258	0.0453243097088132	0.00444105928331083	0.00309441552258728	38	40	40	6.6507090961445
DXO	6	31969810	31972292	ENSG00000204348.9	-5.13630115912808	-0.158121293230928	2.80198516212028e-07	0.0241584216230391	0.0397843902765222	0.00777600783485125	0.00508414721326021	17	17	17	6.55253416884551
FCER1G	1	161215234	161220699	ENSG00000158869.10	5.07971730641435	0.133629547441709	3.77996923981935e-07	0.0312316325306527	0.0663890062092618	0.000535558037933825	0.000463711569102456	8	8	8	6.42251173429798
FNIP1	5	131641714	131797063	ENSG00000217128.11	5.07665354844107	0.0834137447609251	3.84140380537764e-07	0.071932733331583	0.0944095830416599	3.18293897538465e-05	3.48039283086943e-05	66	66	66	6.41551003773731
ING5	2	241687085	241729478	ENSG00000168395.15	-5.04756029606482	-0.0967898321874612	4.47487567300362e-07	0.0555624666711577	0.139410765516754	3.0780309160592e-07	4.65287762253775e-07	16	16	16	6.3492190263321
GPR182	12	56994446	56998441	ENSG00000166856.2	-5.00962686527967	-0.538434742383251	5.45356671525241e-07	0.00196215668913075	0.0235987822746124	0.0412090802878828	0.0215240842027485	4	4	4	6.26331936963053
AHI1	6	135283532	135497776	ENSG00000135541.20	-4.99871912252914	-0.0452978705889224	5.77123975763552e-07	0.271675219981882	0.390953360414695	1.37062497923579e-20	1.09037751650569e-19	27	27	27	6.23873088319347
PMM1	22	41576894	41589890	ENSG00000100417.11	-4.99677580355685	-0.0897715288776898	5.82967770958095e-07	0.0713721008527031	0.137859106820731	3.62232469197073e-07	5.42109426344694e-07	52	53	53	6.23435545430094
FBF1	17	75909574	75941140	ENSG00000188878.19	4.83495562413264	0.20178640742316	1.33175340482451e-06	0.011023989938112	0.0165101703621071	0.088299975939941	0.0406621297771363	12	12	12	5.87557618420365
NDST2	10	73801911	73811798	ENSG00000166507.17	4.60708456574858	0.0811037526628877	4.0835395928648e-06	0.0726291017489979	0.137651507021924	3.7020379645057e-07	5.53157268676952e-07	26	26	26	5.38896322925649
AC087289.2	17	75897060	75900148	ENSG00000267342.1	-4.50396025548991	-0.113338476657447	6.66986858101864e-06	0.0377357530073062	0.0474734815273142	0.00357624778473829	0.00255003998929314	27	27	27	5.17588272307006
AC106739.1	16	27268205	27290492	ENSG00000245888.6	-4.44512196451437	-0.125045429441676	8.78420184900251e-06	0.0267136479348501	0.0215209677044342	0.0513615690495491	0.0259357699576477	21	21	21	5.05629769328324
LIME1	20	63736283	63739103	ENSG00000203896.9	-4.43343180165454	-0.0616097407304709	9.27448535557026e-06	0.0924569951784917	0.180778489728669	3.658931617652e-09	7.21206374994155e-09	21	21	21	5.0327101801967
MEI1	22	41699499	41799456	ENSG00000167077.12	4.42135208765695	0.0405879629597622	9.80851967270277e-06	0.275973907754324	0.378110565754019	8.64863048133125e-20	6.18569187025347e-19	41	41	41	5.00839653252709
SCRN2	17	47837692	47841333	ENSG00000141295.13	-4.4104158491716	-0.046212878534023	1.03172294598591e-05	0.178139207816394	0.253734641442309	8.88855066639263e-13	2.80233102416379e-12	46	46	46	4.98643691044481
LGSN	6	63275951	63319977	ENSG00000146166.16	4.38731726666836	0.109156463414898	1.1475733528276e-05	0.0342436003250299	0.105275633613311	1.05348488820672e-05	1.24865764725029e-05	12	12	12	4.9402195448233
TDRKH	1	151770107	151791416	ENSG00000182134.15	-4.3754153466956	-0.0576713888547902	1.21201472698873e-05	0.131933836393876	0.232406403450056	1.09121013675255e-11	2.97776349689723e-11	24	24	24	4.91649210309788
CDK2AP1	12	123260971	123272334	ENSG00000111328.6	4.31196328763382	0.0889610242304258	1.61811305589203e-05	0.048950105209397	0.0911551456944737	4.42610557728716e-05	4.73090103583471e-05	10	10	10	4.79099113795567
SKIV2L	6	31959080	31969755	ENSG00000204351.11	-4.3024080131834	-0.0529007041663988	1.6895182112499e-05	0.24324228847412	0.250698768743724	1.27530229077217e-12	3.9348012941596e-12	92	102	102	4.77223712262083
TMEM232	5	110289233	110738956	ENSG00000186952.14	4.24582587879199	0.0641498737474694	2.17789716270914e-05	0.118447080365123	0.116021324026452	3.50071847019313e-06	4.48631547447264e-06	70	71	71	4.66196263088069
AL662797.1	6	30723105	30723877	ENSG00000272540.1	4.23429574670311	0.0873369986198893	2.29269057519799e-05	0.110230026876378	0.0333080800350614	0.0150437734631214	0.00909777871138968	106	114	114	4.63965455432014
AL358472.2	1	153977743	153979160	ENSG00000272654.1	4.19231662228775	0.0702671702624454	2.761202567112e-05	0.0863685150557668	0.0399260651399354	0.00766509312249106	0.00501970471556868	82	82	82	4.55890173151651
DBNDD1	16	90004865	90020128	ENSG00000003249.13	-4.18841821532743	-0.0794329072844616	2.80905505182977e-05	0.0644953083709716	0.127547056895923	1.06284546960443e-06	1.47810949066878e-06	21	21	21	4.55143974941658
ACAP1	17	7336529	7351478	ENSG00000072818.11	4.11726305497171	0.072949718552669	3.83398376245867e-05	0.080009740801773	0.190668998294945	1.23265285098372e-09	2.58143229475739e-09	5	5	5	4.41634973076143
DM1-AS	19	45767796	45772504	ENSG00000267395.5	4.10795863161366	0.0850274706751519	3.9917157730232e-05	0.0492107944173903	0.083762124903628	9.34064565620921e-05	9.43592716678869e-05	37	37	37	4.3988403898802
INPP5B	1	37860697	37947057	ENSG00000204084.12	4.09261691196932	0.0307284740438594	4.2653206917987e-05	0.43261579474941	0.652935986651546	4.5384679165298e-42	1.4201305418166e-39	31	32	32	4.37004831046535
CCS	11	66592821	66606019	ENSG00000173992.8	4.08032077977857	0.0511540354767289	4.49735934214595e-05	0.124485644776076	0.241638819864524	3.71523275071279e-12	1.07393283123568e-11	32	33	33	4.3470424106139
AC008014.1	12	46383679	46876159	ENSG00000257261.5	-4.07563789102978	-0.0622082042776654	4.58883801277925e-05	0.0922992744173993	0.194519024063629	8.04500186912624e-10	1.72520316909385e-09	14	14	14	4.33829727274722
C4A	6	31982024	32002681	ENSG00000244731.7	-4.05210510929603	-0.059284988357227	5.07588505412278e-05	0.198328598129839	0.144942868168114	1.71923410847687e-07	2.70107946833081e-07	154	162	162	4.29448822127501
RBM5-AS1	3	50099603	50100988	ENSG00000281691.1	4.0269293420611	0.0994058794849192	5.65100050196337e-05	0.0324871959385841	0.0385540743486711	0.00881021018300225	0.00566951166256463	11	11	11	4.24787465412487
AL049552.1	6	135301568	135307158	ENSG00000234084.1	-4.00169934231344	-0.0987573208429747	6.28891795370186e-05	0.0368479255049845	0.118208643374625	2.79436594633177e-06	3.63066084316769e-06	12	13	13	4.20142407111451
NTAN1	16	15037853	15056079	ENSG00000157045.8	-3.99459026290737	-0.139414034027463	6.48062290786654e-05	0.0177361095886631	0.0277365108504807	0.026725389445566	0.0149155167354212	4	4	4	4.18838324838134
MYLK2	20	31819308	31834689	ENSG00000101306.10	-3.95643679269203	-0.0457423046473265	7.60760052592636e-05	0.156818206242844	0.184153967754276	2.52731640291966e-09	5.10482043670272e-09	50	53	53	4.11875230021637
AL583810.2	14	104842663	104845916	ENSG00000258811.1	-3.9470951374009	-0.0486593366311488	7.91051290926798e-05	0.151393425746849	0.300365799556225	2.89501028792999e-15	1.25092300356723e-14	26	26	26	4.10179535639574
FADS2	11	61792980	61867354	ENSG00000134824.13	-3.94222849501566	-0.0297437807585911	8.072801197326e-05	0.327496189609535	0.511695212967916	4.82441580371889e-29	1.16872753826369e-27	10	10	10	4.0929757424215
WDPCP	2	63121383	63827843	ENSG00000143951.15	3.93909967881936	0.0839472366766233	8.1787947254237e-05	0.0478920178954732	0.044606254700354	0.00477470298403208	0.00330116173325372	115	115	115	4.08731069176445
RBM6	3	49940007	50100045	ENSG00000004534.14	-3.92278590370811	-0.0278388931655881	8.75309282818486e-05	0.40360747243955	0.465281704199129	1.42596210280224e-25	2.08341172653509e-24	59	60	60	4.05783846573396
CYSTM1	5	140174642	140282052	ENSG00000120306.9	-3.90979936450028	-0.0766859484911811	9.23728130061837e-05	0.0570664128233492	0.031164961790496	0.0187477267961171	0.0110011161476727	54	54	54	4.03445583071446
CCDC134	22	41800679	41826299	ENSG00000100147.13	3.9075800335523	0.125034894297943	9.32251656390558e-05	0.019358751958481	0.0232589303605207	0.0427144253720474	0.0221562489169716	26	26	26	4.03046683632746
DDX5	17	64499616	64508199	ENSG00000108654.13	3.90305379210153	0.0661412062399284	9.49865813908661e-05	0.0786342770877727	0.114160157378417	4.23941029755643e-06	5.35631935443103e-06	16	25	25	4.02233774249549
FDXACB1	11	111874056	111881243	ENSG00000255561.6	3.89514485885012	0.0740220995490112	9.81400597359071e-05	0.0593253967941644	0.103660564370153	1.24228481405028e-05	1.45680053661134e-05	31	31	31	4.00815368200859
LINC01127	2	101962056	101987167	ENSG00000281162.2	-3.88809603054944	-0.0645070456069268	0.000101033655017123	0.0842574356329238	0.164404255008334	2.1618381328973e-08	3.81104269069227e-08	27	27	27	3.99553393558788
PTPA	9	129110950	129148946	ENSG00000119383.19	3.82751936146893	0.0593450034377695	0.00012944120506402	0.101732095996581	0.222945591030512	3.25109650306279e-11	8.37283592799401e-11	22	22	22	3.88792745254409
AC079906.1	12	46970504	46972155	ENSG00000274723.1	-3.81015543926958	-0.132493858194714	0.00013887944613633	0.0182359671581317	0.0523458378243827	0.00219094671596064	0.00164602265305881	6	6	6	3.85736202416942
SKOR1	15	67819704	67834561	ENSG00000188779.10	3.77976907028729	0.0503457228368279	0.000156973878805354	0.137537031575678	0.111957361315457	5.31573001100903e-06	6.60931142303131e-06	91	91	91	3.80417261023099
AFF3	2	99545419	100142739	ENSG00000144218.18	3.73241255968361	0.120948337155601	0.000189654542006181	0.0218495872402586	0.0619110536852098	0.000839139914652631	0.000695119862739961	12	12	12	3.72203675198782
RERE	1	8352397	8817643	ENSG00000142599.17	3.70172495512337	0.0469375852388418	0.000214138680444699	0.137932847446975	0.108259801178423	7.76483066079968e-06	9.38814388473914e-06	48	48	48	3.66930487784147
DCAKD	17	45023340	45061109	ENSG00000172992.11	-3.687429818542	-0.0434881997809692	0.000226530542590175	0.14149275780315	0.163058017886248	2.49847035962403e-08	4.36757295988465e-08	42	42	42	3.64487323478083
AC017002.3	2	111491273	111570974	ENSG00000240350.2	3.68255306437936	0.215084372435643	0.000230909783047215	0.00493660529064203	0.0228454475963052	0.0446235013745441	0.0229971872404814	4	4	4	3.63655766676486
PARK7	1	7954291	7985505	ENSG00000116288.12	-3.68018480683332	-0.0560721934690094	0.000233064981291101	0.0794406708409582	0.0258281100660198	0.0326073328264319	0.017667792326624	67	68	68	3.63252297561944
NUP210L	1	153992685	154155116	ENSG00000143552.9	3.67613864784203	0.0492039561837684	0.000236790863507667	0.118652964279583	0.255337912541756	7.34160582779068e-13	2.33421797894862e-12	11	11	11	3.62563505872595
RIC1	9	5629025	5776557	ENSG00000107036.11	3.67471704792723	0.102606795955364	0.000238113150734966	0.0254442116302214	0.0395709906755911	0.00794614924558856	0.00518275563273938	22	22	22	3.62321661831242
ZNF322	6	26634383	26659752	ENSG00000181315.10	3.66063493890379	0.0422624059709816	0.00025159101076397	0.230397282082912	0.37690941180499	1.02552110451033e-19	7.27929255824857e-19	63	64	64	3.59930488010017
CEP170B	14	104865280	104896770	ENSG00000099814.15	3.65087749864427	0.110815479828543	0.000261345877448355	0.024240021373665	0.0158873851749542	0.0945806182666307	0.0430527690075506	21	23	23	3.58278434620925
PPP2R1B	11	111726908	111766427	ENSG00000137713.15	-3.64992765977225	-0.0866396504110969	0.000262314172897085	0.0357304152217641	0.0487815472957583	0.00313505681064801	0.00226731037505147	24	24	24	3.58117824374167
FLG-AS1	1	152168125	152445456	ENSG00000237975.6	-3.63948215335232	-0.0289504681857163	0.00027318686920253	0.303996363130571	0.475865655289242	2.45259206435377e-26	4.03915682707326e-25	37	38	38	3.56354017896536
AC092910.3	3	120094895	120136783	ENSG00000242622.1	-3.63797566626312	-0.214556856957672	0.000274789379849505	0.01478387676223	0.0308307459210666	0.0194043000136104	0.0113438454944275	10	10	10	3.56100005604438
AC008035.1	12	46537502	46652550	ENSG00000272369.1	-3.61844978620946	-0.114090435934893	0.000296372987545771	0.021975162324438	0.0413469217106299	0.00663745963208993	0.00441585832834656	5	5	5	3.52816138198291
AC005840.2	12	6393905	6396148	ENSG00000256433.2	3.6024869564592	0.0620483907539407	0.000315187220450627	0.074578869449765	0.115760778056353	3.59587341136506e-06	4.59571244591688e-06	32	32	32	3.50143139968594
GDPD3	16	30104810	30113856	ENSG00000102886.14	-3.60125958685105	-0.0364440513227886	0.000316679183140775	0.236552311419823	0.225110770567432	2.53510025735831e-11	6.62889200042861e-11	65	67	67	3.4993804839733
ZNF646	16	31074422	31084196	ENSG00000167395.10	3.59932057946295	0.0633995298626159	0.000319049675417666	0.089069919831496	0.0558837019743314	0.00153596665817899	0.00119433133555134	40	40	40	3.49614169286697
AP1S3	2	223751686	223838027	ENSG00000152056.16	3.59516446616118	0.0710860609890359	0.000324186709935924	0.0551076743666542	0.0898723004087493	5.03957510532347e-05	5.34100535724708e-05	43	43	43	3.48920479306492
IL4R	16	27313668	27364778	ENSG00000077238.13	-3.58968691369149	-0.0651046205953743	0.00033107536601869	0.0641353684578652	0.0640774171200372	0.000675288245835388	0.000571221163330939	64	64	64	3.4800731321448
POLI	18	54269404	54321266	ENSG00000101751.10	3.58768672391488	0.0273013601519345	0.000333624800159877	0.418290640442778	0.500641512833231	3.45709314538602e-28	7.01680805583241e-27	72	73	73	3.47674167334528
OVOL1	11	65787022	65797219	ENSG00000172818.9	-3.56064631588912	-0.0953045091839696	0.00036994310205069	0.0274017006242196	0.0201110243698138	0.0597188878198886	0.0293545512074824	22	22	22	3.43186506611024
LINC01270	20	50292720	50314922	ENSG00000203999.8	3.55651488910034	0.0429393920601146	0.000375807190722537	0.146952359106628	0.247360587887492	1.89374488307575e-12	5.72532468292405e-12	30	30	30	3.42503491433331
ERBB2	17	39687914	39730426	ENSG00000141736.13	3.55211995747258	0.138696587034527	0.000382140602588116	0.0177488243714554	0.0259864517450161	0.0320719994664874	0.0174179445966988	12	12	12	3.41777681590187
FAM117B	2	202635188	202769757	ENSG00000138439.11	3.54704043210788	0.0497593725519231	0.000389584796902965	0.103785900746348	0.177416867850127	5.28220813693656e-09	1.01766283586615e-08	26	26	26	3.40939799930363
SPDEF	6	34537802	34556333	ENSG00000124664.10	3.53325458985629	0.0809696491338467	0.000410476982404718	0.0383289381578502	0.037535405155068	0.009771369314437	0.00622086681957704	60	60	60	3.38671119102904
HMGN4	6	26538405	26546254	ENSG00000182952.4	-3.52391328179321	-0.0604516018959664	0.000425223390812146	0.0913691178404745	0.187747704790713	1.70188883636142e-09	3.50930801033483e-09	36	36	36	3.37138285369428
CREB3L4	1	153967534	153974363	ENSG00000143578.15	3.50536438959492	0.0767387012322798	0.000455982730069096	0.0403857596545844	0.0766039563239664	0.00019203501244296	0.000182273855075251	16	16	16	3.34105160553233
C19orf54	19	40740856	40751553	ENSG00000188493.14	-3.50144386346825	-0.0469998409903633	0.000462744446518157	0.123685731178139	0.0814884782860133	0.000117461622595454	0.000116159743048643	60	62	62	3.33465878459233
STX4	16	31032889	31042975	ENSG00000103496.14	3.50054312494996	0.0629167367324057	0.000464311107054977	0.0656246781934453	0.0848517140814328	8.36851463331668e-05	8.52960662205745e-05	50	50	50	3.33319092719967
STMN3	20	63639705	63657682	ENSG00000197457.9	3.49065942198814	0.108840912961687	0.000481830049048739	0.0196457331010574	0.0368711409289234	0.0104547923667242	0.0066066759949614	9	9	9	3.31710611897214
LILRB3	19	54216278	54223506	ENSG00000204577.11	-3.46967071043299	-0.116524098362844	0.000521096801717514	0.0224082869835226	0.0628360969234835	0.000764802484280453	0.000639877273646731	7	7	7	3.28308159234983
ZNF683	1	26361634	26374522	ENSG00000176083.17	-3.46910332679918	-0.0664561946221166	0.000522198575411956	0.0721549517831003	0.0523131600038938	0.00219815033099112	0.00165077403808903	66	66	66	3.28216431729203
NMT1	17	45051610	45109016	ENSG00000136448.11	3.46368548769582	0.0624856700468184	0.000532829097996135	0.0581788182123545	0.08289603721415	0.000101929060110935	0.000102445148432418	35	35	35	3.2734120662062
AP002748.3	11	66473490	66480233	ENSG00000255517.6	3.45994025069523	0.073085795521092	0.000540295259967949	0.0486245152173328	0.0545723237639688	0.00175201957998048	0.00134423510950777	59	59	59	3.26736884252705
WDR55	5	140664676	140674124	ENSG00000120314.18	-3.45855229950624	-0.0419699700922314	0.000543086821437302	0.145917803565125	0.0585836239036966	0.00117152802207281	0.00093396804605296	111	112	112	3.26513073568371
BOLA2	16	29443056	29454964	ENSG00000183336.8	-3.45078326690476	-0.0378846947664558	0.000558962246692154	0.227078527201782	0.153153993962155	7.20233271920343e-08	1.18303392326761e-07	88	96	96	3.25261752414751
PIP4K2A	10	22534849	22714555	ENSG00000150867.13	-3.44621836023319	-0.099328441764323	0.000568490796382554	0.0262859750794431	0.0386458235008526	0.00872849040031958	0.00562367014736291	19	19	19	3.24527656195712
FLG	1	152302175	152325203	ENSG00000143631.10	-3.44564605097332	-0.0738734321460756	0.000569696018551282	0.0417546442051158	0.0896705948772507	5.14344246671956e-05	5.44033668002257e-05	22	22	22	3.24435681569735
TMIGD3	1	111483348	111563962	ENSG00000121933.18	-3.39937944211972	-0.51752771171096	0.000675389472381856	0.000980350167032222	0.019258784239805	0.0654550538106576	0.0316602137091771	2	2	2	3.17044571320327
CCZ1	7	5898725	5926550	ENSG00000122674.11	3.39720416681201	0.0253883980245714	0.000680781533166636	0.386793782334234	0.54878176909798	4.64447717057608e-32	1.91644201785372e-30	91	102	102	3.16699223340614
CDHR4	3	49790732	49799835	ENSG00000187492.8	3.38634687685638	1.5520508386034	0.000708297918652429	0.00011980005460903	0.0882862142179107	5.91612532836805e-05	6.18273158210373e-05	39	39	39	3.14978403438274
AL645939.4	6	29751965	29752207	ENSG00000272236.1	-3.38122982783933	-0.142793378499515	0.000721621579018843	0.0293234597820944	0.0614013332655965	0.000883145934341909	0.000728181584690566	19	27	27	3.14169048834211
LINC01271	20	50310711	50321342	ENSG00000233077.1	3.37443876999327	0.0502635169369762	0.000739663687362866	0.0850028882792148	0.119302697385039	2.49611722988416e-06	3.26689122096744e-06	64	64	64	3.13096570178618
PLGRKT	9	5357973	5437878	ENSG00000107020.9	3.37301387759447	0.0548550509706049	0.000743502052198841	0.0883068014032689	0.103998398002515	1.20019628277862e-05	1.41008648691766e-05	26	27	27	3.12871782840981
AP4M1	7	100101549	100110345	ENSG00000221838.9	3.36557093276055	0.0649285107212873	0.000763854246760935	0.0615811867337015	0.164094120996473	2.23516613502476e-08	3.93476860338793e-08	18	18	18	3.11698950250582
PDCD1LG2	9	5510570	5571254	ENSG00000197646.7	3.3611316048301	0.0548414953258281	0.00077623829873181	0.0758245638043021	0.0604887487062536	0.000967778442342063	0.000788955038703012	50	53	53	3.11000493346207
LINC01238	2	241970683	241977276	ENSG00000237940.3	-3.34542437735666	-0.0384201150315964	0.000821567595305621	0.214689502936132	0.183535435093153	2.70488834508766e-09	5.44591364411363e-09	108	108	108	3.08535669874074
MAP3K3	17	63622415	63696303	ENSG00000198909.7	-3.34046145526161	-0.0406493505213483	0.00083639289851736	0.14383330666912	0.328755175856189	7.38878194720723e-17	3.83737990378182e-16	15	16	16	3.07758966326209
TXNDC11	16	11679080	11742878	ENSG00000153066.12	-3.3260657998587	-0.113267950994879	0.000880811328573434	0.0198925802415721	0.0172950789520486	0.0810150739167389	0.0377612723315944	18	18	18	3.05511710831277
AL158151.4	9	129170434	129170940	ENSG00000268707.1	-3.31532915163366	-0.0346480970779104	0.000915352748491466	0.231259638077011	0.330098351455308	6.18870382416107e-17	3.24553966089973e-16	60	60	60	3.03841151008555
ACTN3	11	66546395	66563329	ENSG00000248746.5	-3.29996099657598	-0.0611016879597784	0.00096698266558897	0.056441046375732	0.0678910230271614	0.000460650246221949	0.000405557573658934	32	33	33	3.01458131113575
SH3D19	4	151102751	151325632	ENSG00000109686.17	3.2901893225782	0.0616895630283593	0.00100119994570444	0.0672731023311821	0.0346194728237252	0.0131544233844882	0.0080840845965678	92	92	92	2.99947918261581
KAT8	16	31115754	31131393	ENSG00000103510.19	3.28781852730565	0.050699602410957	0.00100966899512433	0.0931439827825042	0.110693974409686	6.05123037100084e-06	7.47183909299375e-06	48	49	49	2.99582097983334
CPNE1	20	35626031	35664956	ENSG00000214078.12	-3.28016428325637	-0.0251911109462746	0.0010374665568315	0.444318292846487	0.620216636735375	1.23433623716624e-38	1.36318502308029e-36	48	48	48	2.98402589405455
NIPAL4	5	157460019	157474717	ENSG00000172548.14	-3.27946671953807	-0.0985619875654648	0.00104003476346026	0.0250502595684398	0.0732096247990667	0.000270096236831256	0.000248880668285945	11	11	11	2.98295214404099
SP140	2	230203110	230313215	ENSG00000079263.18	3.27576437304156	0.0759441809070157	0.00105376436863609	0.035358760996016	0.0337177734433867	0.0144255379341747	0.008760583122006	21	21	21	2.97725649049121
ADAM19	5	157395534	157575775	ENSG00000135074.15	3.26457945159563	0.0298035989110049	0.00109626712206054	0.228470716611939	0.218687312948923	5.29295708390732e-11	1.32585790965099e-10	136	136	136	2.96008361053962
AF001548.2	16	15726674	15732993	ENSG00000263335.1	-3.2533533150852	-0.0222450111938725	0.00114051591877868	0.486354161578637	0.510462674401768	6.02219307037886e-29	1.4133018782857e-27	74	85	85	2.94289864866923
CEP83	12	94306449	94459988	ENSG00000173588.14	-3.25238795197759	-0.10536239083398	0.00114439706158518	0.0168157884799934	0.0240520334314837	0.0392868574517181	0.0206695888680444	51	51	51	2.94142326598298
CPXM1	20	2794069	2800637	ENSG00000088882.7	-3.24845819688683	-0.0320151059417737	0.00116032256967027	0.230303871985095	0.394735205565216	7.91017938438495e-21	6.47103711649885e-20	31	31	31	2.93542126012353
AC131097.3	2	241808312	241812016	ENSG00000224272.2	-3.23755706478181	-0.0468118343324275	0.00120557826151461	0.0984735485710384	0.0957051717094214	2.79091689497708e-05	3.08406678578609e-05	60	60	60	2.91880459164014
PLA2G15	16	68245304	68261062	ENSG00000103066.12	3.23591113978721	0.104636171953405	0.00121255124865828	0.0217172891818555	0.02892519511774	0.0236251689347826	0.0134348824040303	12	12	12	2.91629989681713
CRAT	9	129094810	129111189	ENSG00000095321.16	3.23324305249174	0.0364828241979498	0.00122393382829419	0.196735769571102	0.227513477512495	1.92212990193665e-11	5.11874937736997e-11	51	51	51	2.91224206158877
CCZ1B	7	6794134	6826770	ENSG00000146574.15	-3.22062642636451	-0.0231959370846701	0.0012791076131785	0.404713444516196	0.570404887761638	6.20256861467881e-34	3.42501839675767e-32	81	90	90	2.89309291615968
WNT11	11	76186325	76210736	ENSG00000085741.12	-3.21899406843722	-0.0394886886831237	0.00128641146241881	0.147434262447276	0.243681421977041	2.92244085435074e-12	8.55301666251902e-12	29	29	29	2.89062009884822
SYNJ2BP	14	70366496	70417061	ENSG00000213463.4	3.218986983373	0.0652465918785759	0.00128644324768517	0.0503477211026425	0.11298524064219	4.78337029428601e-06	5.99904956466255e-06	9	9	9	2.89060936822613
STX19	3	94014369	94028610	ENSG00000178750.2	3.21389221345036	0.0599823456558539	0.00130948819861313	0.060482323353211	0.0652465226825654	0.000600579735307964	0.00051422853998197	32	42	42	2.88289841117559
STIM2	4	26857678	27025381	ENSG00000109689.15	3.20468140519241	0.0502813405005495	0.00135212055447699	0.0904051790904543	0.129567351946527	8.61418278185014e-07	1.21782884395795e-06	29	29	29	2.86898458516211
LINC00638	14	104821201	104823718	ENSG00000258701.1	-3.20438114029786	-0.0304282551870703	0.00135353164582415	0.262510299181284	0.36779328997385	3.69869942646909e-19	2.49341224981002e-18	28	29	29	2.8685315858882
AC006449.6	17	38702452	38704747	ENSG00000277969.1	3.18675954045017	0.09693247697067	0.0014387633619024	0.0382272781056523	0.0214821102100278	0.0515746289756219	0.0260258577561627	23	23	23	2.84201063001825
PDLIM1	10	95237572	95291024	ENSG00000107438.8	3.17834979731833	0.0407545005079973	0.00148115938855186	0.14988855817682	0.0909133145333591	4.53577624371176e-05	4.84123351223677e-05	131	132	132	2.82939820424454
LAMTOR4	7	100148907	100155944	ENSG00000188186.10	3.16851991743939	0.179218927996973	0.00153217250386489	0.00853839109591099	0.0164415384194203	0.0889695785139127	0.0409353397531747	7	7	7	2.81469233570924
MLX	17	42567068	42573239	ENSG00000108788.11	-3.16457342888693	-0.09424944469287	0.00155310467108522	0.0289487541987027	0.0442267665879274	0.00496112584575925	0.00341746681133514	40	41	41	2.80879927412149
LINC01597	20	30278906	30288479	ENSG00000205611.4	-3.16442922875597	-0.131910529038478	0.00155387447185214	0.0107506835063493	0.079579023850604	0.000142363763920345	0.000138488082157378	4	28	28	2.80858406815022
LINC01727	20	21569976	21619674	ENSG00000279082.3	-3.15092021059848	-0.114938794779693	0.00162756946011959	0.0144341637014744	0.02384078212974	0.040170893841921	0.0210550444269978	6	6	6	2.78846046788853
RHOT1	17	32142454	32253374	ENSG00000126858.16	3.14802516145718	0.0949572514020842	0.0016437754355265	0.0239048085414983	0.0819934195541018	0.000111635664701919	0.000111218509137429	26	27	27	2.78415751390862
AL022322.1	22	38090127	38091559	ENSG00000272720.1	-3.14529223274576	-0.0433767594190761	0.00165921000926036	0.112030862720066	0.113704778810937	4.44254142483513e-06	5.59965443718613e-06	46	46	46	2.78009864104578
AC103746.1	15	96342953	96345651	ENSG00000275322.1	3.14510349772363	0.114579331456318	0.00166028082195391	0.0164926568357064	0.030881971576586	0.0193021591709672	0.0112911651831302	11	11	11	2.77981844864054
MIR6891	6	31355224	31355316	ENSG00000277402.1	-3.1413473925669	-0.0349846048843131	0.00168172425838752	0.336635329053591	0.479052901073162	1.43358034528642e-26	2.43573484116602e-25	33	34	34	2.77424521120027
CNKSR1	1	26177403	26189886	ENSG00000142675.17	-3.13207896639135	-0.0504409805780395	0.00173573183624513	0.0861409891571393	0.105608698314205	1.01824948293367e-05	1.2110995989792e-05	33	34	34	2.76051737076954
AL031058.1	6	7540451	7541338	ENSG00000261189.1	3.12653757024475	0.035366240766177	0.00176877902617929	0.181609881887001	0.1508344309954	9.21544584526712e-08	1.49862392750799e-07	80	80	80	2.75232642017414
TMEM182	2	102736905	103019900	ENSG00000170417.15	-3.12574404877883	-0.53897924941203	0.00177355840836776	0.000902078782098196	0.0293778112493428	0.0225440999147721	0.0129218752839525	4	4	4	2.75115450439299
AC008105.1	17	45238028	45241734	ENSG00000233175.2	3.12023414524508	0.0796797137058968	0.00180707336024869	0.0350095095685686	0.0480235119045462	0.00338358778659927	0.00242834259251773	18	18	18	2.74302421639065
ELP2	18	36129444	36180556	ENSG00000134759.13	-3.11714197188675	-0.0538905224256031	0.00182613606881324	0.0721482668755531	0.131775760694771	6.84350973648127e-07	9.84281274883374e-07	27	27	27	2.73846686550211
NPIPA1	16	14922802	14952060	ENSG00000183426.16	-3.1027138775669	-0.0275396947985832	0.0019175493331425	0.283099436942481	0.363921467943951	6.34304201184425e-19	4.14940608474068e-18	102	118	118	2.71725345406166
AL359643.2	6	5031756	5054423	ENSG00000271978.1	3.10178351402283	1.5328962348029	0.00192358575175098	0.000100833408644002	0.0439621431900954	0.00509545000149161	0.00350164486292916	1	1	1	2.71588844846184
CREG1	1	167529677	167553767	ENSG00000143162.7	3.10128764056558	0.080669743274017	0.00192681021994223	0.0291262240785674	0.0192114383158057	0.0657903350027704	0.0317937183770013	34	34	34	2.71516105882182
EFEMP2	11	65866441	65873592	ENSG00000172638.12	-3.09765226905809	-0.0785551364823514	0.00195060159146757	0.0334768994589199	0.0324868249089838	0.0163657306417147	0.00978378385384996	16	16	16	2.70983142578551
LEMD2	6	33771202	33789136	ENSG00000161904.11	3.08593503311899	0.0274147953108183	0.00202913152047901	0.37378290143635	0.12907343059752	9.06857294775379e-07	1.27630176425995e-06	142	143	143	2.69268980276106
RNF123	3	49689499	49721529	ENSG00000164068.15	3.0816229486791	0.0603250788309678	0.00205875435507054	0.0587818637586272	0.0593230764792036	0.00108778865531006	0.000874824415460663	87	87	87	2.68639546911856
LINC01374	10	89853906	89914948	ENSG00000280560.1	3.07401717331871	0.0459017848033136	0.00211197274752481	0.0887224223503018	0.0977937190971131	2.25753172178718e-05	2.53342568263355e-05	76	76	76	2.67531169015146
CALML4	15	68190705	68206110	ENSG00000129007.14	3.06973502047678	0.0635877063374867	0.00214248764109733	0.0502537351256564	0.133789090797657	5.54629852981074e-07	8.09387433833341e-07	9	9	9	2.6690816746177
EPOP	17	38671703	38675421	ENSG00000273604.1	3.06549874160158	0.103561073700302	0.00217307291997708	0.0183162071468593	0.0589194135006791	0.00113273014328639	0.000906825148245737	4	4	4	2.66292570018094
AL022344.2	10	42751178	42752145	ENSG00000259869.1	-3.06242764565805	-0.07659252485676	0.0021954954549658	0.0342436973344894	0.0278618219265766	0.0263797058952891	0.014759884346331	20	21	21	2.65846745761918
RAB13	1	153981617	153986358	ENSG00000143545.8	3.06125108903022	0.0738852631904108	0.00220414171026787	0.0412081550075318	0.0856429147016311	7.72636202757848e-05	7.92673267813204e-05	28	28	28	2.6567604869487
OTX1	2	63050057	63057836	ENSG00000115507.9	-3.06031027207308	-0.0555451494722283	0.0022110780094271	0.0526756076374512	0.0417039812166074	0.00640188024471019	0.00428341474653801	35	35	35	2.65539593473197
UNC50	2	98608579	98618515	ENSG00000115446.11	-3.05744564008745	-0.0965512802982868	0.00223232126581833	0.021309152749712	0.0200895572624919	0.0598566696774083	0.0294107270343782	12	12	12	2.65124330349261
NDUFA2	5	140638740	140647785	ENSG00000131495.8	3.0431809250655	0.0724313945982742	0.0023409154419174	0.0343467316927142	0.103156533511757	1.30781883659129e-05	1.53030541546128e-05	12	12	12	2.63061427351906
RCAN3	1	24502351	24541040	ENSG00000117602.11	-3.04253343256414	-0.052815283573334	0.00234595755924668	0.0698981595252988	0.0209389388071283	0.0546519010061118	0.0272708712327317	65	67	67	2.62967984897739
UBA7	3	49805207	49813946	ENSG00000182179.12	-3.03561775220635	-0.0426312206733287	0.00240043471534069	0.0965647301641697	0.204837871366883	2.54045282355921e-10	5.84151093075173e-10	57	57	57	2.6197101010478
NPIPA5	16	15363624	15381047	ENSG00000183793.13	3.03107435565359	0.0297939541295383	0.00243685229844931	0.228126790265973	0.34089131041691	1.47099400627597e-17	8.33505305450587e-17	32	36	36	2.61317079330702
DTWD2	5	118837322	118988545	ENSG00000169570.9	3.01985645294189	1.59068884194411	0.00252894513669272	9.05378060831922e-05	0.0468778800600362	0.00379734446712474	0.00268829375721665	1	1	1	2.59706059220169
AC004466.3	12	47788426	47788971	ENSG00000276691.1	-3.01626508408522	-0.0296228320703339	0.00255909427401126	0.172096175746821	0.303229519554353	2.01279476885679e-15	8.944231474133e-15	25	25	25	2.59191371492222
ATG2A	11	64894546	64917248	ENSG00000110046.12	3.00779841359314	1.4057599934078	0.00263147628099564	8.14403388119692e-05	0.0203997328138377	0.0578979977028182	0.0286096368611952	4	4	4	2.57980054017421
CDC6	17	40287633	40304657	ENSG00000094804.9	-3.00647617436071	-0.0676999717405133	0.00264294764504603	0.0417732991153709	0.0310106007584443	0.0190480990981673	0.0111581926737354	42	42	42	2.5779114398546
TNFRSF14-AS1	1	2549920	2557031	ENSG00000238164.6	2.99922342241585	0.0601210478133125	0.0027066874352446	0.0498173922507059	0.0977020346261481	2.278662562724e-05	2.55332344676472e-05	19	19	19	2.56756189309763
PLCL1	2	197804702	198572581	ENSG00000115896.15	2.99897703211948	0.0953104071705507	0.00270887726637231	0.0185517898372046	0.0480244577497455	0.00338326564322124	0.00242834259251773	14	14	14	2.56721067150605
AL391069.2	1	151280024	151281929	ENSG00000232671.5	-2.99042207457021	-0.0565489996453413	0.00278592201952794	0.0596061370038811	0.0184491300588484	0.071446613757517	0.0340538263856957	50	50	50	2.55503104403649
NPIPB12	16	29483642	29505999	ENSG00000169203.16	2.98390546537972	0.0472680041066834	0.00284594685668618	0.0901488855520651	0.186483619784194	1.9561955940526e-09	4.0050983859172e-09	24	24	24	2.54577321390157
EIF5A	17	7306999	7312463	ENSG00000132507.17	2.97889079241647	0.0491128025282387	0.0028929386510338	0.0778483559957415	0.172026963667264	9.49104531662934e-09	1.76077467360047e-08	15	15	15	2.53866077609968
LINC00654	20	5496067	5504613	ENSG00000205181.5	2.97190056935526	0.0397346933221054	0.00295962515899044	0.105681410753766	0.177457210536745	5.25902441585968e-09	1.0137164138712e-08	23	23	23	2.52876328951217
PIGW	17	36535020	36539310	ENSG00000277161.1	-2.96909403800964	-1.48550234034836	0.00298679177054052	8.8976341942214e-05	0.0273053574630688	0.0279508292816837	0.0154980833482519	1	1	1	2.52479505394676
RNPS1	16	2253116	2268412	ENSG00000205937.11	-2.96670476170679	-0.0727423082711622	0.00301009851726727	0.0297484651376151	0.0793366966563055	0.000145878808643432	0.000141613933646879	8	8	8	2.5214192901851
AMIGO1	1	109504175	109509738	ENSG00000181754.6	2.96498544002991	0.0351465330521514	0.00302697255386389	0.141259947296404	0.248931008774194	1.57264858972114e-12	4.80876514393034e-12	19	20	20	2.51899151685628
A3GALT2	1	33306766	33321098	ENSG00000184389.9	-2.96335131151872	-0.0279822815811485	0.00304309040387654	0.265739042609571	0.262617892474566	3.06621177071354e-13	1.02341049907369e-12	84	84	84	2.51668514546585
FKRP	19	46746046	46776988	ENSG00000181027.10	2.96145897509269	0.0346078055736618	0.00306185281086881	0.138750208841437	0.252519892691718	1.02715546675915e-12	3.20339091073573e-12	22	23	23	2.51401569050383
ZSCAN9	6	28224886	28233482	ENSG00000137185.11	2.96027352737665	0.0551377804162678	0.00307366013968661	0.108153803945543	0.0778753411988697	0.000168986079046018	0.00016199350479816	50	50	50	2.51234415492951
ATG10	5	81972025	82276857	ENSG00000152348.15	-2.95851609331655	-0.0311219777385645	0.00309124100175301	0.169150978288332	0.351520899376122	3.49388115964206e-18	2.11600496973472e-17	40	42	42	2.50986713481009
VPS8	3	184812143	185052614	ENSG00000156931.15	2.93385040261066	0.0510875577779683	0.00334785524844218	0.079463195923787	0.15352405407722	6.92426065518388e-08	1.14085204915613e-07	29	29	29	2.47523332790752
CEP95	17	64506588	64542461	ENSG00000258890.6	-2.92711046357287	-0.0552331168275353	0.00342127341338841	0.0669619390336248	0.0789202150933123	0.000152123164883159	0.000147219002441361	26	28	28	2.46581221748957
AFDN	6	167826922	167972023	ENSG00000130396.20	-2.92603460059184	-0.0382320532467247	0.00343312751589775	0.122639422892686	0.0887078483578736	5.66930151979916e-05	5.9446388908399e-05	95	96	96	2.46431006537056
SLC7A10	19	33208664	33225850	ENSG00000130876.11	2.91388230194337	0.0365048487566687	0.00356964461821633	0.148756164935573	0.0678845429739546	0.000460949811006301	0.0004056950448368	84	84	84	2.44737501863015
SARS2	19	38915266	38930896	ENSG00000104835.14	-2.90570649636456	-0.0302674365505957	0.00366424980032218	0.200833115251997	0.290628455758417	9.8579875427436e-15	4.02346920507717e-14	31	31	31	2.43601492714297
HYAL1	3	50299889	50312381	ENSG00000114378.16	-2.9043697200696	-0.0586485896529872	0.0036799331911076	0.0511670654500808	0.113453736248364	4.55862493284702e-06	5.73442358727604e-06	31	31	31	2.43416006583645
MFSD13A	10	102461395	102477045	ENSG00000138111.14	2.90307374735304	0.0253602728526508	0.00369519610624144	0.28848731237815	0.397597607629523	5.20621189497703e-21	4.37335327837286e-20	84	84	84	2.43236250839269
AF001548.1	16	15741151	15741791	ENSG00000263065.1	-2.90231115971078	-0.0945767511945313	0.00370420411938	0.0213272168925615	0.0246507767076395	0.0368894013593643	0.0196366046409878	8	8	8	2.43130508962567
NUDT13	10	73110375	73131828	ENSG00000166321.13	-2.89833968178083	-0.0258912092022719	0.00375144045052853	0.260119104965785	0.363933322406404	6.33260654209814e-19	4.14940608474068e-18	242	242	242	2.42580194304618
THOC5	22	29505879	29555216	ENSG00000100296.13	2.89669792595241	0.0375680623651687	0.00377112676000547	0.132200993996034	0.319697073646738	2.41997705590937e-16	1.20355111835783e-15	30	31	31	2.42352886927943
FARP2	2	241356243	241494841	ENSG00000006607.13	2.88332423166873	0.0435598529786366	0.00393502182286954	0.09528282446032	0.19764694564497	5.68050035322957e-10	1.24444588965404e-09	26	26	26	2.40505285478508
IFNGR1	6	137197484	137219449	ENSG00000027697.13	2.87360377879316	0.0693469096642311	0.00405817726366668	0.0478906157236759	0.0194466264505034	0.0641425507923353	0.0311497542985603	50	50	50	2.39166898663957
HCG15	6	28986203	28987484	ENSG00000227214.2	2.87223029136658	1.52580805209648	0.00407585827793162	8.26706005199558e-05	0.0742875647833216	0.000242376746223502	0.000225720327419404	1	1	1	2.38978092529915
PFN2	3	149964904	150050788	ENSG00000070087.13	-2.8637176038151	-0.102164395716373	0.00418701111490464	0.0170411389035992	0.0715263772536342	0.000319835255693072	0.000290015592551794	3	3	3	2.37809588622237
FAM213A	10	80407829	80437115	ENSG00000122378.13	-2.85545728112306	-0.0590903151316259	0.00429749037527567	0.0486780531870521	0.0687735868649992	0.000421614457562396	0.000374793309225381	46	46	46	2.3667850872923
AC245297.2	1	149264252	149264816	ENSG00000272755.1	2.85397609719737	1.59880140863012	0.00431757797328102	7.67853240288284e-05	0.226925039029135	2.05709984971978e-11	5.45721587159916e-11	3	38	38	2.36475981055033
LINC01444	18	14969001	14970468	ENSG00000264301.1	-2.85017408116044	-0.0796712756035371	0.00436953066491956	0.0277457019858515	0.0380954118995958	0.00923051444926296	0.00591868303120678	34	37	37	2.35956520847168
B3GAT3	11	62615296	62622175	ENSG00000149541.9	-2.84394293172131	-0.0772041582492105	0.00445590280481183	0.0316199647731793	0.0289384455666227	0.0235927758371121	0.0134225598709147	10	10	10	2.35106429085817
COPRS	17	31851864	31859337	ENSG00000172301.10	2.83719259597192	0.0999666203821982	0.00455121492492743	0.0211659084293477	0.0187202364006712	0.0693780919005754	0.0332070003986628	24	24	24	2.34187265504381
TIPARP-AS1	3	156671862	156674378	ENSG00000243926.1	2.83535235997937	0.0643877966830536	0.00457751674012924	0.0359722485534846	0.0274101966438831	0.0276476224033942	0.0153587284344655	19	19	19	2.33937005879416
LCLAT1	2	30447226	30644225	ENSG00000172954.13	-2.83496610691176	-0.0430934092253921	0.00458305476281889	0.0748339820510921	0.124150053490163	1.51202622212792e-06	2.04522034916257e-06	29	29	29	2.33884495334916
RPL36AL	14	49618519	49620685	ENSG00000165502.6	-2.82924609737846	-0.0325879990034825	0.00466578055937611	0.160371879766105	0.313241792791469	5.58437088431204e-16	2.65428410794876e-15	24	24	24	2.33107569076583
PANX1	11	94128928	94181972	ENSG00000110218.8	-2.8249630369097	-0.072243423314688	0.00472860706014249	0.0312910938539707	0.0838318082468806	9.2752410060701e-05	9.37237683032557e-05	13	13	13	2.32526677367797
LINC002481	4	6687448	6690519	ENSG00000246526.2	2.80822600013951	0.0509014288978424	0.0049815253677796	0.0621755280033127	0.183526021393544	2.70768417779537e-09	5.44862114880743e-09	7	7	7	2.3026376537513
ADAM11	17	44759031	44781846	ENSG00000073670.13	-2.80762532792871	-0.0455930682305197	0.00499082555808511	0.0832158238196067	0.123709306179085	1.58266907096845e-06	2.13305580508574e-06	29	29	29	2.30182760955384
LNPK	2	175923892	176002839	ENSG00000144320.13	-2.80696837106716	-0.0365647842099238	0.0050010151757619	0.116118071937189	0.180494871450189	3.77424391797763e-09	7.42765695129959e-09	75	76	76	2.30094182756798
MRPS7	17	75261674	75266373	ENSG00000125445.10	2.80002806737791	0.0258506132009674	0.00510981634637332	0.298667479877888	0.418645324495771	2.26014416356374e-22	2.29990564604998e-21	31	31	31	2.29159470870873
LINC02516	4	124499942	124558434	ENSG00000261083.1	-2.79781915295927	-1.34958013432034	0.00514489103713613	0.000100929837658072	0.0221742813454953	0.0479141439090477	0.0244281864289902	2	2	2	2.28862381866085
BTN3A2	6	26365159	26378320	ENSG00000186470.13	2.79771781641452	0.0488619375634597	0.00514650533726683	0.0851795324467329	0.350695726043645	3.90955306275037e-18	2.34880703308762e-17	37	38	38	2.28848757249578
RAD9B	12	110501655	110532086	ENSG00000151164.18	2.78395634831627	0.055822169934292	0.00537002607668549	0.0490773360413834	0.11858749825799	2.6872854781717e-06	3.50244070007044e-06	28	28	28	2.27002360537435
TRAPPC12-AS1	2	3481242	3482409	ENSG00000225234.1	2.78390233698652	0.0447364128838002	0.00537092036343206	0.0847313312060365	0.10952794007696	6.81931585977289e-06	8.3543097202366e-06	23	23	23	2.26995128701724
RASSF2	20	4780023	4823645	ENSG00000101265.15	2.77988124095342	0.134382876560271	0.00543787812620377	0.00941690707610408	0.0259976913391676	0.0320343469118464	0.0174025299125943	4	4	4	2.2645705300531
IK	5	140647058	140662479	ENSG00000113141.17	-2.77793374038672	-0.0623085184122361	0.00547057725246072	0.0448703979949067	0.0354900698542417	0.0120352818552041	0.00747955549093535	60	60	60	2.2619668447212
RFTN1	3	16313574	16514026	ENSG00000131378.13	2.77534113723256	0.560981792711099	0.00551438324053163	0.000514231983183831	0.0239510320605007	0.0397069732766913	0.0208555539865269	2	2	2	2.25850305443185
APTR	7	77657660	77696265	ENSG00000214293.8	2.77500064343778	0.0575543885326924	0.00552015986116399	0.0493668535437702	0.0295730211567762	0.0220936417918501	0.0127082984837557	56	56	56	2.2580483451302
MAP2K5	15	67542709	67807123	ENSG00000137764.19	2.76951811291302	0.0725364950637964	0.00561392827298349	0.0339876799664641	0.0950692598915495	2.97693701463997e-05	3.27037708914696e-05	8	8	8	2.25073314048079
ZBTB25	14	64449106	64505213	ENSG00000089775.11	-2.76443999944798	-0.0554908128005999	0.00570205927413255	0.0543491976398338	0.0426387158703651	0.00582437888503218	0.00394623860920082	59	59	59	2.24396827241855
SMPD2	6	109440763	109443919	ENSG00000135587.8	2.76116318793251	0.0344621083900008	0.00575958897904346	0.133086630378086	0.156178894649424	5.21815799526124e-08	8.7550249147816e-08	65	65	65	2.23960850798347
CD200R1	3	112921209	112975122	ENSG00000163606.10	2.75765386540886	0.0394165220622695	0.0058217807454141	0.113286118303635	0.0836176238933126	9.47774074852055e-05	9.5666994236391e-05	58	58	58	2.2349441545911
HLA-G	6	29826967	29831125	ENSG00000204632.11	2.75731747916129	0.0558223999642201	0.00582777382324365	0.0870520010182863	0.0957850644184953	2.76837874601138e-05	3.06225408997063e-05	25	28	28	2.23449731160749
AL139124.1	10	94314907	94315327	ENSG00000273450.1	2.75151372634418	0.0819017967631972	0.0059320533718267	0.0216728404365234	0.0494829831474381	0.00292145992608396	0.00212799943251511	20	20	20	2.22679495019498
U91328.1	6	25992662	26001775	ENSG00000272462.2	-2.74983295424716	-0.0292245909615212	0.00596256525000074	0.213831545613254	0.288905076311458	1.22247882553481e-14	4.91994157767806e-14	40	42	42	2.22456685532119
C4B	6	32014762	32035418	ENSG00000224389.8	-2.74979691191867	-0.0422820391416793	0.0059632210900177	0.129272493994563	0.105531108551724	1.02635177921203e-05	1.21996355719247e-05	71	73	73	2.22451908862597
SLK	10	103967201	104029233	ENSG00000065613.13	-2.74791614259448	-0.0928132581073184	0.00599753461864562	0.0181424561778464	0.0406813922653651	0.00710021307443887	0.00469213389334022	6	6	6	2.22202723654173
HSPA1A	6	31815464	31817946	ENSG00000204389.9	2.74627233643925	0.0933526279739936	0.00602767047374757	0.0341885906970352	0.0389381126666244	0.0084732369924179	0.00547915889375695	26	28	28	2.21985049811999
AP000355.1	22	24516508	24518386	ENSG00000228923.1	2.73789768807564	0.0997111896777982	0.00618333091244007	0.0188253400888836	0.0427804663859778	0.00574151692835848	0.00389783306316866	7	7	7	2.20877751080323
CFAP70	10	73253759	73358859	ENSG00000156042.17	-2.73711396716389	-0.0446377598957824	0.00619808164449631	0.0883484984413319	0.133701437523816	5.59732380839749e-07	8.14946940546991e-07	69	70	70	2.20774270729637
MTHFD1L	6	150865549	151101887	ENSG00000120254.15	2.73562468044998	0.106367881822628	0.0062261994571453	0.013169711746879	0.0187456074212974	0.0691877916896081	0.0331343736456619	6	6	6	2.20577697074793
AC007319.1	2	187003220	187554663	ENSG00000224063.5	2.72072155668559	0.0536591420111115	0.00651396040889828	0.0482500394378509	0.0365625031027717	0.0107886514024328	0.00678340278783683	43	43	43	2.18615488535501
S100P	4	6693069	6697170	ENSG00000163993.6	-2.71680400632248	-0.0284012108517329	0.00659156286159789	0.192147677729968	0.263233017180438	2.84708819988268e-13	9.56223388048001e-13	57	57	57	2.1810116018405
HOXB2	17	48540894	48544989	ENSG00000173917.10	2.71509619023011	0.0314745218312168	0.00662565230123911	0.169582459067495	0.283643610728998	2.35083087904761e-14	9.18540358688875e-14	33	33	33	2.17877135861635
PITPNM2-AS1	12	123081384	123084744	ENSG00000251497.2	-2.71455417474955	-0.603866402038706	0.00663650447495664	0.000412082786037289	0.0370020419657807	0.0103163802658502	0.00652909875751688	2	2	2	2.17806060842787
TRAPPC2L	16	88856220	88862686	ENSG00000167515.10	-2.709995822386	-0.0797574937461402	0.00672840555944934	0.0276640728199244	0.0757767633076192	0.000208687342377956	0.000196934775918641	11	12	12	2.17208783901119
KIAA0391	14	35121846	35277614	ENSG00000100890.15	2.70861446845916	0.0313787006674394	0.00675648005042347	0.149946191855948	0.292551038656124	7.74955389646994e-15	3.20826076352196e-14	20	20	20	2.17027950122013
AC005332.4	17	68131462	68131907	ENSG00000274561.1	2.7068010619556	0.0638104947070797	0.00679349534690489	0.0325763734581507	0.0154568236308941	0.0992036514882946	0.0447718021244642	26	26	26	2.16790671772426
ZSCAN2	15	84600986	84627796	ENSG00000176371.13	-2.7033145716704	-0.0846020854673287	0.00686517405971686	0.0263881382231203	0.0452599023530107	0.00447000158671708	0.00311284888239345	12	12	12	2.16334844717941
AC027682.5	16	67538557	67540106	ENSG00000261396.1	-2.69916214377516	-0.0613077736468673	0.00695142986106917	0.0472597015625828	0.0587958425945578	0.00114685591146235	0.000916634267812596	22	22	22	2.15792585484843
APOBEC3F	22	39040604	39053910	ENSG00000128394.16	-2.69893419847443	-0.0513004312558064	0.00695619289019596	0.0710184830045241	0.107398368279931	8.48024420160729e-06	1.0186374266379e-05	25	25	25	2.15762838383059
PRX	19	40393768	40413366	ENSG00000105227.14	-2.6881810622208	-0.0855860933889992	0.00718424295008804	0.022624370938557	0.0230366927911853	0.0437296885396009	0.0226079187636057	39	39	39	2.14361898952303
PTCH1	9	95442980	95517057	ENSG00000185920.15	2.68617312908514	0.0328208509728522	0.00722756278026803	0.166270010676274	0.302408574705478	2.23415960170752e-15	9.86950821507332e-15	33	33	33	2.14100812725944
AP001266.2	11	65745729	65771585	ENSG00000255557.1	-2.68011321921153	-0.0426408430298843	0.00735972626711496	0.0861890013705484	0.0543009447124945	0.00180040261815961	0.00137831224492552	52	54	54	2.13313833822938
RFT1	3	53088483	53130462	ENSG00000163933.9	-2.67892580018215	-0.0324396096313652	0.00738587586875614	0.14884496483336	0.246387975333393	2.1243021750575e-12	6.37616031707679e-12	48	48	48	2.13159799562455
PKD2L1	10	100288154	100330486	ENSG00000107593.16	-2.67497719571394	-0.0326092058470284	0.00747343334842583	0.121609062502662	0.225674628166753	2.37582833831704e-11	6.23412733100052e-11	66	66	66	2.1264798343672
PAPOLG	2	60756230	60802085	ENSG00000115421.12	-2.67379801728182	-0.0521463400412285	0.00749976068202698	0.0637639699009375	0.0157612201660054	0.0959106837827734	0.0435420839122183	42	42	42	2.12495259475942
RPS23	5	82273358	82278577	ENSG00000186468.12	2.6710586467296	0.0388956373900699	0.00756124347953829	0.0888576335912381	0.185414367797817	2.20042607652453e-09	4.47584800872956e-09	33	33	33	2.12140677699962
C1GALT1	7	7156934	7248651	ENSG00000106392.10	2.6698409767219	0.0213355586187984	0.00758871781765447	0.347503359764719	0.403938022937345	2.04688467837347e-21	1.82129866057634e-20	72	72	72	2.11983159587748
AP1B1	22	29327680	29423179	ENSG00000100280.16	-2.66785314950966	-0.0462971180775595	0.00763376159290847	0.0823170515014626	0.175740684221658	6.34037658401738e-09	1.20728105823543e-08	29	29	29	2.11726140746015
PAIP1	5	43526267	43557758	ENSG00000172239.13	-2.66717993355669	-0.0615761283876364	0.0076490707732753	0.0372287179362034	0.0367732369991594	0.0105595451263959	0.00666166105371365	17	17	17	2.11639132073534
DDC	7	50458436	50565457	ENSG00000132437.17	2.66476139339996	0.0786271619343933	0.00770429654606621	0.0258433439129245	0.0575684570515141	0.00129710417916896	0.00102386324110944	26	26	26	2.11326700913358
ZNF589	3	48241100	48299253	ENSG00000164048.13	2.66475965813837	0.0239864055318532	0.00770433629757386	0.232257033538237	0.362629593946409	7.58836268237231e-19	4.91270097089237e-18	22	22	22	2.11326476832992
AP000223.1	21	25582770	25583326	ENSG00000260583.1	2.66444210903949	0.0483860109295361	0.00771161383243657	0.0728617977363284	0.0163708893701744	0.0896645658562682	0.0412046171735969	70	70	70	2.11285472633564
ATP13A4	3	193402077	193593111	ENSG00000127249.14	-2.66073299364731	-0.0240407575174364	0.00779707606825927	0.238053773975801	0.300438825801214	2.86835268523569e-15	1.24083223939756e-14	45	45	45	2.10806822878252
LY75	2	159803355	159904749	ENSG00000054219.10	-2.65860931790498	-0.0303617577750421	0.00784638908943177	0.156351588286578	0.286378724054578	1.67435225409692e-14	6.63191173966521e-14	21	21	21	2.10533015972886
TGM1	14	24249114	24264432	ENSG00000092295.11	2.65702858919081	0.0285919480061903	0.00788327574009573	0.194857137852954	0.368177777570802	3.50518501396041e-19	2.37575376129181e-18	32	32	32	2.10329328248093
AC067930.4	8	143541973	143549729	ENSG00000254859.1	2.65675106901149	0.0224045764572923	0.00788976773934237	0.311465386419785	0.441893573690399	6.19205980938561e-24	7.54891734259087e-23	44	45	45	2.10293578145556
AOAH	7	36512949	36724549	ENSG00000136250.11	2.65657672649069	0.0382407648003662	0.00789384856361982	0.115016437771138	0.186041235542573	2.05380355839101e-09	4.20035956535359e-09	34	34	34	2.10271120940936
DNPH1	6	43225629	43229484	ENSG00000112667.12	-2.65347757874181	-0.0381367964765866	0.00796670631366684	0.115836424760852	0.245197007534111	2.44472910732875e-12	7.27397212469285e-12	18	18	18	2.09872119246225
IRF5	7	128937612	128950035	ENSG00000128604.19	-2.64960541701109	-0.0534425268544754	0.00805858273927718	0.0535541544705964	0.0854531517928109	7.87575812088908e-05	8.06238042702569e-05	15	15	15	2.09374133073
AP001922.5	11	75583196	75594665	ENSG00000255326.1	-2.64022796339975	-0.0664461487851754	0.00828502771920973	0.0396361060421772	0.0174215828531853	0.0799024566724815	0.0373230740612116	35	35	35	2.08170603422356
AC012645.4	16	30110895	30111955	ENSG00000275371.1	-2.63415373852311	-0.0313335987324316	0.0084347286751925	0.154506963421435	0.255528565869745	7.17637591282212e-13	2.28361778425988e-12	36	36	36	2.07392888305256
PSD2	5	139795821	139844466	ENSG00000146005.3	-2.63387871999553	-0.0650270879070918	0.00844156346957349	0.040778952398015	0.0170204896524045	0.0834875465968117	0.0387214349696392	30	31	31	2.07357710985245
AL645929.2	6	29871895	29873783	ENSG00000281831.1	-2.63136121162063	-0.0451982489934043	0.00850435945986578	0.174500195774389	0.310365493510507	8.08597470113891e-16	3.76701700244435e-15	48	51	51	2.0703583914602
WDR73	15	84639281	84654343	ENSG00000177082.12	2.62614464978377	0.0376978598275044	0.00863581098787844	0.11040584608251	0.13687913162335	4.01418193060524e-07	5.97657279264713e-07	48	49	49	2.06369687164347
C20orf197	20	60055925	60072953	ENSG00000176659.7	2.62560932003114	0.165012130884789	0.00864940292373165	0.00714907708159253	0.0224236475325991	0.0466628934176022	0.0239005936931367	6	6	6	2.06301387124946
DPP3	11	66480013	66509657	ENSG00000254986.7	2.62026055093222	0.0376657602571771	0.00878626087788256	0.0991341036994063	0.196072208436432	6.76928432772347e-10	1.46671062230465e-09	13	13	13	2.05619590599412
AAR2	20	36236459	36270918	ENSG00000131043.11	-2.61752601040835	-0.0871842010747405	0.00885697378847206	0.0186684724008996	0.0163669002756539	0.0897039810156563	0.0412121795237759	13	13	13	2.05271464058118
PDCD1	2	241849881	241858908	ENSG00000188389.10	-2.61295902000284	-0.0516785064703116	0.00897620645055838	0.0632239690555355	0.0250177895188148	0.035495351041655	0.0190008297531211	65	66	66	2.04690716730592
ERGIC3	20	35542021	35557634	ENSG00000125991.19	2.61104767576448	0.0919520067216534	0.00902653089098094	0.0197647188011802	0.0392581002178957	0.00820245382385833	0.00532219222039048	16	16	16	2.04447912724805
AL121983.2	1	174115300	174160004	ENSG00000227373.5	-2.60717340235275	-0.250232441641624	0.00912931150898942	0.00214211479434911	0.0205615207249158	0.0569032412701232	0.028191964633272	4	4	4	2.03956197373858
ZNF330	4	141220887	141234697	ENSG00000109445.10	2.60652766964586	0.071683459263963	0.00914654336115406	0.0273074775175884	0.0336187476703087	0.0145725553217296	0.00884271548271791	23	23	23	2.03874300241505
DALRD3	3	49015488	49022293	ENSG00000178149.16	2.60436838837536	0.0631444324317002	0.00920437643107892	0.0305306185490055	0.0416973323778113	0.00640618884309949	0.00428553393608972	18	18	18	2.03600562831311
TMEM235	17	78231310	78240987	ENSG00000204278.12	-2.59815152089216	-0.0390645800686846	0.00937271255138712	0.101185949390802	0.233949703005256	9.12126609775516e-12	2.52206107737034e-11	16	16	16	2.02813470200293
ZFP57	6	29672392	29681110	ENSG00000204644.9	-2.5975481145659	-0.0295324089522282	0.00938919651008451	0.388775167591384	0.408151250595404	1.09481453693616e-21	1.0078998340533e-20	118	123	123	2.02737157132996
WDR5	9	134135365	134159968	ENSG00000196363.9	2.59523805434317	0.0620279244061229	0.00945254241567019	0.0393024245116978	0.071650658498904	0.000315869290561633	0.0002867656436683	18	20	20	2.02445136518466
RNASEK	17	7012417	7014532	ENSG00000219200.11	2.59158050408387	0.0450341797654587	0.00955361863392107	0.0637412132797744	0.144656407281927	1.77200296234548e-07	2.77585421410865e-07	32	33	33	2.01983209908881
MTRF1L	6	152987362	153002685	ENSG00000112031.15	2.59153007877418	0.0178781018951973	0.00955501884424837	0.477025366902405	0.638571419134145	1.59509301649736e-40	3.32746696525189e-38	39	39	39	2.01976845209981
AC067930.3	8	143632071	143633756	ENSG00000254812.1	2.58897188929245	0.0318164952818301	0.00962629523717657	0.150693498407166	0.299141136771042	3.38037964781651e-15	1.44897741460134e-14	13	13	13	2.01654082270121
CAPG	2	85394748	85418432	ENSG00000042493.15	-2.58480285620801	-0.0699515403033198	0.00974346912398501	0.0309946934298682	0.0345117404405015	0.0133000881400457	0.00815358625779344	27	27	27	2.0112863867396
CBWD1	9	121038	179147	ENSG00000172785.18	-2.58431538362769	-0.0349367129926205	0.00975725259090699	0.113187825053714	0.290159947057643	1.04523842178985e-14	4.25220220640625e-14	16	23	23	2.01067245206476
ATP6AP1L	5	82279462	82386977	ENSG00000205464.11	-2.58186549419535	-0.0164449591040119	0.00982678758451248	0.47056755047678	0.60856428469475	1.7533651311625e-37	1.68813821994941e-35	54	54	54	2.00758843154044
RUNDC3A-AS1	17	44299574	44315315	ENSG00000267750.5	-2.58108081994655	-0.0554021368608612	0.00984915210115232	0.0465095555098895	0.0270539414794365	0.028691998621194	0.0158621980508513	62	62	62	2.00660115565882
ZC3H3	8	143437655	143541453	ENSG00000014164.6	2.580574872468	0.024459082522225	0.00986359648081777	0.247210818333362	0.452427148303909	1.15550573083778e-24	1.50132426875435e-23	13	13	13	2.00596470301196
DDIT4L	4	100185870	100190782	ENSG00000145358.6	2.57590452949793	0.0443933782824186	0.00999782471497657	0.0714690324801873	0.109096702904898	7.12726274918668e-06	8.68622980937212e-06	20	20	20	2.00009448170483
PHB	17	49404049	49414905	ENSG00000167085.11	-2.56865954399109	-0.633195648878918	0.0102092704402228	0.000328645981531784	0.0349550172049436	0.0127110543705304	0.00785074957457398	1	1	1	1.99100529171388
CLUAP1	16	3500924	3539048	ENSG00000103351.12	-2.56745339624152	-0.0224178975949933	0.010244855961574	0.259989486211693	0.455815775232327	6.68796953836229e-25	9.00099099221211e-24	15	15	15	1.98949414322017
BLNK	10	96191702	96271587	ENSG00000095585.16	2.56417081578928	0.0310199882802299	0.0103422631866934	0.17099505736215	0.102094879952968	1.45730115310001e-05	1.68942378618767e-05	80	80	80	1.98538441463257
DCAF4	14	72926332	72959703	ENSG00000119599.16	2.56271295056879	0.0264588326136388	0.0103857875328566	0.225171430807282	0.268880813704188	1.437310704056e-13	5.02512214468088e-13	72	72	72	1.98356056622506
HCG9	6	29975112	29978410	ENSG00000204625.10	-2.56110486775233	-0.167132273420063	0.0104339855830858	0.014384200475768	0.0147855732635676	0.106906435112188	0.0476638209865332	39	39	39	1.98154976768942
U91328.3	6	26013241	26013757	ENSG00000272810.1	-2.55727115039187	-0.0488867459279184	0.0105496948371818	0.0666197395587877	0.103895531213333	1.21285956493907e-05	1.42451860336472e-05	22	22	22	1.97676010268333
IFNG-AS1	12	67989445	68234686	ENSG00000255733.5	-2.55623804118835	-0.0184827271012825	0.0105810707358705	0.373439982066468	0.561104000914603	4.07401009242193e-33	1.98669692395143e-31	17	17	17	1.97547038228655
SPDYE5	7	75493625	75504304	ENSG00000170092.14	2.55561496615595	0.0278814442873967	0.0106000338463756	0.185916926116513	0.301759845917191	2.42597709591066e-15	1.06169470754512e-14	46	52	52	1.97469274801158
TEC	4	48135783	48269864	ENSG00000135605.12	2.55168736062105	0.065965453881007	0.0107202666994048	0.0301743135741262	0.027127634978224	0.0284726759614285	0.0157536079188151	57	57	57	1.96979441010602
MANBA	4	102630770	102760994	ENSG00000109323.8	2.54573790765891	0.0259675113665305	0.0109047028363568	0.198915182369387	0.357266204994606	1.59118415180624e-18	9.97456273501562e-18	23	24	24	1.96238616486647
PABPC4L	4	134196333	134201748	ENSG00000254535.3	-2.54185204227563	-0.0705454407376143	0.0110266840004316	0.0377345673156644	0.0596402120791016	0.00105373607940949	0.000852367649374057	23	24	24	1.95755507113487
STIL	1	47250139	47314147	ENSG00000123473.15	2.53733766049722	0.100987227831423	0.0111699160158019	0.0140204542722596	0.0178852760874479	0.0759616701383513	0.0357924083843265	11	11	11	1.95195009223899
RBM26	13	79311824	79406477	ENSG00000139746.15	-2.53465535601668	-0.0992290416273146	0.0112558004595554	0.0138460155876116	0.0365449780140867	0.0108079302627879	0.00679324940628925	11	11	11	1.94862361458558
RSPH3	6	158972871	159000187	ENSG00000130363.11	-2.5314028618839	-0.039573491023814	0.0113607280196077	0.0950034902354169	0.177872591023983	5.02610076833367e-09	9.74320442698831e-09	152	161	161	1.94459383721941
FAM99B	11	1683269	1685629	ENSG00000205865.4	2.5300825000086	0.0369316786237537	0.0114035709611782	0.102362802542247	0.120359939865056	2.23797435220436e-06	2.94959847352853e-06	47	48	48	1.94295913060301
PSORS1C1	6	31114750	31140092	ENSG00000204540.10	-2.52961853164723	-0.0291764489043714	0.0114186597686625	0.299920095971076	0.36541032320918	5.15686079443709e-19	3.42718228488652e-18	118	121	121	1.94238486712621
BCL9L	11	118893875	118925608	ENSG00000186174.12	-2.52170733400875	-0.0402894434755091	0.0116786828774041	0.072484339157588	0.0359981499583331	0.0114273929394791	0.00713246382408887	30	30	30	1.93260613422108
PHIP	6	78935867	79078236	ENSG00000146247.13	-2.52006078574297	-0.0921967066955509	0.0117334569769468	0.0166538081391412	0.0200571873222175	0.060065062865173	0.0294899679581837	15	15	15	1.93057401475379
TCOF1	5	150357639	150400308	ENSG00000070814.17	-2.51841540566208	-1.22893323346592	0.0117884197250076	0.000115777291405191	0.0478585036590766	0.00344026254594149	0.00246477722066895	3	3	3	1.92854440955357
C3orf18	3	50558025	50571027	ENSG00000088543.14	2.51830063735997	0.055693695179857	0.011792261983796	0.0432952581690806	0.0313571213165359	0.0183805613746105	0.0108149055568492	51	52	52	1.92840288083738
MMEL1	1	2590639	2632990	ENSG00000142606.15	2.51684964839466	0.0209852214653539	0.0118409346431851	0.315840251015942	0.367591684373443	3.80435303850405e-19	2.55546094564893e-18	98	103	103	1.92661401599507
MPHOSPH9	12	123152320	123244014	ENSG00000051825.14	-2.51330624585181	-0.0548543353147941	0.0119605457385968	0.0456964788049707	0.0146284462595835	0.108801881178307	0.0483653298691213	31	31	31	1.92224900380464
B4GALT7	5	177600100	177610347	ENSG00000027847.13	2.51123618536451	0.037456241858481	0.0120309173104055	0.0915709006812355	0.145997256883195	1.53807883885524e-07	2.43377879507896e-07	41	41	41	1.91970125814151
RPAP1	15	41517176	41544269	ENSG00000103932.11	-2.51071271258822	-0.0299793963303037	0.0120487707715648	0.159356956812592	0.277682220512281	4.9044151005999e-14	1.84156674953885e-13	25	25	25	1.91905725801503
MUC1	1	155185824	155192916	ENSG00000185499.16	2.5085374087546	0.0488045410358446	0.0121232130729139	0.0555010570846629	0.03885131353617	0.00854823829674878	0.00551984833758182	38	39	39	1.91638226177842
TEX14	17	58556678	58692055	ENSG00000121101.15	2.50334537454744	0.0390874360951727	0.0123025424652159	0.0927420392529337	0.132823225337453	6.13495745519856e-07	8.88059015532604e-07	17	17	17	1.91000512721832
NDUFS5	1	39026318	39034636	ENSG00000168653.10	-2.50279844265325	-0.022770425543033	0.0123215692651844	0.26854925250008	0.438780149209363	1.01095655735988e-23	1.19372865091766e-22	37	37	37	1.90933397725201
IFNGR2	21	33402896	33479348	ENSG00000159128.14	-2.5026816375171	-0.070532333414176	0.0123256360871048	0.0284117610859666	0.0163825578833045	0.0895493793284755	0.0411617592326276	30	30	30	1.90919065890742
GTSF1	12	54455950	54473602	ENSG00000170627.10	2.50105999608453	0.0481795861396537	0.0123822199918828	0.058283400521799	0.0946041572304564	3.12074684332459e-05	3.41836135932827e-05	35	35	35	1.90720148425042
PABPC4	1	39560816	39576790	ENSG00000090621.13	-2.50099509474904	-0.111437107002256	0.0123844893736791	0.0113142981212553	0.0262562604468498	0.0311806421647681	0.0170125976473219	9	9	9	1.90712189515527
FBH1	10	5890203	5937594	ENSG00000134452.19	-2.50022060431352	-0.0507883738362464	0.0124115991464199	0.0551235132138199	0.0296862322982674	0.0218366414616538	0.0125893993259771	48	49	49	1.90617225913598
ARMC6	19	19033575	19060311	ENSG00000105676.13	-2.49961335412387	-0.058069182801628	0.0124328916945132	0.0459269502679369	0.0867839430522321	6.88568870349053e-05	7.11088662147931e-05	12	12	12	1.90542784956318
ZSWIM7	17	15976560	15999717	ENSG00000214941.7	2.49379699307388	0.0164484145026445	0.012638480433074	0.435487752216483	0.491421140016866	1.72950419589377e-27	3.29651941445308e-26	116	120	120	1.89830513959815
MICA	6	31399784	31415315	ENSG00000204520.12	2.49261662990242	0.0212827682573861	0.012680567743924	0.441759437686126	0.603930503472322	4.9284416320841e-37	4.11241891258298e-35	89	89	89	1.89686130145953
COL16A1	1	31652247	31704319	ENSG00000084636.17	2.49232833028939	0.0307697908371115	0.0126908662556869	0.154877271851045	0.0427373224982604	0.00576661041191017	0.00391203949397946	88	89	89	1.89650873273392
CYP21A2	6	32038265	32041670	ENSG00000231852.6	-2.49080503160511	-0.0390473650359458	0.0127454038538022	0.0741538588939434	0.0309116786452415	0.0192431773541681	0.0112619260495203	57	62	62	1.8946463988217
TRABD	22	50185915	50199598	ENSG00000170638.9	-2.48775494340969	-0.0410493398326569	0.0128552278466468	0.0742390017395271	0.0776368451048175	0.000173089010658885	0.000165461996561401	43	43	43	1.89092022149763
PSMB3	17	38752736	38764231	ENSG00000277791.4	-2.4849839964646	-0.0685571529952819	0.0129557258774074	0.0266456595946396	0.0643058311040034	0.00065999601110355	0.00055992536935722	9	9	9	1.88753824954645
TPM3	1	154155304	154194648	ENSG00000143549.19	2.4841752227921	0.0525909424987064	0.0129851896065394	0.0473281758697251	0.0540592411879645	0.00184462208987904	0.00140866408102611	37	37	37	1.88655170452736
TAF1C	16	84177847	84187070	ENSG00000103168.16	-2.48097453857926	-0.018331731741071	0.0131023731806393	0.412095322464598	0.517683397015918	1.62959617637501e-29	4.19109384239718e-28	57	58	58	1.88265003519073
FAM153A	5	177707981	177783398	ENSG00000170074.19	-2.47907135408219	-0.0395328233863878	0.0131724951630088	0.088027811387079	0.0835419115984555	9.55037047217302e-05	9.63483083789964e-05	38	39	39	1.88033195222976
BRWD1-AS2	21	39313935	39314962	ENSG00000255568.3	2.47559063613434	0.112869433906295	0.013301599471337	0.00911806735798398	0.0237640612788511	0.0404970504405823	0.0212082327694012	8	8	8	1.8760961334833
SLC25A34	1	15736405	15741396	ENSG00000162461.7	2.47065510317286	0.028120621420736	0.0134865820069254	0.167333905910934	0.277306762275827	5.1359097508728e-14	1.91919394872186e-13	15	15	15	1.8700981024866
HLA-DPB1	6	33075926	33087201	ENSG00000223865.10	2.47044386531185	0.0551628168319463	0.0134945496289438	0.0467226279358378	0.0819395364464582	0.000112243390100432	0.000111705411835691	43	43	43	1.86984160513698
CCDC78	16	722582	726954	ENSG00000162004.16	2.46832074659196	0.0447934784324965	0.0135748622272635	0.0583323342441149	0.13306893138279	5.97958050001656e-07	8.67909680080516e-07	11	11	11	1.86726456941815
AC093690.1	2	28307691	28310459	ENSG00000223522.1	2.46354758454518	0.0725407012534462	0.013756963337441	0.0246091221608213	0.0733158845795007	0.00026722885564769	0.000246541019001123	12	12	12	1.86147742012204
UPB1	22	24494107	24528390	ENSG00000100024.14	2.46141341371175	0.0293762586236272	0.0138390797565715	0.160236894689378	0.215120656814924	7.94651059066249e-11	1.95022751621807e-10	80	80	80	1.85889278776441
SMARCE1	17	40624962	40648864	ENSG00000073584.18	-2.46051878698749	-0.0716755189291372	0.0138736308191951	0.0248392114651657	0.0564588769609064	0.00144983302179665	0.00113227983289895	4	4	4	1.8578098663681
KRI1	19	10553078	10566037	ENSG00000129347.19	-2.45793650203831	-0.030173518803137	0.0139737878909511	0.162000524564337	0.310021582003333	8.45104880147174e-16	3.92249439765889e-15	23	23	23	1.85468585321626
CDK8	13	26254104	26405238	ENSG00000132964.11	-2.45712103663271	-0.800144427963473	0.0140055490446421	0.000140779610392873	0.0393956119204025	0.00808879553040436	0.00525480086800739	2	2	2	1.85369986132206
POSTN	13	37562583	37598844	ENSG00000133110.14	-2.45683189804713	-0.0623177175526888	0.0140168258511211	0.0329270392381438	0.0169665806342826	0.0839823758801198	0.0389268954430805	22	22	22	1.85335032241896
SLC2A8	9	127397138	127408424	ENSG00000136856.17	2.45644805351733	0.0246641312929184	0.0140318087023133	0.187662404598417	0.230231181856643	1.40408628696331e-11	3.78479991592461e-11	43	44	44	1.85288634473745
BAK1	6	33572547	33580293	ENSG00000030110.12	2.4502533397637	0.0236380741123892	0.0142755734079528	0.227153283990418	0.395102957998134	7.49710852874915e-21	6.14650959289597e-20	14	15	15	1.84540643839501
NDST4	4	114827763	115113876	ENSG00000138653.9	2.4499062199112	0.0329476304730924	0.0142893425957191	0.116923295034022	0.241432496971416	3.80628019226577e-12	1.09603243765122e-11	94	94	94	1.84498775116838
CTBS	1	84549606	84574480	ENSG00000117151.12	-2.4493591815521	-0.0723694667639894	0.0143110657226834	0.0190169754074259	0.0412560810155678	0.00669878001840621	0.00445192164857333	35	35	35	1.84432802380509
EPS15L1	19	16355239	16472085	ENSG00000127527.13	2.44815620167816	0.0645418142149623	0.0143589390648462	0.0310595504028211	0.0334928764070892	0.0147616354832578	0.00894444143299962	40	40	40	1.84287764751047
AC091057.4	15	30648797	30649529	ENSG00000269974.1	-2.4448128273165	-0.305951790931244	0.0144927333711945	0.00147023034677162	0.0624864928576203	0.000792089709919836	0.000660793256725939	2	3	3	1.83884969761539
LINC01443	18	14946267	14973770	ENSG00000266554.1	-2.44361046867505	-0.0494637636039246	0.0145411171252841	0.0530422532632874	0.124833588917793	1.40860827037908e-06	1.91568487919832e-06	32	32	32	1.83740222740341
ADORA2B	17	15944917	15975746	ENSG00000170425.3	-2.44291075549839	-0.024653764923799	0.0145693395832532	0.191609056102124	0.340478913270942	1.55465743703361e-17	8.77835838625685e-17	60	61	61	1.8365601340124
CD52	1	26317957	26320523	ENSG00000169442.8	-2.43617318164647	-0.0923680076600336	0.0148435760306212	0.0163595695280235	0.0175744162933199	0.0785799980082418	0.0368090449144472	9	10	10	1.82846145867459
AC135050.3	16	31043150	31049868	ENSG00000260911.2	2.43272773553396	0.0326338743807208	0.0149855644126017	0.10868800839659	0.151921335882685	8.21084268881207e-08	1.34223012032835e-07	59	59	59	1.82432689525005
P3H4	17	41801947	41812604	ENSG00000141696.12	2.43203067779541	1.24275329930054	0.0150144355586683	8.39386679469657e-05	0.0379743634808063	0.00934479200340973	0.00598378418571689	1	1	1	1.82349098969632
SRGAP2B	1	144887265	145095528	ENSG00000196369.10	-2.43186274546288	-1.98098358847911	0.0150213983981647	0.000149007747214237	0.198721744045126	5.0388474000184e-10	1.11362269030723e-09	2	32	32	1.82328963535203
LINC01238	2	242087351	242088457	ENSG00000261186.2	-2.43113951140415	-0.0203181604655487	0.0150514177666067	0.373922886145796	0.50738248049263	1.04566892291849e-28	2.33714234056901e-27	48	48	48	1.82242258982338
EFTUD2	17	44849943	44899662	ENSG00000108883.12	2.42744541728613	0.0656841596350599	0.0152055747004864	0.0271048594713356	0.0255112091587635	0.0337066758133026	0.0181690699921813	9	10	10	1.81799716088432
APOBEC3C	22	39014083	39020352	ENSG00000244509.3	-2.42635105973677	-0.0527601222856432	0.0152515090925292	0.0446503194864416	0.0864494761037595	7.12221056542398e-05	7.34101112166991e-05	20	20	20	1.81668718201342
B3GNT2	2	62196113	62224731	ENSG00000170340.10	2.42492907419368	0.0401139029078071	0.0153113777808129	0.0779527170751483	0.0511383018858109	0.00247356388884087	0.00182979216081711	42	42	42	1.8149857279378
SPAG8	9	35808045	35812272	ENSG00000137098.13	2.42214870452881	0.357846192212953	0.0154290354163877	0.000807539381052048	0.024392180723966	0.0379056604293349	0.0200852929334725	1	1	1	1.81166122406223
PRKD2	19	46674275	46717127	ENSG00000105287.12	2.41935861761312	0.033529509106653	0.0155479034726257	0.100311280751004	0.192317211190356	1.02707686937258e-09	2.17763271029316e-09	24	25	25	1.80832816429985
GRN	17	44345086	44353102	ENSG00000030582.17	2.41846777113497	0.0346499213856544	0.0155860261913568	0.109739005564792	0.0222473016427109	0.0475441583508634	0.024282416798112	76	79	79	1.8072645982911
AP001107.9	11	66347950	66364804	ENSG00000255468.6	-2.41757065201455	-0.0356553516434762	0.0156245004344961	0.0936376092225843	0.0819551742530787	0.000112066679226268	0.000111588699108931	34	34	34	1.80619385955253
LRRC27	10	132332154	132379918	ENSG00000148814.17	-2.41754266387166	-0.0175039572515696	0.0156257020891711	0.35773043772121	0.363318723238934	6.89666513121218e-19	4.50372162112738e-18	87	89	89	1.80616045996132
MPV17L	16	15395754	15413268	ENSG00000156968.8	-2.41673833394885	-0.0225455273806812	0.0156602702903671	0.238476332411931	0.382157054129959	4.85994756851111e-20	3.57117331521433e-19	20	21	21	1.8052007464542
NAB2	12	57088894	57095476	ENSG00000166886.12	2.41625060033912	0.034351840220307	0.0156812646815509	0.0850023957695992	0.0706450389586593	0.000349421811084553	0.000314942295628248	43	44	44	1.80461891473383
RRBP1	20	17613678	17682295	ENSG00000125844.15	2.41581224583388	0.0274531362355932	0.015700154682337	0.17626101359064	0.123852100060453	1.5594307887578e-06	2.10554903357306e-06	73	74	74	1.80409606877838
PAAF1	11	73876699	73931124	ENSG00000175575.12	-2.41523656494984	-0.0431992596467972	0.0157249928906162	0.0572958606084227	0.238502899338013	5.36430596332349e-12	1.5178989544595e-11	4	5	5	1.80340954223035
DOCK9-DT	13	99087819	99088625	ENSG00000260992.1	-2.41357104504178	-0.0458444260274614	0.0157970478353661	0.0557067980828622	0.0330085810526595	0.0155127645934608	0.00934677958780474	155	158	158	1.80142406675466
MGRN1	16	4616493	4690974	ENSG00000102858.12	2.40812639210758	0.0206938495303513	0.0160346287152498	0.306086793645473	0.437985613718057	1.14518860218168e-23	1.33959102293741e-22	20	20	20	1.794941091787
AP002954.1	11	118700427	118750263	ENSG00000255422.1	-2.40291048259794	-0.0278705901788684	0.0162651684774824	0.15991581299446	0.310596017602802	7.85004321850492e-16	3.66164647253743e-15	33	33	33	1.78874143386003
AC091588.1	18	22175465	22176662	ENSG00000264012.1	2.40114935397427	0.0438679767127054	0.0163436643108728	0.0731936029167092	0.0144733889512092	0.110708309971413	0.0490617752483594	71	71	71	1.7866505664339
SLC16A4	1	110362848	110391082	ENSG00000168679.17	-2.39837810695897	-0.0592265435876586	0.0164678564497	0.0429787328556519	0.0914138021461066	4.31172210472624e-05	4.61652551748672e-05	21	21	21	1.78336292740293
NR1H3	11	47248300	47269032	ENSG00000025434.18	-2.39719130854044	-0.0703675007777908	0.0165212952847399	0.0222227790328391	0.0188044720768128	0.0687483952347362	0.0329518074985671	23	24	24	1.78195590659416
CKAP5	11	46743048	46846308	ENSG00000175216.14	-2.39644463045878	-0.0584193760510911	0.0165549945054283	0.0407492210783979	0.0148438802472656	0.106212238011359	0.047416246396321	43	43	43	1.78107095905341
AP004609.3	11	118791254	118793137	ENSG00000278376.1	-2.39514420514347	-0.0335751879172786	0.0166138296981018	0.10745302246577	0.163507562913126	2.38065269626094e-08	4.18108104314596e-08	72	72	72	1.77953024563157
LBH	2	30231531	30323730	ENSG00000213626.11	-2.38968206779441	-0.0436366672481012	0.0168629633880095	0.0684164058523542	0.0265742953908029	0.030162736075681	0.016541338540966	67	67	67	1.773066102904
AP003086.1	11	78423982	78429836	ENSG00000251323.2	2.38542216297028	0.0456707774511021	0.0170595320404989	0.0580307685984374	0.126713598541027	1.1589677032535e-06	1.59993623266704e-06	57	57	57	1.76803288612374
MMP16	8	88032009	88328025	ENSG00000156103.15	2.38241745825591	0.0210651077713868	0.0171993873178419	0.276155804288166	0.44602228358505	3.21885742503613e-24	4.01546171032852e-23	35	35	35	1.76448702339592
MAPKAPK3	3	50611520	50649297	ENSG00000114738.10	-2.38184271175597	-0.0545144050665623	0.0172262534351937	0.0412452481726642	0.0497681849642158	0.0028388526958604	0.00207466988152457	35	36	36	1.76380916766806
FXYD7	19	35143250	35154301	ENSG00000221946.7	-2.37831744675058	-0.0446104524612013	0.0173918461688759	0.0691663440075229	0.131258356292331	7.2228692105289e-07	1.03555816299948e-06	17	17	17	1.7596543145816
LINC02019	3	50669989	50672048	ENSG00000273356.1	-2.37520348686199	-0.361901236516702	0.0175392779899219	0.000968500907994321	0.0266231706422301	0.0300093740975564	0.0164702002312076	3	3	3	1.75598828847549
AL353596.1	6	135055033	135060550	ENSG00000232876.1	-2.37490950959485	-0.0443157755221779	0.0175532529116877	0.0589112352128754	0.104126728831802	1.18458224906807e-05	1.39384740058981e-05	22	22	22	1.75564238970029
RFC4	3	186789880	186807058	ENSG00000163918.10	-2.37320207049209	-0.0236857561246174	0.0176346133134369	0.25382906450308	0.344098738041745	9.55577986676936e-18	5.54577313783998e-17	56	56	56	1.75363405897249
EED	11	86244544	86278813	ENSG00000074266.19	2.37275140591183	0.0688296289989245	0.0176561427840952	0.0248175052731786	0.0691339924686977	0.000406639806697504	0.000362597572954121	26	26	26	1.75310416772056
AC139795.2	5	177611253	177619754	ENSG00000247679.2	-2.37254881275717	-0.0387221304645266	0.0176658287128495	0.0803079267258171	0.123401666757496	1.63390805315406e-06	2.19348864700709e-06	38	38	38	1.75286598478018
ZNRD1	6	30058899	30064909	ENSG00000066379.14	-2.36989564924764	-0.0692616788273269	0.0177931063160564	0.0385493759965085	0.0896411436995187	5.15878532357989e-05	5.45195788212193e-05	15	26	26	1.7497482262749
OXNAD1	3	16265160	16350299	ENSG00000154814.13	2.36693110331358	0.0455361547705296	0.0179362714193175	0.056246395271201	0.0783895429473925	0.00016046680705406	0.000154536908504023	51	51	51	1.74626783276984
MAT2B	5	163503114	163519336	ENSG00000038274.16	2.36592840975971	0.342635355934701	0.0179849217767433	0.00103388908918503	0.0175976553106444	0.0783809677130989	0.0367295597109082	2	2	2	1.74509144675304
ZNF318	6	43307134	43369478	ENSG00000171467.15	2.3641105581891	0.104032729504026	0.0180734181284136	0.01718704523176	0.036031168353501	0.0113889853220518	0.00711203808124727	14	14	14	1.74295970389041
GSDMC	8	129748196	129786888	ENSG00000147697.8	2.36358854026073	0.0311150396084589	0.0180989012997466	0.120473524155581	0.173526397224617	8.06600195080461e-09	1.51360125121429e-08	48	48	48	1.74234778833192
TMEM229B	14	67447084	67533739	ENSG00000198133.8	2.36059244000822	0.0329331635648536	0.0182457703572605	0.106940874022594	0.194364922776217	8.1838694305415e-10	1.75398079570154e-09	20	20	20	1.73883779550326
LINC02391	12	92247756	92363832	ENSG00000277851.1	2.35972690952188	0.0353516794555165	0.0182883925273604	0.0909212303987384	0.168047344194292	1.45985237591938e-08	2.63920234532645e-08	13	13	13	1.73782446550101
GRK7	3	141778148	141818490	ENSG00000114124.2	2.35860410208875	0.0561079577426492	0.0183438139057006	0.0370616341246086	0.0837415978213587	9.35999972826677e-05	9.45293550209807e-05	9	9	9	1.73651036408586
NEU4	2	241808825	241817413	ENSG00000204099.11	-2.35325181400356	-0.0623478501062716	0.0186100265049859	0.0327085625151794	0.0819202267928061	0.00011246197656487	0.000111804419566532	16	16	16	1.73025300833291
DCTPP1	16	30423619	30430075	ENSG00000179958.8	-2.35168988956313	-0.0700731195342528	0.0186883481114559	0.0265054491711318	0.0515382607628397	0.00237611719362775	0.00176564932395684	12	13	13	1.72842908480548
NCSTN	1	160343272	160358952	ENSG00000162736.15	-2.35078459314578	-0.100478983031217	0.0187338754477164	0.0113967868896868	0.0415524181982814	0.00650082796807392	0.00434342775135182	7	7	7	1.72737237150584
MED6	14	70581257	70600690	ENSG00000133997.11	-2.34729766845703	-0.183568585986416	0.0189101405752237	0.00241784521792653	0.0257634007954789	0.0328287587664873	0.0177646976024073	1	1	1	1.7233052426612
TCL1B	14	95686417	95692643	ENSG00000213231.12	-2.34690618515015	-0.275577678512592	0.0189300204484528	0.000476892255129879	0.0995484235752159	1.88864788926482e-05	2.14770274736088e-05	1	1	1	1.72284891690544
CNTNAP3	9	39072767	39288315	ENSG00000106714.17	2.34574097992166	0.105829353188115	0.0189892988038427	0.0111388820217641	0.0212905485743663	0.0526386093482356	0.0264650472247882	13	23	23	1.72149107166341
RASL10A	22	29312933	29319679	ENSG00000100276.9	-2.34513567971143	-0.0693355408941242	0.0190201567035779	0.0273410732561791	0.0558625837724549	0.00153922494706853	0.00119636941026053	51	51	51	1.72078590931139
HLA-DRB5	6	32517343	32530287	ENSG00000198502.5	2.34121596059284	0.0315132049452045	0.0192210452656507	0.209510308115644	0.482068077963184	8.60018956854437e-27	1.50901825947717e-25	37	41	41	1.71622299852175
AC008763.1	19	7633766	7636990	ENSG00000268204.1	-2.34023775508169	-0.0296643827804699	0.019271467261048	0.146954698153751	0.24460433900849	2.62156247809273e-12	7.7509821276432e-12	51	51	51	1.71508521844688
LBHD1	11	62662817	62672255	ENSG00000162194.12	-2.33860044107553	-0.0419552138435422	0.0193561219640958	0.0655701164760679	0.106573502653352	9.22651683766232e-06	1.10333748835553e-05	27	27	27	1.71318165003898
PATL2	15	44665732	44711316	ENSG00000229474.6	2.33207465868706	0.0357761573628777	0.0196967639208695	0.090941963632496	0.032532939462193	0.016288451030175	0.00974250526667873	53	53	53	1.70560512037415
LINC02012	3	197505262	197506986	ENSG00000272989.1	2.33142429448421	0.0480112383329709	0.0197309977199353	0.0559542795562057	0.127285667387522	1.09210776460934e-06	1.51543720956092e-06	21	21	21	1.70485095360706
RPS9	19	54200742	54249003	ENSG00000170889.13	-2.33112666421671	-0.0261893807747543	0.0197466816713477	0.178471023937638	0.285452845931143	1.87843254404148e-14	7.41677887168316e-14	56	56	56	1.70450587486808
AHSP	16	31527864	31528803	ENSG00000169877.9	2.33048664132931	0.0667405188601947	0.0197804452556432	0.0189311301291002	0.0321192410047955	0.0169952769799481	0.0101102408273466	5	6	6	1.70376393670787
SCAPER	15	76347904	76905444	ENSG00000140386.12	2.3276363128762	0.0203882982400773	0.0199314235342818	0.273281534989607	0.418510435108296	2.30685576497437e-22	2.33478436137971e-21	100	102	102	1.70046168218234
IMMT	2	86143932	86195770	ENSG00000132305.20	2.32608970376887	0.0234453589149098	0.0200137657148379	0.201732503324581	0.253248946188815	9.41789825102401e-13	2.95928186571478e-12	36	36	36	1.6986711884599
ZDHHC18	1	26826710	26857602	ENSG00000204160.11	2.32543813028308	0.0499548826982695	0.020048544584594	0.0502351839115454	0.0539771025208157	0.001859895967339	0.00141914659721036	18	18	18	1.69791714931921
MMAA	4	145618263	145660035	ENSG00000151611.13	2.32439922142518	0.0259816655219731	0.0201041072609385	0.169788386751618	0.0314827748786525	0.0181444556353915	0.0106939114112847	94	94	94	1.69671520732886
AC092295.2	19	36489649	36491040	ENSG00000267309.1	2.32290662126533	0.0480226846414993	0.0201841693589001	0.0460923088670875	0.0205783357936074	0.0568008900425772	0.0281486841332589	39	41	41	1.6949891184493
RBFADN	18	80046900	80095482	ENSG00000261126.7	2.32271873476194	0.0212511991260137	0.0201942671566997	0.230538342823332	0.333022417432153	4.20255307498519e-17	2.26077857254322e-16	82	82	82	1.69477190261166
AL449043.1	9	100804	102941	ENSG00000227917.2	-2.32191141858336	-0.0391437172610504	0.0202377058456966	0.0858272213235383	0.195550436476835	7.1737602629415e-10	1.54987734800186e-09	31	38	38	1.69383872083546
MEIKIN	5	131806993	131945698	ENSG00000239642.5	2.31891677821273	0.0283916267911023	0.0203995491999428	0.117283279201494	0.252998945077824	9.70240846432352e-13	3.0385096156518e-12	47	49	49	1.69037942973785
WIPF1	2	174559572	174682916	ENSG00000115935.17	-2.31406536861125	-0.0394756558287702	0.020664136714293	0.075850309525345	0.020837834919777	0.0552456625301533	0.0274867935292896	58	58	58	1.68478273352528
AVL9	7	32495426	32588721	ENSG00000105778.18	2.31356859207153	1.18362407367428	0.0206913981880988	9.38405736889172e-05	0.0175453307104813	0.0788298615964378	0.0369122734578178	1	1	1	1.68421016158853
LAMC1	1	183023460	183145592	ENSG00000135862.5	2.31225405257023	0.080810232765454	0.0207636871366639	0.0157639548605521	0.0196220207287323	0.0629421260421496	0.0306659408263036	9	9	9	1.68269552361153
AAMDC	11	77821109	77918432	ENSG00000087884.14	-2.31101952577685	-0.0615635056079643	0.0208317764049416	0.0289768416030497	0.0562118582309286	0.00148621517543314	0.00115876523526705	30	31	31	1.68127369452805
LILRA6	19	54236592	54242791	ENSG00000244482.10	2.30966755643242	0.0311510621297807	0.0209065663103059	0.122236386447144	0.0752909594276031	0.000219130067492029	0.000205945664036791	59	69	69	1.67971728975238
PIF1	15	64815632	64825668	ENSG00000140451.12	-2.30861169002141	-0.0738274986187433	0.020965138669568	0.0222289867608609	0.0384507271148602	0.00890318929275146	0.00572345990624934	18	18	18	1.6785022607
TMED9	5	177592158	177596124	ENSG00000184840.11	-2.30860430306869	-0.0314692132394359	0.0209655489511804	0.100463974831657	0.143957683086258	1.90754363813928e-07	2.98071844548812e-07	49	51	51	1.67849376176758
FLNB	3	58008400	58172251	ENSG00000136068.14	-2.3084507060526	-0.0419596533131343	0.0209740815281798	0.059505241908237	0.0896818448943768	5.13759365650119e-05	5.43568143761614e-05	40	40	40	1.67831704818589
COQ8A	1	226897536	226987545	ENSG00000163050.16	2.30150046713491	0.0403660220478601	0.0213633590119911	0.0679248259897752	0.150560609402132	9.48717429208874e-08	1.54147745655936e-07	20	20	20	1.67033046111534
NMNAT1	1	9943428	9985501	ENSG00000173614.13	2.30149720824836	0.0501310380675662	0.0213635430056082	0.0557156178406098	0.0669517837752879	0.000506163432167188	0.000440872477118409	29	29	29	1.67032672073592
P2RY6	11	73264505	73298617	ENSG00000171631.14	-2.29758655664686	-0.0710760370843516	0.0215853315076346	0.0211848716504952	0.0663705611981734	0.000536549774033672	0.000464323442001347	25	25	25	1.66584127705956
ZNF571	19	37554782	37594790	ENSG00000180479.13	-2.29625411015954	-0.0255854046477436	0.0216613562960362	0.167690682528226	0.0332918986845126	0.0150687386899963	0.0091099420951121	129	129	129	1.66431435410759
LINC02432	4	141319450	141332618	ENSG00000248810.1	2.29452139179354	0.0651328339782652	0.0217605677510749	0.02948920674938	0.078197679516031	0.000163594355932854	0.00015726653611619	12	12	12	1.66232977772651
EFCAB5	17	29929200	30108452	ENSG00000176927.15	2.29408712903671	0.0651503176020493	0.0217854945239713	0.0255577279266855	0.0463159116621527	0.00401856439578644	0.00282943415945371	18	18	18	1.66183257726624
AC091152.2	17	44673689	44676257	ENSG00000267160.1	-2.29376522247203	-0.0514998414444359	0.0218039880614849	0.0379622671930316	0.0415296163075393	0.00651584733357225	0.00435036636215415	26	26	26	1.66146406443707
RPSA	3	39406689	39412542	ENSG00000168028.13	-2.29184569671707	-0.0310765506894083	0.0219145487176598	0.0996399526013476	0.201977330200124	3.50163756459879e-10	7.92069606182966e-10	111	112	112	1.6592674682657
HOXB-AS1	17	48543551	48551250	ENSG00000230148.8	2.28723188676107	0.027318263793676	0.0221822917590404	0.15602787015106	0.266016142167411	2.03417705782175e-13	6.95010400174911e-13	22	22	22	1.65399358682127
MZF1	19	58561931	58573575	ENSG00000099326.8	2.28153229585685	0.125042705151578	0.022516967882218	0.00631093180982439	0.0168349709730843	0.0852036665646252	0.0393811698801603	6	6	6	1.64749009164836
DDHD2	8	38225218	38275558	ENSG00000085788.13	2.2790158943637	0.0272793395653342	0.0226661204850717	0.164390207120399	0.291390041407445	8.96232948950376e-15	3.67388600356305e-14	36	36	36	1.64462280700655
SRA1	5	140537340	140558252	ENSG00000213523.10	2.27822789610312	0.0444165372241546	0.0227130030458351	0.0560250201084243	0.111307964866486	5.68196508043534e-06	7.04367859904882e-06	70	70	70	1.64372544085679
SPTA1	1	158610706	158686715	ENSG00000163554.12	-2.27785428998738	-0.0757963649722384	0.0227352604591737	0.0249882782481714	0.0896488273557485	5.15477806989681e-05	5.44925660292362e-05	6	6	6	1.64330006607581
SEMA4A	1	156147366	156177752	ENSG00000196189.12	2.27496554223039	0.0437607022420473	0.0229079969801657	0.0682553561776572	0.100796856058674	1.66329858623538e-05	1.90820248492815e-05	20	20	20	1.64001288280934
CSTB	21	43772511	43776445	ENSG00000160213.6	2.2742718599691	0.0315779824840644	0.0229496459915577	0.113592319342776	0.269040779428975	1.40964985707605e-13	4.93300747640498e-13	11	11	11	1.63922400925957
MLF2	12	6747996	6767475	ENSG00000089693.10	2.27181739288313	0.11909586029594	0.0230975418992859	0.00979217213090175	0.0296275170475117	0.0219695457410663	0.0126446661919088	24	24	24	1.63643423640133
TDRKH-AS1	1	151790804	151794402	ENSG00000203288.3	2.27069374392885	0.0428645651873586	0.0231655240105579	0.0640300488599826	0.135116046680559	4.8278750530263e-07	7.1202930220731e-07	17	17	17	1.63515787148846
LINC02166	16	89682620	89686569	ENSG00000260259.1	2.27065758017873	0.0461202738781327	0.0231677148437092	0.0440507088250131	0.0902002113365355	4.87515339583322e-05	5.17697744553661e-05	13	14	14	1.63511680089756
BTBD2	19	1985438	2034881	ENSG00000133243.8	-2.26822696084272	-0.0663183670483946	0.0233153769996268	0.0279984941301804	0.0779884454579785	0.000167074325592267	0.000160324580722012	7	7	7	1.63235755779757
CEP76	18	12661833	12702777	ENSG00000101624.10	-2.2668290295397	-0.0539234386392739	0.0234006720274406	0.0354727647653785	0.0189685660665997	0.0675390592885829	0.0324716395469811	30	30	30	1.63077167021301
HDGFL2	19	4472287	4502211	ENSG00000167674.14	2.26491614678064	0.0651405297527868	0.0235178257178357	0.0251899506877098	0.0536449806864554	0.00192295931890382	0.00146096243764312	34	34	34	1.6286028323576
CBR1	21	36069941	36073166	ENSG00000159228.12	-2.26490520712146	-0.051568472313516	0.0235184971737641	0.0517580612287186	0.132104361482906	6.61290940592167e-07	9.53568370365716e-07	7	7	7	1.6285904330208
ANKRD26	10	26991914	27100498	ENSG00000107890.16	-2.26462740294042	-0.0993023242475538	0.0235355538540597	0.0131283963416883	0.0202042718769807	0.0591242670438955	0.0291232671540969	31	31	31	1.62827557713509
ALG10B	12	38316578	38329728	ENSG00000175548.8	-2.26423159906378	-0.0455088186521999	0.0235598740477025	0.0594633892452972	0.0515152344682558	0.00238162129689431	0.00176874768283479	52	61	61	1.62782703563935
AQP5	12	49961870	49965681	ENSG00000161798.6	2.26178827131364	0.0254476343463182	0.023710487842522	0.174050714633794	0.244322157597676	2.71014715019188e-12	7.98773572882049e-12	35	35	35	1.62505951033494
NBPF26	1	120723923	120841481	ENSG00000273136.6	-2.25577562321014	-0.146548422676996	0.0240846867261651	0.00995171399585146	0.499559582928045	4.18230245425245e-28	8.35329524117012e-27	19	62	62	1.61825899825894
AC069307.1	4	56960927	56961373	ENSG00000269949.1	-2.25294075789745	-0.0306432760030838	0.024262884548548	0.115109343023301	0.210731970517837	1.30715532501143e-10	3.12428940029571e-10	46	46	46	1.61505756830677
THUMPD3	3	9362842	9386791	ENSG00000134077.15	-2.25268364826184	-0.0302857377549971	0.0242791026799552	0.130076277760604	0.188899286058523	1.49885811342695e-09	3.11287972631322e-09	40	40	40	1.61476736818761
NMRAL1	16	4461680	4495763	ENSG00000153406.13	2.25262809610895	0.0293251361417804	0.0242826080695907	0.140029141630428	0.23302323080482	1.01580266178008e-11	2.78819724100706e-11	28	28	28	1.61470466976308
RETSAT	2	85342088	85354620	ENSG00000042445.13	2.25172460854811	0.0354093277434849	0.0243396805454837	0.097106810868788	0.102690584836441	1.37145103942056e-05	1.59828791577908e-05	47	47	47	1.61368512611598
AC064836.2	2	202336739	202337200	ENSG00000272966.1	2.25066790266817	0.0619605208493452	0.0244065791584421	0.0266057099081406	0.0602577976374137	0.000990453834371897	0.000805865894720521	21	21	21	1.61249308730638
XPO6	16	28097979	28211920	ENSG00000169180.11	2.24775562709743	0.0519643904322369	0.0245917767537351	0.0410454609134864	0.0747777610044078	0.000230727879659642	0.000215567017392156	27	27	27	1.6092100923891
PLEKHH1	14	67533301	67589612	ENSG00000054690.13	2.24317284169494	0.0652128497010546	0.024885670892208	0.0280865922053286	0.0478334482510829	0.00344895136959336	0.00247005974019268	11	11	11	1.60405064662756
AP001816.1	4	101347780	101348883	ENSG00000254531.1	-2.24174633464877	-0.0276460430024815	0.024977771412897	0.147948313304851	0.267453208975508	1.70919004380111e-13	5.91508323372439e-13	25	25	25	1.60244631320999
TBX6	16	30085793	30091887	ENSG00000149922.10	2.24145024045369	0.0186250745331745	0.024996925284181	0.300626091303484	0.332533676906588	4.48391575344653e-17	2.39498260360038e-16	65	67	67	1.60211340789739
MAEA	4	1289851	1340147	ENSG00000090316.15	-2.24027818817994	-0.014867382249922	0.0250728683735242	0.479593024807852	0.412273013636691	5.91078391880385e-22	5.67634220701586e-21	99	101	101	1.60079597926337
TOMM40	19	44890569	44903689	ENSG00000130204.12	2.24011279397801	0.0233061469762608	0.0250836011519169	0.203194036326242	0.0235260473863918	0.0415265417357818	0.0216477415595002	113	113	113	1.60061011344998
AC015726.1	17	19896590	19897287	ENSG00000270091.1	-2.23890852460089	-0.08779100216644	0.0251618687131897	0.0153547732099354	0.0539269398029442	0.00186928616791317	0.00142546970582465	6	6	6	1.59925710799271
AC004039.1	5	132688681	132723725	ENSG00000230612.3	2.23767379735837	0.0810764785351855	0.0252423351859187	0.0153241411700479	0.0215719407588853	0.0510834758659773	0.0258231245042126	8	8	8	1.59787047068595
GMEB2	20	63587602	63627041	ENSG00000101216.10	-2.23635310752616	-0.0416794491751145	0.0253286502229586	0.0811101395741764	0.144453936956722	1.81026514126004e-07	2.83342802208258e-07	53	54	54	1.59638795337329
CRMP1	4	5748084	5893058	ENSG00000072832.14	2.23506116757843	0.0293125708243562	0.0254133333121318	0.117073792931907	0.205967790340013	2.2373760452667e-10	5.18910405107876e-10	18	18	18	1.59493836745171
FGF7	15	49423096	49488775	ENSG00000140285.9	-2.23376530212751	-0.118246466222922	0.0254985197062351	0.00871098492042741	0.0209244868562094	0.0547363619446659	0.0272985057469792	16	17	17	1.5934850314121
THBS3	1	155195588	155209051	ENSG00000169231.13	2.23025129272498	0.0253854904242036	0.0257307647693395	0.169384974068581	0.320370476020767	2.21684662044568e-16	1.10987642530257e-15	18	18	18	1.58954730550484
HCG27	6	31197760	31203968	ENSG00000206344.7	-2.22893357542036	-0.0581951003688412	0.0258183247391207	0.0670128007597151	0.0732528266296215	0.000268926768483082	0.000247985625655972	35	35	35	1.58807194100683
RNF207	1	6205475	6221299	ENSG00000158286.12	-2.22891072929558	-0.043375309244133	0.0258198450930799	0.0615990835015984	0.122222053326147	1.84609304279364e-06	2.4651225431254e-06	12	12	12	1.5880463676243
UPK3B	7	76510428	76516521	ENSG00000243566.6	-2.22839664273741	-0.0263928797176832	0.0258540767794548	0.148539702879454	0.160085308531606	3.43683270607079e-08	5.92245004698674e-08	59	61	61	1.58747096579162
SNHG7	9	136721366	136728184	ENSG00000233016.6	-2.2262278357662	-0.0226442046567789	0.0259989243614029	0.169549355387648	0.282063746471857	2.85827594805697e-14	1.10332621823051e-13	12	15	15	1.5850446194742
LST1	6	31586124	31588909	ENSG00000204482.10	-2.2258332123622	-0.0523798935860526	0.0260253552838234	0.0728148562977445	0.0288028745035556	0.0239263698644847	0.0135835368537731	80	86	86	1.58460333302777
ARHGAP1	11	46677080	46700615	ENSG00000175220.11	2.22570137491358	0.047897351111294	0.0260341906128063	0.0461331703242648	0.0864865031655963	7.09563352759699e-05	7.31763498147126e-05	21	21	21	1.58445591973041
CENPV	17	16342534	16353656	ENSG00000166582.9	-2.22492125442324	-0.0813590386444211	0.0260865249085498	0.0142935407203715	0.023660149362895	0.0409431997278883	0.0214060543195983	24	24	24	1.58358377117041
SLFN5	17	35243036	35273655	ENSG00000166750.9	-2.22240259992171	-0.0237227367751368	0.0262561097967467	0.159622786707118	0.261074086582949	3.69238929634197e-13	1.22234961356205e-12	27	27	27	1.58076962017194
TTC23L	5	34838833	34899456	ENSG00000205838.13	2.22162761870869	0.0277849001645421	0.0263084817895874	0.120251988943224	0.0447656542025695	0.0046985199882687	0.00325508276969025	86	86	86	1.57990421346614
MADD	11	47269161	47330031	ENSG00000110514.19	-2.21770822981248	-0.0421667609572164	0.0265747327543824	0.0434603635548715	0.0984885793022358	2.10359023943062e-05	2.3720135059947e-05	5	5	5	1.57553109421316
CWC25	17	38800434	38825481	ENSG00000273559.4	-2.21722195546063	-0.0927663117723661	0.0266079279761208	0.0124399288165736	0.0629776405434845	0.000754023896498977	0.000631703817655173	7	8	8	1.5749889436964
PYGB	20	25248069	25298014	ENSG00000100994.11	2.21625476857608	0.0214566499159068	0.0266740588724784	0.242794750695149	0.345822626905803	7.57193407517422e-18	4.44944876190804e-17	32	32	32	1.57391089462888
ZDHHC3	3	44915257	44976185	ENSG00000163812.13	-2.21481091671401	-0.0670039423978586	0.0267730456047846	0.0234047255139491	0.017124674526529	0.0825400620333929	0.03834830641175	35	36	36	1.57230222223417
PROZ	13	113158654	113172383	ENSG00000126231.13	2.21476895684728	0.0225622330106624	0.0267759270011421	0.18975799665084	0.341633499666721	1.33149221192255e-17	7.62140490503964e-17	41	41	41	1.57225548466
NUFIP2	17	29255836	29294118	ENSG00000108256.8	-2.2131705679638	-1.00594082096618	0.026885888408426	0.000116671000481832	0.0243913859846143	0.0379088280850995	0.0200852929334725	3	3	3	1.57047560826619
FBXL15	10	102419189	102423136	ENSG00000107872.12	-2.21314239501953	-1.06050817549882	0.0268878300619384	8.25364037963818e-05	0.0329906013474719	0.0155413894233773	0.00935952112710603	1	1	1	1.5704442453837
PRIM1	12	56731596	56752373	ENSG00000198056.13	2.21229522035831	0.0198209538927403	0.0269462731477113	0.0477486980656556	0.130015289751942	8.22165809753485e-07	1.16584731181593e-06	17	19	19	1.5695012921955
SLC22A18AS	11	2887780	2903740	ENSG00000254827.5	2.21214507650875	0.101221783387539	0.0269566423852113	0.0107495377961694	0.0315470409928801	0.0180248992269919	0.0106324026725048	8	8	8	1.56933420280381
EME2	16	1773207	1781708	ENSG00000197774.12	-2.21206086451334	-0.0471844095218439	0.0269624597434441	0.0520305310519163	0.0449794523943807	0.00459825815927708	0.00319151087804858	33	33	33	1.5692404903164
AFG1L	6	108294894	108526796	ENSG00000135537.16	2.21068120002747	1.04684901708666	0.0270579213038022	9.45152613591986e-05	0.0395334912059043	0.00797643425345956	0.00519895322790701	1	1	1	1.5677055706713
LYSMD2	15	51723011	51751585	ENSG00000140280.13	2.20866128225338	0.0449799160134661	0.0271982093657641	0.04754196570158	0.0678724857417576	0.00046150771956827	0.000406026896011368	17	17	17	1.56545968744251
SPOUT1	9	128819651	128829821	ENSG00000198917.12	2.20695186824246	0.0258043975384477	0.0273174221607457	0.176167285752209	0.305812209211174	1.44845377329348e-15	6.52919864836844e-15	27	27	27	1.56356028574399
AL513550.1	6	99424922	99431373	ENSG00000228506.1	-2.20646591996749	-0.0169309455921843	0.0273513938939303	0.339726839620507	0.476087479746632	2.36287277829001e-26	3.90854148414555e-25	47	47	47	1.56302053605754
ZNF234	19	44141557	44160309	ENSG00000263002.7	-2.20461023688896	-0.108639011910575	0.0274814568014999	0.00794066502889651	0.0150091991541721	0.104270478352184	0.0466714630736415	4	4	4	1.56096024890204
AC012645.2	16	30107675	30110541	ENSG00000261367.1	2.20301985474305	0.0371974826407643	0.0275933492675369	0.0760580570579902	0.171165243125834	1.04200528477781e-08	1.920786685377e-08	11	12	12	1.55919558186483
ARHGAP33	19	35774532	35788822	ENSG00000004777.18	2.1997664654845	0.0475408537147956	0.0278234683676799	0.0437788901820898	0.0603632148945112	0.000980038480237768	0.000798083349084769	48	48	48	1.55558873347207
CCDC7	10	32446140	32882874	ENSG00000216937.13	-2.19858202546992	-0.037383601674854	0.0279076562142627	0.0750506183945659	0.147454650506963	1.31844023871586e-07	2.10307245227219e-07	32	33	33	1.55427663559859
PIAS1	15	68054179	68198603	ENSG00000033800.13	2.19729414276976	0.0347684077567736	0.0279994457069666	0.0812550060951206	0.107014725230389	8.8195676596896e-06	1.05736708465691e-05	41	41	41	1.55285056611451
UMODL1	21	42062959	42143453	ENSG00000177398.18	2.19723800371724	0.0200224422152833	0.0280034527406721	0.255241210555308	0.407860719094531	1.14324841795499e-21	1.04958482995875e-20	28	28	28	1.55278841816581
NSL1	1	212726153	212791782	ENSG00000117697.14	2.19648693024018	0.0393036878424028	0.0280571096300285	0.0790992535622769	0.106446589318844	9.34698725509616e-06	1.11632167465226e-05	68	68	68	1.55195707088373
PCNX1	14	70907405	71115382	ENSG00000100731.15	2.1955905075523	0.0255257651569469	0.0281212662832697	0.15323039898494	0.279477633544073	3.93248827853706e-14	1.4930398148725e-13	39	41	41	1.55096512719935
DNAJC21	5	34929593	34958964	ENSG00000168724.14	-2.19504206696926	-0.0326636745561307	0.0281605802892736	0.0885334871973968	0.0388543458718444	0.00854560681566247	0.00551909822707154	55	56	56	1.55035840017507
ZNF514	2	95147330	95165413	ENSG00000144026.11	-2.19495926838741	-0.0168413404793295	0.0281665196744161	0.424151792404278	0.505836788280239	1.37749855515474e-28	3.00720440649545e-27	99	131	131	1.55026681221103
ZFP90	16	68530090	68576072	ENSG00000184939.15	2.19476471014201	0.0210731163599065	0.0281804801568899	0.21107495418071	0.354961673086129	2.18319153449682e-18	1.34830611247027e-17	108	108	108	1.55005161137886
FES	15	90883695	90895776	ENSG00000182511.11	2.19456849923528	0.0344102532154876	0.0281945652644253	0.0611459344506384	0.0788262064693094	0.000153569078829768	0.000148503480584682	27	27	27	1.54983459746565
GPATCH1	19	33080880	33130542	ENSG00000076650.6	2.19316224599745	0.0598867940286331	0.0282956915909904	0.0346053972928977	0.0489075144860545	0.00309557321628552	0.00224394167585161	21	21	21	1.54827968676204
AC006369.1	2	37600136	37646698	ENSG00000236213.1	2.19115034970964	0.0375661436216884	0.0284409141790075	0.102472434023685	0.189484045021984	1.40513807594747e-09	2.92958115620875e-09	38	41	41	1.54605644814911
BBOX1	11	27040725	27127809	ENSG00000129151.8	-2.18886104186023	-0.0347890263998732	0.0286069414078761	0.0964874307368192	0.032113856567745	0.0170046802653497	0.0101142323222687	95	98	98	1.54352857353659
FXYD5	19	35154730	35169883	ENSG00000089327.14	-2.18724862316808	-0.0347689073283838	0.0287243790757377	0.10080709853421	0.205782200725646	2.28457751417396e-10	5.28226417294831e-10	25	25	25	1.54174935052115
EPB41L5	2	120013005	120179119	ENSG00000115109.13	2.17833998414998	0.0304411460197899	0.029380734449912	0.109967070540976	0.139741058060238	2.97308636634165e-07	4.50693985837671e-07	136	137	137	1.53193735205981
GPR180	13	94601903	94634645	ENSG00000152749.7	-2.17421758283989	-0.0225834600020842	0.0296887985060981	0.201076631647449	0.302918407178248	2.09400817204282e-15	9.28314653521029e-15	53	53	53	1.52740737777378
AC104964.2	8	10477491	10479375	ENSG00000253678.1	-2.172851364536	-0.0286362170122597	0.0297915059629834	0.135731655043918	0.26416142859077	2.54537232252245e-13	8.58729528845685e-13	26	26	26	1.52590754260964
ELN-AS1	7	74059576	74062284	ENSG00000232415.1	2.17195517433112	0.0613678282139919	0.029859044169619	0.0216282538724725	0.0203240772348869	0.0583694327807135	0.0288005684817346	13	18	18	1.52492409877121
TSPAN3	15	77041404	77083984	ENSG00000140391.14	-2.17087559715804	-0.0214875785157514	0.0299405774411097	0.222863024545868	0.275059547566063	6.76545174476522e-14	2.47117743743888e-13	57	57	57	1.52373982800535
IGSF9B	11	133908564	133956985	ENSG00000080854.14	2.17004745119199	0.032707370576799	0.0300032514334127	0.112553814513843	0.20897611373723	1.59404386752632e-10	3.77396032221458e-10	21	21	21	1.52283167851122
DOK6	18	69401055	69849087	ENSG00000206052.10	2.16965793037143	0.0248350064716461	0.0300327692974135	0.149107593487714	0.148191959464052	1.21946900282509e-07	1.95100292290378e-07	69	69	69	1.522404620011
TRIB2	2	12716889	12742734	ENSG00000071575.11	-2.16908962067407	-0.0901273653946105	0.0300758805446677	0.0118870530905086	0.0328757627101096	0.0157254955542961	0.00944615538519473	4	4	4	1.52178164877308
CHMP1A	16	89644431	89657845	ENSG00000131165.14	2.16798856440523	0.0524986031370927	0.0301595566267424	0.0365252749639745	0.0938803888268989	3.35838895078228e-05	3.65626817290209e-05	39	40	40	1.52057504728418
SLFN12L	17	35464249	35537861	ENSG00000205045.8	-2.16782855843224	-0.0403690029267906	0.0301717331044235	0.0599154955281972	0.0357511941900597	0.0117188624466964	0.00730103632441614	31	33	33	1.52039974265664
AL392048.1	13	48340797	48341330	ENSG00000277684.1	-2.16607743368221	-0.0314734412115236	0.0303052702990876	0.0960149695950881	0.102644301199294	1.37793725599513e-05	1.60485076428203e-05	57	57	57	1.51848183807276
ZMPSTE24	1	40258107	40294184	ENSG00000084073.8	-2.1649445336739	-0.0721324520363645	0.0303919332040963	0.0169110411655026	0.0341285906034688	0.0138315852139966	0.00843671909984699	6	6	6	1.51724167395203
APOBEC3G	22	39077005	39087743	ENSG00000239713.8	-2.16385928912696	-0.029709673772627	0.0304751502029912	0.106949865620911	0.0804193107714243	0.000130815870685954	0.000128284833182981	92	92	92	1.51605414519541
SGPL1	10	70815961	70881173	ENSG00000166224.16	-2.16348218877062	-0.0301469260911799	0.030504112198913	0.111433924567737	0.0240819132555936	0.0391634596290699	0.0206306828385797	75	76	76	1.51564161032817
CD46	1	207752057	207795513	ENSG00000117335.19	2.16268158531618	0.0413854860886608	0.0305656783904966	0.0634416923504432	0.0775116848055813	0.000175281746534393	0.000167430237053488	65	66	66	1.51476596081058
AC234582.1	1	155195004	155205495	ENSG00000231064.7	2.16145075295832	0.0371351036297711	0.0306605372172935	0.0609248662904682	0.0641564031779201	0.000669960513768646	0.000567609557043211	49	49	49	1.51342023994276
AL831711.1	1	161433444	161440996	ENSG00000283317.1	-2.15932228077981	-0.0450292366460619	0.0308251727441906	0.0457063310820507	0.116051133364961	3.48999227507797e-06	4.47562444565505e-06	25	27	27	1.51109448094023
VNN1	6	132681590	132714049	ENSG00000112299.7	-2.15804924268879	-0.0215395434394097	0.0309240034462324	0.224064463329739	0.227402464281062	1.9469040507882e-11	5.18104994603649e-11	56	56	56	1.50970428700283
LINGO4	1	151800264	151806154	ENSG00000213171.2	2.15697196426773	0.0580765018224014	0.031007848959781	0.0356955136596721	0.0573082738780942	0.0013314041213632	0.00104807355241961	15	15	15	1.50852836008642
CLPB	11	72285495	72434680	ENSG00000162129.12	-2.15684461593628	-1.0627223929198	0.0310177734758153	8.65448762053527e-05	0.0232947957937641	0.0425528945273925	0.0220875776758889	1	1	1	1.50838938001925
TPRA1	3	127573069	127598251	ENSG00000163870.14	-2.15621779056768	-0.0275786738086288	0.0310666630063798	0.110738766771727	0.200386728199923	4.18376977460698e-10	9.36216014201705e-10	12	12	12	1.50770539353443
ADI1	2	3497361	3519736	ENSG00000182551.13	-2.15501974726906	-0.0451232560768692	0.0311602889618838	0.056957663853816	0.0621729864221694	0.000817386341073414	0.000679782320603814	28	29	29	1.50639852359351
NSUN7	4	40749897	40809985	ENSG00000179299.16	2.15457253058149	0.0572171098651863	0.0311953005366476	0.0313380110756275	0.0813408958851178	0.000119220891940476	0.00011768255868599	29	29	29	1.5059108260048
AC106047.1	4	26859806	26860599	ENSG00000240005.5	2.15155587206351	0.018790153117642	0.0314323508343502	0.308952216224189	0.447459740733146	2.56028243302164e-24	3.25886300706739e-23	37	37	37	1.50262313676141
UVSSA	4	1347266	1395992	ENSG00000163945.15	2.14919962637336	0.0216031352976986	0.0316185788988144	0.232665598510246	0.383163426651865	4.20851321257767e-20	3.1151584691545e-19	35	35	35	1.50005765338776
FBXL7	5	15500196	15939795	ENSG00000183580.9	-2.14848489146273	-0.100535566607266	0.0316752553565534	0.00938210232221507	0.0180484175181668	0.074624901861897	0.0352901308857791	8	8	8	1.49927987527656
GNGT2	17	49202791	49210574	ENSG00000167083.6	2.1483043017266	0.0378737265754389	0.0316895893916811	0.0794378494456161	0.0966616019032344	2.53267467010969e-05	2.82111570331315e-05	60	60	60	1.49908338801331
METTL18	1	169792529	169794966	ENSG00000171806.11	2.14558696221217	0.0178852771941631	0.0319059465483906	0.356719956906366	0.491733486571951	1.63848011666363e-27	3.13895686776311e-26	140	140	140	1.49612836670857
NME6	3	48290722	48301685	ENSG00000172113.8	-2.14483680334928	-0.0423194838026821	0.0319658974980432	0.0515502727184324	0.126116138475721	1.23313102079821e-06	1.69484026063748e-06	67	67	67	1.49531309748772
TEKT5	16	10627501	10694945	ENSG00000153060.7	-2.1441819705768	-0.0579826545068134	0.0320183091194922	0.0299959321529216	0.0972704673853297	2.38079781148753e-05	2.6606238588556e-05	10	10	10	1.49460160681597
GSKIP	14	96363452	96387288	ENSG00000100744.14	-2.14374229621072	-0.0229476014065195	0.0320535411715261	0.174272996326589	0.341307070792879	1.39115787535026e-17	7.92667857549301e-17	10	10	10	1.49412398404537
LHX2	9	124001670	124033301	ENSG00000106689.10	2.14028716087341	0.525073889498874	0.0323315669368496	0.000350122772564426	0.0323348150612498	0.0166231326458357	0.00991398814005864	1	1	1	1.49037324696479
UCP2	11	73974667	73983307	ENSG00000175567.8	2.14026480760991	0.0201325186888523	0.0323333723515773	0.221227006236417	0.214231163326879	8.79173220817988e-11	2.14643805623406e-10	47	47	47	1.49034899636895
RELL2	5	141636950	141641077	ENSG00000164620.8	2.13987205069847	0.0376200116451699	0.0323651083966728	0.0620887412095609	0.115479878832337	3.70133854035534e-06	4.72086137323708e-06	17	18	18	1.48992293411189
EMC2	8	108443601	108486918	ENSG00000104412.7	2.13977143477148	0.0429261624681852	0.0323732427859845	0.0634905125418885	0.090312218438743	4.82022209422038e-05	5.12154210966016e-05	54	54	54	1.48981379570025
P2RX5	17	3672199	3696404	ENSG00000083454.21	2.13828363059424	0.0449954031681929	0.0324937303072681	0.0548927302699214	0.0152052277857889	0.102017835317298	0.0458654715038448	38	38	38	1.48820042842519
AL513329.1	1	175904762	175920513	ENSG00000227740.1	-2.1310552597813	-0.0336347654371804	0.0330845899649048	0.0935028600697236	0.0813951959075142	0.000118570573335278	0.000117102199212128	60	60	60	1.48037424343183
PSMG3-AS1	7	1570073	1589626	ENSG00000230487.7	2.13063597797008	0.0310894893929178	0.033119143173769	0.11549918758587	0.172942016665011	8.59425811440095e-09	1.60311568007063e-08	37	37	37	1.47992090738587
CNFN	19	42387019	42390287	ENSG00000105427.9	-2.13052039598332	-0.0533721307337016	0.0331286737679495	0.0396305057369289	0.0176420729210974	0.0780020489361695	0.0365793872519453	23	24	24	1.47979594977424
LYPD1	2	132644853	132671579	ENSG00000150551.10	2.12992715469868	0.0554392032217052	0.033177627873464	0.034257545401176	0.0459349406261718	0.00417587317029995	0.00292647510847651	13	14	14	1.47915466829034
ARHGAP20	11	110577042	110713189	ENSG00000137727.12	-2.12861286890519	-0.0730365385835018	0.033286302917747	0.0184089228814285	0.015019189375614	0.104154380178476	0.0466250554144823	12	12	12	1.47773443889518
COMMD4	15	75335891	75343224	ENSG00000140365.15	2.12762758000001	0.0360919604945298	0.0333679736618288	0.0840520471318553	0.0840695804761207	9.05548110802356e-05	9.17005725726671e-05	33	33	33	1.47667016596152
GPX4	19	1103926	1106791	ENSG00000167468.16	-2.12461179644283	-0.0295486596668901	0.0336190187303304	0.106677303625493	0.150537899979359	9.51006346055449e-08	1.54386039470597e-07	38	39	39	1.47341496686984
RSL1D1	16	11833850	11851585	ENSG00000171490.12	2.12342085842883	0.0814870146507722	0.033718600857054	0.0158664402139189	0.0143893700619067	0.111756519099001	0.0494271329878748	16	16	16	1.47213045458904
NOC3L	10	94333226	94362959	ENSG00000173145.11	2.12281006764492	0.0290471170681037	0.0337697708636569	0.100238720397322	0.156226901092291	5.19149839250089e-08	8.7141891757588e-08	40	40	40	1.47147188615129
THY1	11	119417378	119424985	ENSG00000154096.13	-2.12105398934821	-0.0514664787750458	0.0339172592877443	0.0396879068823013	0.0588925837492659	0.00113578225651425	0.000908363609013113	23	23	23	1.46957924852318
PPP1R18	6	30676389	30687895	ENSG00000146112.11	2.1209100449305	0.726479666275962	0.0339293731874439	0.000400133562975901	0.0201631304228298	0.0593858451431545	0.0292176191491823	2	2	2	1.46942416345387
PGM2L1	11	74330318	74398473	ENSG00000165434.7	-2.11778093955919	-0.0321576379985529	0.0341936242994504	0.0839743197757718	0.0319541214219855	0.017286069994678	0.0102539879132984	53	53	53	1.46605486440283
OSBPL1A	18	24162044	24397880	ENSG00000141447.17	-2.11623389784643	-0.0289397480460773	0.0343249195493235	0.107111876126777	0.0250600425901786	0.0353384017348423	0.0189344656949146	80	81	81	1.46439047198854
MARCH3	5	126867714	127030808	ENSG00000173926.5	-2.11611731497877	-0.0513425475484429	0.034334831204758	0.0396641310784033	0.0274200004954959	0.0276194423847414	0.0153460625068443	29	29	29	1.46426508332212
FZD1	7	91264364	91271326	ENSG00000157240.3	2.11569090342056	0.0535496723885641	0.0343711047448728	0.0314466638321939	0.0595554040405943	0.00106273646459169	0.00085761580058507	5	5	5	1.46380650868641
AC245297.3	1	149176022	149251013	ENSG00000274265.4	2.11461791682897	0.265239809529112	0.0344625253572176	0.00498408251872191	0.241549795144317	3.75425073953897e-12	1.08354317865926e-11	7	21	21	1.46265290133606
PDLIM7	5	177483394	177497606	ENSG00000196923.13	-2.11093544960022	-0.519055047797394	0.0347778605562754	0.000423955211228043	0.0244092583148745	0.0378376592726064	0.020053244614779	1	1	1	1.458697138181
PPP2R3C	14	35085467	35122517	ENSG00000092020.10	-2.10822211544653	-0.0231764548123272	0.0350117811836592	0.176941438732752	0.260813397257452	3.80995464637392e-13	1.2564626742836e-12	25	25	25	1.45578579444613
ZNF585A	19	37106734	37172741	ENSG00000196967.10	-2.10773770186287	-0.0506571305140367	0.0350536842114614	0.0383889981779621	0.0526343048057704	0.00212837505299544	0.00160189815029712	14	14	14	1.45526633009043
AC005332.3	17	68189884	68192802	ENSG00000267731.1	-2.10553651761454	-0.0207446281774531	0.0352446320271761	0.204803706197846	0.334784310240316	3.32573966251289e-17	1.80983675193409e-16	38	38	38	1.45290701933929
DTX3	12	57604622	57609804	ENSG00000178498.15	2.10314992518736	0.0579019103174842	0.0354526659442193	0.0378670694078164	0.0364551808847641	0.0109072639186944	0.00684995174820835	20	20	20	1.45035110148711
AC011700.1	1	213983793	213986419	ENSG00000274895.1	-2.10100784328849	-0.0361245125056074	0.0356402777505715	0.080971794941623	0.173203167677708	8.35408228745389e-09	1.56141754838303e-08	16	16	16	1.44805892009334
ZNF554	19	2819874	2835773	ENSG00000172006.11	-2.09977864797083	-0.0400940398080651	0.0357483173682253	0.0620939194982064	0.117871053495217	2.89334437122551e-06	3.75017795079448e-06	50	50	50	1.44674439511863
CBWD2	2	113437691	113496189	ENSG00000136682.14	2.09910323346035	0.0338589775397438	0.035807801475506	0.0824361785065409	0.208265552949241	1.72712391196642e-10	4.06851033870681e-10	63	77	77	1.44602234294696
PROK2	3	71771656	71785206	ENSG00000163421.8	-2.09652255911253	-0.0596647226155169	0.0360358608788588	0.0290421306164884	0.0201263785778833	0.0596205453180013	0.0293215650065268	18	18	18	1.44326509840065
CISD2	4	102868974	102892807	ENSG00000145354.9	2.09619174303714	0.100064512286126	0.0360651851215014	0.00974634577910433	0.0194115004993932	0.0643858530344183	0.03124637249926	8	8	8	1.44291183424779
AL391244.2	1	1420245	1422691	ENSG00000225905.1	-2.09597964040022	-0.0956736174705318	0.0360839970532151	0.0102585891524457	0.0438978770554688	0.005128621787486	0.0035220006089767	3	3	3	1.44268536131834
ZNF667	19	56439325	56478065	ENSG00000198046.11	-2.09358827567007	-0.0339947930824012	0.0362966728739581	0.0717972394530136	0.14319340388419	2.06758735529358e-07	3.21341770019256e-07	23	23	23	1.44013318264169
AP001626.1	21	42648271	42651244	ENSG00000235023.1	-2.09332132265139	-0.602921967992725	0.0363204804735973	0.000135824394708997	0.015470216448881	0.099056224054241	0.0447106402237798	4	4	4	1.43984841495129
SCAMP1-AS1	5	78342365	78360507	ENSG00000245556.2	-2.09140526930814	-0.0520366941984189	0.0364917502378175	0.0324532991722255	0.0374667732173185	0.00983982905747423	0.00626020553998803	20	20	20	1.43780530625998
ZNF257	19	22052452	22091480	ENSG00000197134.11	2.08919965764363	0.0311770544277498	0.0366897542480504	0.09393480718609	0.181443768589329	3.40195547017584e-09	6.74448656592228e-09	42	42	42	1.43545519718581
VPS9D1	16	89707134	89720986	ENSG00000075399.13	2.08845271136021	0.0264920181103485	0.0367570168630014	0.136615252573541	0.248439380614514	1.66689791720276e-12	5.08040740192279e-12	13	13	13	1.43465974245754
AC068870.2	15	80999593	80999981	ENSG00000277782.1	-2.08730107213076	-0.0256661533137218	0.0368609279394015	0.142475058711099	0.216229252269038	7.00489817114912e-11	1.73158691979721e-10	64	64	64	1.43343373602175
SPTBN1	2	54456285	54671445	ENSG00000115306.15	-2.08697854292228	-0.0436073644871176	0.0368900741840185	0.0562541492720114	0.0249269015639912	0.0358354082388182	0.0191575577166333	62	62	62	1.43309047142873
DCBLD1	6	117453817	117569858	ENSG00000164465.18	2.08646311752047	0.0823739409440878	0.0369366927724731	0.0148731717012915	0.0241261459572347	0.0389815261376345	0.0205521429748872	7	7	7	1.43254199289592
LRRC31	3	169839179	169869930	ENSG00000114248.9	2.08411229866028	0.0224004321967389	0.0371499536094395	0.159440271875491	0.0557052410467227	0.00156372015575444	0.0012131483627686	148	149	149	1.43004172422311
TBC1D7	6	13266542	13328583	ENSG00000145979.17	2.08320650372051	0.0483064837951181	0.0372324045499624	0.0411453241021664	0.0332777478202746	0.0150906058297552	0.00912169343675151	19	19	19	1.42907891519019
ARPC2	2	218217094	218254356	ENSG00000163466.15	-2.08270777737526	-0.0274561162880535	0.0372778681040674	0.120575811503908	0.257781851696107	5.48132509531232e-13	1.77124923880427e-12	33	33	33	1.42854893261403
AC007966.1	2	185719874	185740479	ENSG00000226747.6	2.08170867139422	0.0165779385423529	0.0373690880976913	0.299365168027772	0.461078021549845	2.84188606468196e-25	4.01167063792009e-24	38	38	38	1.4274874999286
SMARCD2	17	63832081	63843065	ENSG00000108604.15	-2.08019803458303	-0.0385439653206282	0.0375073724522643	0.066087605419469	0.0297755770827281	0.0216359861387269	0.0124948191166269	43	52	52	1.42588335892185
TRPV5	7	142908101	142933808	ENSG00000127412.6	-2.07971535046142	-0.903667366128896	0.0375516492685407	0.00012595822695438	0.0615801926042667	0.000867447516150765	0.000716621678053	3	3	3	1.42537098402607
LINC02043	3	186810880	186825521	ENSG00000232233.1	2.07747020572274	0.0501373501505193	0.0377581823594022	0.0375703000974056	0.0295950148349619	0.0220434722761917	0.0126813835111213	41	41	41	1.4229889203666
AP001267.2	11	118433121	118435206	ENSG00000255384.1	2.07736921352168	0.0721360966474744	0.0377674953998844	0.0196070007755485	0.0228276631163911	0.0447075824850703	0.0230341964536841	20	20	20	1.42288181501563
LINC00337	1	6236240	6239444	ENSG00000225077.2	-2.07713415331623	-0.0595539935067675	0.0377891791481393	0.0262605984346623	0.0879262662092478	6.13527751244786e-05	6.39751531548233e-05	8	8	8	1.42263254167138
EFR3A	8	131904088	132013642	ENSG00000132294.14	2.07627564835914	0.0337786880732825	0.0378684641977167	0.0897116667088158	0.081623427130921	0.00011587558970399	0.000114802935046993	59	59	59	1.42172230787051
KCNB1	20	49293394	49484297	ENSG00000158445.9	2.07612298356573	0.042897215331694	0.0378825779756108	0.0524889715115713	0.14851825743766	1.17805406328435e-07	1.89119035249563e-07	19	19	19	1.42156047416491
CPTP	1	1324756	1328897	ENSG00000224051.6	2.07277941360155	0.485245782967298	0.0381928131587529	0.000517024169367831	0.0289852034926351	0.0234788317671446	0.0133678612159018	6	6	6	1.41801835172547
AL139246.3	1	2581560	2584533	ENSG00000228037.1	2.0725685173793	0.0165074772723415	0.0382124535091684	0.399042429235154	0.327548174756341	8.66194356183415e-17	4.4738475680733e-16	104	109	109	1.41779507664594
TMEM161A	19	19119169	19138513	ENSG00000064545.14	-2.0720835137459	-0.10395657660592	0.0382576535280561	0.00879396818536836	0.0206781409058444	0.0561973607572863	0.0279085276833672	10	10	10	1.41728167024881
FXYD2	11	117800844	117828698	ENSG00000137731.13	-2.07113560529765	-0.0315024592376235	0.0383461253062818	0.086573248505538	0.11738851613049	3.040888652368e-06	3.92785756050611e-06	22	22	22	1.41627851289141
NMB	15	84655129	84658563	ENSG00000197696.9	2.07091422273778	0.0292906218917335	0.0383668127886726	0.0979788529917203	0.160819195777947	3.17693581404251e-08	5.49729383119672e-08	30	30	30	1.41604427705355
TNFSF12	17	7548891	7557890	ENSG00000239697.10	-2.07069556400568	-0.0456338887669481	0.0383872550504609	0.0534456725243067	0.123636777418807	1.59460362731522e-06	2.14609423731432e-06	13	13	13	1.41581294177838
ATPAF2	17	17977409	18039209	ENSG00000171953.15	2.06859915628445	0.0482532537615259	0.038583717182596	0.0443526183868754	0.0672315668279991	0.000492155282855334	0.000430306345785094	38	38	38	1.41359593443907
AL121852.1	14	30734926	30822702	ENSG00000258558.1	-2.06658690941717	-0.0616018211874535	0.0387730953584454	0.023367947281955	0.0250749623163894	0.0352831542690964	0.0189156604780514	29	29	29	1.41146952673508
CFHR1	1	196819757	196832189	ENSG00000244414.6	-2.06630631408138	-0.0177622359553471	0.0387995656069334	0.296664584081793	0.42626673844029	7.06065006137535e-23	7.53186050711354e-22	28	30	30	1.4111731366627
LINC01754	20	47391929	47412327	ENSG00000224565.1	-2.06608317443071	-0.0275793491903954	0.0388206266725645	0.124961801619845	0.172971706211587	8.56661228544304e-09	1.59954802934016e-08	46	46	46	1.41093745817383
MIR4432HG	2	60359216	60391375	ENSG00000223929.1	-2.065801519784	-0.0361728429759863	0.0388472245503672	0.109449423311893	0.0661790720878916	0.000546954602050785	0.000472674032603531	66	69	69	1.41064000403213
MED19	11	57703714	57712323	ENSG00000156603.15	-2.06501491318228	-0.0250818121841222	0.0389215892553501	0.142753833269346	0.169613923643293	1.2325083663826e-08	2.25314779792454e-08	40	42	42	1.40980943482873
ABTB2	11	34150988	34358008	ENSG00000166016.5	2.06434879326817	0.0687039767080487	0.0389846578435458	0.0203878295519227	0.0144130211344989	0.111460360091449	0.0493135745051197	19	19	19	1.40910627309682
RAB2B	14	21459020	21476973	ENSG00000129472.13	-2.0633221500196	-0.038550978530127	0.0390820309580439	0.082126085495057	0.018309210501727	0.0725397267527993	0.0344611072763761	45	45	45	1.40802287558395
ZNF529-AS1	19	36573070	36594708	ENSG00000233527.8	-2.06247948407714	-0.0442995494685282	0.039162108821967	0.0495941883943037	0.0796657414694971	0.000141126498161058	0.000137355668206083	19	19	19	1.40713393012006
LINC01668	21	42777819	42779994	ENSG00000283051.1	2.06147649942364	0.0520306108378213	0.0392576032262305	0.0293292660398667	0.0424790316940928	0.00591917164395072	0.00399979718258874	15	15	15	1.40607621867887
THUMPD2	2	39736060	39779267	ENSG00000138050.14	-2.05948197919506	-0.0282582752380036	0.0394480895976659	0.129094627772427	0.162215423899124	2.73507056724084e-08	4.77006997670651e-08	40	41	41	1.40397402407133
AC005498.3	19	56545566	56567411	ENSG00000269696.1	-2.05802333104451	-0.013133083277114	0.0395878938222983	0.414810252534475	0.326801146111707	9.55623164860201e-17	4.90202849791352e-16	121	123	123	1.40243760321586
AC012313.6	19	58362585	58366591	ENSG00000269054.1	-2.05530762698687	-0.05982758462569	0.0398493011187439	0.0298584903512387	0.0202650834237776	0.0587398469786816	0.0289529010766924	27	27	27	1.39957929090362
SLC18B1	6	132769370	132798553	ENSG00000146409.10	-2.05477967436594	-0.0167977475161379	0.0399002902770699	0.257239084486547	0.335606519977357	2.98108569425759e-17	1.6341207058139e-16	21	21	21	1.39902394478265
GLTP	12	109850943	109880488	ENSG00000139433.9	-2.05400689205288	-0.0617905502935227	0.0399750246581937	0.0225565598307822	0.0478480860664715	0.00344387252596941	0.00246689290077346	16	16	16	1.39821125969144
PNKP	19	49859882	49878351	ENSG00000039650.11	2.05282371010095	0.020827225118542	0.0400896781303058	0.233747699890511	0.331148905895881	5.38631380894584e-17	2.84061190179165e-16	41	41	41	1.39696743057395
LINC00662	19	27684580	27793940	ENSG00000261824.6	-2.05161551598914	-0.0604121879487602	0.0402070430704379	0.0293055841634218	0.0485165052779987	0.00321979434808577	0.00232099401335852	8	8	8	1.39569786485809
SPINK8	3	48306842	48328341	ENSG00000229453.2	2.05059146397037	0.0194955054453395	0.0403067483498022	0.195648829826512	0.308042075201657	1.08922961723622e-15	4.99385334188289e-15	79	79	79	1.39462223609895
TTC34	1	2635976	2801717	ENSG00000215912.12	-2.05052308838055	-0.0210123769937723	0.0403134130966033	0.194319900042884	0.0484047630165869	0.0032562066948243	0.00234589085276653	104	109	109	1.39455043116298
RBM44	2	237798389	237842808	ENSG00000177483.11	-2.0503813746493	-0.0234484060227818	0.0403272292786717	0.174049876575428	0.296219581566063	4.88763692541462e-15	2.05978303639983e-14	21	21	21	1.3944016155902
USE1	19	17215346	17219829	ENSG00000053501.12	-2.04989549458392	-0.0224842975492035	0.0403746299642705	0.178221298378283	0.20583380422242	2.27135501356327e-10	5.26141124966473e-10	82	83	83	1.39389144497569
ELP3	8	28089673	28191156	ENSG00000134014.16	2.04984508098986	0.0281200138084526	0.0403795508346018	0.104357741895022	0.221029771728757	4.04941126982463e-11	1.02737836473275e-10	28	28	28	1.39383851627744
HEPHL1	11	94021361	94113751	ENSG00000181333.11	-2.04837566959277	-0.0195426062916245	0.0405232036608138	0.206101620732061	0.290755497833611	9.70265566112732e-15	3.96438068497685e-14	58	58	58	1.39229622774378
MC1R	16	89912119	89920977	ENSG00000258839.3	-2.04705497551943	-0.0697862019721823	0.0406526870428463	0.0186332770164054	0.0428493054790974	0.00570170659770195	0.00387360778336183	3	3	3	1.39091074332174
FO393401.1	20	35476203	35490982	ENSG00000230155.6	-2.04668944167682	-0.0573195787603869	0.0406885865875652	0.0391769812918926	0.0198747895281593	0.0612537034964775	0.0299833816782647	33	33	33	1.39052739611089
ANO3	11	26309599	26663288	ENSG00000134343.12	-2.04641863329086	-0.051482083688448	0.0407152003495759	0.0214609418944195	0.0176986321862297	0.0775223784953414	0.0363862539298325	38	38	38	1.39024342380861
LILRA5	19	54307070	54313139	ENSG00000187116.13	-2.04625078132201	-0.027587321393969	0.0407317034494948	0.110394725689727	0.106828921503436	8.98871924714101e-06	1.07627191071218e-05	43	44	44	1.39006742680951
NFE2L3	7	26152240	26187125	ENSG00000050344.8	-2.04521349302406	-0.0226579448235158	0.0408338148095231	0.171238729206331	0.130933457226352	7.47166741603342e-07	1.06674846731212e-06	79	79	79	1.38898004517292
AC005288.1	17	39401793	39406233	ENSG00000266469.1	-2.04484061422475	-0.0882308403936319	0.0408705742204597	0.0137498386475343	0.0145942834636723	0.109218817801062	0.0485257106965542	9	9	9	1.38858926052611
BSPRY	9	113349541	113371233	ENSG00000119411.10	2.04482140428454	0.0415733379373081	0.0408724687481801	0.0440287176349664	0.122795145254712	1.73979628464376e-06	2.3273586472587e-06	9	9	9	1.38856912956682
LMCD1	3	8501707	8574673	ENSG00000071282.11	2.04421006182315	0.0596968451075328	0.040932799605385	0.0251129423549814	0.0179568304869588	0.0753722454607869	0.0355727076634435	24	24	24	1.38792855069824
KDM3A	2	86440647	86492716	ENSG00000115548.16	-2.04322719573975	-1.81652765478919	0.0410299527687286	8.75868036912629e-05	0.0255263196187628	0.0336533960014084	0.018145560071666	1	1	1	1.3868989829671
AC016394.2	10	73124573	73125532	ENSG00000272599.2	-2.04069316084872	-0.0674694756749371	0.0412813355846949	0.0176472841118476	0.0348784980365246	0.0128108051148226	0.00790266126053493	16	16	16	1.38424626032271
DYNC1I1	7	95772506	96110322	ENSG00000158560.14	-2.03752060812393	-0.0398049959268772	0.041597898924499	0.0555030562487593	0.067094929250831	0.000498947396374953	0.000435597684138864	50	50	50	1.3809286046747
TESMIN	11	68707440	68751564	ENSG00000132749.10	2.03588267303952	0.0480361143368612	0.0417621381152592	0.0415892490339523	0.103562956496567	1.25471586185029e-05	1.47000089249478e-05	40	40	40	1.37921727466365
CFD	19	859643	863630	ENSG00000197766.7	2.0351496296059	0.0156159547422463	0.0418358195357762	0.335727726204648	0.504089683881041	1.8790576948364e-28	3.9417341317264e-27	46	47	47	1.37845171905596
SLC6A12	12	190077	214570	ENSG00000111181.12	-2.03382677389175	-0.0358009867263894	0.0419690640446888	0.0561656927039478	0.0193540817135126	0.0647856716600295	0.0314011572444335	63	65	65	1.37707071591501
LINC00239	14	101730437	101732522	ENSG00000258512.1	-2.03058382369527	-0.0245478317588994	0.0422972300452327	0.14036375184911	0.0286248808989467	0.0243717238292212	0.0137905032471427	121	122	122	1.37368807270675
PTOV1-AS2	19	49856970	49859289	ENSG00000269352.1	2.03035859174017	0.0228651251677848	0.0423201024871008	0.215884869817678	0.234465861236567	8.58982991902086e-12	2.38101454192165e-11	59	59	59	1.37345328923543
RHBDL1	16	675666	678268	ENSG00000103269.13	-2.02814072087993	-0.0343227749800804	0.0425458879220133	0.0780055928387148	0.126248391453836	1.21631890962254e-06	1.67479850538945e-06	30	30	30	1.37114240829567
DMPK	19	45769717	45782552	ENSG00000104936.17	2.02730602374764	0.0300719358345777	0.0426311258623305	0.0913661716566829	0.187372784453206	1.77369193669914e-09	3.65535922519512e-09	20	20	20	1.370273197746
TOX	8	58805418	59119208	ENSG00000198846.5	2.02693507334998	0.0503225612486568	0.0426690530482168	0.0469663957985393	0.0264017526091763	0.0307106465413821	0.0167829868795692	30	30	30	1.36988699530562
NRP1	10	33177492	33336262	ENSG00000099250.17	2.02446330496153	0.0380635521394576	0.0429225039074646	0.0627580029838176	0.0428905219392103	0.00567800420906205	0.00385890130979344	48	49	49	1.36731495116377
SMG7	1	183472216	183598246	ENSG00000116698.21	-2.024020720722	-0.0200196925251758	0.0429680198034604	0.246913463597716	0.243884867745336	2.85330949770296e-12	8.38336301257534e-12	95	95	95	1.36685466047124
EXOC4	7	133253073	134066589	ENSG00000131558.14	2.02249592909363	0.0289467803975148	0.0431251437347079	0.119949830813744	0.196906812960726	6.16874649234936e-10	1.34669336420919e-09	102	103	103	1.36526944442681
PLCB3	11	64251523	64269150	ENSG00000149782.11	2.02236017204885	0.0407785052156011	0.0431391564883958	0.0569760709121625	0.124870432256012	1.4032377072182e-06	1.90907244097416e-06	24	24	24	1.36512835102802
GPSM3	6	32190766	32195523	ENSG00000213654.9	-2.02145624160767	-1.42858813716409	0.0432325577418948	8.0525772190618e-05	0.0206951980490217	0.0560948914312876	0.0278650104625328	1	2	2	1.3641890698022
MFSD1	3	158732198	158829719	ENSG00000118855.18	2.01920922708456	0.0447989374792672	0.0434654776965871	0.043590696402072	0.0203722104772636	0.0580690329367448	0.0286787254924003	27	28	28	1.36185554300644
AC015909.3	17	50163523	50165316	ENSG00000261959.1	-2.01732426449452	-0.0387426798814378	0.0436616850503396	0.0537167743406127	0.0644642969111886	0.000649590596396505	0.000552220562595665	30	30	30	1.35989950742801
RRP8	11	6595075	6603620	ENSG00000132275.10	2.01653906957093	0.03874672927257	0.0437436370780945	0.0579043284289919	0.144349592187011	1.83030247270231e-07	2.86240413349661e-07	25	25	25	1.3590851102495
STAP1	4	67558728	67607337	ENSG00000035720.7	2.01621652776268	0.039936186743026	0.0437773388937526	0.0584964243326746	0.101890772349863	1.48792741205124e-05	1.72067837326325e-05	80	80	80	1.35875064155485
SPC24	19	11131520	11155808	ENSG00000161888.11	2.01610941800049	0.0599476303780468	0.0437885354494696	0.0202090108616367	0.0539950476775393	0.00185654823000813	0.00141719514995953	4	4	4	1.35863957997002
AC092159.2	2	677186	697371	ENSG00000233296.1	2.01499958575683	0.0209714280284051	0.0439046924792355	0.176826040311554	0.246334461763766	2.13776410323484e-12	6.41144166794147e-12	43	45	45	1.35748906042008
ALDH8A1	6	134917390	134950122	ENSG00000118514.13	-2.01469445533293	-0.0197231910862444	0.043936673534537	0.212130966657376	0.357843713631293	1.46967232457548e-18	9.27478379008361e-18	60	60	60	1.35717282680289
ZNF586	19	57769655	57819939	ENSG00000083828.15	-2.01458087847425	-0.047761087156982	0.0439485826720217	0.0382839881534905	0.0942678624538791	3.22901149219534e-05	3.52666300724572e-05	23	23	23	1.35705512622492
LINGO1	15	77613027	77820900	ENSG00000169783.12	-2.01427748746646	-0.045656228389228	0.0439804081963862	0.0400560042699923	0.112566774111694	4.99339590570758e-06	6.23745274718312e-06	28	29	29	1.35674074412904
DNAJA3	16	4425805	4456775	ENSG00000103423.13	2.01288217551619	0.0252407836363912	0.0441270261598443	0.0735965391620878	0.0904964244830842	4.73121805049381e-05	5.03893158145244e-05	33	33	33	1.35529533985143
MYO9B	19	17075781	17214537	ENSG00000099331.13	-2.01270677667339	-0.0444051061354823	0.0441454860509884	0.0539555349959688	0.0333571355121274	0.0149683461733606	0.0090579991732662	46	46	46	1.35511369714576
POLR2B	4	56977722	57031168	ENSG00000047315.15	2.01254572880065	0.0675018081163898	0.0441624413108338	0.0243960488697112	0.0191472443640146	0.0662478315398334	0.0319651034987205	53	53	53	1.35494692670735
ELP1	9	108867517	108934116	ENSG00000070061.14	-2.01103393391545	-0.0325398274655815	0.0443218725400364	0.100864052680283	0.111202427610124	5.74380563060627e-06	7.11329437910014e-06	59	59	59	1.35338189952905
AC003070.1	17	45396932	45397477	ENSG00000267344.1	2.0107932277793	0.0427223604240061	0.0443473017567496	0.0532637209898866	0.0179084534605773	0.0757702121536497	0.035711157742539	44	44	44	1.35313279900707
PRPSAP1	17	76309486	76384521	ENSG00000161542.16	-2.01067970445647	-0.0185342584678876	0.0443592991138538	0.237462384128303	0.320184693493828	2.27113954259575e-16	1.13403438301722e-15	44	44	44	1.35301532441175
FBLL1	5	168529116	168530634	ENSG00000188573.7	-2.01026076887761	-0.018813162474507	0.0444035967157231	0.22309532849552	0.324166364209156	1.35028280561955e-16	6.85161989399139e-16	96	96	96	1.35258185036901
LINC01565	3	128572000	128576086	ENSG00000198685.3	2.00977764245934	0.0419949144734769	0.0444547280972333	0.051834189609625	0.128760613143189	9.36856678183322e-07	1.31556405252969e-06	17	17	17	1.35208204172779
BHMT2	5	79069717	79089466	ENSG00000132840.9	-2.00790734994509	-0.0436572829993626	0.044653138003592	0.0440097276153403	0.15987143375152	3.51646190808178e-08	6.04856602358169e-08	11	11	11	1.35014801561626
POMGNT1	1	46188682	46220305	ENSG00000085998.13	-2.00389814472242	-0.0980529339135844	0.0450809723409233	0.00969211904838806	0.0195380918413702	0.0635135584061619	0.0308904801126002	8	8	8	1.34600672532905
FAM110D	1	26159020	26163962	ENSG00000197245.5	-2.00333529705343	-0.022586892444802	0.0451413112845402	0.16037120487017	0.252262384721534	1.05910156552889e-12	3.29481158153038e-12	35	35	35	1.34542582949909
DBF4B	17	44708608	44752264	ENSG00000161692.17	-2.00247793520697	-0.0199424554131811	0.0452333538683249	0.230381109502736	0.357484259365511	1.54417880417127e-18	9.69609019905785e-18	24	24	24	1.34454120989932
AP005432.2	18	9473421	9474006	ENSG00000273335.1	-2.0012517168301	-0.0327865782909884	0.0453652701731334	0.0867308843407118	0.0238318864630527	0.0402085707877963	0.0210718509487475	62	62	62	1.34327649833566
VPS28	8	144423601	144428563	ENSG00000160948.13	-2.00110473691694	-0.0175518926333239	0.0453811039816657	0.28214827774982	0.338298697170103	2.08161137532132e-17	1.1579668419311e-16	42	45	45	1.34312494328331
FAM189A1	15	29120254	29570723	ENSG00000104059.4	-2.00091518471206	-0.0490821166192429	0.0454015308823733	0.0345175809436369	0.0321604876405045	0.016923420548028	0.0100690897203463	26	27	27	1.34292950303369
OS9	12	57693955	57721557	ENSG00000135506.15	-1.99980762630493	-0.0710059663576136	0.0455210407763566	0.0240132660230015	0.0343554479101578	0.0135143359512699	0.00826873038889832	16	16	16	1.34178781694995
SLC1A1	9	4490444	4587469	ENSG00000106688.11	1.99912308930349	0.0648566757157977	0.0455950374799944	0.0196030513799822	0.0173176616252703	0.080815248676656	0.0376962090535435	14	15	15	1.34108242295695
PNKD	2	218270392	218346793	ENSG00000127838.13	-1.99903949444243	-0.0151250949260537	0.0456040808119899	0.295707879596085	0.221050921204216	4.03961824238219e-11	1.02558673435349e-10	89	91	91	1.34099629341381
AL592211.1	9	129004502	129004998	ENSG00000267834.1	1.99867741147169	0.0535650677444978	0.0456432685735417	0.0431661945124967	0.0286282905666786	0.02436311303159	0.0137877086247024	30	30	30	1.34062326275021
ANKEF1	20	9986126	10058303	ENSG00000132623.15	-1.9972226530289	-0.0242746375415347	0.0458010012836994	0.127723187752538	0.268849848640712	1.44272680392034e-13	5.03936575280803e-13	16	16	16	1.33912502751508
CPSF3	2	9423568	9473101	ENSG00000119203.13	-1.99612404611488	-0.0399279630217426	0.0459204222496162	0.061331735637004	0.0751374035872627	0.000222537991256794	0.000208746314919318	49	49	49	1.33799412714677
TSLP	5	111070062	111078024	ENSG00000145777.14	1.99381199916695	0.023529333109529	0.0461726037684833	0.196546125719582	0.341264333494589	1.39916276905213e-17	7.96021043323564e-17	14	14	14	1.33561563399554
GLYCTK	3	52287089	52293476	ENSG00000168237.17	1.99219186383428	0.031898615907698	0.0463500106014367	0.0844902800310504	0.140415330349278	2.7697348474286e-07	4.22425756521164e-07	14	14	14	1.33395016218518
PPHLN1	12	42238447	42459715	ENSG00000134283.17	1.99187043837478	0.0803864768098184	0.0463852752241211	0.01327164539754	0.0356024507468269	0.0118980522089633	0.00740284812933289	34	34	34	1.3336198621998
FKBP1B	2	24049701	24063681	ENSG00000119782.13	1.99158576924144	0.0625112139340228	0.0464165260501218	0.0224075103750565	0.0566220640357299	0.00142628887548984	0.00111481997111555	75	75	75	1.33332736654532
MTMR6	13	25246201	25288009	ENSG00000139505.11	1.98992133747136	0.0696080326808465	0.0465996014701461	0.0189044247649958	0.0280095794546757	0.0259780074507011	0.0145633382903752	27	27	27	1.3316177974743
PRTFDC1	10	24848607	24952604	ENSG00000099256.18	1.98960402511351	0.0402482266592885	0.0466345724139815	0.0553810771016413	0.0909661373291508	4.51159266753505e-05	4.81816046506285e-05	21	21	21	1.3312920008696
CEP41	7	130393771	130442433	ENSG00000106477.18	-1.98782425665556	-0.0226984154026651	0.0468311300350481	0.167613118961506	0.234608984164117	8.44797660051962e-12	2.34973657926458e-11	26	27	27	1.32946536256674
PPM1F	22	21919420	21952837	ENSG00000100034.13	1.98755152883344	0.0716914587953434	0.0468613116024259	0.0166450122735174	0.0406729519067838	0.00710628669409351	0.00469532125893433	9	9	9	1.3291855600898
AC140125.2	5	177782197	177794396	ENSG00000249109.1	1.98643700112133	0.039740708125194	0.046984821551607	0.0804068489832564	0.0619108058235631	0.000839160771415995	0.000695119862739961	59	65	65	1.32804241825632
PRIMA1	14	93718298	93788481	ENSG00000175785.12	-1.98565233996479	-0.0629738055877167	0.0470719404630015	0.0178928742604711	0.0271413141571283	0.0284321553077557	0.0157370812655966	19	19	19	1.32723789825164
SPINK5	5	148025683	148137289	ENSG00000133710.15	1.98174641051762	0.0588060775963336	0.0475076300163093	0.0235496600342161	0.0195301026697294	0.0635682379124465	0.0309095558292032	16	17	17	1.32323663442003
BICD2	9	92711363	92764812	ENSG00000185963.13	1.98130259554786	0.0188039715848425	0.0475573494926346	0.237945329245873	0.395322574180852	7.26067899691889e-21	5.97878089182346e-20	68	68	68	1.32278235785485
ARHGEF7	13	111114559	111305737	ENSG00000102606.17	-1.98085322978739	-0.0318346756077506	0.0476077353733534	0.078296619954469	0.199266183491142	4.74174998088705e-10	1.05479109060507e-09	10	10	10	1.32232247675376
HPS5	11	18278668	18322198	ENSG00000110756.17	1.97762555344262	0.0343415779302936	0.0479709643367175	0.0698432179637396	0.145384241119874	1.64096220011702e-07	2.58785194291246e-07	59	59	59	1.31902155103784
YBX2	17	7288252	7294615	ENSG00000006047.12	1.97638229255707	0.0276961026001239	0.0481114955372795	0.10983878163556	0.118483619966125	2.7162339824464e-06	3.53526199767303e-06	49	49	49	1.3177511429209
CERCAM	9	128411751	128437351	ENSG00000167123.18	-1.97462892748608	-0.0379962746316766	0.0483102737968171	0.059990435178497	0.0365742356406582	0.0107757642854099	0.00677756974958998	36	36	36	1.31596050115745
PLEC	8	143915147	143976734	ENSG00000178209.14	1.97296356313781	0.0155718561698604	0.0484997138020394	0.323439792646278	0.481227715228768	9.91941077339093e-27	1.72437758184266e-25	17	19	19	1.31426082417221
PPP2R5A	1	212285537	212361863	ENSG00000066027.11	-1.97274838275508	-0.0532433435381403	0.0485242366431565	0.0258591561558045	0.0212270048377003	0.0529966109336764	0.0266039880469233	47	47	47	1.31404128796994
PCBP3	21	45643694	45942454	ENSG00000183570.16	1.97237501264012	0.0481608783383205	0.0485668121457561	0.0342609390333139	0.0194183566820426	0.0643382867047248	0.0312286546246311	36	36	36	1.31366040204361
ENTPD3-AS1	3	40313802	40453329	ENSG00000223797.5	1.97177280708782	0.0395999991198808	0.0486355479185575	0.0521939786838563	0.128571677656863	9.55450290631355e-07	1.33817073190522e-06	17	17	17	1.31304618708436
WDR6	3	49007062	49015953	ENSG00000178252.17	-1.97164231314373	-0.0193802218196947	0.0486504532672074	0.182754202614647	0.267782716662193	1.64223948028067e-13	5.70441402034818e-13	89	90	90	1.31291310913602
GSAP	7	77310751	77416400	ENSG00000186088.15	1.97083424597473	0.0252388949578165	0.0487428381845861	0.123532802681658	0.221575744146859	3.80397338376651e-11	9.71012992146155e-11	94	94	94	1.3120891864353
NCL	2	231453531	231483641	ENSG00000115053.15	1.96905866813617	0.0804684928116958	0.0489463544023167	0.0151520457349296	0.0177665788408462	0.0769502899868246	0.0361629395563896	7	7	7	1.31027964955885
AP003031.2	11	75803431	75815406	ENSG00000255507.5	-1.96825717366677	-0.0325383076439691	0.0490384548488196	0.0989469853245797	0.0536664673561131	0.00191881529604929	0.00145850011232703	74	75	75	1.30946322244566
RPS20	8	56067295	56074581	ENSG00000008988.9	-1.96763975627561	-0.0470665310671587	0.0491095019740611	0.0417317468452332	0.0731037746154153	0.000272983068853323	0.000250986419065527	28	28	28	1.30883447008371
ZNF66	19	20776304	20807322	ENSG00000160229.11	-1.96648912664831	-0.0481142751988478	0.0492421371234192	0.0393965400190311	0.0516404893138422	0.0023518347598867	0.00174974090259187	40	42	42	1.30766310682181
AKAP13	15	85380571	85749358	ENSG00000170776.21	1.96560671107983	0.0669298032405457	0.0493440582904078	0.0210344225811989	0.0670780628256102	0.000499792273489603	0.000435986224675565	5	5	5	1.30676513493039
HRNR	1	152212082	152224193	ENSG00000197915.5	1.96467248664786	0.0250516933389851	0.0494521563344446	0.182106930318506	0.270335696223487	1.20428724823593e-13	4.2460071779125e-13	25	26	26	1.30581476647868
AP001999.1	11	134735596	134763810	ENSG00000251226.1	-1.96450323097858	-0.0211745872221196	0.049471761955839	0.199161334936471	0.162029676694152	2.79014241846932e-08	4.86160131960556e-08	80	80	80	1.30564262179528
KIF3B	20	32277664	32335011	ENSG00000101350.7	-1.96375078690106	-0.0575333315113053	0.0495589997747	0.0250648853205259	0.0242874262703027	0.0383255673049074	0.0202575016678886	17	18	18	1.3048774673628
RAMMET	15	82986207	82991057	ENSG00000169612.3	-1.96263549346651	-0.0171051451629902	0.0496885434339934	0.221924686482669	0.0871849959230338	6.61236330093924e-05	6.86829039720665e-05	114	120	120	1.30374373394174
LRP12	8	104489231	104589024	ENSG00000147650.11	-1.96249668898018	-0.0578026334322995	0.0497046857183743	0.0242567553646226	0.0513698145889922	0.00241667880641117	0.00179301053018679	8	8	8	1.30360266789221
PLA2R1	2	159932006	160062610	ENSG00000153246.12	-1.96168900695674	-0.0437756324381486	0.0497987024721947	0.0488407936647401	0.0610409235477341	0.000915647498483117	0.000750530361265975	37	37	37	1.3027819728328
ST20	15	79898840	79923702	ENSG00000180953.11	-1.96126737502419	-0.0177073066345611	0.0498478409827922	0.274263546364053	0.435472911499044	1.6967332716951e-23	1.93063368901894e-22	49	49	49	1.30235364717309
CPLANE2	1	16231700	16237162	ENSG00000132881.11	-1.960936421063	-0.0502588534283994	0.0498864400306302	0.0344951686101651	0.0210875201185736	0.0537914481263951	0.02691662814593	27	27	27	1.30201748684488
AC009495.2	2	165833048	165839098	ENSG00000232411.1	-1.9602935660777	-0.0267385658219018	0.0499614876089729	0.143935967228467	0.0798408981720668	0.000138659975817712	0.000135270611416914	93	93	93	1.30136463893782
ZNF439	19	11848726	11883750	ENSG00000171291.8	-1.96004509925842	-1.11410181221769	0.0499905192429103	7.51167093729727e-05	0.0154497279327333	0.0992818567945388	0.0447958847781736	1	1	1	1.30111235228202
TRIM13	13	49995888	50020481	ENSG00000204977.9	-1.9598545230464	-0.0225121695332083	0.0500127963418673	0.150367359517989	0.209293533012466	1.5379244017232e-10	3.64339254400015e-10	53	53	53	1.30091886227115
AL049651.1	20	23010209	23030785	ENSG00000230492.1	1.95976451378318	0.0734234467063435	0.0500233207228494	0.0148274070197991	0.0166732245337431	0.0867307606862476	0.0400229488134375	21	21	21	1.30082748166309
CETP	16	56961850	56983845	ENSG00000087237.10	1.9593302275233	0.0446219646643982	0.0500741259691264	0.0449335342298718	0.0514649708294551	0.00239368061304422	0.001777000791904	28	28	28	1.3003866224657
ARIH2	3	48918821	48986382	ENSG00000177479.19	1.95742245452742	0.0276806820641954	0.0502978206299854	0.0891225123151255	0.198706515147185	5.04741738861786e-10	1.11486053511564e-09	19	19	19	1.29845083221796
SUPT20H	13	37009312	37059713	ENSG00000102710.19	1.95706651865086	0.0431232945808881	0.0503396482239647	0.0398597100819874	0.114856192560139	3.94660671570345e-06	5.01155810513966e-06	35	35	35	1.29808982364909
HOXB8	17	48611377	48614939	ENSG00000120068.6	-1.95694148540497	-0.494692621882988	0.0503543483488049	0.000359948313373513	0.0196409046616074	0.0628143042316581	0.0306155822646754	1	1	1	1.29796301999914
ANKRD54	22	37830855	37849327	ENSG00000100124.14	1.95559973967874	0.0290732416756966	0.0505123235917442	0.0999925059608199	0.312676318881687	6.00661840201358e-16	2.84777127256404e-15	36	37	37	1.29660265326824
LRFN4	11	66856647	66860475	ENSG00000173621.8	1.95507527975883	0.0221366121067221	0.0505741855424138	0.0647943780568122	0.0573179918639574	0.00133010681396576	0.00104727187346111	48	48	48	1.2960711024728
MT1M	16	56632233	56633986	ENSG00000205364.3	1.95418914225482	0.0708691902006397	0.0506788529037774	0.0185070475561595	0.0177209786306264	0.0773337297976697	0.0363249526389823	22	22	22	1.29517322376487
SLC25A26	3	66133610	66388116	ENSG00000144741.17	-1.95384819170018	-0.0507429677649566	0.0507191730661662	0.030348246146379	0.0544756108608339	0.00176911073596597	0.00135596294828743	7	7	7	1.29482783587807
NFX1	9	33290511	33371157	ENSG00000086102.18	-1.95382300387299	-0.0200848759264627	0.050722152796206	0.16883926449239	0.195166526018515	7.48655926103826e-10	1.61281711530151e-09	86	86	86	1.29480232200977
PSMB5	14	23016543	23035230	ENSG00000100804.18	-1.95165643901809	-0.0624629322305188	0.0509790076524803	0.0239266560623209	0.0467091933663067	0.00386242866632084	0.00273230892978859	16	16	16	1.292608622677
RAPGEF3	12	47734367	47771040	ENSG00000079337.15	1.95154395091349	0.0314799203141853	0.0509923732554955	0.0802815028861346	0.173599895621242	8.00188160757522e-09	1.50307126183583e-08	16	16	16	1.292494774897
VIPAS39	14	77426675	77457952	ENSG00000151445.15	1.95152901061766	0.0358644243317657	0.0509941486511646	0.0677154829816216	0.179591518880463	4.16604741508632e-09	8.16875130246672e-09	32	32	32	1.29247965437856
LINC02086	17	48646923	48707346	ENSG00000244649.4	-1.95038525062547	-0.27088043664	0.0511302184921323	0.00136193425627938	0.0201666321330808	0.059363533803481	0.0292104694190492	2	2	2	1.29132235142123
TTC32	2	19896643	19901986	ENSG00000183891.5	1.94977004958757	0.0208704670655119	0.0512035328432737	0.180513797816399	0.317182324534994	3.35490290022266e-16	1.64028373707988e-15	12	12	12	1.29070007337167
MRPL19	2	75646783	75690851	ENSG00000115364.13	1.94958121078171	0.0251015768076199	0.0512260546694695	0.137425214321464	0.28268936823409	2.64552651834878e-14	1.02833646625462e-13	16	16	16	1.29050909134715
ADAMTS5	21	26917912	26966513	ENSG00000154736.5	-1.94930864534588	-0.030011284094693	0.0512585767613636	0.104201614460968	0.0362833933368436	0.0110998871317202	0.00695928293823455	57	58	58	1.2902334565456
CERS4	19	8206736	8262421	ENSG00000090661.11	-1.94877423605337	-0.0232196725052684	0.0513223918347633	0.156545821747216	0.273417948076897	8.26990741065885e-14	2.99160009077412e-13	36	36	36	1.28969311191454
MDH2	7	76048051	76067508	ENSG00000146701.11	1.94668361937439	0.0385230180613924	0.051572676650248	0.0552075409389774	0.0772954392671415	0.000179135662561452	0.000170850747627607	44	46	46	1.28758032788617
PKD2	4	88007668	88077777	ENSG00000118762.7	-1.94662163411156	-0.032110488485105	0.0515801129775426	0.0921414377505288	0.181761854062324	3.28548664557688e-09	6.53428330759399e-09	41	41	41	1.28751771094819
ZNF549	19	57527325	57557542	ENSG00000121406.8	-1.94546550359901	-0.0397478728921462	0.0517189776611335	0.0516208144905751	0.0345797510753631	0.0132079411294947	0.00810371103437411	44	44	44	1.28635006848841
TMEM161B-AS1	5	88268895	88436685	ENSG00000247828.7	1.94475895165433	0.0284235540672795	0.0518039966508188	0.0869889035381276	0.126071367694021	1.23887437942756e-06	1.70086633351619e-06	33	33	33	1.28563673337369
DDX56	7	44565417	44575051	ENSG00000136271.10	1.94138443570676	0.0548410505098327	0.0522116647377727	0.0252477299537427	0.0146901138301714	0.108053648580991	0.0481115528883673	19	19	19	1.28223245934814
TMED2	12	123584531	123598577	ENSG00000086598.10	1.9412456547201	0.0362434984969685	0.0522284878497198	0.0585217602585121	0.0788654225350539	0.000152964253212968	0.000147994832679833	26	26	26	1.28209254793343
DCT	13	94436808	94479682	ENSG00000080166.15	1.93985538324532	0.0254244428044245	0.052397267669574	0.118878213618993	0.100229361956275	1.76221570751443e-05	2.01614022849896e-05	45	45	45	1.28069135933241
SSR1	6	7268306	7347446	ENSG00000124783.12	-1.93827158883539	-0.0361356200168823	0.0525900967314347	0.068030766494495	0.0395329458388101	0.00797687555933326	0.00519895322790701	40	41	41	1.27909603036757
TMEM236	10	17752252	17800868	ENSG00000148483.8	-1.93753770619187	-0.0679201025373149	0.0526796488357843	0.0191020467646433	0.0773476605849508	0.000178197313625348	0.000170042178355794	40	41	41	1.27835712872144
MEAF6	1	37492575	37514774	ENSG00000163875.15	-1.93670026945466	-0.0229579505625426	0.0527819928129062	0.174979040680471	0.242783666585055	3.2478298806931e-12	9.44642051890381e-12	111	111	111	1.27751421678156
UCKL1	20	63939829	63956415	ENSG00000198276.15	-1.93624078828753	-0.0135738307354471	0.0528382170299501	0.448889316715188	0.182167622993545	3.14262729231634e-09	6.26675623536372e-09	158	160	160	1.27705184562069
LY6E-DT	8	142981738	143018437	ENSG00000247317.3	1.93581728422657	0.0514698977176336	0.0528900832419182	0.0334326263860378	0.0260822994270031	0.0317523730568074	0.0172743405639072	37	37	37	1.27662574945904
PQLC2	1	19312326	19329300	ENSG00000040487.12	1.93580699045987	0.0297710806121618	0.052891344440936	0.0801341104329081	0.210944631129337	1.27608183247086e-10	3.05196196733163e-10	6	6	6	1.27661539354334
GRK4	4	2963608	3040747	ENSG00000125388.19	1.9346130898308	0.0206667834382002	0.053037792515516	0.157544726220089	0.23544635065832	7.66330696603935e-12	2.13782133229515e-11	28	28	28	1.27541455998565
LINC00539	13	21303515	21348721	ENSG00000224429.7	-1.93404503266176	-0.0409165856301366	0.0531075912786168	0.045207290146395	0.0826206541062961	0.000104797857394679	0.000105103410206092	91	91	91	1.27484339577777
SIGIRR	11	405716	417455	ENSG00000185187.12	1.93400247412928	0.0307759392995716	0.0531128236524948	0.0736645652005745	0.034089294023199	0.0138873056094516	0.00846383187660327	57	58	58	1.27480060944323
LINC02227	5	158320683	158409773	ENSG00000276778.1	-1.93203893486258	-0.0228477930913864	0.0533547004359231	0.138631643188028	0.202443712418575	3.32338530664956e-10	7.53110028936499e-10	96	96	96	1.27282731413153
PSMA3-AS1	14	58265365	58298134	ENSG00000257621.7	1.93063780681705	0.0479721370753671	0.0535278590220305	0.035796610437587	0.0245125326507297	0.0374291213180267	0.0198680362028537	20	21	21	1.27142012694186
AC136475.2	11	310139	311141	ENSG00000254910.1	1.92918235595832	0.0161229186252698	0.0537082277829257	0.365856275485084	0.518171800691634	1.49066389262476e-29	3.88702634243124e-28	19	20	20	1.26995917785713
PAK2	3	196739857	196832647	ENSG00000180370.10	-1.92886665798499	-0.0394338868355867	0.0537474179886005	0.0547599697026238	0.172836359162596	8.69336122474624e-09	1.61838584580739e-08	4	4	4	1.26964239430049
RAMP2	17	42758447	42763041	ENSG00000131477.10	1.92812863039565	0.604846155219988	0.0538391286223648	0.000132831378523951	0.0302680156472951	0.0205634685116131	0.0119507971105108	2	2	2	1.26890197771352
KHDRBS2	6	61679960	62286227	ENSG00000112232.8	1.92659768066165	0.050921374941503	0.0540297879306029	0.0334094809021068	0.0656522841956295	0.000576630012631464	0.000495695364074652	13	19	19	1.26736673708323
POLR1B	2	112541915	112577150	ENSG00000125630.15	1.92557008699376	0.013845208815393	0.0541580767733976	0.307373764924189	0.492316757961535	1.48100295831788e-27	2.851816376817e-26	27	28	28	1.2663367664339
QRICH2	17	76274049	76307998	ENSG00000129646.14	-1.92532828587971	-0.0640130551835363	0.0541883010938912	0.0197583145112686	0.0826835244989157	0.000104135905797854	0.000104495348761735	17	17	17	1.26609446473063
PPP4R2	3	72996785	73069199	ENSG00000163605.14	-1.92380820411179	-0.0449777709896058	0.0543786287037885	0.0440874820867327	0.0302774306998597	0.0205435022336117	0.0119428902974414	36	36	36	1.26457174845662
IL17RD	3	57089982	57170306	ENSG00000144730.17	-1.92358216850632	-0.0544602121053557	0.054406977926192	0.028698032507914	0.0266394512927717	0.0299584671704173	0.0164509406811227	21	21	21	1.26434539661622
AP002812.3	11	77850604	77851511	ENSG00000254691.1	-1.92339906445478	-0.0436719091755963	0.0544299517426871	0.0417210630511356	0.0289790613925238	0.0234937671050202	0.0133743368193377	43	44	44	1.26416205072599
ZSWIM8-AS1	10	73796514	73801399	ENSG00000272589.1	1.92272495256303	0.10379738474202	0.0545146014002125	0.0105302374605573	0.0257501018177829	0.0328744583194601	0.01778430120341	11	11	11	1.26348715904034
TTLL5	14	75633625	75955078	ENSG00000119685.19	-1.92165440963997	-0.0648853411031646	0.0546492574023988	0.0190242939751534	0.0177796545184141	0.0768407145393119	0.0361295317352144	12	12	12	1.26241573505429
PKP4	2	158456964	158682879	ENSG00000144283.21	1.92114667740022	0.0390650122509379	0.0547132183608781	0.0543536429087101	0.078466954868902	0.000159221853474725	0.000153495432592829	33	33	33	1.2619077382428
RRS1	8	66429028	66430733	ENSG00000179041.3	-1.92050775540097	-0.0288073984028348	0.0547937944927869	0.0928286600998918	0.0571886291799906	0.00134748039519725	0.00105961799065636	60	60	60	1.26126862345254
RPS3A	4	151099573	151104652	ENSG00000145425.9	1.92028524121718	0.0328230300749291	0.05482187956352	0.075147475720298	0.0438549638100836	0.00515089322631206	0.0035365098174522	95	95	95	1.26104607879156
AL160290.2	10	123356450	123517708	ENSG00000230131.5	1.91673333880593	0.0411202349846003	0.0552718175376471	0.0331571645012953	0.0242468208703276	0.0384896300087159	0.0203292457091187	29	30	30	1.25749625400711
ATP8B2	1	154325553	154351307	ENSG00000143515.16	-1.91603899159277	-0.0300394754176472	0.0553601327944579	0.0692241766375215	0.0267718450841444	0.0295477884842916	0.0162584515307208	64	67	67	1.25680287679134
PLA2G6	22	38111495	38205690	ENSG00000184381.18	-1.91470192225636	-0.051468309486129	0.0555305283084927	0.029359930452742	0.0553290359719099	0.00162388377169017	0.00125644908494973	15	15	15	1.2554681947001
LINC01644	22	47461299	47487111	ENSG00000218357.3	-1.9141576402251	-0.0666706899173792	0.0556000164101639	0.0197859676546237	0.0257826336631679	0.0327627846659105	0.0177366651451834	17	17	17	1.25492508023732
FAM118A	22	45308968	45341955	ENSG00000100376.11	-1.91253423949534	-0.0134143957144461	0.0558077052589933	0.482454817189297	0.603017327434105	6.03317207057275e-37	4.92479462560272e-35	87	87	87	1.2533058347463
ARFIP1	4	152779937	152918463	ENSG00000164144.15	-1.91073891472769	-0.0144705660174387	0.0560381412242791	0.367596180877236	0.540705069556858	2.20942792963751e-31	7.68168206277753e-30	38	38	38	1.25151627862229
ZC3HAV1	7	139043520	139109719	ENSG00000105939.12	1.91009698679351	0.0359985032855434	0.0561207269096478	0.0628326675459865	0.0340522304457225	0.013940069261338	0.00849323239991133	48	48	48	1.25087671236206
ZNF623	8	143636013	143656418	ENSG00000183309.11	-1.90997832012022	-0.0336996657413676	0.0561360047773858	0.0691630247965903	0.205982304520707	2.23372558218886e-10	5.18383947831262e-10	5	5	5	1.25075849951914
ANKRD34B	5	80556755	80570488	ENSG00000189127.7	1.90987275452308	0.0168363823969996	0.0561495988437804	0.314732092398153	0.279062884713538	4.13852448834747e-14	1.56809409303335e-13	183	183	183	1.25065334217287
FAM85B	8	8167819	8226614	ENSG00000253893.2	-1.90921477391104	-0.0779155572796516	0.0562343912057197	0.033525893751163	0.0534882018085961	0.0019534694559218	0.00148154191469647	20	20	20	1.24999800217526
BEND5	1	48727523	48776969	ENSG00000162373.12	-1.9087088495019	-0.0632803737986058	0.0562996609337217	0.0205913180194321	0.0277795648197525	0.026606097766923	0.0148666170155564	4	4	4	1.24949422069141
GABPB1-AS1	15	50354959	50372202	ENSG00000244879.6	-1.90745825813768	-0.0119160414547482	0.056461271447595	0.530128473832858	0.645589109917714	2.85333837679562e-41	7.65289026331634e-39	106	106	106	1.24824934623059
AC022784.1	8	9189011	9202854	ENSG00000248538.6	-1.90722295938698	-0.0923702980874846	0.0564917215860412	0.0114114956753528	0.0152593729704626	0.101404977204033	0.0456391210798843	7	7	7	1.24801518993131
HES4	1	998962	1000172	ENSG00000188290.10	1.90639618769625	0.069373273589575	0.0565988229738263	0.0176350219700832	0.0331595833445897	0.0152744718979366	0.00921651314462406	7	7	7	1.24719260028324
FTSJ3	17	63819433	63830012	ENSG00000108592.16	-1.90618705303811	-0.0177976555451101	0.0566259413916915	0.244615479230566	0.358622532297079	1.32022100966839e-18	8.37384999707425e-18	72	75	75	1.24698456488519
AL512408.1	1	26692132	26694131	ENSG00000260063.1	-1.90517287458254	-0.0445015876335496	0.0567576029737552	0.047340134894903	0.0624634134490089	0.000793924978044139	0.000662030141339861	32	32	32	1.24597595425144
ZC2HC1A	8	78666047	78719765	ENSG00000104427.11	1.90451991399926	0.0575454938902925	0.0568425056458342	0.0308844210741546	0.0447490423944744	0.0047064018531225	0.0032593405299516	50	50	50	1.24532678640651
SAP25	7	100572228	100573820	ENSG00000205307.11	-1.90199553366633	-0.0776044315085563	0.0571717384990249	0.0134542838314584	0.0183620513248235	0.0721248367426661	0.034307412555181	11	11	11	1.24281860140032
DAPK3	19	3958453	3971123	ENSG00000167657.13	1.90196561813355	1.33556616493032	0.057175649609836	9.9966644730735e-05	0.0217422265241983	0.0501658310019067	0.0254139893810063	1	1	1	1.2427888923904
CCL14	17	35983291	35987004	ENSG00000276409.4	1.9018046570559	0.0311098625252648	0.0571966972341356	0.0761625806201773	0.133829436654015	5.52296740977031e-07	8.06936947635165e-07	19	19	19	1.24262904838184
MLH1	3	36993332	37050918	ENSG00000076242.14	1.90015065677258	0.0520863598489625	0.0574133515277344	0.0288046305388559	0.126343391352801	1.20438294236214e-06	1.65958053867792e-06	7	7	7	1.24098710027546
WDFY4	10	48684876	48982956	ENSG00000128815.19	-1.89932879831194	-0.0557494550873137	0.0575212587058632	0.0293778206804198	0.099522034142869	1.89372506610369e-05	2.15282435516897e-05	79	80	80	1.24017161909545
HOXD3	2	176136612	176173102	ENSG00000128652.11	1.89812719298646	0.069893122561791	0.0576793287917673	0.0199335412908955	0.0181742226007652	0.0736111750144737	0.0348906577001022	12	12	12	1.23897980209805
FASTK	7	151076593	151080866	ENSG00000164896.19	1.89780519786047	0.0465186566000188	0.0577217482521347	0.0424283607493031	0.0571415708680998	0.00135385662064384	0.00106418632977302	27	27	27	1.23866052364998
TOMM34	20	44942130	44960486	ENSG00000025772.7	1.89722994955253	0.0129199112187813	0.0577975956955487	0.486284591075781	0.547113197813132	6.42465118534777e-32	2.56638580111184e-30	72	74	74	1.23809022728663
CAPS	19	5911707	5915877	ENSG00000105519.15	1.89712844633409	0.0379966626901312	0.0578109876578767	0.051637193250304	0.113632340532181	4.47573278195307e-06	5.63770591460868e-06	23	23	23	1.23798961096216
DOK7	4	3463311	3501473	ENSG00000175920.16	1.89581663073445	0.0206229726849043	0.05798429597694	0.220555050368101	0.256699953482236	6.23897582845566e-13	1.9988763765483e-12	62	62	62	1.23668961150666
CASP7	10	113679162	113730907	ENSG00000165806.19	1.89543240723331	0.0179816570592652	0.0580351386957329	0.236954133573062	0.409601049985111	8.81839908469099e-22	8.31968572620927e-21	33	33	33	1.23630897331975
BTN3A1	6	26402237	26415216	ENSG00000026950.16	1.89508857843571	0.0197538513565463	0.0580806675527173	0.226122003880979	0.311376959258343	7.10026584112442e-16	3.34096527774927e-15	82	82	82	1.23596840069647
AC073896.5	12	56267793	56270104	ENSG00000258260.1	1.89205132135379	0.0455790485402903	0.0584841432172879	0.0238485515968022	0.021538781301756	0.0512642036904794	0.0259005364162129	26	26	26	1.23296186804974
CCDC28A	6	138773509	138793319	ENSG00000024862.17	-1.89170810618792	-0.0327395543855879	0.0585298826959443	0.0767049227297481	0.0418195484852847	0.00632745606336969	0.00424193304707782	51	51	51	1.23262234628656
BFAR	16	14632815	14669236	ENSG00000103429.10	-1.89127095981537	-0.0313396616079355	0.0585881831819029	0.054348086838849	0.0367250606622046	0.0106114822019679	0.00668993048284882	34	38	38	1.23218996924471
SLF1	5	94618347	94739436	ENSG00000133302.12	-1.89106380122911	-0.0474962027659711	0.0586158279430164	0.0337387659931908	0.0589015872034091	0.00113475712004506	0.000907930501348099	28	28	28	1.23198509626617
OLIG1	21	33070144	33072420	ENSG00000184221.12	1.88951400421235	0.0875237426023097	0.0588229880755687	0.00779116801029652	0.0166582911361814	0.0868732247730971	0.0400788395621398	3	3	3	1.23045291808515
RASGRP1	15	38488103	38565575	ENSG00000172575.11	1.88728590724052	0.035373843857754	0.05912188091303	0.0512191783075291	0.111052768369422	5.83264704188754e-06	7.22093656707709e-06	23	23	23	1.22825175767893
LINC02081	17	78617389	78632057	ENSG00000267123.5	1.88645400322608	0.0237721317457698	0.0592338011753441	0.127806823606389	0.134949100329902	4.91292035549067e-07	7.2286849586152e-07	51	54	54	1.22743039674439
IQANK1	8	143734140	143790644	ENSG00000203499.11	1.8864271908493	0.0317237497920185	0.0592374113031868	0.0946612964115876	0.122023156224618	1.88447048460126e-06	2.51368691563965e-06	55	58	58	1.22740392856586
ATP8A2	13	25372071	26025851	ENSG00000132932.16	1.88561503356949	0.0360437913648721	0.0593468500404386	0.0607361631994334	0.0486776512427992	0.00316800320640826	0.00228849296286624	35	38	38	1.22660232719566
PAXIP1-AS2	7	154928485	154952188	ENSG00000214106.7	1.88544531407595	0.0307153858077587	0.0593697410369646	0.0788934818068974	0.197607147817713	5.7057522198186e-10	1.24852104839664e-09	16	16	16	1.22643484540547
AC244034.2	1	206503948	206504456	ENSG00000261000.1	-1.88453762824678	-0.015170784140245	0.0594922899974351	0.308913325914541	0.490935208312287	1.88114767656023e-27	3.56745040501522e-26	20	20	20	1.22553931374257
RPS6KL1	14	74903954	74923396	ENSG00000198208.11	1.88382526464941	0.0317552971414164	0.0595886149397094	0.0711847578666531	0.187874351015279	1.67829046984032e-09	3.46635863538067e-09	13	13	13	1.22483670907147
SLC47A2	17	19678288	19718979	ENSG00000180638.17	-1.87802343819439	-0.436473552101797	0.0603779588064674	0.000287857156678972	0.0534671517917962	0.00195760273198701	0.00148430089394277	3	4	4	1.21912157322866
NEK11	3	131026850	131350465	ENSG00000114670.13	1.87674849367433	0.0282840522844584	0.0605525727899314	0.0938601538297447	0.201112424056721	3.85761754764838e-10	8.6754808739091e-10	23	23	23	1.21786739959388
B4GALNT4	11	369796	382116	ENSG00000182272.11	1.87666257930867	0.0316654141209557	0.0605643544944615	0.0678643062555458	0.0239996052723285	0.0395043529311119	0.0207607464017629	34	35	35	1.21778290720466
TRMT2A	22	20111866	20117392	ENSG00000099899.14	1.8762504944946	0.0610542004308253	0.0606208913810621	0.0314234859252717	0.0497714174143495	0.00283793001563527	0.0020743993117363	94	94	94	1.21737768197317
SLC6A3	5	1392790	1445430	ENSG00000142319.17	-1.8759396642785	-0.0540979673531076	0.0606635653504529	0.0260908022592024	0.0661062312838475	0.000550965211025696	0.000475513994049834	7	7	7	1.21707206869524
ZNF197	3	44584888	44648471	ENSG00000186448.14	-1.87562071746516	-0.0536573354437102	0.0607073795237083	0.025552256043082	0.0428180034915995	0.00571977418057381	0.00388377440822069	31	31	31	1.21675851334605
RUFY2	10	68341107	68407294	ENSG00000204130.12	1.8746376894833	0.0486295375668328	0.0608425844458515	0.0415724524394832	0.0342247081954422	0.0136962534236091	0.00836142644146971	79	79	79	1.21579234644788
CFHR3	1	196774795	196795406	ENSG00000116785.13	-1.87224597043233	-0.0187144599111933	0.0611725818390392	0.227943265310019	0.356472021931432	1.77465982988517e-18	1.10509102256496e-17	28	28	28	1.21344318936021
BCAS1	20	53936777	54070594	ENSG00000064787.13	1.87214465902029	0.0375308642617774	0.0611865929416781	0.0543630611884709	0.0606946169086062	0.00094800397153457	0.000775359492128307	34	34	34	1.21334372898711
LCA5L	21	39405844	39445805	ENSG00000157578.13	1.87210892478125	0.0166798323274515	0.0611915355272576	0.241514112368585	0.379543429572184	7.05493149718324e-20	5.08458277465786e-19	44	44	44	1.21330864857411
AC012170.3	15	50494018	50497080	ENSG00000259618.1	1.87207334096877	0.0190899712109273	0.0611964576351469	0.212356276020714	0.0528979591662794	0.0020727554074398	0.00156505585484867	140	140	140	1.21327371631904
GART	21	33503931	33543491	ENSG00000159131.16	-1.87187161797145	-0.0650578429298066	0.0612243670372661	0.0109251201650062	0.0340939908844899	0.0138806337043483	0.00846113892004728	2	2	2	1.21307569609534
CYB5R1	1	202961869	202967280	ENSG00000159348.12	-1.87086064765244	-0.0586769764114784	0.0613643987635043	0.022152860387171	0.0283464112317768	0.0250856410836123	0.0141242283671268	16	16	16	1.21208351655833
B3GLCT	13	31199936	31332276	ENSG00000187676.7	1.87065090737497	0.0406192272003742	0.0613934835446792	0.0634220529374009	0.135090013433056	4.84104012073309e-07	7.13130630036128e-07	34	35	35	1.21187772349689
FPR1	19	51745172	51804110	ENSG00000171051.8	-1.86972026901197	-0.0334650257468534	0.0615226733178055	0.0599834553741196	0.0973744256634836	2.35578647732831e-05	2.6365963347378e-05	27	27	27	1.21096480158851
WRAP73	1	3630767	3652761	ENSG00000116213.15	-1.86850020251715	-0.0355997424974574	0.0616923819274559	0.0641182563168474	0.174731411541816	7.07613269187734e-09	1.33653344891569e-08	7	7	7	1.20976846143085
KDELR3	22	38468062	38483447	ENSG00000100196.10	-1.86650122485989	-0.0351454898246238	0.0619712728540272	0.0533868085382059	0.0378049293446421	0.00950716275407843	0.00607842653157486	39	39	39	1.20780958360176
AC246787.2	14	105890084	105896577	ENSG00000244620.1	1.86606480786849	0.0489778376958075	0.0620322988970005	0.062961656534128	0.129364432168748	8.79806266604754e-07	1.24288892563582e-06	12	12	12	1.20738212372329
LEMD3	12	65169571	65248327	ENSG00000174106.2	1.86532883374143	0.0423303264805363	0.0621353259242636	0.0447598996374691	0.0941582955456192	3.26508493637472e-05	3.56502476802874e-05	21	21	21	1.20666141927622
ZNF597	16	3432422	3443542	ENSG00000167981.5	1.86480194983466	0.0335016658529941	0.0622091699015059	0.0544381133961195	0.0779508499115428	0.000167707384154395	0.000160849850878073	42	42	42	1.20614559369994
PCBD1	10	70882280	70888784	ENSG00000166228.8	1.86428010463715	0.0918574024601281	0.0622823792439429	0.00202953860996361	0.0370291119676833	0.0102879898980314	0.00651552360896597	1	1	1	1.20563480533997
DIS3L	15	66293217	66333898	ENSG00000166938.12	-1.86396595874062	-0.0301373225254679	0.0623264849355502	0.120777880177289	0.231812474938684	1.16904455058309e-11	3.17861279485194e-11	22	22	22	1.20532736558579
AL009031.1	6	16259101	16264553	ENSG00000282024.1	1.86346429850209	0.0339350813293016	0.0623969709777921	0.0535375125287231	0.0582038564695193	0.00121701293313359	0.000967354260010816	58	58	58	1.2048364923618
AC133919.2	16	90110574	90168225	ENSG00000261172.1	-1.86234307144216	-0.0207901741906106	0.0625547479804959	0.183619959766457	0.301989127524839	2.35639009583492e-15	1.03244425203357e-14	58	64	64	1.20373972124678
TMEM170A	16	75443054	75465497	ENSG00000166822.12	-1.8614458972816	-0.0359805993627513	0.0626812341786583	0.058047528865549	0.0357923135691693	0.0116698120606843	0.0072728905959132	39	40	40	1.20286246096375
SIRPB1	20	1563521	1620061	ENSG00000101307.15	-1.8609912495822	-0.017569927216671	0.0627454124186003	0.231831321592894	0.418580543045906	2.28245977895124e-22	2.3163365131532e-21	18	19	19	1.2024180217851
CDK3	17	76000906	76005999	ENSG00000250506.7	-1.86052973742178	-0.0222151625724271	0.0628106152089961	0.151200036644842	0.149600824459934	1.05038260547249e-07	1.6934729991115e-07	73	73	73	1.20196695280571
NOP10	15	34341713	34343177	ENSG00000182117.5	1.86024325957232	0.0213106054848532	0.06285111719106	0.164907958850458	0.287925096652691	1.38129339171337e-14	5.52357920370003e-14	30	30	30	1.20168699823896
MDM1	12	68272443	68332381	ENSG00000111554.14	1.85909689822417	0.0391348664218649	0.0630134048674996	0.0484337735728701	0.104526096213819	1.13727055565196e-05	1.34170846747743e-05	14	14	14	1.20056705307468
AL359711.2	6	109382795	109383666	ENSG00000260273.1	1.85879651324833	0.036409150415	0.0630559868890134	0.0571502690857198	0.10794304170013	8.02064773305344e-06	9.66833378871139e-06	37	37	37	1.20027367277963
AC011416.3	5	127215159	127229809	ENSG00000283897.1	1.85875259407981	0.0512617845054415	0.0630622147821303	0.0337132710372403	0.0473449666639795	0.00362283158133068	0.00257884906806354	15	15	15	1.20023078064224
COPS6	7	100088954	100092200	ENSG00000168090.9	1.85834643190752	0.0832755550146223	0.0631198341084074	0.0139645928841744	0.0558251845096176	0.00154501221762667	0.00119987411306818	5	5	5	1.1998341512102
GVQW2	6	138725211	138773652	ENSG00000279968.1	-1.85799087522171	-0.0248849575825085	0.06317031010852	0.1232835127719	0.198619084639942	5.096898436053e-10	1.12512794129218e-09	48	48	48	1.1994869911112
ZFYVE1	14	72969451	73027212	ENSG00000165861.13	1.85676631921961	0.0306786297720884	0.0633444074860643	0.0690656302024902	0.0856261786525912	7.73942375605072e-05	7.93579664042183e-05	25	25	25	1.19829172182482
ANKK1	11	113387791	113400418	ENSG00000170209.4	-1.85560458845281	-0.0267133710124072	0.0635099391960885	0.109795509998114	0.189343289908221	1.42715257873694e-09	2.97125096821355e-09	23	23	23	1.19715830305082
MTA2	11	62593214	62601840	ENSG00000149480.6	-1.85473094015531	-0.0559280915939902	0.0636346581574816	0.0221975858558121	0.0532879745680277	0.0019931421832687	0.00150888745655582	9	9	9	1.19630628455814
TMEM268	9	114611206	114646422	ENSG00000157693.14	-1.85426722363051	-0.0718930423106987	0.0637009388522237	0.0160744223353981	0.0229315307731008	0.0442188441054882	0.0228230999473619	19	19	19	1.19585416679596
FGD4	12	32399529	32646050	ENSG00000139132.14	-1.85417234897614	-0.797592516200512	0.0637145066575792	9.47089583616003e-05	0.0272504705858417	0.0281109330183276	0.0155776559240954	1	1	1	1.19576167529313
B3GAT1	11	134378504	134411918	ENSG00000109956.12	-1.85405350559666	-0.0297346458170517	0.0637315055427309	0.0965715244060186	0.175963203253395	6.18864859314448e-09	1.17958662863988e-08	33	33	33	1.19564582196926
IL1RAP	3	190514051	190659750	ENSG00000196083.9	-1.85399305820465	-0.29330092216368	0.0637401531348635	0.000895860627398793	0.0218483510904606	0.0496026870859834	0.0251558523911598	1	1	1	1.19558689747436
ZNF816	19	52949379	52962911	ENSG00000180257.13	-1.85307820161576	-0.0349170087498867	0.0638711507196338	0.0702334340053723	0.160059769081908	3.44624674408374e-08	5.93594842927022e-08	21	21	21	1.19469525940667
PRSS22	16	2852727	2858170	ENSG00000005001.9	1.85217346449965	0.0264367456586089	0.0640009178985892	0.0974284776278392	0.0480588250836101	0.00337158145289302	0.00242065117928274	50	52	52	1.19381379733746
MAPK3	16	30114105	30123506	ENSG00000102882.11	-1.84932657192375	-0.0264499079150941	0.0644106710897238	0.0981768631822508	0.130031077408458	8.20815198803057e-07	1.16481188617187e-06	39	39	39	1.19104217594042
DDX6	11	118747766	118791149	ENSG00000110367.11	1.84866353820551	0.0529265910423018	0.0645064117596031	0.0296855497141654	0.0633913965683725	0.000723379223600798	0.000608474089018745	49	50	50	1.19039711554427
GASAL1	8	102805517	102809971	ENSG00000253669.3	-1.84842829536593	-0.0256669280197665	0.0645404085455846	0.0793935514612225	0.12378758955634	1.56988701454784e-06	2.11738294307224e-06	64	64	64	1.19016828980705
C19orf71	19	3539154	3544030	ENSG00000183397.5	-1.84828669551401	-0.0184176944606426	0.0645608793781113	0.252381501587125	0.183253909028141	2.7897490790352e-09	5.59875675422455e-09	94	95	95	1.19003056275841
PNMA1	14	73711783	73714372	ENSG00000176903.4	1.84804174945304	0.0646626437554001	0.0645963034357551	0.0176745377556248	0.0741670547057111	0.000245329181620089	0.000228130388193233	5	5	5	1.18979233406974
DSCC1	8	119833976	119856010	ENSG00000136982.5	-1.8464425954299	-0.0339324389041055	0.0648279672201674	0.0571942846831815	0.0236461535965801	0.0410036805983587	0.0214287241086978	43	43	43	1.18823759614976
KIAA1614	1	180913154	180951614	ENSG00000135835.11	1.84602565068284	0.0406158650227139	0.0648884810637372	0.0627651579498803	0.0402986941915302	0.00738095013478717	0.004854589053312	38	38	38	1.18783239186618
RIMKLB	12	8681600	8783095	ENSG00000166532.15	-1.84555556618741	-0.0305457330980443	0.0649567632994343	0.0988181067365093	0.171387814520493	1.0171812082199e-08	1.87964082283262e-08	15	16	16	1.18737562348696
AP002387.2	11	71448674	71452157	ENSG00000254682.1	-1.84538184371013	-0.0163690143355571	0.0649820123952978	0.288068629881057	0.481613729068881	9.29028790497169e-27	1.62252335559387e-25	41	41	41	1.18720684333514
CENPW	6	126340174	126348875	ENSG00000203760.8	-1.84478207196791	-0.0221092805247501	0.0650692463916204	0.142403417864754	0.0663742500572632	0.000536351287878679	0.000464258671271043	74	75	75	1.18662422307798
ATP2A1-AS1	16	28878957	28879920	ENSG00000260442.5	-1.8446737675142	-0.779372238087977	0.0650850090598905	0.0001089916618217	0.061242500907282	0.000897324654288415	0.000738251279858631	3	3	3	1.18651903036093
PDCD5	19	32581068	32587452	ENSG00000105185.11	1.8445459816798	0.0559074426576521	0.0651036111053965	0.0234962637928632	0.0517649026988926	0.00232261863024108	0.001732466868925	11	11	11	1.18639492172901
AC092145.1	16	84594393	84596826	ENSG00000261471.1	1.84413624408533	0.0356296794910139	0.0651632870221843	0.0543385750639061	0.0253425052920102	0.0343074935461911	0.01845319607182	48	48	48	1.18599701675777
POMZP3	7	76609986	76627261	ENSG00000146707.14	1.84347300679148	0.0122432653903807	0.0652599793228425	0.442148584663968	0.541225497078031	1.99982540618718e-31	7.15159688211946e-30	143	149	149	1.18535306815122
LINC01315	22	42364400	42369236	ENSG00000229891.1	-1.84193959462489	-0.0496001401714208	0.0654839861057428	0.0317357875938979	0.0799595247107226	0.000137013934834643	0.000133769068503242	9	9	9	1.18386489231693
MEG8	14	100894770	101038859	ENSG00000225746.9	1.8416765301182	0.0420846683972932	0.0655224792232637	0.0410424637118313	0.0350035797309781	0.0126481583231075	0.00782031516993184	21	21	21	1.18360967821021
AC115522.1	19	43794309	43795658	ENSG00000268601.1	1.84134072547969	0.0598516410501038	0.0655716432013844	0.0216628954817694	0.01986789920359	0.0612990894785762	0.0299986051929135	9	10	10	1.18328393293632
PKD1L3	16	71929538	71999978	ENSG00000277481.1	1.84097408098497	0.0761021567069857	0.0656253570613616	0.0128075564024347	0.0203854070382191	0.057986957746029	0.0286494953235684	9	9	9	1.18292832062435
JAG1	20	10637684	10673999	ENSG00000101384.11	1.84066724777222	1.26210973198357	0.0656703363718241	9.76449612181458e-05	0.0337566136982448	0.014368287759485	0.00872863870530746	1	1	1	1.18263075919508
POFUT2	21	45263928	45287898	ENSG00000186866.16	1.83676163668124	0.0373764388723849	0.0662450916229385	0.0560425690625247	0.082008931671016	0.000111461318070021	0.000111074284488898	30	30	30	1.17884629490125
C3orf38	3	88149743	88168729	ENSG00000179021.9	1.83650594695281	0.047963942268738	0.0662828633749623	0.0377488644171577	0.0490165742560348	0.00306179321070709	0.00222202875767801	45	47	47	1.17859873861895
LINC00421	13	19345049	19346749	ENSG00000236834.1	1.83628219986069	0.0484502009399629	0.0663159309572979	0.0300440995653014	0.0235679819870584	0.0413432029449277	0.0215791299228996	41	41	41	1.17838212927633
LINC00623	1	120913275	121009291	ENSG00000226067.6	-1.83597070581368	-0.157162425319406	0.0663619892906213	0.00839881400675781	0.392091907371229	1.16198318840292e-20	9.32296890333146e-20	7	40	40	1.17808060388651
SEMA3F	3	50155045	50189075	ENSG00000001617.11	-1.8350957002659	-0.0347710771309252	0.0664915109187627	0.0584062536827956	0.0980397968829687	2.20177517267475e-05	2.47529376258826e-05	41	41	41	1.17723379825291
ASF1A	6	118894220	118909167	ENSG00000111875.7	-1.83505738163785	-0.0309690793466092	0.0664971877423116	0.0804250874902467	0.200953652890523	3.92675209782799e-10	8.80801964843048e-10	4	4	4	1.17719672122053
AC005041.3	2	74501717	74502365	ENSG00000272183.1	1.83462039430622	0.0283099593984838	0.0665619547283644	0.0910459431472735	0.137216411887815	3.87478927007503e-07	5.78049615814397e-07	28	28	28	1.17677393258156
AC022730.4	8	70471134	70485687	ENSG00000253967.1	-1.8339430624754	-0.0406872006417481	0.0666624464412007	0.0530240611425936	0.0566341202624863	0.00142456471214495	0.00111416810090405	54	54	54	1.17611875223538
RSPH4A	6	116616479	116632985	ENSG00000111834.12	1.83233102150081	0.029719663637339	0.0669021180133544	0.0943350482740526	0.124452746838548	1.46533141215495e-06	1.98491940581585e-06	108	109	109	1.17456013295038
ZNF559	19	9323772	9351162	ENSG00000188321.13	-1.83110888983216	-0.014747010395514	0.0670842919047852	0.351399969711334	0.471290217203654	5.271854312679e-26	8.1799053425841e-25	68	68	68	1.17337915997564
SCYL3	1	169849631	169894267	ENSG00000000457.13	1.82719276230488	0.0274766390307031	0.0676707917140505	0.0933340282070632	0.186566112031991	1.93850936278639e-09	3.97322059184368e-09	23	23	23	1.16959874246094
NACAD	7	45080438	45088914	ENSG00000136274.8	1.82616283852628	0.0458337313006951	0.067825737135386	0.0293777904898166	0.0280324660979764	0.0259163524508039	0.0145369636396379	21	21	21	1.16860547759451
NSUN3	3	94062916	94128545	ENSG00000178694.9	1.8252557516098	0.180468959460988	0.0679624441130912	0.00178661549633277	0.017476536585339	0.0794242289821303	0.0371442671014056	1	1	1	1.16773101111933
AC020571.1	2	196260024	196264204	ENSG00000229056.2	-1.82512102549346	-0.0728463878606828	0.0679827679874573	0.0138304390165962	0.0226753782154418	0.0454343551431967	0.0233413865302986	4	4	4	1.16760115665197
AC022400.1	10	73813518	73814737	ENSG00000224195.1	-1.82327868061371	-0.0456249580079388	0.0682611935809929	0.0434766138336312	0.0424388326578633	0.00594327935656442	0.0040144838412781	27	28	28	1.16582612213551
SHANK1	19	50661827	50719450	ENSG00000161681.15	1.82313634303084	0.0608195530069634	0.0682827433999203	0.0222761908317073	0.0337889883833895	0.0143207447396192	0.00870257254962318	12	13	13	1.16568903853105
EGLN2	19	40798996	40808433	ENSG00000269858.5	1.82240183459119	0.878251870175182	0.0683940364273717	9.19397153036219e-05	0.0244950118714901	0.0374981071005023	0.0198985653135924	2	2	2	1.16498176464825
PAX8	2	113215997	113278950	ENSG00000125618.16	1.82150304568442	0.0129378268928829	0.0685304241288637	0.411048636067448	0.534786224847106	6.81084303693793e-31	2.18582432078445e-29	53	57	57	1.16411658036333
RGMB	5	98768650	98798643	ENSG00000174136.11	-1.81847429496261	-0.0474276257274764	0.0689916720376681	0.0324747869598735	0.0585759713414791	0.00117242755188848	0.000934486766280368	16	16	16	1.16120332964489
AC044839.1	11	45771432	45772358	ENSG00000205106.4	1.81772499514698	0.0310484842891473	0.0691061754624078	0.0642956568988356	0.0698229463585287	0.000379475678190882	0.000340315107409937	78	78	78	1.16048314149106
AC010327.4	19	55216660	55221616	ENSG00000267649.1	1.81570152217173	0.0775630596513889	0.0694161704463439	0.0130606346580452	0.0146390804918171	0.108672450892494	0.0483257338286557	11	13	13	1.15853934917651
TOP3A	17	18271428	18315007	ENSG00000177302.14	-1.81545221092093	-0.045645138320086	0.0694544436915383	0.0417034698229836	0.0486303051311891	0.00318313237424811	0.00229809559271727	26	26	26	1.15829996290007
NPPA-AS1	1	11841017	11848079	ENSG00000242349.5	1.81463186341508	0.012013657886448	0.0695805024268314	0.463256276479196	0.422781186957089	1.20433171049344e-22	1.25267717355287e-21	99	100	100	1.15751243962389
AC005291.1	17	10320392	10341458	ENSG00000264067.1	1.81290476952951	0.0529207362544335	0.0698465104894924	0.0254891707219486	0.0274291622532537	0.027593134739765	0.0153427968932495	37	37	37	1.15585528622859
RNASEH2C	11	65714005	65720947	ENSG00000172922.8	-1.81123060352681	-0.0218545795792913	0.0701051627859883	0.131051957556761	0.177780868208815	5.07663891977602e-09	9.83102294812032e-09	58	59	59	1.15424999791204
AC006487.1	17	49505657	49574064	ENSG00000249906.1	1.81017661094666	0.867602584619488	0.0702684034642581	8.66167672684894e-05	0.0312044515708794	0.0186716647236075	0.0109684817778562	1	1	1	1.1532399137538
INS	11	2159779	2161341	ENSG00000254647.6	1.80957509236461	0.0472160898834143	0.0703617053958111	0.0443686795578322	0.0300234065371302	0.0210892346209422	0.0122133109199706	46	48	48	1.15266364284996
ZNF519	18	14057457	14132490	ENSG00000175322.11	1.80906747050742	0.0166241225302964	0.0704405220022928	0.174016103875087	0.300062487892954	3.00837931841202e-15	1.29692446671753e-14	15	16	16	1.15217743433629
DHX58	17	42101404	42112733	ENSG00000108771.12	-1.80772142070332	-0.0420084809692336	0.0706498689880753	0.0306275321749507	0.0478153019838513	0.0034552579950689	0.00247363280604692	25	26	26	1.15088863916303
C16orf71	16	4734272	4749396	ENSG00000166246.13	-1.80610907077789	-0.918426416450594	0.0709013042415354	9.28037362357664e-05	0.0363810635326764	0.0109899508406784	0.00689496139711924	1	1	1	1.14934577582269
UBE2Q1-AS1	1	154553609	154555017	ENSG00000229780.1	1.80607059307641	0.053272342232372	0.0709073135357	0.0398204237018411	0.0734559442756807	0.000263495720560032	0.000243455791851033	40	41	41	1.14930896842214
LANCL1	2	210431249	210477652	ENSG00000115365.11	1.80563790781414	0.0299876394615305	0.0709749173539738	0.0748133834190164	0.0568500938560772	0.00139402964194353	0.00109324653801719	55	55	55	1.14889510451164
MROH6	8	143566187	143572971	ENSG00000204839.8	-1.8056143318266	-0.0318188734834754	0.0709786024424017	0.0727020544923346	0.158230384032548	4.19143166675595e-08	7.11826073311525e-08	24	24	24	1.14887255609477
EIF2D	1	206571292	206612463	ENSG00000143486.15	-1.80351839337939	-0.025584639072678	0.0713068394265294	0.0857941211051555	0.149145134252119	1.102360897795e-07	1.77422749443505e-07	17	24	24	1.14686881260611
METTL26	16	634427	636366	ENSG00000130731.15	-1.80330368981348	-0.0261121961618738	0.0713405334768275	0.235029454261642	0.354105402726739	2.45477602637335e-18	1.51106199344225e-17	28	28	28	1.14666364737815
RABL2A	2	113627229	113643396	ENSG00000144134.18	-1.79829361089247	-0.0239074390262668	0.0721304916906788	0.106520253347348	0.205498166715451	2.35873184241824e-10	5.44366336939513e-10	32	33	33	1.14188110735214
UBE2F	2	237966827	238042782	ENSG00000184182.18	-1.79818091272184	-0.0492475569215119	0.0721483432919689	0.0269977793027129	0.0224462336562771	0.046551261463916	0.0238531773659934	15	16	16	1.14177363695326
ACP6	1	147629652	147670496	ENSG00000162836.11	-1.79756897150659	-0.0185508307895786	0.0722453390991693	0.196132972060167	0.362875026859854	7.3344864962196e-19	4.7730297813257e-18	18	18	18	1.14119016613274
ORC3	6	87590067	87667453	ENSG00000135336.14	1.79533064664643	0.0510027027500268	0.0726010350121565	0.0259087587663124	0.0527661828171493	0.0021003697495613	0.0015836771697837	44	44	44	1.13905718788304
HSD17B11	4	87336610	87391386	ENSG00000198189.10	-1.79481444707287	-0.0248323957054812	0.0726832682364559	0.122606403505727	0.160351412704043	3.34024764310025e-08	5.76129988012813e-08	48	48	48	1.13856555267459
PP2D1	3	19979961	20012330	ENSG00000183977.13	1.79459811095502	0.0537349269580094	0.072717754346553	0.0291224607785405	0.024042593801307	0.0393259252072418	0.0206843468129451	23	24	24	1.13835954136419
BACH1-AS1	21	29370019	29376339	ENSG00000232118.2	1.79450733938949	0.0243704534544051	0.0727322282170338	0.108775667074689	0.0319418201651887	0.0173079362326149	0.0102648427231944	81	81	81	1.13827310722385
NCLN	19	3185563	3209575	ENSG00000125912.10	-1.79448558194994	-0.0209358710938277	0.0727356978736148	0.135545942278251	0.224104209613872	2.84612149226164e-11	7.39069679966292e-11	24	24	24	1.13825238990495
ZNF23	16	71447597	71463095	ENSG00000167377.17	1.79441845118739	0.0301002145766614	0.0727464040630393	0.0756441270595248	0.113339921014166	4.61224085661453e-06	5.79410428450155e-06	23	23	23	1.13818846947851
FAM151A	1	54609182	54623556	ENSG00000162391.11	1.7938635145734	0.0243503831857623	0.0728349562127543	0.0828154545332271	0.0559928068778048	0.00151924284642899	0.00118206164700639	35	35	35	1.13766013652912
FGD3	9	92947451	93036236	ENSG00000127084.17	1.79307563344853	0.0227728585419718	0.0729608312151346	0.107261059478579	0.218350125732713	5.50064851042962e-11	1.37513142200482e-10	32	33	33	1.1369102268988
NIPBL	5	36876759	37066413	ENSG00000164190.17	-1.79052533705696	-0.0362233709149814	0.0733694977970024	0.0631518238828832	0.0370867546953922	0.0102277995221415	0.00648287131375995	66	67	67	1.1344844535944
RHEX	1	206052723	206102459	ENSG00000263961.6	1.78950187494629	0.117001020161554	0.0735340257978706	0.00501332568411899	0.0324290301108248	0.0164631130508427	0.00983104471490857	17	33	33	1.13351165687689
AL353759.1	6	26160765	26172802	ENSG00000283064.1	-1.78896519326434	-0.0836832209267343	0.0736204212901444	0.0118698156767129	0.0292756015443792	0.0227837032644282	0.0130313626007237	13	13	13	1.13300170164809
USP53	4	119212587	119295517	ENSG00000145390.11	1.78818014175168	0.0286224473478969	0.073746949077534	0.0870969297538166	0.166547907233041	1.71619459780882e-08	3.06719030061772e-08	47	49	49	1.13225594180674
RSPH10B2	7	6754109	6799365	ENSG00000169402.15	-1.78665046023547	-0.0396800641077491	0.0739940006142678	0.0423235477634503	0.0238612086594258	0.0400845176371556	0.0210156384904039	72	72	72	1.13080349115742
C20orf204	20	64034344	64039962	ENSG00000196421.8	-1.78642691510235	-0.0472402326397646	0.0740301609110231	0.0238477235294842	0.106464390835531	9.32999573596658e-06	1.11464688900343e-05	44	44	44	1.13059130663977
ENDOG	9	128818474	128822677	ENSG00000167136.6	1.78566081271768	0.0852510702531771	0.0741541939757731	0.010362798048535	0.0265140034958415	0.0303530368081101	0.0166190009163939	22	22	22	1.12986428133112
ATP23	12	57941541	57957269	ENSG00000166896.7	-1.78469521817388	-0.0151837101563408	0.0743107669950605	0.251856673537613	0.415717689139234	3.51971513687854e-22	3.47417525144617e-21	18	18	18	1.12894825612145
ADCYAP1	18	904943	912172	ENSG00000141433.12	1.78421119719269	0.0517356173054651	0.0743893535241263	0.026336276765725	0.0915593627871037	4.24864972796806e-05	4.55288912767115e-05	7	8	8	1.12848921548337
PHLPP2	16	71637835	71724701	ENSG00000040199.18	1.78400785583593	0.0345390054968353	0.0744223886487181	0.0526669314201118	0.128562875202474	9.56325428568449e-07	1.33889701782861e-06	10	10	10	1.12829639504669
SNX7	1	98661701	98760500	ENSG00000162627.16	1.78362074946978	0.045600399547663	0.0744853116282286	0.0333625938778429	0.092715976238209	3.77902348679276e-05	4.07990694170234e-05	34	34	34	1.12792936091263
DNAJC15	13	43023203	43114224	ENSG00000120675.5	1.78350721510547	0.012836851703527	0.0745037745403447	0.434050460674384	0.618676963139667	1.76080144643736e-38	1.83657272171305e-36	17	17	17	1.12782172429173
VEGFB	11	64234538	64238793	ENSG00000173511.9	1.78286678086433	0.0420556789470706	0.0746079917418962	0.045819612143803	0.0634736854061955	0.000717434607242154	0.000604014976989978	17	17	17	1.12721464996015
AC114956.2	5	43511058	43521811	ENSG00000248554.1	1.78216023520844	0.0400903991147235	0.0747231053240856	0.0472040639800376	0.0488016412903463	0.00312872469561727	0.00226360287210765	66	67	67	1.12654508810168
CEP85	1	26234153	26279038	ENSG00000130695.14	1.78109650744811	0.0469652490626552	0.0748966862106827	0.0332726162476801	0.0743409863806039	0.000241079302838511	0.000224623466259965	17	17	17	1.12553739715036
AC034236.2	5	116083807	116085416	ENSG00000271918.1	1.78086636617433	0.0283413611982854	0.0749342843501607	0.0718108777507411	0.0783688883863797	0.000160800613550676	0.000154818672221589	57	57	57	1.12531943600672
AC084033.3	12	57931528	57936175	ENSG00000257698.1	1.78019606001695	0.0407254813775902	0.0750438799851414	0.0416321436131978	0.0277987735985257	0.0265530520796161	0.0148458136146935	17	17	17	1.12468471977058
SERPINE3	13	51335773	51364735	ENSG00000253309.6	-1.78006977767298	-0.0425215825262734	0.0750645419026016	0.0261086440524344	0.0321678199970964	0.0169106792543427	0.0100631034446279	15	15	15	1.12456516143159
ATRAID	2	27212027	27217178	ENSG00000138085.16	1.77960144239763	0.0667616425696375	0.0751412100019723	0.0162660824190498	0.0398360436274896	0.00773538241272679	0.00505846610795665	9	10	10	1.12412181575455
GRIK1	21	29536933	29940033	ENSG00000171189.17	1.77949183288565	0.0593263442976713	0.0751591626870387	0.020021633331126	0.0473626097963716	0.00361640034695749	0.00257524750392307	6	6	6	1.12401806681558
LRRC18	10	48909483	48914232	ENSG00000165383.11	-1.77943925141433	-0.0500802841248863	0.0751677761258941	0.0456454117554565	0.0430473964502737	0.0055886963988036	0.00380286393805224	46	48	48	1.1239682983709
PCDH20	13	61409685	61415522	ENSG00000280165.1	1.77912709404078	0.028878636389836	0.0752189276257578	0.0810268754308067	0.13197612753691	6.70196805628121e-07	9.6529835555662e-07	110	112	112	1.12367286247884
EP300-AS1	22	41174591	41197456	ENSG00000231993.1	1.77823103770382	0.0396516479129961	0.0753659173082399	0.0431274706665561	0.0287124049391524	0.024151677061444	0.0136907491522808	36	36	36	1.1228250105147
DGKQ	4	958887	986895	ENSG00000145214.13	1.77787459255858	0.0100482773595593	0.0754244539615204	0.613423053498864	0.635203908916644	3.60028125178415e-40	5.87771923361091e-38	100	108	108	1.1224878252346
CCDC77	12	389273	442645	ENSG00000120647.9	-1.77678048209011	-0.0763862659254412	0.0756043643926336	0.0118070875862261	0.0393102301835657	0.00815917744038318	0.00529685808919945	10	10	10	1.12145313337541
LINC00565	13	113926514	113928844	ENSG00000260910.1	-1.77615522632903	-0.010690102756105	0.075707335706955	0.389671827935837	0.144682156253676	1.76719481749247e-07	2.76947761704133e-07	138	151	151	1.12086203724103
CEP104	1	3812081	3857214	ENSG00000116198.12	1.77590206809551	0.0262939101960521	0.0757490600405223	0.0992576232468359	0.22620858632518	2.23414746862777e-11	5.89531723409357e-11	64	64	64	1.12062275189163
AC087222.1	17	82918282	82918785	ENSG00000262663.1	-1.77580003810186	-0.0275847002981216	0.0757658814423236	0.153454886501161	0.287163465006739	1.51867073454933e-14	6.03437172096618e-14	30	32	32	1.12052631992342
ANGPT1	8	107249482	107498055	ENSG00000154188.9	-1.77545938763725	-0.0428130803224662	0.0758220656176968	0.0424985806985556	0.0215007497036215	0.0514723112156917	0.0259847019297973	38	38	38	1.1202043882801
NDUFV1	11	67606852	67612535	ENSG00000167792.11	-1.77427053995589	-0.0379483171745715	0.0760184110928777	0.0424121364634411	0.0842022305185843	8.93514029042613e-05	9.05796507282964e-05	16	16	16	1.1190812120916
ZNF404	19	43872363	43901385	ENSG00000176222.8	-1.77304796163093	-0.0292733557917398	0.0762207598038114	0.0812397913050325	0.154815074286463	6.03489313942897e-08	1.00312163554784e-07	20	20	20	1.11792672629387
STPG1	1	24356999	24416934	ENSG00000001460.17	1.77286333842202	0.0372971050805358	0.0762513549024671	0.0603369228694788	0.0643397386180023	0.000657755608416927	0.000558150770741657	28	30	30	1.11775243497872
RABIF	1	202878957	202889135	ENSG00000183155.4	-1.7726354598999	-0.953803696128916	0.0762891319279027	9.36557404762988e-05	0.0155210134857888	0.098499204353555	0.0445073710888674	1	1	1	1.11753732678855
COL22A1	8	138588235	138914006	ENSG00000169436.16	-1.77248358799958	-0.0150896272692675	0.0763143172765088	0.359512699443171	0.260087185090926	4.15734738782325e-13	1.36455339784081e-12	116	118	118	1.11739397671251
AL158151.1	9	129176771	129210548	ENSG00000204055.4	-1.77016286327141	-0.0240414399400897	0.076700013834423	0.0911124768003019	0.0590763109997924	0.00111504539689773	0.000893682385298717	47	48	48	1.11520455771708
PIGB	15	55318960	55355648	ENSG00000069943.9	1.76855402633323	0.0241173063886328	0.0769683286624026	0.0985192179313278	0.160897525804727	3.15037340973774e-08	5.45635978442771e-08	39	40	40	1.11368794387545
AC024361.2	17	82713908	82716255	ENSG00000263063.1	-1.7676509215331	-0.047928933309306	0.0771192794909241	0.0270779635566159	0.0475148651337491	0.00356137582804061	0.00254155055582374	11	13	13	1.11283703660753
SLC7A6	16	68264516	68301823	ENSG00000103064.13	1.76661480222092	0.0548516367418646	0.0772927603114806	0.0250908362155423	0.0589090817128054	0.00113390449901655	0.000907441671430521	8	8	8	1.11186118271842
WIPI1	17	68420948	68457513	ENSG00000070540.12	1.76575752417674	0.0350853916493516	0.0774365374189564	0.0589380474312259	0.0212484092990422	0.0528757350551195	0.0265575109419157	80	80	80	1.11105407477844
AL669831.5	1	778770	810060	ENSG00000237491.8	-1.76527226174402	-0.0507045040780727	0.0775180190079231	0.0488077034292554	0.371653397210571	2.1533419674227e-19	1.48632693789939e-18	24	51	51	1.11059733431798
RUSC1-AS1	1	155316863	155324176	ENSG00000225855.6	1.7639434536522	0.0247203324549256	0.077741499919816	0.102405690158081	0.213859927812955	9.17027032221532e-11	2.23015519331678e-10	15	15	15	1.10934708448408
CERS3	15	100400395	100544995	ENSG00000154227.13	-1.7628728050068	-0.0266567792937808	0.0779219446608891	0.134501385074973	0.142182178691499	2.29996123996505e-07	3.5525140342968e-07	74	74	74	1.10834021751349
GOSR1	17	30477362	30527592	ENSG00000108587.15	-1.76279671611956	-0.0264347032856938	0.0779347814818277	0.0877545611542651	0.0588201438208954	0.00114406410244923	0.000914597568962454	35	36	36	1.10826867795727
LINC01961	2	113512463	113515485	ENSG00000234148.2	-1.76241363325772	-0.021226765496213	0.0779994368718798	0.168568926818024	0.285081983243296	1.96691409527524e-14	7.74171647083615e-14	107	117	117	1.10790853274949
RBCK1	20	407498	430966	ENSG00000125826.20	-1.76223381293082	-0.017467797625978	0.0780298013780525	0.20438297527654	0.195744465359616	7.02062916061419e-10	1.51766688878566e-09	81	84	84	1.10773949856345
PACSIN1	6	34466061	34535231	ENSG00000124507.10	-1.76134023367786	-0.0518293074317796	0.0781808341717023	0.0253008457774163	0.0148921651725363	0.105641073301941	0.047183700826039	25	26	26	1.1068997000558
AP000692.2	21	36319792	36320670	ENSG00000273199.1	1.75849898942321	0.0738586600448219	0.0786626433722979	0.0115111498915821	0.0508849534674539	0.00253735663744145	0.00187255531262638	2	2	2	1.10423146368887
TNNT3	11	1919562	1938706	ENSG00000130595.17	1.75824700893704	0.0383976054724012	0.0787054898096573	0.051132156274425	0.113000170053638	4.77604157212463e-06	5.99185955875558e-06	18	18	18	1.10399497398288
C4BPB	1	207088842	207099993	ENSG00000123843.12	-1.75792908764113	-0.0393338169175019	0.0787595758283757	0.0450625820287737	0.111252250076713	5.71452886979066e-06	7.07937208025708e-06	13	13	13	1.10369663148633
GOLGA6L4	15	84235773	84245368	ENSG00000184206.11	1.75767217239848	0.019497100153252	0.078803305347155	0.228527032723167	0.408769633701883	9.98378783279065e-22	9.26688586437148e-21	25	26	26	1.10345556596318
ERCC2	19	45349837	45370918	ENSG00000104884.14	1.75630614675388	0.0451400928622799	0.0790361482919569	0.0309114926239826	0.0482941760527758	0.00329265037927735	0.0023694185711277	15	16	16	1.10217423259437
AC026740.1	5	675826	676616	ENSG00000271781.1	-1.75606336991541	-0.0216174122524293	0.0790775888001393	0.148425789525828	0.109832946499415	6.60952244574201e-06	8.11052372968171e-06	53	58	58	1.10194658147722
FGF12	3	192139395	192767764	ENSG00000114279.13	-1.75573104494037	-0.0215919557061264	0.0791343432739002	0.13102959018057	0.0784191872458597	0.000159988919992268	0.000154155755814286	81	81	81	1.10163499744545
VAMP1	12	6462237	6470987	ENSG00000139190.16	-1.75512393376537	-0.024448817945073	0.0792381112879343	0.129221138569113	0.203650930005041	2.9026281960653e-10	6.62560821114225e-10	54	54	54	1.10106588481198
TYK2	19	10350529	10380676	ENSG00000105397.13	-1.75497780371216	-0.0377893699210373	0.0792631044900841	0.0435577121290115	0.0600558365124825	0.00101071820943774	0.000820657970492898	19	19	19	1.10092892170018
TARS2	1	150487364	150507609	ENSG00000143374.16	-1.75481998830672	-0.0402205696694835	0.0792901034842429	0.0230908665848015	0.0149977078995335	0.104404194164828	0.0467146086022336	14	14	14	1.10078101533558
HMOX2	16	4474690	4510347	ENSG00000103415.11	1.75448804731068	0.0191782428009371	0.0793469162202551	0.16209690324181	0.337457036259667	2.32931556999249e-17	1.2919327423094e-16	25	25	25	1.10046994722736
HOXD1	2	176188579	176190907	ENSG00000128645.14	1.75425240077741	0.0689638739954095	0.0793872679455698	0.0126864731115173	0.0294273036707962	0.0224290089631191	0.0128676926067897	9	9	9	1.10024914372358
NUP85	17	75205659	75235758	ENSG00000125450.10	-1.75397621538018	-0.0238752137695621	0.0794345827161129	0.123306573134659	0.27721171795072	5.19620521441273e-14	1.93949452363927e-13	12	12	12	1.0999903815409
C1QTNF9B	13	23890525	23902655	ENSG00000205863.10	1.75300425860449	0.0307491068929058	0.0796012760928645	0.0708618667430058	0.107776235280744	8.15870773110807e-06	9.82529296631944e-06	36	37	37	1.09907997000546
ACYP1	14	75053221	75069483	ENSG00000119640.8	1.75261186346403	0.0387335683459178	0.0796686535133859	0.059782370435181	0.058447347929289	0.0011876506606801	0.000945817317728122	98	98	98	1.09871252281997
PDIA5	3	123067062	123225227	ENSG00000065485.19	1.75220752320969	0.0427176342142359	0.0797381304973695	0.0407623582290409	0.0205297008913338	0.0570974559489245	0.0282732638521257	23	23	23	1.09833395081802
TSTD2	9	97600080	97633575	ENSG00000136925.14	-1.75113776216224	-0.0230535390841948	0.0799221829535274	0.0722004024863536	0.0672306825552968	0.000492198940941143	0.000430306345785094	52	52	52	1.09733266252327
TMEM233	12	119593459	119643066	ENSG00000224982.3	-1.75015360375032	-0.0486138972313925	0.080091812250304	0.0278585059668644	0.017949329113676	0.07543380829005	0.0355928154602344	26	26	26	1.09641187937475
TRIM37	17	58982638	59106921	ENSG00000108395.13	1.75001325011856	0.0167874777068697	0.0801160273847358	0.218506612481252	0.274436536836071	7.30153157623847e-14	2.66180959968962e-13	56	58	58	1.0962805936728
FCN2	9	134880812	134887520	ENSG00000160339.15	1.74973241560533	0.0284954080051155	0.0801644974677945	0.0863348664168105	0.165092156301604	2.00758732790887e-08	3.54744569011638e-08	29	29	29	1.09601792557546
POM121C	7	75416787	75486271	ENSG00000272391.5	1.7490935808057	0.0249529145384383	0.0802748446563308	0.0937234585937706	0.170148278083099	1.16328377608161e-08	2.13178772300913e-08	82	106	106	1.09542052618455
CD101	1	117001750	117036476	ENSG00000134256.12	1.74805399370999	0.0201032708109701	0.0804546783473843	0.151720849271516	0.200824842644025	3.98374065409156e-10	8.92518624228843e-10	39	39	39	1.09444869710405
AC009093.4	16	29262273	29264479	ENSG00000260953.1	1.74760872895792	0.0259177723615015	0.0805318028076651	0.0919015159716966	0.190479355991763	1.25877656298664e-09	2.63392370992558e-09	37	39	39	1.09403257855991
GCSAM	3	112120841	112133305	ENSG00000174500.12	-1.7464327738255	-0.0470811566486438	0.0807357791437901	0.0291761723882684	0.015449477169037	0.0992846218096782	0.0447958847781736	27	27	27	1.0929339591922
DESI1	22	41598028	41621096	ENSG00000100418.7	1.74580120435347	0.0190021791739174	0.0808455016336301	0.219346872455022	0.233826279033088	9.2530884936485e-12	2.55287079167591e-11	63	63	63	1.09234413988921
NUTM2A	10	87225448	87236908	ENSG00000184923.12	1.74567672275888	0.0247311252892603	0.0808671420837609	0.125169400863948	0.234474750607559	8.58095115813488e-12	2.38101454192165e-11	27	31	31	1.09222790496882
ADAMTS12	5	33523535	33892192	ENSG00000151388.10	-1.74559918668866	-0.032031596145203	0.0808806236860645	0.0637496274802354	0.0576566166847538	0.00128568399470087	0.00101591658308029	26	26	26	1.09215550847576
NDUFS2	1	161197104	161214395	ENSG00000158864.12	1.74551060040002	0.026668931192869	0.0808960288811335	0.0838442347453159	0.0524915107588239	0.0021591212232107	0.00162373706451008	45	48	48	1.09207279701987
SERINC5	5	80111651	80256079	ENSG00000164300.16	-1.74481084503682	-0.0241250806418434	0.0810178004018465	0.11599067931567	0.0454219868335498	0.00439752671670881	0.00306635916686924	50	51	51	1.09141955189926
BRK1	3	10115592	10127190	ENSG00000254999.3	1.74447013304017	0.0416185713146737	0.0810771449925791	0.0476383073506814	0.106176565936551	9.60852457310338e-06	1.14500806574944e-05	47	47	47	1.09110155272446
HEATR4	14	73478484	73558947	ENSG00000187105.8	-1.7434161496656	-0.0517829510627379	0.0812609493389677	0.0297737057998776	0.062397513356845	0.000799188772320848	0.000665975772885746	21	21	21	1.09011810829232
PCSK6-AS1	15	101334437	101337428	ENSG00000259764.1	1.74341180894844	0.256271029015012	0.081261707016105	0.00171707705181644	0.0146119151718774	0.109003416289915	0.0484491819189134	2	2	2	1.0901140589492
ACTL10	20	33666498	33668525	ENSG00000182584.4	-1.74284714913438	-0.0272114397406617	0.0813603179290932	0.0988283018704828	0.073699370260561	0.000257130790263113	0.00023816096657152	54	55	55	1.08958736300344
FAM171B	2	186693971	186765965	ENSG00000144369.12	1.7424186823654	0.0211051926518975	0.0814352091824792	0.114689196937942	0.0566603856757405	0.00142081571718571	0.00111216257884101	63	63	63	1.08918778371573
RTN4RL1	17	1934677	2025345	ENSG00000185924.6	1.7418867584859	0.0289705686731259	0.0815282614187836	0.0663078485878345	0.159053318862652	3.83828926547072e-08	6.55409475810704e-08	11	11	11	1.08869181885933
TMED8	14	77335021	77377109	ENSG00000100580.7	1.74187759598974	0.0341250021338249	0.0815298650178765	0.067426632436416	0.113755683366736	4.4193631411083e-06	5.57230962268326e-06	37	37	37	1.08868327670013
AL031056.1	6	149217926	149245554	ENSG00000228408.6	-1.74172155146756	-0.0182932466309156	0.0815571795025886	0.212195967597092	0.0224657540377142	0.0464550066723323	0.02381360478717	154	155	155	1.08853780186941
LINC01273	20	50172550	50176671	ENSG00000231742.5	-1.74114417472767	-0.0806874121864505	0.0816583097687145	0.0110538448927953	0.0267300499791377	0.0296768034204139	0.0163225294583508	8	8	8	1.08799961370665
ZNF217	20	53567065	53609907	ENSG00000171940.13	1.74105980703869	0.0159388051535447	0.0816730956842256	0.191773470217364	0.196782409559377	6.25479552515635e-10	1.36310114729341e-09	62	63	63	1.08792098288221
UGT3A2	5	36035017	36071358	ENSG00000168671.9	1.74052414259255	0.0498135727953426	0.081767024597419	0.0261965008225988	0.0583496815632546	0.00119934193140166	0.000954318371350048	8	8	8	1.08742180540838
KRTCAP3	2	27442366	27446481	ENSG00000157992.12	-1.74001624949932	-0.0223965389741564	0.0818561647135718	0.169246410745789	0.13656288027587	4.14939519523327e-07	6.17054695242363e-07	59	59	59	1.08694860763544
SCML4	6	107704104	107824317	ENSG00000146285.13	1.73985253060209	0.0136907969055193	0.0818849157473673	0.330420387764921	0.205209498170157	2.43653698969892e-10	5.61632419062304e-10	104	120	120	1.08679609349031
PARP11	12	3791047	3873448	ENSG00000111224.13	-1.73946333263645	-0.049036363858509	0.0819532965364544	0.0322697872894396	0.0188417180926997	0.068471900874295	0.0328360468458238	31	31	31	1.08643357243153
NFYB	12	104117077	104138289	ENSG00000120837.7	-1.7385523472788	-0.354155799550333	0.0821135347284077	0.000608714675139355	0.0162752157434845	0.0906150471123503	0.0415397270601381	2	2	2	1.0855852524616
GCC2-AS1	2	108507515	108534196	ENSG00000214184.3	1.73744038299699	0.0456805106997473	0.0823094684452126	0.0298473639659707	0.0454983105703852	0.00436381036610699	0.00304454515867812	23	23	23	1.0845502029775
ZFYVE19	15	40807086	40815084	ENSG00000166140.17	-1.73728682614413	-0.021639177246765	0.0823365557017136	0.132526549037929	0.227928752442871	1.83219092766665e-11	4.88963988243086e-11	20	20	20	1.08440730434152
AL118508.1	20	23187961	23190307	ENSG00000230387.2	-1.7365795278614	-0.0236610697287697	0.0824614156549146	0.136062884738663	0.223494176233473	3.05269656361837e-11	7.8726783276855e-11	49	49	49	1.08374921372772
TMEM263	12	106955719	106978778	ENSG00000151135.9	1.7356695386247	0.0401463778414066	0.0826222825510589	0.0468645484477236	0.0595779522559523	0.00106033601818585	0.00085623071938327	27	27	27	1.08290281122779
SNX17	2	27370496	27377533	ENSG00000115234.10	1.7352350010326	0.842988585072718	0.0826991893151155	0.000110209183304028	0.0156653698857074	0.0969346630801319	0.0438955056011442	7	7	7	1.08249874773521
C10orf55	10	73909969	73922777	ENSG00000222047.8	1.73517278879064	0.0677637135128897	0.0827102047137068	0.0155468927702804	0.0242416057580745	0.0385107540260405	0.0203353469919393	13	13	13	1.08244090426315
CARD17	11	105092469	105101431	ENSG00000255221.3	-1.73436793971448	-0.0396906688103151	0.0828528198104366	0.0320080010079324	0.0178365195184286	0.0763661114313859	0.0359408263812143	57	57	57	1.08169270622747
RNF7	3	141738204	141747560	ENSG00000114125.13	1.73328887783765	0.0354756141704729	0.0830443366192447	0.048213545798274	0.117742385013044	2.93197777115567e-06	3.79501230644539e-06	25	27	27	1.08068997981556
CTAGE15	7	143571801	143574387	ENSG00000271079.1	-1.73129563983075	-0.0754874286677697	0.083399048720501	0.0137686222917695	0.245052890225034	2.48661134219998e-12	7.38104118712744e-12	36	46	46	1.07883890305283
AL138762.1	10	100911103	100912739	ENSG00000272572.1	1.73117925970117	0.0295296213089204	0.083419797323259	0.0699991986379824	0.0825387539719625	0.000105666456900189	0.000105889694723155	24	24	24	1.07873086965079
CASTOR1	22	30285117	30289627	ENSG00000239282.7	1.72970247936374	0.0392426911461575	0.0836834455068459	0.0457485343398132	0.0535587531104144	0.00193968009565279	0.00147227332282427	36	36	36	1.07736044685867
C6orf48	6	31834608	31839766	ENSG00000204387.12	-1.72840434631316	-0.0750156845880488	0.0839157568181248	0.0178787897792243	0.0386813724069465	0.00869703428698505	0.00560725181158592	14	15	15	1.07615648426473
RNASET2	6	166929504	166957191	ENSG00000026297.15	1.72774291360556	0.0319621292548363	0.0840343261299711	0.0706239793708927	0.0991211454964236	1.97254276308997e-05	2.23498270636396e-05	28	29	29	1.07554327817982
TOM1	22	35299275	35347994	ENSG00000100284.20	-1.72702958246058	-0.0154515727447751	0.0841623507790147	0.283794378875353	0.404841333950135	1.79055982959614e-21	1.61232662634453e-20	45	45	45	1.0748821425333
ZNF337	20	25674215	25696841	ENSG00000130684.13	1.72657532939776	0.0268248388198593	0.0842439597956079	0.108005112425698	0.210040504146123	1.41345959359471e-10	3.36551823930586e-10	134	141	141	1.07446122780352
KCNE1	21	34446688	34512275	ENSG00000180509.11	-1.72472482660326	-0.0567272835882272	0.0845770747023216	0.0200969312558425	0.0212030803359733	0.053132061248474	0.0266480553436369	16	16	16	1.07274734002868
ZNF211	19	57630395	57642779	ENSG00000121417.13	-1.72412394879504	-0.0171665238917477	0.0846854695483877	0.200540252523144	0.350840526702916	3.83322899357619e-18	2.31034566234165e-17	89	89	89	1.07219110013335
UMPS	3	124730366	124749273	ENSG00000114491.13	-1.72397030468669	-0.056024350100872	0.0847132040822039	0.024536360000365	0.0495305826568558	0.0029075068608821	0.00211906919345259	16	16	16	1.07204889175776
AC008040.1	3	169939353	169966734	ENSG00000239219.2	1.72385469402892	0.0246994021918815	0.0847340779836282	0.0911259803706206	0.0739314569785413	0.000251205178352677	0.000233132571079133	42	42	42	1.071941891868
RAB5C	17	42124976	42155044	ENSG00000108774.14	1.7236913543417	0.0440906541364586	0.0847635766169182	0.0263544894529527	0.0289278252325085	0.0236187355157521	0.0134332583406177	36	36	36	1.07179072642774
MTO1	6	73461578	73509236	ENSG00000135297.15	-1.72319597342169	-0.0284111917991089	0.084853091655339	0.0846239953690327	0.153918965969847	6.6392419674417e-08	1.09581524945034e-07	19	20	20	1.07133232936996
PRMT7	16	68310974	68358563	ENSG00000132600.16	-1.72236947302598	-0.0169298706455869	0.0850026099778157	0.246628834264451	0.370973167436172	2.36927522485631e-19	1.63237244386387e-18	48	48	48	1.07056773920852
CENPX	17	82018702	82024107	ENSG00000169689.14	1.72226008271597	0.0286319733672745	0.0850224152240397	0.0598624565865676	0.0958731013242598	2.7437525480918e-05	3.03910347197925e-05	26	26	26	1.0704665622297
REELD1	4	146214515	146230878	ENSG00000250673.2	1.72213398087611	0.0114106022301476	0.0850452507430215	0.407711548245919	0.546501587987945	7.23388807615407e-32	2.82944200057392e-30	33	33	33	1.07034993406422
EXOC3L1	16	67184366	67190204	ENSG00000179044.15	1.72145295143127	0.766354203120798	0.0851686626821373	8.42072061483515e-05	0.0235172693833419	0.0415650263067877	0.0216617888675217	1	1	1	1.06972017199046
CCL24	7	75811665	75823356	ENSG00000106178.6	-1.72077784068331	-0.0304779977380245	0.0852911449576498	0.0689798188841609	0.0967689784273636	2.50520802912576e-05	2.79300656232063e-05	25	28	28	1.06909605553418
GALNT4	12	89519408	89524806	ENSG00000257594.3	1.72060860365844	0.0143953538092192	0.0853218711761713	0.220488913664798	0.206772345134567	2.04366907152513e-10	4.76338051739727e-10	100	101	101	1.06893962869642
ATG7	3	11272309	11557665	ENSG00000197548.12	1.72041245522282	0.0281726672688917	0.0853574945541353	0.0703141513671693	0.0413306622874506	0.00664839342383151	0.00442118640995859	45	45	45	1.06875834097443
AC069234.1	12	120740470	120761592	ENSG00000255946.1	1.71981006855099	0.0225037032706649	0.085466971813589	0.108978776263979	0.089197189083047	5.3956599496567e-05	5.6846943646198e-05	70	73	73	1.06820168328722
CBY1	22	38656636	38673854	ENSG00000100211.10	-1.71809250872208	-0.0343464695915369	0.0857797430282354	0.0591125992095351	0.0757091043376513	0.000210111438338142	0.000198179059107864	54	54	54	1.06661525911801
LINC02080	17	76799044	76807102	ENSG00000267065.2	1.71788948196382	0.0195026741985524	0.0858167756763526	0.147784698779006	0.25769292575761	5.54000393518993e-13	1.78867156309187e-12	44	44	44	1.0664278068888
SCARA5	8	27869882	27992727	ENSG00000168079.16	1.71708831107123	0.0132509100580806	0.0859630375862571	0.40999126120646	0.305630729662808	1.48238901256613e-15	6.65769515066486e-15	119	120	120	1.06568824669802
MZB1	5	139387480	139390081	ENSG00000170476.15	1.71641554781165	0.0844451768921235	0.0860860128945193	0.0181863073787688	0.0357738183015974	0.0116918487754779	0.00728541517702847	12	13	13	1.06506740622568
LIPT1	2	99154955	99163157	ENSG00000144182.16	1.71638295347574	0.0153134098166882	0.0860919744651914	0.256897251554266	0.226892558712812	2.06481708393686e-11	5.47157023782093e-11	136	136	136	1.06503733179761
AC090921.1	8	124192671	124247398	ENSG00000214803.3	1.71519716577142	0.039793051962824	0.0863090843395846	0.0429386116639795	0.0216187482876813	0.0508294979187174	0.0257120440414845	22	23	23	1.06394349083266
COQ5	12	120503274	120534434	ENSG00000110871.14	1.7145605333628	0.0224119594969502	0.0864258298414945	0.130034796015477	0.237006428070087	6.38888675702652e-12	1.79295471605002e-11	79	79	79	1.06335644176702
HTR7	10	90740823	90857698	ENSG00000148680.15	-1.71358278197769	-0.285323947786069	0.0866053779760396	0.000830764648264869	0.016317698814695	0.0901916627017519	0.0413810033463066	7	7	7	1.0624551385508
NADSYN1	11	71453109	71524107	ENSG00000172890.11	-1.71333253972586	-0.0147319359546971	0.0866513792702288	0.298674325927152	0.41540117423203	3.69188884386182e-22	3.62898771329325e-21	77	77	77	1.06222452002817
DPEP1	16	89613308	89638456	ENSG00000015413.9	-1.71307734636476	-0.041035556745216	0.086698311028775	0.0376117884543988	0.0375195060261152	0.00978718542664898	0.00622987975540433	13	13	13	1.06198936293934
MSH6	2	47695530	47810101	ENSG00000116062.14	-1.71283890034416	-0.0447941215475746	0.0867421813852888	0.0347103675930573	0.0617879551355347	0.000849562334882519	0.000703425653033074	19	19	19	1.06176966044779
AOC1	7	150824627	150861504	ENSG00000002726.20	-1.71099443130597	-0.0300872702471982	0.0870821408253459	0.0655411121243028	0.165274185799872	1.96862788847058e-08	3.4868078598747e-08	17	17	17	1.06007090281416
SNAI3-AS1	16	88663298	88687186	ENSG00000260630.6	-1.71074163245915	-0.0166227068097357	0.087128818595702	0.182742408826998	0.29937724144379	3.280925887085e-15	1.41279835080208e-14	36	36	36	1.05983817464773
ZNF696	8	143289676	143298061	ENSG00000185730.7	1.71018418046128	0.0336676333458153	0.087231820079328	0.058155369771223	0.167501435248044	1.54846186240423e-08	2.7886544189886e-08	14	14	14	1.05932506593799
DNAH10OS	12	123926424	123934984	ENSG00000250091.2	-1.71016455386564	-0.0888335470463787	0.0872354483133377	0.00959498780787024	0.0536774055485478	0.00191670914580918	0.00145748929472107	3	3	3	1.05930700269869
PPM1A	14	60245752	60299087	ENSG00000100614.17	1.70990797077207	0.0406663788187437	0.0872828922724855	0.043247608082402	0.095226421843123	2.92984731951012e-05	3.22336098262388e-05	5	5	5	1.0590708710681
PRDM8	4	80183879	80204329	ENSG00000152784.15	-1.70978274015753	-0.0196119594007164	0.0873060558250384	0.233745757841782	0.0725374819576045	0.000288958252909385	0.000264315228298571	176	176	176	1.05895563120643
ERP29	12	112013316	112023451	ENSG00000089248.6	-1.70964349783829	-0.036349237359814	0.087331816906781	0.0550271525985057	0.0250935859354487	0.0352143169225337	0.0188868458111055	24	24	24	1.05882750440833
NEAT1	11	65422774	65445540	ENSG00000245532.7	1.70956350902606	0.017818513184548	0.0873466183302456	0.232715856701289	0.386973546578365	2.43549208493655e-20	1.85875377576251e-19	15	15	15	1.05875390429231
SMAD1	4	145481194	145558079	ENSG00000170365.9	-1.70927286148071	-0.899959970737548	0.0874004178605537	0.000100205781725708	0.0725270333851816	0.000289261605306309	0.000264528269601	1	1	1	1.05848649100291
DNAJC18	5	139408588	139444491	ENSG00000170464.9	-1.7085765019859	-0.0214383393983391	0.0875294243804292	0.11793061627225	0.224471664435204	2.72843188850109e-11	7.09981495342819e-11	13	13	13	1.05784592757301
LGALS3BP	17	78971238	78980109	ENSG00000108679.12	-1.70846865759106	-0.0415605053415605	0.0875494172031498	0.0357510793113752	0.0182337703420714	0.0731364626676557	0.0347006931058685	40	41	41	1.05774674057195
C19orf57	19	13882348	13906452	ENSG00000132016.11	-1.70814712383955	-0.036255019172494	0.0876090468720419	0.0497980150822018	0.0469651625819878	0.00376410296080188	0.00266777859931038	31	31	31	1.0574510444742
CCDC180	9	97307304	97378524	ENSG00000197816.13	-1.70768085164613	-0.0694162413475042	0.0876955770420728	0.0127614553153969	0.0232092762330171	0.0429391128461875	0.0222574224926262	57	58	58	1.0570223098798
HOPX	4	56647988	56681899	ENSG00000171476.21	-1.7076088915466	-0.0320812538511321	0.0877089374397805	0.0587726493874225	0.0554205839453695	0.00160903291411382	0.0012454717963764	51	51	51	1.05695615027121
HIST2H2AA4	1	149851061	149851624	ENSG00000272196.2	-1.7068162238612	-0.0595377979601997	0.0878562159486876	0.0125181321189201	0.0229724609477986	0.0440277849060926	0.0227369881505372	14	18	18	1.0562275061469
MPP4	2	201644870	201698694	ENSG00000082126.17	1.70657370207409	0.0465349217264709	0.0879013165849319	0.0283708063304017	0.0157192396362963	0.0963577209150004	0.0436925692664209	17	17	17	1.05600462001964
DHODH	16	72008588	72027664	ENSG00000102967.11	1.70587748461699	0.0297110925689062	0.0880308926194746	0.0504704936559333	0.0845869210190312	8.59507473945378e-05	8.74865410637727e-05	27	27	27	1.05536489444331
SRGAP2C	1	121184810	121392822	ENSG00000171943.11	1.70560449658634	0.0379950588420671	0.0880817416186414	0.0627101229782077	0.273070129349218	8.62885584064322e-14	3.11245246887978e-13	8	25	25	1.05511410675329
LINC02193	16	90173217	90222678	ENSG00000260923.6	-1.70394028988221	-0.11754439756998	0.0883922429676092	0.00404414515603319	0.0808539919011168	0.000125213277061516	0.000123208950981011	5	8	8	1.05358584566768
SLC12A7	5	1050376	1112035	ENSG00000113504.20	1.70363902151306	0.0232119929749425	0.0884485466825931	0.106589542379591	0.191526336859339	1.12109427420861e-09	2.36628162015898e-09	41	43	43	1.05330929868321
AC083805.1	12	57869835	57896482	ENSG00000245651.2	-1.70288351969265	-0.0753897053855287	0.0885898687435292	0.0101319530755498	0.0358283510410945	0.0116269953786174	0.00724861245046514	2	2	2	1.05261594177392
MRPS5	2	95087207	95149434	ENSG00000144029.11	-1.70232292154313	-0.0318232929956989	0.0886948502437885	0.0354316521499312	0.0229390437319639	0.0441837094625716	0.0228081006982054	14	28	28	1.05210159522613
GALR2	17	76074794	76077541	ENSG00000182687.3	-1.70213228389883	-0.620135311648766	0.088730573207401	0.000122332995660906	0.0355829533066067	0.0119217461930761	0.00741636139566956	4	4	4	1.05192671289099
ACTL6A	3	179562880	179588408	ENSG00000136518.16	-1.70209069252231	-0.0298634346808557	0.0887383684197114	0.0797759179076807	0.020465004089308	0.0574944913895506	0.0284436092992164	54	54	54	1.05188856066375
NGEF	2	232878686	233013272	ENSG00000066248.14	1.70121857798993	0.081555656589276	0.0889019505546135	0.00857854744270971	0.0211234594030075	0.0535854632011888	0.0268314337223064	25	25	25	1.05108871028049
USP1	1	62436297	62451804	ENSG00000162607.12	1.70121277369873	0.0573459163666563	0.0889030400762841	0.0147200165558058	0.0229996902057875	0.043901157589759	0.0226809529288257	8	8	8	1.05108338789615
CDH5	16	66366622	66404786	ENSG00000179776.17	1.70110930953644	0.0131525365528359	0.0889224631067243	0.439570696901131	0.122691667483602	1.75852953506345e-06	2.35070521945347e-06	174	175	175	1.05098851607153
ZNF69	19	11887784	11914329	ENSG00000198429.9	1.70095712049166	0.0378342011687843	0.0889510393327308	0.0339691613584557	0.0240594664157677	0.039256122977424	0.0206650007538441	28	28	28	1.05084897311313
C17orf97	17	410327	431062	ENSG00000187624.8	1.7008964723986	0.0136113261712942	0.0889624291627931	0.38126512986035	0.575832654087706	2.02941587905266e-34	1.19066976106909e-32	14	14	14	1.05079336697612
SERHL2	22	42553617	42574382	ENSG00000183569.17	1.70068469843642	0.0745719721026769	0.089002209940877	0.0151045791793684	0.0304565923846104	0.0201673201442879	0.0117478430385504	10	10	10	1.05059920961113
KCTD12	13	76880166	76886390	ENSG00000178695.5	1.69985075457716	0.0307359449324814	0.0891590018672	0.0554465896315974	0.0845078421515313	8.66391191281238e-05	8.8115554747511e-05	33	33	33	1.04983480208047
ERICH6-AS1	3	150703564	150720146	ENSG00000240137.5	1.69983800414638	0.0311587855890051	0.0891614008342479	0.0682706142615492	0.143944830190947	1.91013078857923e-07	2.98351953306659e-07	10	10	10	1.04982311684271
AC015722.2	15	98319687	98320237	ENSG00000274312.1	1.69951387108853	0.106231871775742	0.0892224032589771	0.00801986320624485	0.0187850213632187	0.0688932571990797	0.0330128132304787	7	7	7	1.04952608295435
IRAK1BP1	6	78867472	78946440	ENSG00000146243.13	-1.698417186281	-0.0163771039896989	0.0894290506477382	0.257309800053666	0.304601155400633	1.69033652269038e-15	7.5560379971201e-15	64	64	64	1.04852137956457
AC237221.1	7	57404771	57416203	ENSG00000260653.5	1.6978678477085	0.0193690816813422	0.0895327068448696	0.139534656652531	0.12693854523059	1.13220627021307e-06	1.56587094496567e-06	51	57	57	1.0480182852712
STAT1	2	190964358	191020960	ENSG00000115415.18	1.69725534151333	0.0375161644702728	0.0896483963647465	0.0364742556162346	0.0531786459652007	0.00201514457148314	0.00152400783635181	26	26	26	1.04745747471497
SERF1B	5	70025247	70043113	ENSG00000205572.9	-1.69714781335366	-0.0345224295082211	0.08966871858365	0.0523092745300702	0.0201020009611988	0.059776761793635	0.0293791529571953	16	18	18	1.04735903650877
AC092490.1	12	8788257	8795789	ENSG00000249790.2	-1.69547081387699	-0.0412104707860166	0.0899861423467831	0.0385302198148986	0.0229273824857552	0.0442382562154508	0.0228299811658015	25	25	25	1.04582436573515
PHPT1	9	136848724	136851027	ENSG00000054148.17	1.69485451126144	0.0718746501091292	0.0901030236073639	0.0151786554365609	0.029897057232624	0.0213661884984311	0.0123561137190817	14	38	38	1.04526063505911
MEGF6	1	3489920	3611495	ENSG00000162591.15	1.69370497037074	0.0309768623022396	0.0903213595169331	0.053884900113273	0.0908835829493677	4.54944475276067e-05	4.85444262617241e-05	26	26	26	1.04420953403417
ACTG1	17	81509971	81523847	ENSG00000184009.9	1.69332809812952	0.0212152573001197	0.0903930326367823	0.165475929941665	0.11969417932427	2.39725635183385e-06	3.14627633862289e-06	61	63	63	1.04386504302034
TDG	12	103965804	103988874	ENSG00000139372.14	-1.69314595474653	-0.0237990960945975	0.0904276888502927	0.0934249165025067	0.151847817903735	8.27523004528405e-08	1.35216688376764e-07	50	51	51	1.04369856870974
Z97055.2	22	43812456	43817394	ENSG00000261251.1	1.69274752160067	0.0332472136276454	0.09050353553909	0.0587799146426139	0.0184655565117495	0.0713194357947121	0.0340098549016701	68	69	69	1.04333445466082
HNF4G	8	75407914	75566843	ENSG00000164749.11	-1.69142787970592	-0.0330916247506874	0.0907551112737648	0.0574317030919557	0.0890813572615874	5.45922237903992e-05	5.74843586889795e-05	25	25	25	1.04212890639674
ERVK9-11	19	38935297	38938632	ENSG00000269486.2	-1.69101020358063	-0.0591702967490456	0.0908348538819313	0.01862991108803	0.0227860694126091	0.0449048742923225	0.023126325325591	29	29	29	1.04174747808493
TMEM259	19	1009648	1021179	ENSG00000182087.12	1.69092047787496	0.0491473958293344	0.0908519916392202	0.0297392294068084	0.0484612441054024	0.00323775028579065	0.00233348960770882	28	28	28	1.04166554773468
DSN1	20	36751791	36773818	ENSG00000149636.15	-1.69084046927487	-0.0255057502347415	0.0908672756065174	0.105937628907053	0.102823780511219	1.35295366270375e-05	1.57918171152272e-05	71	71	71	1.04159249282118
LINC02449	12	8235415	8242564	ENSG00000215241.3	1.69066957960434	0.0316768286802423	0.0908999274240048	0.0994068990778088	0.0686331801124259	0.00042759616763044	0.000379571573981344	59	64	64	1.04143646352574
PLB1	2	28457145	28643788	ENSG00000163803.12	1.69058038903242	0.0327433291828769	0.0909169727761858	0.0674069459469566	0.161660531390434	2.90287114430806e-08	5.04631377667164e-08	31	31	31	1.04135503322517
TMEM89	3	48620759	48621855	ENSG00000183396.3	1.68997865223641	0.0601998373703095	0.0910320388341134	0.0238142907803368	0.0158501383547965	0.0949712007507639	0.0431991394334441	21	21	21	1.04080573031627
TAPT1	4	16160505	16227410	ENSG00000169762.16	1.68965308455734	0.0848540849405026	0.0910943437409721	0.00834415325226132	0.018040767184521	0.0746870249875349	0.035302557495612	6	6	6	1.04050858854124
UGGT1	2	128091200	128195677	ENSG00000136731.12	1.68937873366775	0.0400142346826706	0.0911468737473109	0.040785106934022	0.017842259213622	0.0763183810526461	0.0359334322244125	55	58	58	1.04025822264889
SLC16A8	22	38078134	38084093	ENSG00000100156.10	-1.68908139501786	-0.0293451632808481	0.0912038327224088	0.0590926227411569	0.0952600799612649	2.91985917021189e-05	3.2142557521343e-05	42	42	42	1.03998691062753
TCTE1	6	44278743	44297688	ENSG00000146221.9	1.68862312673826	0.0226827502184367	0.0912916758392219	0.111658926466837	0.11673581241872	3.25240918311903e-06	4.18667253567558e-06	54	54	54	1.03956882051505
FCRL5	1	157513377	157552520	ENSG00000143297.18	1.68858206139592	0.0247096607392637	0.0912995507653243	0.101947315396668	0.177505773137611	5.23125058317628e-09	1.00966719315986e-08	65	65	65	1.03953135938378
CEP19	3	196706277	196712293	ENSG00000174007.7	1.68814374787386	0.0353988085189169	0.091383638311408	0.0508293789298054	0.120891889409712	2.11829091028342e-06	2.80476342697286e-06	8	8	8	1.03913155511033
NCKIPSD	3	48673844	48686364	ENSG00000213672.7	1.687802526233	0.0197284553348791	0.0914491425099151	0.140712507387761	0.263327601473916	2.81479821804885e-13	9.47072697484075e-13	25	25	25	1.03882036241237
FAM215B	17	46558830	46562795	ENSG00000232300.1	-1.68776424656132	-0.0399917939798736	0.0914564933989096	0.0450098814573763	0.0700791573560354	0.000369842414571099	0.000332072514951599	13	13	13	1.03878545424222
DCST1-AS1	1	155045191	155046118	ENSG00000232093.1	-1.686486541697	-0.0540830850685364	0.0917021251328726	0.0246192881250595	0.024882487302082	0.036002810814624	0.0192355628881064	21	21	21	1.03762059974126
AC138393.3	1	223994262	223995196	ENSG00000278467.1	-1.68628036975861	-0.807892130374912	0.0917418101829266	0.000103058940039065	0.0281984575190264	0.0254736653472527	0.0143190834665729	1	1	1	1.03743269493545
AL355916.1	14	61570540	61658696	ENSG00000232774.7	-1.68623598832823	-0.0659745277006331	0.0917503547570108	0.014889724289169	0.0197469870112637	0.0621013296637775	0.0303303395258837	14	14	14	1.03739224785283
AC026191.1	3	9292588	9363303	ENSG00000254485.5	1.68595488072514	0.028227823676211	0.0918044901004817	0.0947938440021238	0.051345459622823	0.00242260070986334	0.00179669416239784	52	54	54	1.03713607720644
LDHAL6A	11	18455824	18479600	ENSG00000166800.9	1.68587432399511	0.0693709935273609	0.0918200083432039	0.0137725144185518	0.0386234075178382	0.00874838484563878	0.00563552094578287	21	21	21	1.03706267210793
PEAR1	1	156893698	156916434	ENSG00000187800.13	-1.68268263339996	-0.646555295150605	0.092436545414469	0.000102040845529248	0.0156746047107309	0.0968354940773686	0.04386646895332	1	1	1	1.03415629356364
AL845552.2	14	100538939	100540409	ENSG00000259031.1	1.68215618007604	0.0176147850507889	0.0925385587772685	0.166216963865287	0.282061652624924	2.85901566327983e-14	1.10332621823051e-13	20	20	20	1.03367726861345
AC009309.1	2	86195590	86196049	ENSG00000273080.1	-1.68110038391324	-0.0163930003487108	0.0927434178537245	0.228362156931508	0.343701810490252	1.00808850573069e-17	5.83249278354452e-17	96	97	97	1.03271690318185
HEG1	3	124965710	125055958	ENSG00000173706.12	1.68101594517616	0.0290803531353226	0.0927598174487027	0.066260149691928	0.0441874056014427	0.00498087726247828	0.00342855664570552	36	36	36	1.03264011472464
PRR14L	22	31676256	31750140	ENSG00000183530.13	-1.68095349928032	-0.0493555488024062	0.0927719471166103	0.0427119167170355	0.0377675703738263	0.00954334760480707	0.0060984462390284	33	35	35	1.03258332824541
ERO1B	1	236215555	236281985	ENSG00000086619.13	1.67926670284388	0.0378991233253569	0.0931000772562409	0.0435784733920306	0.0635720937887223	0.000710389585633903	0.000598889950417266	38	38	38	1.03104995863256
COL13A1	10	69801867	69964275	ENSG00000197467.13	1.67843937896439	0.0348786883678555	0.093261355514104	0.0577220664267401	0.0419887444012249	0.00622006932424083	0.00417889404097735	58	58	58	1.03029827655022
CASD1	7	94509219	94557019	ENSG00000127995.16	1.67843633361554	0.0406073982990993	0.0932619495873188	0.0357630376682395	0.0796927009252345	0.000140744034157037	0.000137090025336292	38	38	38	1.03029551011073
MS4A4E	11	60201253	60243088	ENSG00000214787.9	-1.67753869896726	-0.033199828901544	0.0934371885933602	0.0531277688303355	0.0562165524997075	0.00148551532404253	0.00115868612617074	21	22	22	1.02948023740589
ZSWIM5	1	45016399	45306209	ENSG00000162415.6	1.67744795553109	0.0512896956455169	0.0934549185000693	0.0238563853709333	0.0176699739354379	0.0777650302075399	0.0364819050815838	29	29	29	1.02939783691513
SCNN1D	1	1280436	1292029	ENSG00000162572.20	-1.67616357734504	-0.0431982681891379	0.0937061563151484	0.0277425593947262	0.0418089872218067	0.00633422096285993	0.0042450459303785	24	25	25	1.02823187585855
CXCL14	5	135570679	135579279	ENSG00000145824.12	1.67610655990098	0.0401031485956611	0.0937173220703227	0.0443057318589934	0.014705553285901	0.107867195127607	0.0480351368183359	49	49	49	1.02818012966425
CAMLG	5	134738501	134752160	ENSG00000164615.4	-1.67530601099769	-0.031914036019089	0.093874206676026	0.0642429412864708	0.173118305911321	8.43138983879834e-09	1.57508268261265e-08	12	12	12	1.0274537201628
ABCD2	12	39550033	39619751	ENSG00000173208.3	-1.67486852623607	-0.0309213197423151	0.093960030089848	0.0512181138964275	0.075773090735037	0.000208764395695641	0.000196957990484346	26	26	26	1.02705685281554
TMEM222	1	27322145	27336400	ENSG00000186501.14	1.67447417776274	0.0535303808565493	0.0940374451671594	0.0343426384528301	0.0224605340728502	0.0464807258834485	0.0238235365202501	25	25	25	1.02669917840798
EAF1	3	15427355	15450635	ENSG00000144597.13	-1.674156273273	-0.0287201955494506	0.0940998906504446	0.0788778306620101	0.0415094035999634	0.00652919055254198	0.00435850010475255	38	38	38	1.02641088124794
TSNAXIP1	16	67806765	67832148	ENSG00000102904.14	-1.67409912341675	-0.595353067400757	0.0941111200325715	0.00020142081252856	0.0221358767586442	0.0481099422987698	0.0245080449852579	6	7	7	1.02635905793876
ZSCAN29	15	43358172	43371025	ENSG00000140265.12	1.67408536474372	0.0168619846611649	0.0941138236363553	0.201558778643039	0.243732212434633	2.90502845383121e-12	8.52198302655625e-12	68	68	68	1.02634658180057
SNX32	11	65833641	65856896	ENSG00000172803.17	-1.67384057605194	-0.0160614213081478	0.09416193546163	0.238194697235549	0.27262798470579	9.10747305772431e-14	3.27565112278175e-13	41	41	41	1.02612462332024
IL6R-AS1	1	154402328	154406564	ENSG00000228013.1	1.67379119390832	0.0226572095097713	0.0941716436309868	0.123724281623654	0.0460818006014466	0.00411451073746439	0.00288724403678028	79	80	80	1.02607984952679
BORCS8	19	19176903	19192591	ENSG00000254901.7	1.67333203749955	0.0518410411782326	0.0942619488571449	0.0231015333162792	0.0353053423240459	0.0122643616033643	0.00760807029960953	16	16	16	1.02566358548499
ALOX5AP	13	30713478	30764426	ENSG00000132965.9	-1.67330657207211	-0.0301765776991532	0.0942669593367749	0.0694613152610798	0.120298956828803	2.25211655580104e-06	2.96513772073671e-06	31	31	31	1.02564050124103
MRPL35	2	86199355	86213794	ENSG00000132313.14	1.67223420021855	0.0260299332405017	0.0944781489795919	0.0838882960764484	0.159961451416458	3.48272646614762e-08	5.99603203738714e-08	33	34	34	1.02466862402943
AKAP10	17	19904302	19978343	ENSG00000108599.14	1.6720592828521	0.031301539847058	0.0945126326178351	0.0590765679457825	0.125782240339169	1.27660896518283e-06	1.75011304412086e-06	61	62	62	1.02451013953781
HIKESHI	11	86302211	86345931	ENSG00000149196.15	1.67148969533762	0.0652502585082201	0.0946249924086481	0.0173391931031778	0.033658180919258	0.0145138291185504	0.00880992748754919	18	18	18	1.02399414233343
YPEL3	16	30092314	30096915	ENSG00000090238.11	1.67073155470428	0.0176699279485626	0.0947747132092423	0.183186094313853	0.323510480219911	1.47133365484838e-16	7.45578206610172e-16	16	16	16	1.02330752108599
SRR	17	2303383	2325260	ENSG00000167720.12	-1.66902065040351	-0.015609740264487	0.0951132873538626	0.219729505327591	0.380063789566743	6.55118988478609e-20	4.75805971707749e-19	32	32	32	1.02175880775908
COL4A1	13	110148963	110307149	ENSG00000187498.14	-1.66881441614958	-0.0449465613391033	0.0951541647995914	0.0284021615155136	0.0234351804392227	0.0419267232445757	0.0218079084555876	52	52	52	1.02157219833969
ACTRT3	3	169766921	169769895	ENSG00000184378.2	-1.66869333855983	-0.0222161599523665	0.0951781699996171	0.150383330565131	0.117810323596654	2.91151549305859e-06	3.77112678937199e-06	90	91	91	1.02146264968129
FCHO1	19	17747718	17788568	ENSG00000130475.14	1.66859093547626	0.0658607980410326	0.0951984765229838	0.0132206244162879	0.0464470755909645	0.00396579732564336	0.00279647632830021	5	5	5	1.02137000164657
NPHS2	1	179550539	179575952	ENSG00000116218.12	-1.66743399806893	-0.0416391792138336	0.0954281382740032	0.0476520595254857	0.0296449704785298	0.0219299527771446	0.0126296217754805	48	48	48	1.02032354882533
ZNF558	19	8806170	8832328	ENSG00000167785.8	1.66741706741107	0.0330486873655726	0.0954315024422236	0.0599478751529286	0.0750559305257284	0.000224367554292052	0.000210147506715128	41	43	43	1.0203082387295
MDM4	1	204516379	204558120	ENSG00000198625.12	-1.6669061227346	-0.0480607857185016	0.0955330732423783	0.0262305904084761	0.0409684245449331	0.00689676179281413	0.00456974806382446	36	36	36	1.01984625103329
BTF3L4	1	52056125	52090716	ENSG00000134717.17	-1.6662655796122	-0.0413267209074334	0.095660529206219	0.0305513206760671	0.0350173954723174	0.0126303227053773	0.00781057358001226	33	33	33	1.01926722088508
VTI1B	14	67647075	67674831	ENSG00000100568.10	-1.66505947068958	-0.0467367709102973	0.0959008915670636	0.0343461929966192	0.0527829698479821	0.00209683153089141	0.00158132689115826	17	17	17	1.01817735528131
NKILA	20	57710183	57712780	ENSG00000278709.1	1.66464400291443	0.0853639042452819	0.095983800935266	0.00762125385010459	0.0171642250467818	0.0821833989955697	0.0382251669288875	1	1	1	1.01780205610679
LINC00528	22	17777322	17779481	ENSG00000269220.1	1.66420890158948	0.0573821042457179	0.0960706898003043	0.0218352183514492	0.0405074472838298	0.00722645018450063	0.00476214716496595	16	19	19	1.01740909099512
SOAT1	1	179293714	179358680	ENSG00000057252.12	1.66399916706657	0.0398945280285054	0.0961125958452128	0.0388169011621835	0.0191209585150455	0.0664361358770357	0.0320274900404968	31	32	32	1.01721969300154
RALGPS1	9	126914774	127223166	ENSG00000136828.18	1.66370055723079	0.0312756874345788	0.0961722848778905	0.0642808004785547	0.147085523633941	1.37093893174183e-07	2.18125455222198e-07	33	33	33	1.0169500657874
TRPC3	4	121879027	121951754	ENSG00000138741.10	-1.66341310889777	-0.0680773954928467	0.0962297708593771	0.0128195251599896	0.033764692814098	0.0143564083387477	0.00872283327000952	14	14	14	1.01669054833897
PIP4K2C	12	57591174	57603418	ENSG00000166908.17	1.66332293156021	0.0339078273287926	0.09624781083587	0.0580715129330983	0.0500648213725272	0.00275542294209328	0.00201880626751004	57	58	58	1.01660913976974
PTBP2	1	96721665	96823738	ENSG00000117569.18	1.66326643784782	0.0262949856054266	0.0962591137817638	0.0819438780127687	0.169546945630713	1.24146807819643e-08	2.2662170848697e-08	17	17	17	1.01655814101168
ZNHIT3	17	36486629	36499310	ENSG00000273611.4	-1.66326172701432	-0.0528900963666472	0.0962600563469495	0.0184461798076243	0.0173089060737469	0.0808926605112418	0.0377139059366164	24	26	26	1.01655388843923
SET	9	128683424	128696400	ENSG00000119335.16	-1.66310578536058	-0.0262027360186832	0.0962912620375285	0.0996142461546569	0.0210590216315984	0.053955377155105	0.0269770862004456	67	67	67	1.01641312119386
KLHL10	17	41835685	41848384	ENSG00000161594.6	1.6623071443429	0.0364225711192436	0.0964512060537524	0.0401559942554588	0.0323388093170827	0.0166163164672132	0.00991149724393639	39	39	39	1.01569233744244
ADCK5	8	144373101	144393242	ENSG00000173137.11	-1.66092350438175	-0.0137286270915167	0.0967288109880741	0.366623669070628	0.136606978186107	4.130273639513e-07	6.14698026808321e-07	111	116	116	1.01444415063761
PIGC	1	172370189	172444086	ENSG00000135845.9	-1.66044381487509	-0.0235279273922426	0.096825201964241	0.101056172481931	0.0683777072640341	0.000438698149709271	0.000388233506907594	42	42	42	1.01401158846154
AP005482.1	18	12739490	12776137	ENSG00000260302.1	1.66032495461522	0.0389598602882274	0.0968490981537654	0.0381888979816447	0.133404622705307	5.77358887144828e-07	8.39633699831051e-07	6	6	6	1.0139044190199
PSMC5	17	63827152	63832026	ENSG00000087191.12	-1.66014201656605	-0.0239313866477188	0.0968858860396424	0.126831834754926	0.0595845797696099	0.00105963149630916	0.000855845864606451	79	121	121	1.01373948467832
MEX3C	18	51174550	51218304	ENSG00000176624.10	1.65957967923407	0.0142476047497122	0.0969990391157659	0.33829111598588	0.0919077480861643	4.10139326149555e-05	4.40388556430488e-05	153	153	153	1.0132325678862
ST5	11	8693351	8910951	ENSG00000166444.18	-1.65936035019137	-0.0323578780408998	0.097043200968949	0.0511947595785276	0.0193548788244053	0.0647801032801356	0.0314011572444335	43	44	44	1.01303488670637
SIAH3	13	45777243	45851736	ENSG00000215475.4	-1.65899639264941	-0.0766626954375275	0.0971165192105978	0.0114082128265799	0.0320253568165762	0.0171599985239304	0.0101888607983711	3	3	3	1.01270689170045
NAT1	8	18170477	18223689	ENSG00000171428.13	-1.65888300554696	-0.015664614233871	0.0971393697754156	0.311236217582832	0.0759037429087192	0.000206040577611369	0.000194632727949167	169	169	169	1.01260471848649
PKN3	9	128702523	128720918	ENSG00000160447.6	-1.65857969928039	-0.0369883902231949	0.0972005153127273	0.0395881562287916	0.108134651973761	7.86491921640018e-06	9.49585602210773e-06	19	19	19	1.01233143263668
SERPINA1	14	94376747	94390693	ENSG00000197249.13	-1.65809717099839	-0.035239676180753	0.0972978548271768	0.0467043520105935	0.0558277309861267	0.00154461747748126	0.00119981570553069	21	21	21	1.01189673472641
AMZ1	7	2679522	2775500	ENSG00000174945.13	-1.65787343862788	-0.0213725079074925	0.097343014368321	0.164849195602466	0.220714001231654	4.19845051547693e-11	1.0644719560685e-10	42	42	42	1.01169520932265
EML3	11	62602218	62612765	ENSG00000149499.11	-1.65765872676089	-0.0254382596430532	0.097386368908639	0.0801534641116054	0.191725088720926	1.09669471600616e-09	2.31999814477581e-09	21	21	21	1.01150182671526
AC009065.4	16	2268155	2273418	ENSG00000260778.5	1.65649806133856	0.0391728468859789	0.0976209973360667	0.0314838004498641	0.0331090374315854	0.0153538184692331	0.00925992628034923	23	23	23	1.01045675972664
DNAAF3	19	55158661	55166722	ENSG00000167646.13	-1.65537218282527	-0.0374673631749168	0.0978490250298849	0.0418986737450955	0.127756505508309	1.03996022327719e-06	1.4489660273265e-06	5	5	5	1.00944349730542
RPP14	3	58306247	58324695	ENSG00000163684.11	1.65524512774323	0.0287447860619051	0.0978747845941448	0.0723721316402471	0.0791589736900884	0.000148511573121378	0.000144020791636999	51	51	51	1.00932918074169
RPAIN	17	5419641	5432876	ENSG00000129197.14	-1.65447070875452	-0.020758844180777	0.0980319100207866	0.147695900214541	0.0467012719631228	0.00386551243381874	0.00273397534144209	96	96	96	1.0086325356319
AL445426.1	1	112177234	112360528	ENSG00000231246.1	-1.65437191703237	-0.059626218390192	0.0980519688120585	0.0157183250126541	0.0171746826046055	0.0820893696096928	0.0381956257938997	9	9	9	1.00854368159203
RGS9BP	19	32675407	32678300	ENSG00000186326.3	-1.65350191345613	-0.0234038940519008	0.0982287570047488	0.115741472469327	0.0716202319470921	0.000316835680109233	0.000287434504454469	63	63	63	1.00776135151868
REEP5	5	112876379	112922539	ENSG00000129625.12	1.65320287985181	0.0225771892470377	0.0982895805843493	0.139250371782674	0.19508552239229	7.55426399743259e-10	1.6246064105503e-09	35	36	36	1.00749251812473
AC091849.2	5	1544107	1551710	ENSG00000251532.1	1.64988881829885	0.01389051552782	0.0989656781297603	0.253982295599464	0.225679681183386	2.37444676194491e-11	6.23412733100052e-11	152	160	160	1.00451539513239
NARS2	11	78435961	78574874	ENSG00000137513.9	-1.64973959253081	-0.0308743472715762	0.0989962086111279	0.0554264462111898	0.108552747850982	7.53546321817497e-06	9.1480868342821e-06	24	25	25	1.00438143783473
SUMO3	21	44805617	44818779	ENSG00000184900.15	-1.64903280312914	-0.0244027025795443	0.0991409145989767	0.117393123161669	0.0513806926768265	0.0024140385009918	0.00179140556675894	77	77	77	1.00374707894048
ZNF266	19	9412598	9435578	ENSG00000174652.17	-1.64899109003574	-0.0105156004772981	0.0991494600877714	0.529101552908555	0.662250509702539	4.16949376664804e-43	1.739566611709e-40	81	81	81	1.00370964637587
MAU2	19	19320681	19358755	ENSG00000129933.20	-1.64870916253215	-0.0162269260419366	0.0992072321462805	0.19439330385413	0.0797771029186033	0.000139553316686689	0.000136032438837957	93	93	93	1.00345666689083
AC036176.1	18	63367328	63381629	ENSG00000267390.1	-1.6484198786137	-0.041763119380755	0.0992665395877548	0.0335642257756412	0.0183959154907686	0.0718602722972709	0.0342119053379443	38	39	39	1.0031971172777
ANXA1	9	73151757	73170393	ENSG00000135046.13	-1.64835373633035	-0.0420980874334279	0.0992801036978932	0.0295628907406032	0.0297287937895785	0.0217408176193986	0.0125437841605264	22	22	22	1.00313777788927
ZNF212	7	149239651	149255609	ENSG00000170260.8	-1.64780032187394	-0.0299788557539509	0.0993936529761348	0.0713524819635079	0.134066567162689	5.3877937560236e-07	7.87800382318861e-07	28	29	29	1.00264134764947
DOPEY2	21	36156782	36294274	ENSG00000142197.12	-1.64767220184264	-0.0850412151666939	0.0994199553401925	0.00850184109097724	0.0160385760880123	0.0930128808939399	0.0424590958358562	2	2	2	1.00252643628365
CCDC14	3	123897305	123961408	ENSG00000175455.14	1.64747876417536	0.0430508064509283	0.0994596775904895	0.0320439365517817	0.0570799021289012	0.00136225828431622	0.00106967077373143	46	46	46	1.00235295291496
ATP2A1	16	28878405	28904509	ENSG00000196296.13	-1.64594956572769	-0.0530872131921477	0.0997741429829767	0.0295625722192606	0.0240720484848559	0.0392041546032418	0.0206463272776114	23	24	24	1.00098199393094
ANKRD50	4	124664052	124712732	ENSG00000151458.11	-1.64565716154864	-0.0341281354221764	0.0998343633921446	0.0439546777582604	0.0962469555704468	2.64157867114345e-05	2.93632517133456e-05	24	24	24	1.00071994706061
ITPR3	6	33620365	33696574	ENSG00000096433.10	1.64563188459049	0.0336535410371778	0.0998395705226369	0.0597210493093886	0.131709912082872	6.89067009275943e-07	9.9057765906364e-07	16	16	16	1.00069729585126
GNPNAT1	14	52775194	52791668	ENSG00000100522.8	-1.64491845065816	-0.0624539756564018	0.0999866294438421	0.0164110597430447	0.0210057408800127	0.05426326728669	0.0271021573549625	15	15	15	1.00005807146992
TRUB2	9	128305161	128322742	ENSG00000167112.9	-1.64390032912914	-0.0440814058709063	0.100196792181184	0.0305594317609134	0.0607562619141316	0.000942161745281493	0.000771085082523596	13	13	13	0.999146182264297
SERPINC1	1	173903804	173917378	ENSG00000117601.13	-1.64374152956588	-0.0557091507720251	0.100229603640503	0.0222850548654092	0.0394265597903891	0.00806343663970077	0.0052428620794268	41	41	41	0.999003987062968
NT5C3B	17	41825181	41836263	ENSG00000141698.16	1.64305751108195	0.0131090478340276	0.100371034734371	0.308742464531344	0.459491467711046	3.68167090787513e-25	5.12013539698745e-24	84	85	85	0.998391598644749
EPM2AIP1	3	36985043	36993168	ENSG00000178567.7	1.64147129246522	0.0338427120250187	0.100699621482617	0.0459605701156677	0.0309250757264168	0.0192166385400729	0.0112481475466756	51	52	52	0.996972161902387
RNF217	6	124962545	125092633	ENSG00000146373.16	-1.64097459934241	-0.0505655403910307	0.100802688008482	0.0238449792340586	0.0559240254920684	0.00152976440449246	0.0011900014660883	11	11	11	0.996527886822179
ATG9A	2	219219380	219229717	ENSG00000198925.10	1.63892593164854	0.0624361419247778	0.101228686353604	0.0130826741548264	0.0231088814062404	0.0433971748644293	0.0224607516208384	6	6	6	0.994696398961841
AC139100.1	18	80183680	80202992	ENSG00000267251.2	-1.63802652722641	-0.0586194967759763	0.10141616019404	0.025447286177805	0.0324161409837397	0.0164849113883938	0.00984093165297021	33	33	33	0.993892836680169
TACC2	10	121989174	122254545	ENSG00000138162.18	-1.63800304557241	-0.0425929118630164	0.101421058462969	0.0321473973847838	0.0174555815797878	0.0796062255497546	0.0372154758975642	42	42	42	0.993871861326817
AC011921.1	17	60526293	60550798	ENSG00000259349.1	1.6376956422181	0.026216906279166	0.101485200128448	0.0840955860895902	0.0414664395608474	0.00655764465023767	0.00437283001959969	44	44	44	0.993597287516242
AC004906.1	7	2944035	2947091	ENSG00000237286.1	-1.63702853821172	-0.046584129622256	0.101624506739206	0.020763150892423	0.0164588371589504	0.0888002917860652	0.0408624571392552	4	4	4	0.993001549353209
TLE4	9	79571773	79726882	ENSG00000106829.18	-1.63670561100019	-0.0489406203765341	0.101691996013858	0.0242365286159775	0.033527520894816	0.0147093454522219	0.00891851427062508	15	16	16	0.992713228235653
KYAT3	1	88935773	88992953	ENSG00000137944.17	1.63617792327525	0.0243986480875228	0.101802355436408	0.124450307457663	0.139911516481752	2.92032187543675e-07	4.44309715958437e-07	66	66	66	0.992242173460947
IRF6	1	209785623	209806175	ENSG00000117595.10	1.6358856817381	0.0150196780400565	0.101863515184749	0.28608263902993	0.376055446477121	1.1573603593809e-19	8.19960587052718e-19	46	48	48	0.991981340932291
PARP10	8	143977153	144012772	ENSG00000178685.13	1.63564739803331	0.0366099818497444	0.1019134043857	0.054146323796639	0.0899884886016024	4.98069431219607e-05	5.28307614106024e-05	16	17	17	0.991768690695377
UCK2	1	165827531	165911618	ENSG00000143179.14	1.63496229154266	0.035915437429658	0.102056952748208	0.0554593760538916	0.0735974851190865	0.000259775938937211	0.000240255386692483	40	40	40	0.991157403125043
NCOA3	20	47501902	47656877	ENSG00000124151.18	-1.63470921338691	-0.0255741290303012	0.102110020160749	0.112955578728349	0.142981815498448	2.11420054110964e-07	3.27907714504482e-07	88	90	90	0.990931638060047
FABP2	4	119317250	119322390	ENSG00000145384.3	-1.63424722357596	-0.015963302982085	0.102206950442524	0.202980151256581	0.3438416111044	9.89276204283998e-18	5.73248333625423e-17	47	47	47	0.990519569600555
LRRC46	17	47831627	47837713	ENSG00000141294.9	1.63388920113048	0.0170665278946424	0.10228211763581	0.208504496942039	0.286086050424085	1.73637093633514e-14	6.87031325721044e-14	33	33	33	0.990200288975516
CLDN7	17	7259903	7263983	ENSG00000181885.18	-1.63235459765718	-0.0127769131824429	0.102604807776124	0.377523727616039	0.51996894209717	1.07310486049087e-29	2.83761885731874e-28	39	39	39	0.988832288915027
PARP14	3	122680618	122730840	ENSG00000173193.13	1.63175906739986	0.0187667305151154	0.102730251358802	0.152146467260013	0.135310464903666	4.7306733491444e-07	6.98242208566534e-07	104	113	113	0.988301649259487
GNMT	6	42960758	42963880	ENSG00000124713.5	-1.63104217348406	-0.0302938459700457	0.102881420985925	0.0639092750995264	0.219226935047206	4.97661117850713e-11	1.25078699562911e-10	7	7	7	0.987663045954804
GINM1	6	149566294	149591748	ENSG00000055211.12	-1.63102252277962	-0.0241650185753558	0.102885567170675	0.0908386680153319	0.123473032485108	1.62187703905252e-06	2.17889527601423e-06	45	45	45	0.987645543971865
SMOC1	14	69854131	70032366	ENSG00000198732.10	-1.63075804317352	-0.0436623954875596	0.102941383766386	0.0288385004636706	0.0820330802174283	0.000111190442689587	0.000110833764165649	48	48	48	0.987409998140768
PIGBOS1	15	55317184	55319161	ENSG00000225973.3	-1.63041568538774	-0.0442129428301972	0.103013671773736	0.0274821659815011	0.0648063565341156	0.000627685248161583	0.000534930884930099	20	21	21	0.987105132752478
LTK	15	41503638	41513887	ENSG00000062524.15	-1.62952941173352	-0.0246423255021166	0.103200993802508	0.104522736991281	0.0301138142713743	0.0208933244166672	0.0121162442313426	46	46	46	0.986316120529861
PPP2R3A	3	135965673	136147891	ENSG00000073711.10	1.62776368079333	0.0212197592847054	0.103575004383994	0.122672195243499	0.145027240816238	1.70399092358207e-07	2.67937313571406e-07	39	40	40	0.98474503964739
DDTL	22	23966901	23972532	ENSG00000099974.7	1.6277231046317	0.0857750860572928	0.10358361172215	0.0328658827561875	0.0977903095675986	2.25831403040405e-05	2.53354641092204e-05	16	32	32	0.984708950205035
AC079601.1	12	42459366	42466128	ENSG00000257225.1	-1.62696945918195	-0.0186214817728778	0.103743584355232	0.146853148475671	0.181711734472476	3.30357261401741e-09	6.55982981482066e-09	85	87	87	0.984038751148617
MNDA	1	158831317	158849506	ENSG00000163563.7	1.62626911762134	0.0320309827607112	0.103892418369392	0.0593183606899601	0.0862865495215887	7.24033673285377e-05	7.45662571879698e-05	110	110	110	0.983416144266464
DMWD	19	45782947	45792802	ENSG00000185800.11	1.62576319984556	0.0532618695324787	0.104000039665598	0.0187080354381619	0.0749238917473646	0.000227364518290552	0.000212583342369746	11	11	11	0.982966495061343
DRG2	17	18087886	18107971	ENSG00000108591.9	1.62540525828254	0.0222675911047475	0.104076236228433	0.119331679580453	0.189276461705879	1.43772392036886e-09	2.99087688420843e-09	36	38	38	0.98264842181521
ZNF213	16	3129777	3142805	ENSG00000085644.13	-1.62535829574064	-0.0236177980225392	0.104086236637412	0.118986293085621	0.162343031685793	2.69786175703706e-08	4.70736277754713e-08	50	50	50	0.982606693617232
ARF4-AS1	3	57597715	57600927	ENSG00000272146.5	1.62496597054249	0.0506566948784563	0.104169809909857	0.0225875177223591	0.0326554062752524	0.016085022129252	0.00963284042385158	43	44	44	0.982258128342828
PCNX3	11	65615773	65637439	ENSG00000197136.4	1.62461116650737	0.0442492118641922	0.104245436302634	0.0299861712238682	0.0185219144760206	0.0708849220174023	0.0338247476016068	43	44	44	0.981942948651246
C9orf106	9	129321016	129324905	ENSG00000179082.3	1.62371694539411	0.0233423310268585	0.104436232787644	0.114959231161036	0.0243512164723315	0.0380692934392765	0.0201504094968065	73	77	77	0.981148802389557
AP003392.4	11	118994824	118998004	ENSG00000255121.2	-1.6228507945609	-0.018154653452296	0.104621304336872	0.160538912198752	0.134158297853377	5.33638814356715e-07	7.81196493303827e-07	91	91	91	0.980379869829754
STAM2	2	152116801	152175992	ENSG00000115145.9	-1.62266018387178	-0.0259939019814285	0.104662067305273	0.0914936459548615	0.182997074632725	2.86946381451161e-09	5.74951762819638e-09	56	56	56	0.980210691243539
AC136475.1	11	318640	325631	ENSG00000251661.3	-1.62200987066316	-0.0161350443316129	0.104801234675622	0.242520313394167	0.314509794859737	4.74131624167726e-16	2.27954480858481e-15	38	38	38	0.979633600847989
KLRC3	12	10412312	10420595	ENSG00000205810.8	1.62143543236332	0.0182624822934002	0.104924286940651	0.148763825294203	0.150380218595389	9.67050910535213e-08	1.56719684390624e-07	76	76	76	0.979123973546472
ZDHHC2	8	17156029	17224799	ENSG00000104219.12	-1.62131908180592	-0.0188998766054876	0.104949224728162	0.179838944337499	0.0940173127215736	3.31209166762539e-05	3.61109945175655e-05	136	136	136	0.979020765252374
FAM167A	8	11421463	11474715	ENSG00000154319.14	-1.62088324234453	-0.0118209378281185	0.105042681419911	0.441968208347506	0.440531444117397	7.67576442994385e-24	9.23777303370722e-23	66	74	74	0.978634200560928
MVD	16	88651935	88663161	ENSG00000167508.11	-1.62070948156552	-0.0194954100366645	0.105079959211362	0.123560966244682	0.0872256256113663	6.58528293380446e-05	6.84205458711842e-05	48	51	51	0.978480104464991
AGMAT	1	15572353	15585110	ENSG00000116771.5	-1.62012134836774	-0.0314560779885119	0.105206212366791	0.0423693687251879	0.0763231959536933	0.000197533015029174	0.000186878284054578	24	24	24	0.977958614583823
AC005323.1	17	10579040	10623036	ENSG00000214970.8	1.61955598597387	0.0407068810869764	0.105327690824684	0.0310488138860724	0.0873539062258621	6.50050386603706e-05	6.75583918810488e-05	17	17	17	0.977457437063356
HYPK	15	43796142	43803043	ENSG00000242028.6	1.61948761887172	0.0300124040652015	0.10534238828865	0.0624433486614303	0.087709369461307	6.27121400149462e-05	6.5283844662932e-05	20	20	20	0.977396839682505
SLC37A4	11	119024114	119030906	ENSG00000137700.17	-1.61903691018338	-0.0195642975396951	0.105439321745127	0.137579612229529	0.0754326531465829	0.00021603157499396	0.000203354337197582	69	69	69	0.976997396408033
AC009242.1	2	23667208	23685453	ENSG00000283031.1	1.61903068437459	0.0227073573197913	0.105440661218845	0.109400622522061	0.0488683627308411	0.00310779122542537	0.00225106008503487	54	54	54	0.976991879278943
RABGGTB	1	75786197	75795079	ENSG00000137955.15	-1.61845385600536	-0.036566491995834	0.105564823591976	0.0517166004867052	0.027788975723446	0.0265800956220222	0.014854298328705	41	41	41	0.976480773704762
CABLES2	20	62388632	62407285	ENSG00000149679.11	1.61766285484039	0.0200935210138999	0.105735275247179	0.143392490376417	0.183471796961552	2.72384442892959e-09	5.47234213576155e-09	58	58	58	0.975780099831447
AL121894.2	20	23631826	23632316	ENSG00000270001.1	1.61717302669339	0.0382511530950903	0.105840936988829	0.0382229200946655	0.0402380050493185	0.00742649062210843	0.00488112193539965	50	51	51	0.975346324080601
EFR3B	2	25042130	25159137	ENSG00000084710.13	-1.61709770557371	-0.0434126430727844	0.105857192074445	0.0319987608130824	0.0254960325626738	0.0337602767099835	0.0181953507160099	28	28	28	0.975279630113762
S100A1	1	153627926	153632039	ENSG00000160678.11	-1.61696154337037	-0.0467956880242524	0.105886582327543	0.0218775129003676	0.0580442806615897	0.00123664912961151	0.000980264681376838	20	20	20	0.975159069073795
SPPL3	12	120762510	120904371	ENSG00000157837.15	1.61690969470901	0.0246017104539022	0.105897775425855	0.0917637833890928	0.168356875890484	1.41186150057432e-08	2.56107321646609e-08	46	46	46	0.975113162937115
TMEM131	2	97756333	97995891	ENSG00000075568.16	-1.61675312611452	-0.0299205456214394	0.105931581177722	0.0635287896218285	0.0672787083889104	0.000489833411375448	0.000428837349024019	65	69	69	0.974974545213374
PQLC3	2	11155198	11178874	ENSG00000162976.12	1.61662858576514	0.0293472456119912	0.10595847761249	0.0661726048336119	0.16392610574985	2.27591507689355e-08	4.00274955090225e-08	7	7	7	0.974864290175152
ZNF415	19	53107879	53133077	ENSG00000170954.11	-1.61603111918504	-0.0280639979591914	0.106087585181438	0.0628901178703859	0.118958199578155	2.58645291604865e-06	3.37717887490976e-06	26	27	27	0.974335436104899
IFT88	13	20567069	20691437	ENSG00000032742.17	1.61516860422553	0.0187461307603642	0.106274187503764	0.141729601899764	0.198536607534504	5.14401616956764e-10	1.13486189307714e-09	75	75	75	0.973572206652356
CLDN15	7	101232092	101238820	ENSG00000106404.13	-1.61304616860923	-0.0282893574506712	0.10673447772444	0.071999403023552	0.0261835019011826	0.0314184612227083	0.017124936512071	79	83	83	0.971695270670937
CCDC36	3	49198428	49258104	ENSG00000173421.16	1.61295976282035	0.0185662901192967	0.106753249867872	0.179387243507274	0.18417475102392	2.5215546962611e-09	5.09765557293358e-09	48	48	48	0.971618894961486
COQ6	14	73949926	73963670	ENSG00000119723.16	1.61244410073024	0.0479184012356078	0.106865334764702	0.0245681049841031	0.0424786402392625	0.00591940592602621	0.00399979718258874	10	10	10	0.971163149439639
IBA57-DT	1	228164086	228165512	ENSG00000203684.5	1.61199093567008	0.0428874552331666	0.106963912204324	0.0319456039444438	0.0233410174778189	0.0423456590277468	0.0220014389381588	14	14	14	0.970762721138009
SLC23A2	20	4852356	5010293	ENSG00000089057.14	-1.61188221266795	-0.0714725638317952	0.106987573539091	0.0104816836982196	0.0163262081839837	0.0901071148296659	0.0413523174303776	12	12	12	0.970666662097989
SPNS1	16	28974221	28984548	ENSG00000169682.17	-1.61093743598458	-0.0772381127424364	0.107193359474798	0.0100131844446548	0.0222437043450141	0.0475623153281881	0.0242883345701175	6	6	6	0.969832117934097
LRRC2	3	46515423	46580099	ENSG00000163827.12	1.61065071586856	0.0313809198985996	0.107255873217121	0.0845159839064784	0.109795143437921	6.63517264802938e-06	8.13933909565215e-06	74	75	75	0.969578916989873
MEN1	11	64803510	64811294	ENSG00000133895.14	-1.61049954989988	-0.0408415318581936	0.107288843639996	0.0448099101295061	0.0649329354872641	0.000619767646114238	0.000528423148764809	14	14	14	0.969445435512974
TEN1	17	75979220	76000586	ENSG00000257949.6	-1.60984445478543	-0.018914678073284	0.107431817551312	0.159577963772821	0.263163824875413	2.87094149842406e-13	9.62999986980457e-13	34	34	34	0.968867076732104
TMEM99	17	40819106	40836274	ENSG00000167920.8	-1.60982552021751	-0.0208030197765364	0.107435952246232	0.148123255916699	0.0998436000191542	1.83277115029782e-05	2.08985788093285e-05	68	70	70	0.968850362497205
FBXO2	1	11637018	11655785	ENSG00000116661.9	1.60968265575522	0.0388880103578715	0.107467153269817	0.0392931959507878	0.117339745515766	3.05621030771405e-06	3.94493415592364e-06	5	5	5	0.968724255129558
PAK4	19	39125770	39182816	ENSG00000130669.17	-1.60905543737469	-0.0294895170043363	0.107604220163769	0.0730593105923759	0.121878485065513	1.91288118914651e-06	2.55067772763379e-06	24	24	24	0.968170695603674
SLC30A9	4	41990472	42090457	ENSG00000014824.13	-1.60872970716876	-0.0542877950578618	0.107675457028635	0.0198143014618952	0.0208425974396859	0.055217541709882	0.0274800847505899	11	11	11	0.967883276197885
LGALS9	17	27629798	27649560	ENSG00000168961.16	1.60833810989286	0.0286079559694411	0.107761148383547	0.0912138488342051	0.0670782261766881	0.000499784084019805	0.000435986224675565	50	50	50	0.967537789092976
LINC01730	20	3808357	3812434	ENSG00000275491.1	1.60828547136704	0.01175758416978	0.107772671135613	0.377527434936725	0.553103230694719	1.99327946502252e-32	8.50522416590016e-31	18	18	18	0.967491353061224
RUFY3	4	70704204	70807315	ENSG00000018189.12	-1.60797926640738	-0.0810598917301332	0.10783971978567	0.00592798047927546	0.0174520997423019	0.0796365088299816	0.0372249985792863	11	11	11	0.967221249292576
VARS2	6	30908242	30926459	ENSG00000137411.16	1.60774078272997	0.0165685114226241	0.107891962612259	0.330090234636344	0.455651044789275	6.86866593618211e-25	9.17838601128756e-24	97	99	99	0.967010906782863
RELT	11	73376264	73397474	ENSG00000054967.12	-1.60769944991774	-0.0166695138994473	0.107901019117683	0.22167050074887	0.166521255891481	1.72113260580604e-08	3.07455215395026e-08	89	90	90	0.966974453416291
AL583839.1	9	93435332	93437121	ENSG00000227603.1	1.60753689250217	0.0200642724042041	0.10793664319801	0.145187114155207	0.263134622129248	2.88106806505176e-13	9.65046300006043e-13	57	57	57	0.966831092508068
CNTNAP2	7	146116002	148420998	ENSG00000174469.19	-1.60700238971801	-0.0628781542794172	0.108053843887006	0.0151358122092301	0.0275253812346966	0.0273183998211992	0.0152012893947633	10	10	10	0.966359778996173
CNOT10	3	32685145	32773875	ENSG00000182973.18	-1.60687477078205	-0.0114100984327734	0.108081841845845	0.471637045980667	0.120482758084624	2.2097592020003e-06	2.91445750886783e-06	167	167	167	0.966247263017564
TTLL2	6	167325086	167359503	ENSG00000120440.13	1.60655953143253	0.0193878195820755	0.108151025930257	0.128873293502326	0.151198530955252	8.86604062182465e-08	1.44493225554589e-07	47	50	50	0.965969356449245
MAPT	17	45894382	46028334	ENSG00000186868.15	-1.60636665898083	-0.0455400085346774	0.108193372012598	0.0281481435470166	0.0828564264415713	0.000102336839096157	0.000102799959990121	16	17	17	0.965799343541117
SLC25A44	1	156193932	156212796	ENSG00000160785.13	-1.60550572644873	-0.0260434649470001	0.108382553973879	0.07997694604928	0.109180404882432	7.06643022862196e-06	8.62609006125373e-06	21	21	21	0.965040619298035
ACOT4	14	73591706	73596496	ENSG00000177465.4	1.60529027249533	0.0476667114622383	0.108429938915715	0.022761925629777	0.0940680370683045	3.29510208535691e-05	3.5942855726219e-05	7	7	7	0.964850786887381
LINC00323	21	41141493	41148133	ENSG00000226496.2	1.60500121323515	0.0240645746625481	0.108493537673887	0.0926356491250995	0.227076226065033	2.02155223173714e-11	5.36828793104282e-11	9	9	9	0.96459612942978
RIN1	11	66330242	66336840	ENSG00000174791.10	-1.60417305793029	-0.0350377983831936	0.108675911661841	0.0482710452339876	0.0229923128648103	0.04393542773016	0.0226955354781338	24	24	24	0.963866707906886
FAM213B	1	2586491	2591469	ENSG00000157870.14	1.60378596133566	0.0325548133660876	0.10876124009958	0.0488732735995052	0.0736086356191777	0.000259485131663047	0.000240045556304393	34	35	35	0.963525849214971
FAN1	15	30903852	30943108	ENSG00000198690.9	1.60363888231839	0.0226561634847824	0.108793674897542	0.139629977001525	0.261149130206466	3.65921659982588e-13	1.21271416838547e-12	17	18	18	0.963396353139176
PIWIL1	12	130337887	130372637	ENSG00000125207.7	1.60246149786949	0.0179610676818833	0.109053595048084	0.229114070960639	0.313559632115547	5.360067730913e-16	2.56063675805698e-15	73	76	76	0.962360012948099
ZDHHC11	5	795606	850986	ENSG00000188818.12	-1.60230701333105	-0.0330932241576541	0.109087735570319	0.0666678413458613	0.159805258043342	3.5414685115766e-08	6.08878998577845e-08	40	46	46	0.962224073183771
CHMP2A	19	58551566	58555124	ENSG00000130724.8	1.60188568596433	0.0291585668953911	0.109180890351813	0.0658858946346863	0.0328160209804943	0.0158221502737268	0.00949661887473865	35	36	36	0.9618533684171
HAPLN3	15	88877288	88895626	ENSG00000140511.11	1.60063241373364	0.0597588923711709	0.109458358646081	0.0182091170141046	0.0162311780072223	0.0910561838363192	0.0417036580806936	43	43	43	0.960751068492932
TEX261	2	70985938	70994945	ENSG00000144043.11	1.6000860556768	0.0488740729350149	0.109579493978374	0.0231514724699653	0.0497108373968181	0.00285527237464758	0.00208545192927879	14	14	14	0.960270709403293
NDRG4	16	58462846	58513628	ENSG00000103034.14	-1.5998559161321	-0.0536789173109959	0.109630550889446	0.0265239910330476	0.0459549616339568	0.00416745383429609	0.00292111997954754	25	25	25	0.960068403572315
CPAMD8	19	16892947	17026815	ENSG00000160111.12	1.5989058203538	0.0328765136486575	0.109841530590198	0.0494200868779007	0.0150882088612795	0.103356117000518	0.0463395287777052	57	57	57	0.959233424039277
RPL7L1	6	42879618	42889925	ENSG00000146223.14	-1.59793176701286	-0.0577143432251438	0.110058163325529	0.0184703096522088	0.0244686565217122	0.0376021265079961	0.0199481255033459	45	45	45	0.958377739064781
POM121	7	72879365	72951440	ENSG00000196313.11	1.59778700814265	0.0168594793627938	0.110090386977996	0.205699098871489	0.296681213425295	4.61146398119223e-15	1.94996177976363e-14	23	25	25	0.95825060168837
FUT11	10	73772291	73780251	ENSG00000196968.10	1.59771608754626	0.0372433076616662	0.110106176783869	0.0412586269162868	0.0907099610039531	4.63008603114572e-05	4.93628189679818e-05	16	16	16	0.958188317105399
UTS2B	3	191267168	191330536	ENSG00000188958.9	1.59703169756992	0.0259719619347518	0.110258641758836	0.102368815795028	0.0926125336520166	3.81883307211794e-05	4.1217010630437e-05	60	61	61	0.957587361759486
PRR5L	11	36296288	36465204	ENSG00000135362.13	1.59695655967679	0.025933367465281	0.11027539075833	0.0825585747825744	0.0694971587341551	0.000392087418680072	0.000350536995914159	42	42	42	0.957521394634246
GRIP2	3	14489111	14556075	ENSG00000144596.12	-1.59694808642165	-0.0243142462409005	0.11027727965906	0.0956084398707295	0.144889008076429	1.72903533568061e-07	2.71534199735818e-07	33	33	33	0.957513955693129
SELE	1	169722641	169764705	ENSG00000007908.15	-1.59652894668852	-0.040875413616604	0.110370748307555	0.0361669595400054	0.0320849321582831	0.0170552843771045	0.0101379076851756	38	38	38	0.957146012946716
HSD17B13	4	87303789	87322906	ENSG00000170509.11	-1.59629872238329	-0.0119421534035729	0.110422115215922	0.288766687258617	0.225771320327012	2.34952865599271e-11	6.17806940379058e-11	166	167	167	0.956943937889556
APIP	11	34853094	34916499	ENSG00000149089.12	1.59617990214719	0.00938879146963519	0.110448633392521	0.527326830733668	0.638126558829844	1.77696453490481e-40	3.33617642008951e-38	90	90	90	0.956839653389278
DDX17	22	38483440	38507660	ENSG00000100201.20	1.59595061757301	0.0242994969803166	0.110499819103361	0.109928599583945	0.0466737105910664	0.00387626128629601	0.0027395136697794	56	57	57	0.956638432951508
ZNF544	19	58228594	58277495	ENSG00000198131.13	-1.5957255900999	-0.017959151678273	0.110550072669947	0.168078820836489	0.177682407920219	5.1314494670721e-09	9.92181385476253e-09	64	64	64	0.956440967602258
CPT1B	22	50568861	50578465	ENSG00000205560.12	-1.59547069109572	-0.0146585111865395	0.110607019005513	0.240344180845271	0.384947937474575	3.25876053654267e-20	2.45217887497926e-19	40	41	41	0.95621731228413
KIR3DL2	19	54850443	54867207	ENSG00000240403.5	-1.59523166028689	-0.0259521121879951	0.110660441313697	0.107275498605939	0.0925075233380886	3.85967250712897e-05	4.1586073608725e-05	58	64	64	0.956007602152578
CRLS1	20	6006090	6040053	ENSG00000088766.11	1.59476764508329	0.0265768921402946	0.110764204789015	0.0770617884479624	0.0277731281002135	0.0266238973788477	0.0148721366252485	71	72	72	0.955600566090013
AC092354.2	5	65020038	65020551	ENSG00000272370.1	-1.59428644180298	-0.10190485031149	0.110871893010828	0.00502250633715332	0.0198280005592267	0.0615625970165071	0.030099269547228	1	1	1	0.955178537326252
AC104809.1	2	240981515	240986072	ENSG00000223991.1	1.59411647603236	0.0279348179111173	0.110909949308114	0.0686036994770365	0.126177781133161	1.22526646703034e-06	1.68588232028634e-06	14	14	14	0.955029493203412
TIGD2	4	89111500	89114899	ENSG00000180346.3	1.59314398823146	0.0474661981554321	0.111127893184308	0.0277202962495997	0.044023890168983	0.00506378238801394	0.00348243192263478	41	43	43	0.954176919136477
LINC00852	3	10284419	10285746	ENSG00000231177.4	1.59310500490831	0.027799440005634	0.111136636764684	0.0704895454705673	0.184877676825794	2.33415912700084e-09	4.72993622012749e-09	13	13	13	0.954142750043349
CNTN3	3	74262568	74521140	ENSG00000113805.8	-1.59295428664071	-0.0366652781443695	0.111170446515254	0.0429038778152954	0.112517654253761	5.01864145850868e-06	6.26481977796021e-06	10	10	10	0.954010649995043
ZNF84	12	133037292	133063304	ENSG00000198040.10	1.59198201505107	0.0484089768654843	0.111388745689472	0.0221068950862844	0.114159942937851	4.23950374958483e-06	5.35631935443103e-06	22	44	44	0.953158686468112
BANF1	11	66002079	66004149	ENSG00000175334.7	1.5917088373707	0.0325159283004782	0.111450141717869	0.0513778996212863	0.0781684282024696	0.000164076485060864	0.000157608965086141	28	28	28	0.952919374942834
MTHFSD	16	86530176	86555235	ENSG00000103248.18	1.59108173070063	0.0176151173430818	0.111591183454536	0.222910914408228	0.261453460075056	3.5276848325811e-13	1.17015554505259e-12	88	88	88	0.952370116583921
SFI1	22	31488688	31618586	ENSG00000198089.15	1.59070943877572	0.0139178170114054	0.111674981741583	0.282238357024308	0.436003868396038	1.56170058566635e-23	1.78238746487803e-22	76	78	78	0.952044109861545
ZNF79	9	127424374	127445372	ENSG00000196152.10	1.59041388300052	0.0144119419564625	0.111741543021244	0.249219693267664	0.339961733505224	1.66625686349638e-17	9.3449961193926e-17	67	67	67	0.951785335830831
AL024497.1	6	133435077	133439464	ENSG00000223542.1	1.59027214418361	0.0193398682566686	0.111773474721175	0.167478276209472	0.265613936755897	2.13561084932225e-13	7.27680551756721e-13	55	55	55	0.95166124787189
TSC1	9	132891348	132946874	ENSG00000165699.13	1.59022705086464	0.0320180436852451	0.111783635101284	0.0549495192140785	0.145233279052009	1.66732766586295e-07	2.62612231097144e-07	29	29	29	0.951621771632267
FAM149A	4	186104419	186172667	ENSG00000109794.13	1.58998415922994	0.019890021228594	0.111838375726748	0.127631290767247	0.12966470201146	8.52732495249619e-07	1.20645780817012e-06	48	48	48	0.951409148984237
SHANK3	22	50674415	50733298	ENSG00000251322.7	1.58951861407659	0.0310362630360276	0.111943355008826	0.056506088160074	0.0873556671072531	6.49934770927644e-05	6.75583918810488e-05	17	17	17	0.951001681170712
HIST1H4K	6	27831216	27831527	ENSG00000273542.1	-1.58944966087216	-0.052954571292756	0.111958910392783	0.0243943676158515	0.0478768537374816	0.00343391300066271	0.0024606975960644	12	13	13	0.950941336828817
PCP2	19	7631611	7633748	ENSG00000174788.9	-1.58883379116133	-0.014337098819504	0.112097922133001	0.264429393767334	0.357788451935843	1.48089106809124e-18	9.32990234290851e-18	59	59	59	0.950402437490089
RUFY1	5	179550558	179610026	ENSG00000176783.14	-1.58800035139792	-0.0513394856268631	0.112286259662995	0.020632911614587	0.0688051067644765	0.000420283146549568	0.000373698313269645	7	7	7	0.949673384590144
AP002812.2	11	77829654	77872262	ENSG00000254459.1	-1.5870437036447	-0.0298499066928507	0.112502746741295	0.0694028414355075	0.0692669060778824	0.000401252333196979	0.000358133793302687	75	76	76	0.948836874174618
ADRA2C	4	3766348	3768526	ENSG00000184160.7	1.58655225855259	0.0219564889598052	0.112614087451855	0.124361876046829	0.067053807206187	0.000501009797204532	0.000436788897533254	64	65	65	0.948407278046691
EYA1	8	71197433	71592025	ENSG00000104313.17	-1.58607214103624	-0.0238542251353727	0.112722945678646	0.103400871081084	0.0455783677843928	0.00432872459764027	0.00302231274175448	80	80	80	0.947987670756879
TMX1	14	51240162	51257546	ENSG00000139921.12	-1.58443833374199	-0.0520830769281618	0.113094004302274	0.0197899564455324	0.0151688989458003	0.10243128497218	0.0460127870306002	18	18	18	0.94656041865951
TEKT3	17	15303811	15341641	ENSG00000125409.12	1.5837331067436	0.0247644010982263	0.113254467501603	0.0858439580759793	0.156640364769877	4.96740404724983e-08	8.36796128703158e-08	25	26	26	0.94594465754448
DARS2	1	173824503	173858546	ENSG00000117593.9	1.5836921663751	0.0480679680708032	0.113263788338039	0.025493023209024	0.0199702004829961	0.0606288707237313	0.0297162676127121	35	35	35	0.945908916603262
AC008467.1	5	109237120	109326369	ENSG00000249476.1	-1.58339004361125	-0.0130346019173347	0.113332590892639	0.309682658849931	0.465376900952724	1.40377875621145e-25	2.06708687478214e-24	22	22	22	0.945645182726989
KCNJ10	1	159998651	160070483	ENSG00000177807.8	1.58296674087329	0.0195920552293679	0.113429045196727	0.110902196433098	0.0584048771043212	0.00119272059467707	0.000949452158185613	80	80	80	0.945275723630911
SPA17	11	124673798	124697518	ENSG00000064199.6	1.58292491574043	0.0378928953995653	0.113438579034329	0.0257513885331834	0.0157735656152563	0.0957796476854554	0.0434983728204114	47	47	47	0.945239222229898
AL118558.4	14	101952416	101953063	ENSG00000272444.1	-1.58278678795573	-0.044865313593939	0.113470069082268	0.0380912364042652	0.0333063250431064	0.015046479093629	0.00909794966742718	36	38	38	0.945118680732199
DHX36	3	154272546	154324497	ENSG00000174953.13	1.58272062883539	0.0149285309033069	0.113485154321804	0.225030158565144	0.366311697054037	4.54832382598063e-19	3.04430920061052e-18	59	59	59	0.945060947438379
MYRF	11	61752642	61788518	ENSG00000124920.13	-1.58269886661548	-0.0610144321028104	0.113490116769021	0.0147871797753061	0.0285176612151641	0.0246440989671515	0.0139215473678138	4	4	4	0.945041957145446
AC023794.7	12	54145069	54147225	ENSG00000260470.1	1.58256932387406	0.0390672889432723	0.113519659986335	0.0320731013272373	0.0266715324999939	0.0298584151957739	0.0164079973074083	25	25	25	0.944928918345858
TSKS	19	49739753	49763330	ENSG00000126467.10	-1.58252072527041	-0.0184867872436474	0.113530744833651	0.212529747634712	0.391537996440949	1.25923833193184e-20	1.00602858647203e-19	31	31	31	0.944886512889414
MRPL58	17	75012670	75021261	ENSG00000167862.9	1.58215762484228	0.054740683399258	0.113613591332218	0.0182258318481755	0.015351996308666	0.100365825262931	0.045236497270151	22	22	22	0.944569711868749
RTKN2	10	62183035	62268707	ENSG00000182010.10	1.58136170103483	0.0745443410326709	0.113795359184019	0.0109985244955206	0.0226368738938864	0.0456200608936315	0.023423971512712	57	57	57	0.94387544902943
PTGDR	14	52267713	52276724	ENSG00000168229.3	-1.58111584059595	-0.0350198549266238	0.113851553447551	0.0418609848023968	0.100992208218917	1.63054036135297e-05	1.87520439366848e-05	106	106	106	0.943661039277238
SCP2	1	52927229	53051703	ENSG00000116171.17	1.58092301012248	0.0690137378497989	0.113895642383483	0.0106563990414745	0.0215624313612513	0.0511352362232784	0.0258455339401261	7	8	8	0.943492891592631
AC104836.1	1	92189237	92190707	ENSG00000273487.1	1.58089558797088	0.0696778301620284	0.113901913301016	0.0145552745179107	0.0207955718171986	0.0554958699639006	0.0275893471072153	17	17	17	0.943468980669852
IFT52	20	43590931	43647296	ENSG00000101052.12	-1.58058023407255	-0.0388724596853158	0.113974048200996	0.0444015945021192	0.0267376052341644	0.0296534385623551	0.0163120679064109	49	49	49	0.943194025910657
DIRAS2	9	90609832	90643105	ENSG00000165023.6	-1.58007073776827	-0.0334155270303861	0.114090667752716	0.0670602587796057	0.0507574077939615	0.00257009525901826	0.00189336711981879	83	87	87	0.9427498780117
Z82188.2	22	37166757	37182850	ENSG00000235237.1	1.57961600498911	0.0398683184582452	0.114194831699476	0.0404114717628817	0.0159970720350239	0.0934404373374727	0.0426008994356477	47	47	47	0.94235355121443
NCBP2-AS2	3	196942623	196943540	ENSG00000270170.1	1.57960688662219	0.0465361465024171	0.114196921175255	0.0240420587101165	0.0244105192622113	0.0378326433373895	0.020053244614779	14	16	16	0.942345604799648
PDSS2	6	107152557	107459564	ENSG00000164494.11	1.57935845851898	0.36981909451028	0.114253860110112	0.000385141561864407	0.0318654066951238	0.0174444004186384	0.0103283287540276	1	1	1	0.942129118206019
FAM221A	7	23680130	23703249	ENSG00000188732.10	-1.57834115090232	-0.0499559430527987	0.114487256950799	0.0211313582260474	0.0258149245506067	0.032652326145398	0.0176870667864667	19	19	19	0.941242849952342
AC093726.1	7	154951226	154952188	ENSG00000272760.1	1.5778412076091	0.0174098534242611	0.114602094378531	0.192412581581867	0.232912835778968	1.02890888385662e-11	2.82004860635967e-11	70	72	72	0.940807445468736
TAPBPL	12	6451690	6466517	ENSG00000139192.11	1.57767385542793	0.0140176170870883	0.114640555569114	0.279488284303404	0.46414010129812	1.72057076813379e-25	2.48484575932733e-24	14	14	14	0.940661717935067
NPTN	15	73560014	73634134	ENSG00000156642.16	-1.57754035550609	-0.420655839829579	0.114671244052532	0.000366969469641603	0.0304822584602661	0.0201140103872208	0.0117204255987631	5	7	7	0.940545475865467
AL359881.2	1	7698303	7698872	ENSG00000270035.1	1.57621074203896	0.0273013699533238	0.114977243734139	0.0527342113100368	0.0687492965285517	0.00042264328368398	0.000375530074300361	32	32	32	0.939388106591086
PDZD3	11	119185457	119190223	ENSG00000172367.15	1.57609835944803	0.0174800717212965	0.115003137082217	0.182189432422934	0.124720129694032	1.42527534539086e-06	1.93484794674482e-06	96	96	96	0.939290312699312
AC016590.1	19	37265939	37271518	ENSG00000267605.5	1.57518587850551	0.0523165661088736	0.115213545787635	0.0197260353761987	0.0530179359692157	0.00204793068659623	0.00154755645417725	9	12	12	0.938496457414697
EI24	11	125569216	125584687	ENSG00000149547.14	1.57487054205509	0.0406650931437962	0.115286329477319	0.0318286837345532	0.0613969739967468	0.000883532072372735	0.000728340033504085	43	43	43	0.938222187801176
ZBTB1	14	64503712	64533690	ENSG00000126804.13	-1.57483044216606	-0.0254368958058532	0.115295587635962	0.0674808805531614	0.0506490663405879	0.00259823762903719	0.001911099794233	31	31	31	0.938187312844253
ACP2	11	47239302	47248906	ENSG00000134575.9	1.57437258776319	0.0506628614859978	0.115401337330641	0.0246182080218771	0.0319991786232611	0.0172062188046751	0.0102130744495395	9	9	9	0.937789158321078
TNNI2	11	1838989	1841680	ENSG00000130598.15	1.57433127918578	0.066663686973167	0.115410882038081	0.0141441578528984	0.0727087174694058	0.000284031756857538	0.000260189176030659	2	2	2	0.937753239826069
SAMD9L	7	93130055	93148369	ENSG00000177409.11	1.57394391685511	0.0299790443190084	0.11550041569216	0.0615324243357115	0.123328318543859	1.64636553614249e-06	2.20942264110477e-06	40	40	40	0.937416452720008
AL844908.1	21	44936303	44936954	ENSG00000272825.1	1.57369154601566	0.0209608096786688	0.115558777232454	0.105806070783796	0.0600272371139015	0.00101362115660367	0.000822480644210945	113	113	113	0.937197062224237
AC060766.6	17	35400878	35403006	ENSG00000267711.1	-1.57239677194774	-0.0440309903176606	0.115858562451364	0.0393786609292836	0.0692419770270554	0.000402257341912061	0.000358860202396118	19	19	19	0.936071864437976
BEGAIN	14	100537147	100587413	ENSG00000183092.16	1.57221561331115	0.011184484318887	0.115900555679077	0.378673312557365	0.530376875851164	1.56113639486774e-30	4.80009800716025e-29	50	50	50	0.935914481829517
TBC1D2	9	98198999	98255721	ENSG00000095383.19	1.57205444504157	0.046624775936386	0.115937925122354	0.0271880271856563	0.0146405202750195	0.108654940046975	0.0483257338286557	36	36	36	0.93577447622655
AC007773.1	19	32390050	32405560	ENSG00000267213.4	1.5720303242259	0.0261774194815663	0.115943518734209	0.0851028514902446	0.181368561448889	3.43008519834327e-09	6.79666613541292e-09	16	16	16	0.935753523495513
TMF1	3	69019827	69052339	ENSG00000144747.15	-1.57040910417085	-0.0607597679759962	0.116319965776052	0.0176263525952328	0.0216382969092939	0.0507238189120284	0.025668960527009	24	24	24	0.934345734264215
LINC01481	12	70219132	70221862	ENSG00000257613.1	1.57007994819906	0.0498053500736133	0.116396512891142	0.0220078826867999	0.0294741699018277	0.0223205807943791	0.0128243898604743	63	63	63	0.934060030466369
AC009271.1	18	55893038	56023522	ENSG00000267327.1	1.5700423807557	0.104410631880199	0.116405251931849	0.0054109692154035	0.017192770911642	0.0819269997882575	0.0381248004822245	25	25	25	0.93402742489604
PIK3C3	18	41955206	42087830	ENSG00000078142.12	1.56959512734083	0.0809604689986394	0.11650933283971	0.00738258261615635	0.0171127643282073	0.0826477913953829	0.0383888578849011	20	20	20	0.933639284608401
GADD45A	1	67685061	67688338	ENSG00000116717.11	-1.5692202791749	-0.0350952341155158	0.116596620529242	0.0526007075918571	0.0732283530900151	0.000269588642812158	0.000248533485814519	21	21	21	0.933314037113639
LHFPL6	13	39342892	39603528	ENSG00000183722.7	1.56885688456712	0.015428461823891	0.116681290155819	0.222273336409848	0.318501830341766	2.82685428163216e-16	1.39299223252561e-15	45	45	45	0.932998777489494
CSKMT	11	62665309	62668496	ENSG00000214756.7	-1.56832624594499	-0.0854538751563822	0.116805013767996	0.00913842184735071	0.0159975271764789	0.0934357371970296	0.0426008994356477	2	2	2	0.932538515057175
MGST3	1	165630861	165661796	ENSG00000143198.12	-1.5677825427246	-0.0210077583495656	0.116931890362948	0.116392665847902	0.256083621827232	6.71599690767984e-13	2.14256629482782e-12	19	19	19	0.93206702930111
AL133215.3	10	100967688	100968135	ENSG00000273476.1	-1.56738383558899	-0.0511927985512535	0.117024999961745	0.0209116048579076	0.0205858641398854	0.0567551287130991	0.0281378147391413	7	7	7	0.93172135034249
AC007255.1	7	29514225	29563670	ENSG00000223813.2	-1.56733856347344	-0.0485429724760579	0.117035575983865	0.0234333319276849	0.0466892832356883	0.00387018430862404	0.00273573373228535	7	7	7	0.931682103168703
AC027020.2	15	100547765	100550153	ENSG00000270127.2	-1.5669225074705	-0.0104144476425088	0.117132806000209	0.489145433848969	0.680444133570611	3.23671210247951e-45	2.43071651297508e-42	14	15	15	0.931321452754311
SLC9A3	5	470458	524332	ENSG00000066230.10	1.56685105356358	0.011709114391824	0.117149510767404	0.407184581342992	0.568160429299441	9.80466270895645e-34	5.2593837724034e-32	35	35	35	0.931259520737189
PCSK9	1	55039548	55064852	ENSG00000169174.10	-1.56679123217044	-0.0200509674339904	0.117163497479494	0.114739763201574	0.077738230707174	0.000171332847810423	0.000163950172844418	53	53	53	0.931207672553998
FAM78A	9	131258076	131276547	ENSG00000126882.12	-1.56522039024368	-0.0468494069898578	0.117531242092188	0.0273823783450519	0.022733759035433	0.0451542889596166	0.0232292874520577	16	18	18	0.929846674117983
MIRLET7BHG	22	46053869	46113928	ENSG00000197182.14	-1.5650788108002	-0.068607607325344	0.117564431242017	0.0113598729482609	0.0227410800447564	0.0451192957399687	0.0232176473217451	9	9	9	0.929724052850471
IL2RA	10	6010689	6062370	ENSG00000134460.15	-1.56501065577187	-0.00945174710322951	0.117580410812758	0.705395220913532	0.401914581923929	2.76017449430433e-21	2.41590298395122e-20	217	217	217	0.929665026768114
CCM2	7	44999475	45076469	ENSG00000136280.15	1.56356539296435	0.0287627306161564	0.117919667401298	0.0672343655067109	0.133710274487938	5.59215855278249e-07	8.14826794526579e-07	50	50	50	0.928413754434012
DSC3	18	30990008	31042815	ENSG00000134762.16	-1.56166869812616	-0.058731142318052	0.118366056477312	0.0181978934479782	0.0254043881465135	0.0340858281778637	0.0183471082145483	18	20	20	0.926772821245585
DOCK2	5	169637247	170083382	ENSG00000134516.15	-1.56128178855944	-0.0597520985570605	0.118457278575875	0.0127966602778684	0.0203749733411282	0.0580518393601593	0.0286740054564884	11	11	11	0.926438249012791
AC092687.3	2	10767875	10770058	ENSG00000272275.1	-1.56117178966344	-0.027166371196593	0.118483223200222	0.0785340238205155	0.177471684748158	5.25073111087756e-09	1.01263765163583e-08	18	19	19	0.926343139842771
NOL7	6	13615327	13632739	ENSG00000225921.6	-1.56106628040068	-0.0275041795967971	0.118508113074743	0.0563866313082291	0.0307446174342898	0.0195772838719655	0.0114378496180359	44	44	44	0.926251916801717
ACADM	1	75724347	75787575	ENSG00000117054.13	1.56084608995441	0.0397996493554871	0.118560069707283	0.0478543285041482	0.0278741446970095	0.0263459617737111	0.0147432008198144	25	25	25	0.926061554021634
KRT36	17	41486136	41492546	ENSG00000126337.13	-1.5601312901482	-0.0303152042423272	0.118728858589136	0.0558140096259346	0.145404674334482	1.6374254448814e-07	2.58335935155532e-07	12	12	12	0.925443707307208
UQCRH	1	46303631	46316776	ENSG00000173660.11	-1.56007756165453	-0.0240472120076625	0.118741553347828	0.0908241326040003	0.060118577786787	0.0010043788450156	0.000815958102892518	35	36	36	0.925397274039085
TIMM23B	10	49942033	49974850	ENSG00000204152.10	1.55792755264856	0.0262532548179498	0.119250422922936	0.0770843410578092	0.112716494167983	4.91722115704214e-06	6.15458438787132e-06	84	107	107	0.923540072054963
LYG1	2	99284238	99304742	ENSG00000144214.9	-1.55756837271321	-0.0176760537931101	0.119335600887884	0.173546716713492	0.237982693383665	5.70056363815668e-12	1.60940890987812e-11	92	92	92	0.923229975753952
SIGLEC10	19	51410021	51417803	ENSG00000142512.14	-1.55732744535675	-0.0420087246261856	0.119392762474989	0.0802301490228977	0.212952970958569	1.01642679041417e-10	2.46077914593912e-10	10	10	10	0.923021999106506
AL357874.2	9	35642514	35643517	ENSG00000231393.1	1.55719320989017	0.0490206511781844	0.119424620020306	0.0262530602271922	0.0207344566373519	0.0558597944506962	0.0277629178869242	21	21	21	0.922906131860365
AC064807.1	8	51899325	51947173	ENSG00000228801.5	-1.55697368631917	-0.0157629000464395	0.119476732988618	0.17962073372961	0.139613978450196	3.01303707201094e-07	4.56112373734591e-07	143	143	143	0.922716661397789
AC090948.3	3	16345126	16346440	ENSG00000272529.1	1.55587593393174	0.023775808117215	0.119737597121542	0.0903281981641542	0.178509687139222	4.6885559750506e-09	9.1218313873125e-09	20	20	20	0.921769461467819
AC016722.3	2	46777783	46780245	ENSG00000260977.1	1.5556106728625	0.0250963349545887	0.119800699252901	0.0859332439901862	0.0392983738704619	0.00816899975832826	0.00530231792018458	49	49	49	0.921540647048626
AC141928.1	4	3758748	3763390	ENSG00000250986.1	1.55541861335546	0.0536248269540093	0.119846403946792	0.0196106016758011	0.0147865836098221	0.106894364088093	0.0476638209865332	28	28	28	0.921374992664913
AC004156.1	19	663482	669500	ENSG00000267666.2	1.55337770752949	0.052855486664008	0.12033292544645	0.0187391830642693	0.0176260452874659	0.0781385519315657	0.0366296767826514	20	20	20	0.919615524919183
AC092384.1	16	88939789	88951524	ENSG00000205018.2	-1.55316394205109	-0.0383070446375828	0.120383973276699	0.0414492892173167	0.0378843134738662	0.00943073477909385	0.00603572837598839	33	33	33	0.919431326872094
BRF2	8	37843268	37849904	ENSG00000104221.12	-1.5524525642395	-0.258761993624254	0.120553974496247	0.000371063118450372	0.0399733027266477	0.00762846870745543	0.00499812605002624	1	1	1	0.918818466967701
PKHD1L1	8	109362477	109530330	ENSG00000205038.11	-1.55130972686389	-0.0466514568562245	0.12082747693924	0.0241344882018646	0.0292416062433132	0.0228639741556632	0.0130732916004385	22	23	23	0.917834293147344
FHL3	1	37996770	38005606	ENSG00000183386.9	-1.54997180350001	-0.0227548922700571	0.121148283819582	0.101480453148387	0.259081596929543	4.69065923903836e-13	1.52890904144448e-12	18	19	19	0.916682733676411
BNIPL	1	151036570	151047600	ENSG00000163141.18	-1.54983035824657	-0.019640091969433	0.121182238432174	0.142631311253502	0.109240513143896	7.02306333223408e-06	8.57872933264413e-06	68	68	68	0.916561029643065
PHF11	13	49495610	49528987	ENSG00000136147.17	1.54918011162194	0.0264476415024817	0.121338429046634	0.073506948943635	0.116942270477657	3.18397034928151e-06	4.10138651928421e-06	73	73	73	0.916001632111559
LINC01506	9	68543541	68546589	ENSG00000234506.5	-1.54890442478469	-0.0353707161894882	0.121404697121201	0.0658083124962033	0.0578652346386378	0.00125905913584261	0.000996555963349085	65	79	79	0.915764510177105
OR9G4	11	56741223	56748697	ENSG00000172457.5	-1.54834630095696	-0.037795800307182	0.121538942493162	0.0419814012062691	0.0287198447852297	0.0241330667266436	0.0136822651574669	20	21	21	0.915284546756041
SOCS5	2	46698952	46763129	ENSG00000171150.7	1.54734404188993	0.040294247738064	0.121780306975677	0.0348930582181206	0.105586872076187	1.02052224070269e-05	1.21341844485186e-05	12	12	12	0.914422935539547
RFWD3	16	74621394	74666881	ENSG00000168411.13	1.54723770326587	0.0588779261292697	0.12180593746661	0.0159361099979266	0.027691992875877	0.0268493167460751	0.0149646627903703	6	6	6	0.914331541373614
KCNK17	6	39299001	39314553	ENSG00000124780.13	-1.54684858640784	-0.019971505172388	0.121899761131478	0.145305114618767	0.169363985285873	1.26627299182895e-08	2.30925153691884e-08	91	92	92	0.913997145401985
ANO10	3	43354859	43691594	ENSG00000160746.12	-1.54683184623718	-0.410052585835713	0.121903798780428	0.00035967910552898	0.0163236719190189	0.0901323058714514	0.0413588233490319	1	1	1	0.913982760635333
HOXB4	17	48575513	48580111	ENSG00000182742.5	1.5464518232725	0.0291185767535667	0.121995486628988	0.0498726817911613	0.019149855025374	0.0662291603751541	0.031960537754734	53	53	53	0.913656236279216
MITD1	2	99161427	99181058	ENSG00000158411.11	-1.5457869501139	-0.0458002428661468	0.12215602971858	0.0271547682882857	0.0247597472726817	0.0364696621274565	0.0194656039110825	29	29	29	0.913085091041132
SIDT2	11	117178733	117197445	ENSG00000149577.15	1.54566321041117	0.0176937857139232	0.122185926649315	0.179583111174238	0.266170601487776	1.99650303890639e-13	6.82759700878662e-13	70	70	70	0.912978813164815
RRM1	11	4094707	4138876	ENSG00000167325.14	-1.54519549088733	-0.0375546193665559	0.122298984713526	0.0340206336602684	0.0394862436836	0.00801475834465093	0.00521844036625218	37	39	39	0.91257714832057
PROSER3	19	35758143	35771028	ENSG00000167595.14	1.54426028899656	0.0347812928373644	0.122525288662537	0.0382084933960388	0.0674522606164153	0.00048137928002632	0.000422223507493334	18	18	18	0.911774265641294
MED4	13	48053323	48095131	ENSG00000136146.14	-1.54381238878032	-0.0247708199030217	0.122633789189202	0.0826341683439764	0.0980679294699135	2.19548868205757e-05	2.4689655351494e-05	96	97	97	0.911389852520606
ANXA9	1	150982017	150995634	ENSG00000143412.9	-1.54376699859737	-0.0220052248972703	0.122644788814247	0.0744668695321501	0.0614263529425174	0.000880932988162887	0.000726676078497712	27	27	27	0.911350900268829
BX284668.5	1	16888538	16889649	ENSG00000238142.1	1.54366355985073	0.0332517379600583	0.122669858511446	0.0500406877659789	0.236108205171683	7.09451971051501e-12	1.98356862827858e-11	50	63	63	0.911262135645
SLC35G1	10	93893973	93956062	ENSG00000176273.14	-1.54289117024873	-0.0233105987945385	0.122857183545397	0.0443439718760357	0.0395964639773849	0.00792564313480241	0.0051702789178248	30	31	31	0.910599444939561
AC008736.1	19	32687089	32691750	ENSG00000267475.1	-1.5426583134421	-0.0197275429523644	0.122913701332199	0.143002215337242	0.127768751165156	1.03863743728192e-06	1.4476601682037e-06	69	70	70	0.910399703107795
C17orf50	17	35760897	35765079	ENSG00000270806.1	-1.5426160996991	-0.0578898095359063	0.122923949405358	0.0148825300753244	0.037693091226955	0.0096159033982552	0.0061385431862525	4	4	4	0.910363494808439
ALS2	2	201700554	201781189	ENSG00000003393.14	1.54159770261564	0.0129266113932869	0.123171384188049	0.283131283878132	0.183919909445575	2.59311096167587e-09	5.22927725212658e-09	105	105	105	0.909490177989339
TUFM	16	28842411	28846408	ENSG00000178952.10	-1.5414881171637	-0.0288932985145743	0.123198032771742	0.0659097768182004	0.174797221098238	7.02568177580622e-09	1.32815720036274e-08	60	60	60	0.909396226937813
ZNF347	19	53124072	53159075	ENSG00000197937.12	1.54048121624725	0.0313675905978188	0.123443097978951	0.0714597384929807	0.0387379281863347	0.0086472264074187	0.00557801239289001	32	33	33	0.908533187574523
DDX10	11	108665025	108940930	ENSG00000178105.9	1.54042572668776	0.0376085457609431	0.123456614396811	0.0388304919431975	0.067983533486548	0.000456394737588866	0.000402377077609385	13	13	13	0.908485637047701
GRAMD2B	5	126360132	126496494	ENSG00000155324.9	1.54034229669298	0.0539575647618233	0.123476938856884	0.0157526650305712	0.0233194529936456	0.0424422125428602	0.0220394066601936	13	13	13	0.908414145743576
NLRP2	19	54953130	55001142	ENSG00000022556.15	1.53951205763597	0.013014270771447	0.123679336544204	0.320348037032338	0.439430358591458	9.12782031887312e-24	1.08806984068104e-22	58	66	66	0.90770285311498
ERN1	17	64039142	64130819	ENSG00000178607.15	-1.53941066308492	-0.022748011480979	0.123704072487017	0.0944480397257842	0.0829694719215607	0.000101177350271838	0.00010171685866782	53	56	56	0.907616002638254
MIR570	3	195699401	195699497	ENSG00000207650.1	1.5391483183618	0.0270694519527701	0.123768091322983	0.0787503121771251	0.123664670465124	1.59000331809506e-06	2.14143800096667e-06	20	22	22	0.907391306434933
PNPLA2	11	818902	825573	ENSG00000177666.16	-1.53805824933303	-0.0259092275767392	0.124034373079945	0.0812437720615476	0.067666999583048	0.000471120241474669	0.000413708373708993	52	52	52	0.906457944109657
AC084757.3	15	48645951	48652016	ENSG00000259705.1	-1.5375544853124	-0.0796820491414555	0.124157583348402	0.00755486773203193	0.0167026038260924	0.0864512146517253	0.0399135697250287	8	8	8	0.906026749280698
ZDHHC11B	5	710360	766952	ENSG00000206077.10	-1.53692720905499	-0.0249485058741931	0.124311135614389	0.109682586506957	0.179047122023765	4.42134224321963e-09	8.65126077063173e-09	46	55	55	0.905489966134959
MDFIC	7	114922154	115019202	ENSG00000135272.10	-1.53615628877936	-0.0197206914711034	0.124500053673682	0.128056590149159	0.0628409863536602	0.000764427596602333	0.000639706158307866	80	80	80	0.904830461337892
GOLGA8B	15	34525207	34588503	ENSG00000215252.11	1.5358254993488	0.0232192228956267	0.124581183985652	0.0858196414962316	0.158195988419183	4.2068726117242e-08	7.14125403916728e-08	75	77	77	0.904547546025756
EXOSC5	19	41386374	41397479	ENSG00000077348.8	1.53557580602927	0.0532335891879094	0.12464245175055	0.0246890851263311	0.0357994331051902	0.0116613405439851	0.00726881739798475	8	8	8	0.904334016898223
AC004034.1	16	2939714	2954276	ENSG00000262482.1	1.53484742095086	0.0271908892211221	0.124821311359481	0.0678960168757824	0.155992395066296	5.32302078544216e-08	8.91502976996472e-08	14	14	14	0.903711259079324
NME7	1	169132531	169367967	ENSG00000143156.13	-1.53476658797057	-0.0279145647638702	0.124841172745217	0.0668195690566077	0.124658320834272	1.43443717922609e-06	1.94658161856874e-06	47	47	47	0.903642160269568
C19orf47	19	40319536	40348527	ENSG00000160392.13	1.53436328348256	0.0394825047902725	0.12494030508427	0.0340754142155438	0.079101494991266	0.000149373143006217	0.000144781525012464	38	39	39	0.90329743791094
C1orf159	1	1081818	1116361	ENSG00000131591.17	-1.53418803691736	-0.029890834134381	0.124983399855589	0.0614040835153587	0.166493219545007	1.7263424201028e-08	3.08092730203157e-08	17	17	17	0.903147665630856
PKDREJ	22	46255663	46263355	ENSG00000130943.6	1.53409227096055	0.0436891200399203	0.12500695449743	0.0330953503342026	0.0866858948516029	6.95420293823441e-05	7.17966702299489e-05	27	28	28	0.903065825265202
AC073957.3	7	879790	886547	ENSG00000273151.1	1.5321610419578	0.0332912322829694	0.125482699524393	0.0524681885835131	0.139583730087848	3.02262455405411e-07	4.57096325838243e-07	16	16	16	0.901416146844418
TRIM14	9	98069275	98119212	ENSG00000106785.14	1.53177174822576	0.0405391549569684	0.12557877002391	0.0397058796817623	0.0509884291750513	0.00251110435357164	0.00185500419158309	31	31	31	0.901083774936253
RANBP10	16	67723066	67806652	ENSG00000141084.10	-1.53159585621068	-0.0703643773859732	0.125622195716893	0.0127834345312149	0.0263765352834405	0.0307915809061745	0.016817426124135	6	6	6	0.900933619948052
SEPSECS-AS1	4	25160641	25201440	ENSG00000281501.1	-1.53153170356649	-0.0109180466469982	0.125638037170506	0.331216887985941	0.51551382202851	2.41838649441014e-29	6.13570170171051e-28	32	32	32	0.900878857156348
CSMD1	8	2935353	4994972	ENSG00000183117.18	1.5310291868433	0.015670509869168	0.125762179370157	0.208855382929686	0.383849373418294	3.81477903218183e-20	2.84119175785644e-19	15	15	15	0.900449945221398
HRASLS	3	193241125	193277738	ENSG00000127252.5	1.53100168704987	0.346650416214084	0.125768975701827	0.000368403056892959	0.0167654782207086	0.0858562035967952	0.0396730059008977	1	1	1	0.900426476086201
STK32C	10	132207492	132331847	ENSG00000165752.16	-1.53049270840049	-0.0252407105606058	0.125894816957827	0.0648052056714156	0.0666803397067165	0.000520134498834452	0.000451679332284554	46	46	46	0.899992149264262
NDUFAF4	6	96889313	96897881	ENSG00000123545.5	1.53035585618723	0.0450132283528496	0.125928669395637	0.0247732770625146	0.0396437439994718	0.00788772441347912	0.00515180793732826	20	20	20	0.899875385516437
NEDD4	15	55826922	55993746	ENSG00000069869.15	-1.53002149365577	-0.0289013754951767	0.126011408785844	0.0617699208914556	0.105041506539561	1.07897573746855e-05	1.27766112526146e-05	46	46	46	0.899590133069472
ASTL	2	96123850	96138436	ENSG00000188886.3	1.529890638742	0.0707199143710212	0.126043800901429	0.0142272279447265	0.0214762163426664	0.0516070265210139	0.026038707018302	39	39	39	0.899478508976078
PROB1	5	139390592	139395713	ENSG00000228672.3	1.52929717939233	0.0134580540380578	0.126190788559249	0.250504899693531	0.368183821104292	3.50222463056783e-19	2.37575376129181e-18	38	38	38	0.898972345756661
S100A9	1	153357854	153361027	ENSG00000163220.10	1.5289642216287	0.0292602132778521	0.126273313779769	0.0573007305955289	0.020612645385547	0.0565926520176127	0.0280765930796152	51	51	51	0.898688422229836
GFI1	1	92474762	92486876	ENSG00000162676.11	1.52877374102111	0.0257538200607491	0.126320544232064	0.108303825608746	0.109318655419536	6.96708009328685e-06	8.51311474135307e-06	64	64	64	0.898526011906721
ZNF737	19	20535825	20565809	ENSG00000237440.8	-1.5284606504123	-0.0149626617253454	0.126398206227693	0.146896935627476	0.259331951798304	4.55187247874435e-13	1.48625213121899e-12	70	72	72	0.898259089273115
ZNF575	19	43525497	43536130	ENSG00000176472.10	1.52776146220071	0.0204344252430433	0.126571773791214	0.129281502067637	0.195462265743492	7.24443447886447e-10	1.56244940054171e-09	33	33	33	0.897663133603613
KANSL1-AS1	17	46193576	46196723	ENSG00000214401.4	-1.52752595511453	-0.0136989038993651	0.126630278193436	0.278961811440693	0.517709606141573	1.62182584324135e-29	4.19109384239718e-28	43	48	48	0.897462439025468
AL390955.2	6	157323964	157324477	ENSG00000271040.1	-1.52629690787497	-0.0322408057413424	0.126935938390425	0.0609091057078254	0.078247649635356	0.000162773996043795	0.000156558070560692	19	21	21	0.896415402058351
AC138819.1	5	177682294	177713969	ENSG00000249849.1	-1.5262087801619	-0.020426632123756	0.126957877520921	0.152539522535987	0.0781764430650039	0.000163944241010306	0.000157522231115607	63	66	66	0.89634034671837
FTO	16	53701692	54158512	ENSG00000140718.20	1.5261806041388	0.0223405041297181	0.126964892480137	0.0985050609307924	0.0893479276111338	5.31404369468161e-05	5.6081474202173e-05	68	68	68	0.89631635077599
ECH1	19	38815422	38832005	ENSG00000104823.8	1.52572091612049	0.0592547822869909	0.127079383207525	0.0159890133045603	0.023438340861245	0.0419127374497049	0.0218066807508026	26	27	27	0.895924901731406
HES5	1	2528745	2530245	ENSG00000197921.5	-1.52515734045169	-0.0248304596934985	0.127219857992447	0.138128775119746	0.0636583116262854	0.000704274136983046	0.000594133977754004	59	59	59	0.895445093534922
SCO2	22	50523568	50525606	ENSG00000130489.14	1.52500558012324	0.0156414108706227	0.127257705851272	0.163657384926984	0.224520769253049	2.71307377154925e-11	7.06474655779032e-11	58	60	60	0.895315910308611
PIGS	17	28553383	28571872	ENSG00000087111.20	1.52493400370225	0.0145976027210049	0.127275559500367	0.308602344821604	0.0839988369168779	9.12031825997635e-05	9.23073595129395e-05	152	155	155	0.895254985138097
TSPAN16	19	11296139	11326996	ENSG00000130167.13	1.52387894091564	0.0106578772765158	0.127538955004312	0.380631215680658	0.134598040032115	5.09663235859927e-07	7.484328190399e-07	179	181	181	0.894357145743935
LLCFC1	7	142939343	142940868	ENSG00000165131.6	1.52372612821232	0.0440648430879375	0.127577139691516	0.0365907486254206	0.0716250310203887	0.000316683059192255	0.000287365474913048	31	34	34	0.894227139057454
ANO5	11	22193176	22283357	ENSG00000171714.10	1.52318259893614	0.0233553264331695	0.12771302831915	0.101365748524049	0.165354703938168	1.95163453952994e-08	3.46324388584976e-08	52	52	52	0.893764797031761
EAF1-AS1	3	15436171	15455940	ENSG00000249786.7	1.5230359208346	0.0210417981669869	0.127749718829206	0.103987821994215	0.135510011148305	4.63292558545207e-07	6.84891619246575e-07	59	60	60	0.893640047052809
AC119428.2	1	53366668	53368245	ENSG00000230138.1	1.52286009011541	0.0413431056229762	0.127793712467743	0.0317987636683473	0.0989960361258804	1.99780121676048e-05	2.26087283443188e-05	14	14	14	0.893490513217818
AC060766.4	17	35403837	35404373	ENSG00000267547.1	-1.52281313107894	-0.0193291422316996	0.127805463823685	0.12787635013145	0.256905906331768	6.08717219663216e-13	1.95417380781967e-12	12	13	13	0.89345057921554
METTL17	14	20989770	20997035	ENSG00000165792.17	1.52214757091314	0.0134736688412299	0.127972108607289	0.265113835870586	0.261958125089818	3.31980219200878e-13	1.10510451103063e-12	77	77	77	0.892884674085471
SLC5A3	21	34073570	34106262	ENSG00000198743.6	1.52194999069967	0.552530824994869	0.128021611794221	0.000169690633129638	0.023778631577535	0.0404348978244014	0.0211815919494965	8	8	8	0.892716709331061
LGALS9C	17	18476737	18494945	ENSG00000171916.16	-1.52132441689698	-0.0123252634353202	0.128178445820966	0.386905587537776	0.455007568128161	7.6219517754456e-25	1.0042031529618e-23	143	153	153	0.892184998592727
FAM20C	7	192969	260745	ENSG00000177706.8	-1.51953178590582	-0.0521182763004951	0.12862869342579	0.0149593192805427	0.0204508782726592	0.0575815653800595	0.0284791820488347	15	15	15	0.890662141781226
FAM193A	4	2536631	2732565	ENSG00000125386.15	1.51945674150259	0.0324288749727351	0.128647568783005	0.0446384059821499	0.0519443620248414	0.00228111671483351	0.00170455761303742	22	22	22	0.890598416792167
AC254562.3	22	42138060	42139726	ENSG00000281538.1	-1.51912859362214	-0.0458839978370378	0.12873013064958	0.0232097665270284	0.0154374284064853	0.0994175742896008	0.0448414001030912	14	14	14	0.890319789977348
XRCC3	14	103697609	103715504	ENSG00000126215.13	1.5188967679902	0.0199750851810788	0.128788482693729	0.134249937516899	0.233876607711907	9.19910907351929e-12	2.54171326548873e-11	37	37	37	0.890122973359813
OSCP1	1	36415827	36450451	ENSG00000116885.18	1.5188401667841	0.0447712904205846	0.128802732712603	0.0227095873058619	0.0299790798015468	0.0211859759566402	0.0122613383775233	35	35	35	0.890074922772681
BRICD5	16	2209253	2211950	ENSG00000182685.7	1.51867596218687	0.0196049263881836	0.128844080082517	0.128545704389246	0.166516301023812	1.72205220275417e-08	3.07473211461754e-08	49	49	49	0.889935530908645
MINDY1	1	150996086	151008375	ENSG00000143409.15	1.51863428387939	0.0289713555045842	0.128854576486755	0.0516238868811175	0.0742124547940676	0.000244212716236604	0.000227204725871797	34	34	34	0.889900152141027
ENOX1	13	43213518	43786908	ENSG00000120658.13	-1.51762387706131	-0.0245935621621912	0.129109244062276	0.0981896868210042	0.0354169010601179	0.0121254931466324	0.00753063349517697	83	83	83	0.889042661672298
KLRC2	12	10426854	10442300	ENSG00000205809.9	-1.5173870312863	-0.0152152238308885	0.129168996287935	0.217904604890814	0.298212419534924	3.80135691981005e-15	1.62017894570818e-14	49	50	50	0.888841715109297
SMC6	2	17663812	17800242	ENSG00000163029.15	-1.51715071088302	-0.0403411652723846	0.129228637377697	0.032693281220115	0.0550986895959574	0.00166186111551512	0.00128266169602035	31	31	31	0.888641234971217
ANKRD49	11	94493629	94499583	ENSG00000168876.8	-1.51682783689443	-0.0428499028874561	0.129310156901171	0.0270061572313045	0.0191864467705274	0.0659680456049962	0.031867294506707	23	23	23	0.888367361330829
SURF6	9	133328774	133336398	ENSG00000148296.6	1.51563298481783	0.0135587065362169	0.129612181681069	0.251551125676138	0.438123330736141	1.12072105983476e-23	1.31506675424404e-22	23	23	23	0.887354179111657
NEMP1	12	57055643	57088063	ENSG00000166881.9	1.51507866626215	0.0283319660061898	0.129752483584894	0.0643571134535891	0.209387648594087	1.52166396017614e-10	3.60714683559137e-10	18	19	19	0.886884320594016
ALDH7A1	5	126531200	126595418	ENSG00000164904.17	-1.51335521058134	-0.0162224148990752	0.130189455536927	0.112082566357744	0.102368126980101	1.41727878445187e-05	1.64607578250433e-05	55	56	56	0.885424189251487
TPH1	11	18017564	18042426	ENSG00000129167.9	1.51327317687087	0.016191062478393	0.130210283136076	0.202484767238362	0.213584260565624	9.46175556014875e-11	2.29658040167218e-10	58	58	58	0.885354716743971
SMCO2	12	27466810	27502185	ENSG00000165935.9	-1.51273372328939	-0.0166404890038885	0.13034730982056	0.174694446548694	0.0457129675094556	0.00427037455686392	0.00298490290661952	116	117	117	0.884897927611437
CCDC183-AS1	9	136803927	136808848	ENSG00000228544.1	-1.51264111680104	-0.0408373390243403	0.130370844057223	0.0349776693774906	0.0180482903027213	0.0746259344415971	0.0352901308857791	35	51	51	0.884819522720989
PPP1R3G	6	5084581	5089487	ENSG00000219607.3	1.51257125160347	0.0402253995432921	0.130388601194758	0.050151194482108	0.0422456214620444	0.00606054087739573	0.0040870730698049	34	34	34	0.884760373746728
YWHAG	7	76326794	76359031	ENSG00000170027.6	-1.51234200885944	-0.0484246072088568	0.130446879364761	0.0212098703421673	0.0767442544981532	0.000189345034351689	0.000179948045680679	17	18	18	0.884566305915046
LINC00211	2	37826247	37876274	ENSG00000237803.5	1.51233713872957	0.0239197952589657	0.13044811767007	0.0807834761185711	0.172357805204446	9.15658933247278e-09	1.70124815514108e-08	10	10	10	0.88456218326671
WDR36	5	111091716	111130502	ENSG00000134987.11	-1.51173233907469	-0.0140377148164646	0.13060196817679	0.176976294720845	0.187138054778349	1.82016478930936e-09	3.74496776623125e-09	76	77	77	0.884050278176729
PHGDH	1	119648411	119744226	ENSG00000092621.11	-1.5117214923701	-0.045280914146835	0.130604728674031	0.0229963394152533	0.0693518360709261	0.000397847176571234	0.000355294392241776	11	11	11	0.884041098712853
MMP2-AS1	16	55426797	55462297	ENSG00000260135.6	1.51158710335024	0.0118137325383673	0.130638934569708	0.374714251555185	0.550506799010949	3.31674265204727e-32	1.39933601892079e-30	64	64	64	0.883927370160422
ZNF814	19	57848731	57889074	ENSG00000204514.9	1.51146248805146	0.0145213311242843	0.130670658980028	0.283991374978576	0.278044787269735	4.69067566903192e-14	1.76660921270699e-13	81	81	81	0.883821918720816
AC084018.2	12	121800797	121803403	ENSG00000274292.1	-1.50995455783739	-0.0476236415334001	0.13105501986603	0.0221181374269322	0.0379243887252029	0.00939238883956493	0.00601323658893131	27	27	27	0.882546339399842
AL139246.1	1	2492300	2493258	ENSG00000224387.1	-1.50981747302096	-0.727779855489635	0.131090005257608	9.08976901202315e-05	0.0606714558342461	0.000950208349907376	0.000776824011392626	2	2	2	0.882430419117987
UPK1A	19	35666516	35678483	ENSG00000105668.7	-1.50967035566162	-0.0153764172714019	0.131127559108858	0.204305493226317	0.185509740806784	2.17746787729429e-09	4.43395298856827e-09	87	88	88	0.882306022947019
IDUA	4	986997	1004506	ENSG00000127415.12	1.50943179328815	0.0154053288329245	0.131188473364326	0.125660913739298	0.112201930650609	5.18396185824894e-06	6.46045208494921e-06	45	48	48	0.882104321775763
REG1A	2	79120362	79123419	ENSG00000115386.5	-1.50918549591716	-0.31975309392325	0.131251385682964	0.000492276458326461	0.0197120587361025	0.0623351327209163	0.0304175694502969	2	2	2	0.881896102845523
DARS-AS1	2	135985176	136022593	ENSG00000231890.7	-1.50889849406068	-0.0293478515109235	0.131324724751705	0.0860507474007712	0.169333109239797	1.27050716402151e-08	2.3158484835377e-08	27	27	27	0.881653500777593
POLR3H	22	41525804	41544606	ENSG00000100413.16	1.50823413412583	0.0589070737524034	0.131494613972452	0.0151515410883936	0.0203690847908879	0.0580884908575169	0.0286845624381618	20	20	20	0.881092035538849
HRC	19	49151198	49155424	ENSG00000130528.11	-1.50813267569744	-0.0211864071785539	0.131520573772735	0.115966575336555	0.215304305859949	7.78229029563687e-11	1.91367698488898e-10	16	16	16	0.881006305143218
NKX3-1	8	23678693	23682927	ENSG00000167034.9	1.5080671987633	0.0148058754567799	0.131537329227574	0.0869865947963624	0.0316557571910165	0.0178244813356835	0.0105301184603398	70	70	70	0.880950980429496
PROM1	4	15963076	16084378	ENSG00000007062.11	1.50792387273478	0.0470928820776597	0.13157401193055	0.0201052337526114	0.0365092886229498	0.0108472994121288	0.00681571281928838	21	21	21	0.880829882680405
GPR135	14	59429022	59465342	ENSG00000181619.11	1.5069003116424	0.0306249040492736	0.131836211567857	0.0665779656170182	0.130440009255162	7.8658809757848e-07	1.11877740737145e-06	31	32	32	0.879965285310295
CD2AP	6	47477789	47627263	ENSG00000198087.7	-1.50655018509726	-0.0242835620971455	0.131925994313383	0.10928282370892	0.036780115026137	0.0105521512705556	0.00665923416520271	100	100	100	0.87966962390325
AL139327.2	13	19262797	19263873	ENSG00000232243.1	1.50564406748779	0.0220494272149871	0.132158569492364	0.0960265232650375	0.173329177445958	8.24058302830817e-09	1.54250739507435e-08	32	32	32	0.878904670878224
AC020928.3	19	36773712	36775908	ENSG00000267353.1	-1.50563858313454	-0.0342346284041069	0.132159978139721	0.0418657848556634	0.0523729346093589	0.00218499137880618	0.00164187701186595	50	50	50	0.878900041859341
SSC4D	7	76389334	76409695	ENSG00000146700.8	-1.50472500065716	-0.018354593418109	0.132394792732771	0.143736345992885	0.26507541303939	2.27929758719631e-13	7.72434235898817e-13	26	28	28	0.878129095952938
ENDOD1	11	95089810	95132645	ENSG00000149218.4	1.50441231061259	0.0317601019898845	0.132475236440722	0.0498382141798291	0.0632871278181923	0.000730982463161789	0.000613769646789518	33	33	33	0.877865296687689
LRCOL1	12	132603150	132610543	ENSG00000204583.9	1.50437811910613	0.0586842600074818	0.132484034959886	0.0135606657655027	0.0528385464267647	0.00208516022885521	0.0015731568877845	4	4	4	0.877836453399415
TYW1	7	66995173	67239519	ENSG00000198874.12	-1.50393197879199	-0.0423697318458928	0.132598881977418	0.0265556763324031	0.0316296714874459	0.017872361542275	0.0105550832172362	16	17	17	0.877460137719218
LMBR1	7	156668946	156893230	ENSG00000105983.20	1.5038969561292	0.0584281494859054	0.132607900897886	0.0204399723724279	0.0663654572339985	0.000536824523624878	0.00046445416509738	53	53	53	0.877430599504915
TMEM129	4	1715952	1721358	ENSG00000168936.10	-1.5036581119312	-0.0165625289880839	0.132669419934329	0.167242531230378	0.265103448813388	2.2715866195603e-13	7.70516467642866e-13	61	61	61	0.877229169707191
NDUFA9	12	4649095	4694317	ENSG00000139180.10	-1.50328579743719	-0.0287908943822121	0.132765360952297	0.0582285934456497	0.0272431138391818	0.0281324642012708	0.0155872870485989	41	41	41	0.876915219467759
SDCCAG8	1	243256034	243500092	ENSG00000054282.15	1.50307022657144	0.0323360510847838	0.132820935553321	0.0556326596112935	0.16420775179378	2.20801765095497e-08	3.88879978873858e-08	29	31	31	0.876733465038194
RALGAPA2	20	20389552	20712488	ENSG00000188559.13	1.50297800744546	0.0244565780753261	0.132844715328782	0.0609754216068994	0.0283824334753768	0.0249920924198854	0.0140800017391746	96	96	96	0.876655717499083
C11orf49	11	46936689	47164385	ENSG00000149179.13	1.50276647261469	0.601095497272253	0.132899274500603	0.000133042402028312	0.0199060349177853	0.0610483372199252	0.0299140529432743	12	12	12	0.876477389871751
RAD51C	17	58692573	58735611	ENSG00000108384.14	1.50262420983204	0.0159742015669078	0.132935976745924	0.184742742820038	0.25123415386734	1.19676113433112e-12	3.70464774755662e-12	58	59	59	0.876357469111483
ATP1A4	1	160151570	160186977	ENSG00000132681.16	1.50254944587189	0.0291886679770123	0.13295526817702	0.0625253966714433	0.118464475202373	2.72160286019322e-06	3.53979582579705e-06	15	16	16	0.876294449645835
PGR	11	101029624	101130524	ENSG00000082175.14	-1.50239164380069	-0.0137781227919421	0.132995993142769	0.22906199066753	0.0813812165577169	0.000118737657157939	0.000117236378424816	115	123	123	0.876161443109594
GPR161	1	168079543	168137667	ENSG00000143147.14	-1.50185138837033	-0.0286368654253787	0.133135493363698	0.0700164119251739	0.0534090318414129	0.00196906048860801	0.00149216085573751	65	65	65	0.875706148003271
CDNF	10	14819250	14838575	ENSG00000185267.9	1.49996773107557	0.0147153517652875	0.133622761527029	0.21603440573753	0.0475363407248279	0.00355368272721603	0.0025373228150929	135	135	135	0.874119557102918
PPID	4	158709134	158723396	ENSG00000171497.4	1.49891572086888	0.0222651606359443	0.133895497461903	0.0427433530914607	0.0310065426098324	0.0190560619777125	0.0111611160479946	53	53	53	0.873234026873931
PLA2G12A	4	109709989	109730077	ENSG00000123739.10	-1.49863816759406	-0.0439108165613544	0.133967525494377	0.0294881798582929	0.0950527240573618	2.98193510271666e-05	3.27490970821028e-05	51	51	51	0.873000464380276
B3GALNT2	1	235449923	235504481	ENSG00000162885.12	1.49825995776154	0.0212334300250555	0.134065723215848	0.0941056309454373	0.138736038391516	3.30396050929423e-07	4.97637171843863e-07	51	53	53	0.872682244676687
NHLH1	1	160367067	160372848	ENSG00000171786.5	-1.49797819210116	-0.0151432835836602	0.134138916524437	0.159398291698294	0.0831634716211112	9.92179282117015e-05	9.99074823209741e-05	121	121	121	0.872445205892779
CYBC1	17	82442589	82450829	ENSG00000178927.17	1.4966615162521	0.0108739105541882	0.134481354623047	0.30150058542365	0.173386528577576	8.18943284759854e-09	1.53446275974447e-08	110	114	114	0.871337924922904
KLK6	19	50958631	50969673	ENSG00000167755.14	1.49632570151399	0.0137438102404888	0.134568800646281	0.201286772195485	0.23068867249752	1.33165192423994e-11	3.59729591659484e-11	53	53	53	0.87105561825295
GPR152	11	67451301	67452729	ENSG00000175514.2	1.49597407302666	0.0402801123672921	0.134660411668621	0.0274543052574712	0.0301609319308339	0.0207919625593143	0.0120630525528738	22	23	23	0.870760062189941
KRTAP5-AS1	11	1571353	1599184	ENSG00000233930.3	-1.49546523471033	-0.0196656068893492	0.134793066477944	0.116451870398182	0.132358597691677	6.43979720681948e-07	9.29319699122586e-07	46	47	47	0.870332446582694
LINC01116	2	176629589	176637931	ENSG00000163364.9	-1.49493125508906	-0.0574265190215613	0.134932384248364	0.012324007093106	0.042726600601534	0.00577286367551385	0.00391486709042938	3	4	4	0.869883805609865
MLXIPL	7	73593194	73624543	ENSG00000009950.15	1.49475455284119	27.1409205508439	0.134978511185355	2.07404007015961e-07	0.0387799758881611	0.00861038298774213	0.00555615504162894	1	2	2	0.869735366441708
POLR3K	16	46407	53628	ENSG00000161980.5	1.49351101254813	0.0191600818592544	0.135303473755289	0.155008759340615	0.138965016956334	3.22550316326113e-07	4.8679638014133e-07	78	78	78	0.868691053266478
FFAR1	19	35351552	35353862	ENSG00000126266.3	1.49334362069495	0.0146715414131486	0.135347262795557	0.228459217997415	0.39362183656234	9.30293570719113e-21	7.52839301339565e-20	37	39	39	0.868550522788233
POLR2L	11	837356	842545	ENSG00000177700.5	-1.49256592195323	-0.0486044267100226	0.135550849286491	0.0242024531621742	0.0343636809646232	0.0135029627770274	0.00826311816834493	12	12	12	0.867897757026461
CSNK1A1L	13	37103259	37105664	ENSG00000180138.7	1.49251748479499	0.0469976136765775	0.135563537018342	0.0209546647821747	0.0483225838653652	0.00328324967062028	0.00236355966858379	17	17	17	0.867857108413086
ZNF761	19	53431993	53458261	ENSG00000160336.14	1.49112500360282	0.0198707950396755	0.135928678865062	0.15234624872731	0.239567381421421	4.73620986329083e-12	1.34829953998083e-11	41	41	41	0.866688904129633
TTC9	14	70641787	70675360	ENSG00000133985.2	1.49091547596019	0.0291222452047394	0.135983687691237	0.0667724594892026	0.0452400304221624	0.00447896961989849	0.00311793759483556	67	69	69	0.866513185531086
NSUN4	1	46340177	46365152	ENSG00000117481.10	-1.48948639127867	-0.0237318709400011	0.136359334279071	0.100998166006457	0.160718410951709	3.21143946653756e-08	5.5544384780656e-08	23	24	24	0.865315127710318
TARID	6	133502252	133892802	ENSG00000227954.6	1.48904085326782	0.0136246587003819	0.136476611219982	0.302575027235342	0.401495489749524	2.9361324712506e-21	2.55798868944467e-20	53	53	53	0.864941769783921
SLC5A12	11	26667019	26723427	ENSG00000148942.14	-1.48881753090601	-0.0283048881398137	0.13653542462919	0.0733110661600698	0.0807797498278978	0.000126152969234491	0.000124068575763543	40	42	42	0.86475465466721
TOGARAM2	2	28956611	29061373	ENSG00000189350.12	1.48872723438879	0.0284469041346013	0.136559210361895	0.0538696783233492	0.121546974013612	1.97959632098357e-06	2.63309181982991e-06	10	10	10	0.864679003144516
FAM177B	1	222737207	222750805	ENSG00000197520.10	1.48782940943621	0.0301981447417228	0.136795887665558	0.0483372131110541	0.114373935921751	4.14725649251588e-06	5.25746131177716e-06	33	33	33	0.863926958105671
NAPRT	8	143574785	143578649	ENSG00000147813.15	1.48691021322979	0.0113439707993089	0.137038526439816	0.439926645226802	0.633404329887835	5.54552625345455e-40	8.32919444833083e-38	19	20	20	0.863157319938176
EYA2	20	46894624	47188844	ENSG00000064655.18	-1.48660434733456	-0.018189060779779	0.137119338951562	0.104737266884407	0.0517624472432118	0.00232319170740998	0.00173255016383087	61	61	61	0.862901289137191
STXBP5-AS1	6	146841901	147204614	ENSG00000233452.6	-1.48568635842912	-0.0304701213936394	0.137362100575351	0.0507291407875119	0.0437596055111357	0.00520073293498185	0.0035674673216888	37	37	37	0.8621330764573
MCUR1	6	13786557	13814568	ENSG00000050393.11	1.48538925179248	0.0352725060213918	0.137440741205342	0.0314673709543943	0.016625677286491	0.0871852338811934	0.0402030263093412	29	30	30	0.861884511396114
CLEC4E	12	8533305	8540963	ENSG00000166523.7	-1.48487396023289	-0.0414863990297919	0.137577215133339	0.0320165520255148	0.0488298464932057	0.0031198582286142	0.00225849355427898	19	20	20	0.861453485876858
NIT1	1	161118086	161125445	ENSG00000158793.13	1.48445201431984	0.043383214986909	0.137689044444474	0.0152430573884699	0.0481118766653185	0.00335362464929783	0.00240868006421668	43	43	43	0.861100614039331
IL10RB	21	33266358	33310187	ENSG00000243646.9	-1.48371609883771	-0.0140545052546455	0.137884253528335	0.266464659220779	0.279570151782647	3.8879305769941e-14	1.47761673438315e-13	92	92	92	0.860485327705406
LINC00334	21	45234340	45264548	ENSG00000182586.8	1.48335847936475	0.0202106735369311	0.137979192730173	0.105296900456454	0.153376740191368	7.03365784565553e-08	1.15779563574828e-07	44	44	44	0.860186400292867
RNF215	22	30368811	30421771	ENSG00000099999.14	1.48318519786921	0.0208343185927185	0.138025212836233	0.120326264131602	0.233210930390063	9.93896948957535e-12	2.73240766873164e-11	17	17	17	0.860041574500955
UCN2	3	48561727	48563773	ENSG00000145040.3	-1.48238310374651	-0.0357673359507283	0.138238387153405	0.0661437423276965	0.0552314799240666	0.00163986051721356	0.00126672263919809	32	33	33	0.859371341810079
RAVER2	1	64745095	64833232	ENSG00000162437.14	-1.48202433012379	-0.0205813256891168	0.138333821289653	0.139936621214498	0.219867545164542	4.62528121016986e-11	1.16689652859207e-10	13	13	13	0.859071626082052
USP39	2	85602856	85649282	ENSG00000168883.19	-1.48200563188883	-0.0203079168599265	0.138338796429985	0.108705488109941	0.0727709195319621	0.000282263003095741	0.000258758278924338	71	72	72	0.859056007073486
AC136475.5	11	327171	330122	ENSG00000255328.1	-1.48142939509852	-0.0150633536073134	0.138492186467066	0.19661876029598	0.296909091461799	4.48088366197354e-15	1.89902285034461e-14	62	65	65	0.858574728187695
MAPK12	22	50245450	50261825	ENSG00000188130.13	-1.48118704614258	-0.0115909236594221	0.138556737123217	0.328555329238909	0.43768017883751	1.20135450909553e-23	1.40092715990626e-22	72	72	72	0.858372352420168
OAF	11	120210767	120230332	ENSG00000184232.8	-1.4809545983532	-0.059040064966488	0.138618672336878	0.00988318651028771	0.017158909342667	0.0822312394522224	0.0382426813872292	14	14	14	0.858178265058459
LINC02447	4	7094571	7103385	ENSG00000245468.3	1.48084259032652	0.0490454652015778	0.138648524247946	0.0279383205480639	0.054152588748373	0.00182741656319076	0.00139666109836691	15	15	15	0.858084748620447
LYZ	12	69348341	69354234	ENSG00000090382.6	-1.48070777347532	-0.0102884580720832	0.138684461638681	0.519665103656536	0.465533069288712	1.36812420854496e-25	2.03051055084514e-24	104	104	104	0.857972195037774
ITIH3	3	52794768	52809009	ENSG00000162267.12	1.4804472076198	0.0428652896236391	0.138753939588367	0.0333952931084221	0.0279933014511198	0.0260219510804967	0.0145839406615645	31	32	32	0.857754677270517
SCN3B	11	123629187	123655244	ENSG00000166257.8	1.47992305833829	0.0212980325770161	0.138893781303831	0.100739847344994	0.0288538500416685	0.0238003716883871	0.0135201815679033	89	90	90	0.857317198509254
AC104653.1	2	113831049	113843356	ENSG00000228857.2	-1.47923715315506	-0.0156138903298504	0.139076943014468	0.183253519120935	0.0645682987350024	0.000642850743737607	0.00054735842252818	98	100	100	0.856744863908673
PBX1	1	164555584	164899296	ENSG00000185630.18	1.47880952639394	0.0181285720200393	0.139191229050998	0.145615019252159	0.0481161172714219	0.00335219345607376	0.00240857354863488	88	88	88	0.856388130348769
TCIRG1	11	68039016	68050895	ENSG00000110719.9	1.47812112340592	0.0251199577516035	0.139375361110925	0.0684242144472999	0.178873384505011	4.50603222876381e-09	8.79406092192629e-09	12	12	12	0.855813994382444
GHRLOS	3	10285754	10293449	ENSG00000240288.7	1.47755941364954	0.0122731208617881	0.139525744506257	0.402112646629984	0.388207534422987	2.03865716561901e-20	1.57186585771445e-19	94	94	94	0.855345651419462
AC137894.1	11	528907	529659	ENSG00000254739.1	-1.4769914150238	-0.708682192860362	0.139677938554161	8.52190699033649e-05	0.0719655947692213	0.000306037583292357	0.000278445714986382	1	1	1	0.85487218315425
MBLAC2	5	90458203	90474768	ENSG00000176055.9	-1.47598086686713	-0.0327279895736958	0.139949028651289	0.0559367280371319	0.0754255811719918	0.000216185181008304	0.000203447927014041	34	36	36	0.854030111508995
HSF2	6	122399546	122433119	ENSG00000025156.12	1.47589091908433	0.0150023943014236	0.139973177690099	0.194920455470049	0.249459116018222	1.47727556167706e-12	4.52820071259422e-12	83	84	84	0.853955177873244
TRAF3	14	102777476	102911500	ENSG00000131323.14	-1.47575331201704	-0.0133960713071741	0.140010128422745	0.244543255355626	0.125372300188924	1.33207280869952e-06	1.82149370354107e-06	109	110	110	0.853840546043177
LINC00115	1	826206	827522	ENSG00000225880.5	-1.47575281839313	-0.0261463692109658	0.140010260985878	0.100652707369348	0.344661209091703	8.8576971593313e-18	5.16458232386131e-17	23	26	26	0.853840134848571
LHPP	10	124461834	124617888	ENSG00000107902.13	1.4756545191556	0.0287608021879878	0.140036661256459	0.0583821428339578	0.0820555319805218	0.000110939188232539	0.000110642058483943	26	30	30	0.853758252199933
AL356489.2	9	33697459	33700986	ENSG00000260947.1	-1.47531055744327	-0.0148626340361446	0.140129069356959	0.125404551984329	0.203152985229475	3.0693762857818e-10	6.98923626642435e-10	98	98	98	0.85347176227486
HACD1	10	17589032	17617377	ENSG00000165996.13	-1.47491916335006	-0.00853084158127637	0.14023427760415	0.604195457399179	0.139893930983636	2.9257221436631e-07	4.44951046750196e-07	246	266	266	0.853145818360682
RNF14	5	141958328	141990291	ENSG00000013561.17	1.47484681602807	0.0267609642150423	0.140253731496457	0.0568337208036651	0.108116561850221	7.87949243898946e-06	9.51039326830466e-06	65	65	65	0.853085575371177
AC005034.3	2	75660462	75662208	ENSG00000270696.1	-1.47474244650782	-0.0169951463888294	0.140281799681412	0.165772702350133	0.341537335046848	1.3488014881236e-17	7.69701595525289e-17	30	30	30	0.852998671171679
CEP57	11	95789965	95832693	ENSG00000166037.10	-1.47267752742556	-0.0357817690952723	0.140838008953445	0.0435159750811247	0.105744570705987	1.00421376037907e-05	1.19516274884325e-05	59	60	60	0.851280123240054
BRI3	7	98252379	98310441	ENSG00000164713.9	-1.47264972573323	-0.0460737620443136	0.140845509204267	0.0249030672991331	0.017869549286627	0.076091875773314	0.0358447639765374	27	28	28	0.85125699574174
AC116651.1	4	15563698	15564253	ENSG00000273133.1	-1.47234495219294	-0.0697397395648168	0.140927750162657	0.00898414621512309	0.0179943043672352	0.0750655023881798	0.0354413011003875	7	7	7	0.85100348129889
AL445423.1	1	220828676	220829211	ENSG00000272823.1	1.47161306396484	0.015731067020531	0.141125395733763	0.212447218448682	0.35589141652559	1.9218879964348e-18	1.19084625201561e-17	25	25	25	0.850394827247677
MMP25	16	3046681	3060726	ENSG00000008516.16	1.47046702908186	0.0128433401892803	0.141435309051299	0.277676867701809	0.365055967838648	5.41755839209824e-19	3.58773854158957e-18	43	44	44	0.849442156226079
KLHL38	8	123645527	123652950	ENSG00000175946.8	1.47027084643118	0.0589835134969681	0.141488413587875	0.0129308849240279	0.015830696939541	0.0951757610222123	0.0432817007013628	6	6	6	0.849279122831391
PHC1	12	8913896	8941467	ENSG00000111752.10	-1.46960844721419	-0.0371633913505094	0.141667831144332	0.0335785569618456	0.0239239075776389	0.0398205912768107	0.0209035343931084	19	19	19	0.84872875485185
MYO1G	7	44962662	44979098	ENSG00000136286.14	1.46835923194885	0.0872800180257558	0.142006669378314	0.00976606039119626	0.0219649833235759	0.0489914098640281	0.0248828129836101	1	1	1	0.847691258390312
AL583856.2	6	70596438	70596980	ENSG00000271967.1	1.46814197613009	0.0349134541975319	0.142065661522109	0.0374426103866551	0.014631970680765	0.108758966503441	0.0483519773145273	63	63	63	0.847510882055787
GPR85	7	113078331	113087778	ENSG00000164604.12	-1.46800534132545	-0.0278149652154359	0.142102772032244	0.0614547531507876	0.0751630589840621	0.000221964957112194	0.000208312872645518	54	54	54	0.847397450105149
POLDIP3	22	42583721	42614962	ENSG00000100227.17	-1.46711325387177	-0.0349299175955827	0.142345249238138	0.0440643831819847	0.0394272572162075	0.00806286609277884	0.0052428620794268	25	25	25	0.846657022820442
DAP	5	10679230	10761272	ENSG00000112977.15	-1.4670524831493	-0.0276309563867801	0.142361778805039	0.053334567600336	0.125865305172819	1.2656527984347e-06	1.73636103044216e-06	30	30	30	0.846606594141173
DOCK8	9	214854	465259	ENSG00000107099.15	-1.46654887922462	-0.0161656056674077	0.142498815212134	0.17349384620008	0.337111478686909	2.43926136665074e-17	1.34401059860512e-16	15	15	15	0.846188746525446
FAM98A	2	33583658	33599382	ENSG00000119812.18	1.46536317057021	0.0211318822905562	0.142821860032591	0.111730892833521	0.211879273927131	1.14795872398428e-10	2.76490619547072e-10	16	16	16	0.845205315214265
MYL6B	12	56152256	56159647	ENSG00000196465.10	1.46527227953767	0.0324076723394147	0.142846646354734	0.0399142560923234	0.031671529699878	0.0177955945885008	0.0105160899176713	46	47	47	0.845129951198145
DCP2	5	112976702	113020970	ENSG00000172795.15	-1.4652279979524	-0.0367662685050535	0.142858723303453	0.0327179493714337	0.0667612388257202	0.000515930856483706	0.000448339992645894	15	15	15	0.845093235387053
TNFAIP8	5	119268692	119399688	ENSG00000145779.7	1.46498284553068	0.0187726608764805	0.142925598078965	0.13690775861722	0.172111930590837	9.40401283816865e-09	1.74635409170291e-08	52	53	53	0.844889981783966
TACSTD2	1	58575423	58577773	ENSG00000184292.6	1.46465408347857	0.0342997404933498	0.143015318313952	0.0353848335122958	0.0210919771920272	0.0537658574603828	0.0269074086101313	47	47	47	0.84461744293405
CYP1B1-AS1	2	38073447	38231651	ENSG00000232973.11	-1.46411499770345	-0.0309274108387247	0.143162530106518	0.0462954219348243	0.097737130161204	2.27055085165208e-05	2.54575338165256e-05	46	46	46	0.844170634942626
ETV5-AS1	3	186079170	186080947	ENSG00000234197.1	-1.46361065028953	-0.0133195068701803	0.143300360902894	0.272143281855942	0.0992539494468904	1.94607798253437e-05	2.20632839879997e-05	114	116	116	0.843752715827791
AP000977.1	11	121447331	121453013	ENSG00000246790.2	-1.46269278179462	-0.0454294826698127	0.14355146217793	0.0223437577975668	0.0177034988033934	0.0774812527416473	0.0363714973973871	19	19	19	0.842992379534089
INAVA	1	200891048	200915735	ENSG00000163362.10	1.46245718002319	0.940760565848352	0.143615970151226	9.68729350068242e-05	0.0269767851880055	0.0289234945911606	0.0159737162993063	1	1	1	0.842797263694629
APOBEC3B	22	38982347	38992804	ENSG00000179750.15	-1.46230451271599	-0.0161214510835018	0.143657782464399	0.145169494379935	0.148343546485311	1.20005258196934e-07	1.9240379281377e-07	29	29	29	0.842670841723603
LARS2	3	45388506	45549421	ENSG00000011376.9	1.46177140306411	0.0183838169035369	0.143803863030851	0.124762348265204	0.220228694800982	4.43815593880437e-11	1.12297192965162e-10	28	28	28	0.842229447260177
TMEM44-AS1	3	194584011	194590260	ENSG00000231770.5	1.46128626924233	0.0166188591227018	0.143936896422683	0.16424346570461	0.162024591002884	2.79166561524443e-08	4.86199922074634e-08	59	61	61	0.84182786583523
CARMIL3	14	24052000	24069728	ENSG00000186648.14	1.46116193303235	0.0236537105840541	0.14397100708381	0.106660999774127	0.125988581236841	1.24956450684278e-06	1.71491591897092e-06	60	60	60	0.841724957427433
AC009318.1	12	29280418	29317848	ENSG00000257176.2	-1.46011351840958	-0.0111263970202352	0.144258877903114	0.447747340501602	0.579230594316312	1.00109132915591e-34	6.06292581476714e-33	63	64	64	0.840857450229837
NDUFA11	19	5891276	5904006	ENSG00000174886.12	1.4595217564959	0.0178419781538186	0.144421556959029	0.141737158688087	0.250934943875412	1.2400457233035e-12	3.82916753306777e-12	27	27	27	0.840367977336963
HIST4H4	12	14767999	14771131	ENSG00000197837.3	1.45936601149555	0.261902688317586	0.144464395598211	0.000376509385613134	0.0188960247280414	0.0680708683210563	0.0326645882670533	4	4	4	0.840239175056475
PVALB	22	36800684	36819479	ENSG00000100362.12	-1.45825309085248	-0.0563870027078176	0.14477079488219	0.0150771621759194	0.0458608395699374	0.00420718387302726	0.00294402211977889	4	4	4	0.839319041044795
TNXB	6	32041154	32115334	ENSG00000168477.17	-1.4581564079727	-0.0756476785193583	0.144797436230172	0.0175549169632724	0.0662231078995339	0.000544544150921695	0.000470916082398722	6	7	7	0.83923912764817
CCDC153	11	119189638	119196769	ENSG00000248712.7	1.45701949747182	0.0434243858630476	0.145110998247668	0.0230598607730978	0.0617802131299587	0.000850222140051864	0.000703661637556748	3	3	3	0.838299670282739
DNLZ	9	136359480	136363789	ENSG00000213221.4	-1.45646408800364	-0.0160801210998369	0.145264370188729	0.2113953724726	0.344286976713968	9.31630265606774e-18	5.42355586890616e-17	70	71	71	0.837840894497216
ZNF500	16	4748239	4767624	ENSG00000103199.13	-1.45623557068445	-0.01703417228305	0.145327509478821	0.180714114974712	0.317498524032905	3.22010015746527e-16	1.57848643657496e-15	23	23	23	0.837652169019124
AL390066.1	1	116493016	116499212	ENSG00000224950.2	1.45622182219487	0.0191932447585203	0.145331308853932	0.0921694596948044	0.130051883909403	8.19038593175651e-07	1.16273014957965e-06	14	14	14	0.837640815173712
C9orf66	9	212824	215741	ENSG00000183784.6	1.45608808178643	0.0517036860583431	0.145368271790519	0.0171480769984189	0.0247191948317516	0.0366252826488717	0.0195236890295972	17	18	18	0.837530372637501
SLC35E4	22	30635652	30669016	ENSG00000100036.12	-1.45603347296633	-0.03408307822986	0.14538336654901	0.0405683070457207	0.0744197553450639	0.000239178872959105	0.000222963409674962	17	18	18	0.837485278684725
AC007009.1	7	8262233	8262821	ENSG00000244239.1	1.45551315378096	0.0468628494411794	0.145527251370864	0.0240879905076626	0.0580622263299857	0.00123442513158206	0.000978708376172108	11	11	11	0.837055673263631
HPD	12	121839527	121863596	ENSG00000158104.11	1.45533662769059	0.0349422760307732	0.145576091218462	0.0450272077744892	0.099511747243623	1.89570787871133e-05	2.15442619255969e-05	15	15	15	0.836909945795721
AC009961.1	2	159670708	159712435	ENSG00000226266.6	-1.45532923079426	-0.0126679962662442	0.145578138007365	0.236851766056251	0.222088631519582	3.58684518578271e-11	9.17459328065909e-11	165	166	166	0.836903839690865
LRMDA	10	75431453	76560167	ENSG00000148655.14	1.45464721742645	0.0234252705325428	0.14576695203718	0.0990935826678202	0.0879710409840236	6.10758283370327e-05	6.37217600844888e-05	53	53	53	0.836340927148066
JCAD	10	30012800	30115494	ENSG00000165757.8	-1.45426559317086	-0.019353007445119	0.145872685712666	0.141303741716668	0.110986584611477	5.87236910329199e-06	7.2677170791197e-06	121	123	123	0.836026021025006
AL021707.2	22	38667585	38681820	ENSG00000228274.3	-1.4540991977085	-0.0260172328802776	0.145918805989025	0.0682050954760102	0.128578428492403	9.54779662339071e-07	1.33817073190522e-06	16	16	16	0.835888732706033
ZBTB14	18	5289019	5297053	ENSG00000198081.10	1.45361772005902	0.0306498187745704	0.146052321313392	0.0539353788776458	0.0482754992546218	0.0032988456497291	0.00237342188642506	69	69	69	0.835491536084574
COMMD10	5	116084991	116412762	ENSG00000145781.8	1.45350683683217	0.013695134383073	0.146083082835798	0.0793704654726878	0.0453344341819252	0.00443652692432707	0.00309183122183583	12	12	12	0.835400074664318
AC000123.1	7	127350128	127351523	ENSG00000224138.1	-1.45349529724032	-0.0239587626743051	0.146086284465184	0.0761939433067327	0.143098504316545	2.0883665065643e-07	3.2443695219168e-07	18	18	18	0.835390556555091
TSPYL5	8	97273474	97277964	ENSG00000180543.4	1.45326543509765	0.0354723093154298	0.146150070300898	0.04486470871914	0.0794779131150503	0.000143820036678786	0.000139796059858976	23	23	23	0.835200971402783
AL136162.1	6	15243923	15245000	ENSG00000271888.1	1.45317464577349	0.0269329133536023	0.146175269850167	0.0601857459609844	0.029298129701813	0.0227306684112718	0.013008955044478	53	53	53	0.835126095750775
NUDT7	16	77722492	77742260	ENSG00000140876.11	-1.45287092208206	-0.0207516653400479	0.146259595781432	0.108569377234084	0.0977609493683417	2.26506181845586e-05	2.54035759131628e-05	59	59	59	0.834875631172514
AC020634.1	3	123715851	123716399	ENSG00000273123.1	-1.45254266262054	-0.725192576415545	0.146350775681331	0.000106059106278765	0.0536748419644292	0.00191720255606833	0.00145756931595183	1	1	1	0.834604971397398
ANKRD55	5	56099678	56233359	ENSG00000164512.17	1.45226705240728	0.0502262187384226	0.146427364899551	0.0160568436193496	0.0555360421080546	0.00159049732260075	0.00123214031198565	4	4	4	0.834377753097979
FZD9	7	73433783	73436120	ENSG00000188763.4	-1.45221277247849	-0.0310232775177004	0.146442452342256	0.0535154911625813	0.102310412960326	1.42564014685539e-05	1.65476328272301e-05	31	36	36	0.834333006983951
AL135786.2	9	5351796	5352410	ENSG00000272866.1	1.45217528602121	0.0388877540436354	0.146452872629754	0.0338371443376153	0.05675425966129	0.0014074972257888	0.00110242679853668	17	17	17	0.834302105341105
PLEKHA1	10	122374696	122442602	ENSG00000107679.14	-1.44832938180826	-0.0146974966284401	0.147524954201156	0.19641795352666	0.207412880426036	1.90140214673304e-10	4.45390245739657e-10	76	76	76	0.831134511514847
UQCC2	6	33694293	33711727	ENSG00000137288.9	1.4470814295598	0.0236801205934219	0.147874118483114	0.0906523901504573	0.201508717515042	3.69027039644147e-10	8.31732048644323e-10	14	14	14	0.830107831301024
CRYGS	3	186538441	186546702	ENSG00000213139.7	-1.44699523331048	-0.0189761223105385	0.147898258606976	0.0890366443255571	0.0487489429520468	0.0031453586792032	0.00227432276524914	48	48	48	0.83003693947054
LINC01094	4	78645903	78682699	ENSG00000251442.5	1.44643956186373	0.0241781376606679	0.148053952249069	0.075009393542607	0.0889665747509475	5.52294368170027e-05	5.81227311023268e-05	33	33	33	0.829579994778892
AC019205.1	6	73263215	73301401	ENSG00000229852.2	1.44603413361167	0.0275945927462722	0.148167628222833	0.0346204233459282	0.0315353364806461	0.0180466133795458	0.0106429276164775	30	30	30	0.829246670984754
CLEC16A	16	10944488	11182189	ENSG00000038532.14	-1.4456386506685	-0.045183695428808	0.148278579912358	0.0205416850140265	0.0239271624823706	0.0398069394295377	0.0208992897052607	23	23	23	0.828921581930174
G3BP2	4	75642782	75724525	ENSG00000138757.14	1.44519122089316	0.0236166346115962	0.148404181649782	0.0950603761279935	0.151502716394391	8.58422114725375e-08	1.40143611607507e-07	70	71	71	0.828553861578291
ATR	3	142449235	142578826	ENSG00000175054.14	-1.44500217949604	-0.0153285055344811	0.148457273446875	0.182834715100301	0.0514835455951886	0.00238921700500608	0.0017740378745334	112	114	114	0.828398519924048
THEM6	8	142727203	142736927	ENSG00000130193.7	1.44446176108092	0.0207923053755487	0.148609128597479	0.116861119512769	0.195899216984849	6.90081995177521e-10	1.49348705039415e-09	46	46	46	0.827954512394107
DST	6	56457987	56954628	ENSG00000151914.19	-1.44404479099779	-0.0163366525706843	0.14872637636522	0.159312917444494	0.146993537310807	1.38434084379198e-07	2.2016449806514e-07	71	76	76	0.827612003273368
MRPL21	11	68891276	68903835	ENSG00000197345.12	1.44347786752793	0.0132430466006111	0.148885902792178	0.294032017606834	0.528618420842441	2.16855861274056e-30	6.26365828423992e-29	48	49	49	0.827146421317023
TTC12	11	113314529	113383544	ENSG00000149292.16	1.44326760256847	0.0119088018365562	0.148945102385384	0.319045332151246	0.478936971122177	1.46193822586966e-26	2.47272768599985e-25	53	53	53	0.82697377269044
FMC1	7	139339457	139346319	ENSG00000164898.12	-1.44291997667464	-0.0428030717935948	0.149043015029422	0.0259582986978559	0.0601651775755466	0.000999696176792284	0.000812681386665039	21	21	21	0.826688372568358
SAPCD2	9	137062124	137070588	ENSG00000186193.8	1.44253970975833	0.229798078243278	0.149150177636274	0.000902263253612823	0.115938317724982	3.53075904632566e-06	4.5217272117499e-06	7	18	18	0.826376225061506
MATN3	2	19992111	20012694	ENSG00000132031.12	-1.44240454442758	-0.0575009342754276	0.149188282595263	0.0133055906044476	0.0238865779951609	0.0399775089382243	0.0209712481385663	4	4	4	0.826265285469613
GLO1	6	38675925	38703141	ENSG00000124767.6	-1.44236756046942	-0.0288445914509946	0.149198710174444	0.0669628123240717	0.0621134879713333	0.000822277666273739	0.000683244897885282	59	59	59	0.826234931330796
LZTS2	10	100996618	101007836	ENSG00000107816.17	1.4419728584552	0.0256236737543366	0.149310030547033	0.0653338766622388	0.0541709985368916	0.00182404237888779	0.00139465000959584	45	45	45	0.825911015684888
NDUFAF1	15	41387349	41402519	ENSG00000137806.8	-1.44161142689631	-0.0286692914003731	0.149412023024498	0.0547778383900968	0.071104436367538	0.0003336742244861	0.000301835397797116	39	39	39	0.825614453905464
SYT11	1	155859509	155885199	ENSG00000132718.8	1.44065346512475	0.276242780325908	0.149682607731178	0.000420951038662795	0.0280413976301159	0.025892332399247	0.0145304942809879	2	2	2	0.82482865927745
TMCO6	5	140639427	140645408	ENSG00000113119.12	-1.44046140784804	-0.0332897580171858	0.149736900955063	0.0376371247571432	0.088826378529567	5.60177786969292e-05	5.88031436779691e-05	10	10	10	0.824671159534698
NEO1	15	73051710	73305206	ENSG00000067141.16	1.44013575139032	0.0335872892875108	0.149828996048536	0.0352366464099885	0.0366619563747248	0.0106799051572311	0.00672516324266049	17	17	17	0.824404130526618
AC018653.3	12	7129079	7131198	ENSG00000256967.1	1.43971013866611	0.0132988411781416	0.149949423733299	0.249156274881305	0.38927093489219	1.74846686481476e-20	1.35928498516744e-19	40	41	41	0.824055198926991
AC138028.6	16	88708956	88710437	ENSG00000278341.1	-1.43815104138789	-0.0168688259167266	0.150391203017024	0.143297046883286	0.198414970091855	5.21429349792361e-10	1.14969083357572e-09	47	47	47	0.822777566622697
C4orf33	4	129093317	129116640	ENSG00000151470.12	1.43811754920496	0.0266947038765759	0.150400704098084	0.0537908311356486	0.0419307361845514	0.00625667746415539	0.00420048261952742	27	28	28	0.822750130598122
MFAP5	12	8637346	8662888	ENSG00000197614.10	-1.43724366549656	-0.0148171394537373	0.150648769698001	0.207051332561543	0.310966516600038	7.48504158791444e-16	3.50445181850046e-15	40	41	41	0.822034410725116
MYO5C	15	52192322	52295798	ENSG00000128833.12	1.4370434179114	0.0475240113669351	0.150705657013846	0.0234467362639151	0.034694866501413	0.0130534505672413	0.00802991684506301	19	19	19	0.821870445337747
ZNF287	17	16551387	16569206	ENSG00000141040.14	1.43687651474271	0.0492943565265983	0.150753084194327	0.0219217650831705	0.024809496830289	0.0362796837817648	0.0193779759253199	25	25	25	0.821733794047675
LINC01176	7	30390885	30412375	ENSG00000281404.1	-1.43643128758328	-0.0132772561619899	0.150879655529397	0.269721160137091	0.331376661632314	5.22642881106065e-17	2.76016905473235e-16	40	40	40	0.821369316135463
RCBTB2	13	48488959	48533256	ENSG00000136161.12	1.43636188242426	0.017760346325716	0.150899393658945	0.193678068192797	0.121727804792441	1.94292378932684e-06	2.58706238503277e-06	81	83	83	0.821312505294679
ZNHIT6	1	85649423	85708433	ENSG00000117174.10	-1.4360091710158	-0.0147298637066366	0.150999731650461	0.216552766839312	0.30069963176893	2.77511475084206e-15	1.20466164298199e-14	64	64	64	0.821023824513634
DHX34	19	47349281	47382704	ENSG00000134815.18	-1.43458413841934	-0.0442149170744875	0.151405637185689	0.0215764722812996	0.032390113489066	0.0165290194695953	0.00986412623075048	16	16	16	0.819857954736463
WDR12	2	202874782	203014798	ENSG00000138442.9	1.43392038443941	0.0150276650070713	0.151594984024776	0.151465237914152	0.0550514986354161	0.00166975074097752	0.00128822149851038	93	93	93	0.819315168403175
EHD4-AS1	15	41921417	41928883	ENSG00000259883.1	1.43387774120693	0.0323067933643109	0.151607154877498	0.0437203596700368	0.0312271206350751	0.0186281440749959	0.010944628248706	65	65	65	0.819280302328688
KCNK1	1	233614004	233672512	ENSG00000135750.14	1.43244642282023	0.0383827845182917	0.152016100914276	0.0315562647040414	0.0522294666614712	0.0022167085999551	0.00166271572800627	12	12	12	0.81811041095062
KIAA0040	1	175156987	175192999	ENSG00000235750.9	-1.43175844766853	-0.0335664940105801	0.152212962859249	0.0379496976225131	0.0708270326622459	0.000343096491177679	0.000309538336780187	18	19	19	0.81754836032159
SH3GLB2	9	129007036	129028303	ENSG00000148341.17	-1.43171085748238	-0.0204877945928343	0.152226587815865	0.0893691799679412	0.113826083095032	4.38750581556237e-06	5.53585902889169e-06	52	52	52	0.817509487294316
ODF2-AS1	9	128468957	128473012	ENSG00000225951.1	-1.43142959775944	-0.0432414958490386	0.152307130760498	0.0389940741621605	0.0156067736581734	0.0975664676491662	0.0441390247744802	20	22	22	0.817279763259886
ACAD11	3	132558138	132660723	ENSG00000240303.7	-1.43130314293394	-0.0179751285734444	0.152343353567159	0.17417470121748	0.101690127547883	1.51865714582256e-05	1.75459392362565e-05	49	50	50	0.817176488419139
CTDNEP1	17	7243591	7252491	ENSG00000175826.11	1.43097382697209	0.0230770279057245	0.152437716433508	0.0808002018559062	0.0617008948144215	0.000857011562338279	0.000708812017847123	47	47	47	0.816907565723506
PSEN1	14	73136418	73223691	ENSG00000080815.18	-1.4308996872929	-0.0312229686808083	0.152458966701713	0.0450837628974987	0.0165283798392141	0.0881232269239557	0.0405857142729236	42	42	42	0.816847028008628
AC020928.1	19	36797518	36828115	ENSG00000267254.5	-1.43066731656082	-0.0511030632056397	0.152525584515388	0.0179788853989425	0.016161472656256	0.0917591720428067	0.0419515399409564	12	12	12	0.816657302009586
TFCP2L1	2	121216587	121285207	ENSG00000115112.7	-1.42969976341318	-0.020648359210831	0.152803208205903	0.114543293104097	0.106651452291953	9.15329009207124e-06	1.09492949488104e-05	87	87	87	0.8158675273605
MYZAP	15	57591941	57685364	ENSG00000263155.5	-1.42939761257903	-0.462944860047226	0.15288998422182	0.00014590607509815	0.0319315338033999	0.0173262425680082	0.0102729493345636	16	16	16	0.815620964160403
AL158152.2	9	94166289	94200627	ENSG00000269946.1	-1.42905987920484	-0.0617974918396605	0.152987023710814	0.0134908658067029	0.015668022754573	0.0969061637768724	0.0438878928899353	10	10	10	0.815345404279027
KATNAL2	18	46917492	47102243	ENSG00000167216.16	-1.42871551912526	-0.0309494282298309	0.153086015457216	0.0360464007865119	0.0236981526941593	0.0407794410346631	0.0213323184676138	43	43	43	0.815064480674437
MRPS6	21	34073224	34143034	ENSG00000243927.5	1.42862972725028	0.0522197502944706	0.153110685267006	0.0148809987359153	0.0249796552989706	0.0356376210786943	0.0190702977252789	14	14	14	0.814994499761782
LRRC37A2	17	46511511	46555650	ENSG00000238083.7	-1.42751771251754	-0.012798489094167	0.153430723398555	0.234540555457513	0.488177951548289	3.02612801021996e-27	5.54285705108363e-26	69	75	75	0.814087667333266
ST6GALNAC2	17	76565379	76586956	ENSG00000070731.10	-1.42694009727691	-0.0152464711300649	0.15359716183029	0.196593762705265	0.198847284892341	4.96874654131054e-10	1.10072133695757e-09	80	80	80	0.813616809127631
ZNF320	19	52863790	52897693	ENSG00000182986.12	1.42678349936531	0.0142429934267313	0.153642308783687	0.261708159450324	0.361064387912071	9.42463201694572e-19	6.03902781940949e-18	52	54	54	0.813489175312632
SWSAP1	19	11374685	11376951	ENSG00000173928.2	-1.42662935343931	-0.224664977702412	0.153686758685809	0.000374402891144143	0.0214317089360354	0.0518523656956167	0.0261484401907789	2	2	2	0.813363548748857
CAPN8	1	223538007	223665734	ENSG00000203697.11	-1.42634287412898	-0.0597718852551975	0.153769394539697	0.0181471180728662	0.0542489005148675	0.00180983336708961	0.00138434967389855	23	23	23	0.813130095647731
CLDN18	3	137998735	138033655	ENSG00000066405.12	1.42558024556487	0.058268103763158	0.153989541778604	0.0125277694100619	0.0324760784697511	0.0163837934381247	0.00979146437563079	8	8	8	0.812508773332842
KIF25-AS1	6	167992822	167997077	ENSG00000229921.6	-1.4246237818815	-0.0123812129800969	0.154265981732322	0.310371769461442	0.352687370668869	2.97984832003741e-18	1.81936269892281e-17	73	75	75	0.811729832684548
GPD1L	3	32105689	32168713	ENSG00000152642.10	1.42423878645688	0.0285179970744402	0.154377360627884	0.0516584853672116	0.0913675766214624	4.33194606689914e-05	4.63685697608915e-05	27	27	27	0.811416388425729
CHAF1A	19	4402662	4445018	ENSG00000167670.15	1.42371457605223	0.0441510368616438	0.154529112536019	0.0176589839605491	0.04789638683135	0.00342716706047006	0.00245633230837237	7	7	7	0.810989689555046
AL137779.1	14	101833435	101839531	ENSG00000256705.3	1.42305517717574	0.016330343141207	0.154720160599805	0.143155010352947	0.0592848211655357	0.00109197008852947	0.000877435507582984	68	70	70	0.810453092462385
ZCCHC2	18	62523007	62587709	ENSG00000141664.9	-1.42218371830955	-0.0417209760236052	0.154972924107199	0.0265539838847035	0.0566537855338442	0.00142175685781687	0.00111226211851393	15	15	15	0.809744172397436
AL162258.2	1	153631438	153634397	ENSG00000272030.1	-1.42215354920518	-0.0203710905760613	0.154981680159936	0.0902687302596365	0.16317885540716	2.46624498666265e-08	4.31726953113139e-08	30	30	30	0.809719635221115
RGP1	9	35749287	35758575	ENSG00000107185.9	-1.42112044312625	-0.044068100327757	0.155281747816867	0.0200146565713468	0.0272770728747736	0.0280332170561988	0.0155391762060701	20	20	20	0.808879589269947
RAB6B	3	133824239	133895836	ENSG00000154917.10	1.42100139118525	0.0245067747888172	0.155316355006719	0.0807447366684003	0.157345164150114	4.60728864460954e-08	7.78226836055387e-08	40	40	40	0.808782810110559
UBA6	4	67612652	67701179	ENSG00000033178.12	1.42094333528173	0.0377429757871828	0.155333233391888	0.0358310938436384	0.0338236360320984	0.014270041380876	0.00867597294741414	21	21	21	0.808735617454763
KCNQ3	8	132120858	132481019	ENSG00000184156.16	-1.42062606775209	-0.0186069624696933	0.155425496044354	0.11129846856087	0.141988250450417	2.34739655974825e-07	3.62280199999144e-07	62	62	62	0.808477737895904
SPATA41	15	100344457	100349655	ENSG00000189419.6	-1.42017388432486	-0.0265328127258543	0.155557064661645	0.0599789812979306	0.0738338621600984	0.000253680184476481	0.000235255081023918	38	39	39	0.808110260518649
AC022390.1	10	60734342	60741828	ENSG00000254271.1	1.41854096213563	0.0279366774579488	0.1560328883845	0.0517775776315214	0.0391786465353269	0.00826886096334733	0.0053606491057181	70	70	70	0.806783852039766
HSD17B12	11	43680558	43856617	ENSG00000149084.12	-1.41763000910123	-0.0137472430681571	0.156298814046108	0.254087491489381	0.42783432842464	5.54750571939293e-23	5.98575254294791e-22	68	68	68	0.806044317279503
PGAM1	10	97426160	97433441	ENSG00000171314.8	-1.41736055162524	-0.0189588795871909	0.156377539993794	0.112417936341524	0.163576271040914	2.36313709815314e-08	4.15226095832229e-08	32	32	32	0.805825623125349
KLHL7	7	23105758	23177914	ENSG00000122550.17	-1.4173589539722	-0.0315059380394077	0.156378006861202	0.0562514671330064	0.0223911820348923	0.0468238443020752	0.0239634195775881	42	43	43	0.805824326534827
CENPU	4	184694618	184734133	ENSG00000151725.11	-1.41722888839073	-0.023218674476139	0.1564160182726	0.0902055515784987	0.19605345788773	6.78342067967702e-10	1.46892594584038e-09	43	43	43	0.805718773711086
TMEM92	17	50271406	50281485	ENSG00000167105.7	1.41694038508919	0.0451865977336891	0.156500357808598	0.0209996861839988	0.0662141687198606	0.00054503260768823	0.00047122996637791	5	5	5	0.805484665183846
ANKRD23	2	96824526	96857934	ENSG00000163126.14	-1.41652529449857	-0.0299615648190682	0.156621763707971	0.0568640869751015	0.0462402527253917	0.00404932287417648	0.00284628751025785	59	60	60	0.805147889777785
FBXO6	1	11664124	11674354	ENSG00000116663.10	-1.41556216945654	-0.0229659310550225	0.156903734082481	0.0812844341937492	0.0512383244645282	0.00244882413526697	0.00181256244981777	57	57	57	0.804366720708033
ZNF24	18	35332212	35345482	ENSG00000172466.15	-1.41489388230955	-0.0378457498937193	0.157099611966692	0.0271764512351952	0.0732259666273042	0.000269653270334025	0.000248533485814519	11	11	11	0.803824887658516
TSPYL1	6	116276578	116279903	ENSG00000189241.6	1.41481889193187	0.0855431800933143	0.157121603535794	0.0068752661950874	0.0147929383395659	0.106818475497466	0.0476359167898119	4	4	4	0.803764097255744
WDR86	7	151375909	151410727	ENSG00000187260.15	-1.4141918473433	-0.0205322120340222	0.157305581059363	0.103510106981621	0.196877479473355	6.18893008050823e-10	1.35031455814383e-09	30	30	30	0.803255868728993
VPS26B	11	134224645	134247792	ENSG00000151502.10	-1.41373596423933	-0.0144770299693542	0.157439441546694	0.208203054532186	0.065143528432537	0.000606815419767472	0.000518793493442341	84	86	86	0.80288645939558
LINC02389	12	64883394	64977522	ENSG00000255693.1	1.41333696621224	0.0314528920223897	0.157556669746042	0.0430172461082002	0.111989068962433	5.29846088153473e-06	6.59002198221167e-06	4	4	4	0.802563207389441
MCHR1	22	40678750	40682814	ENSG00000128285.4	-1.41279282094325	-0.032514194628676	0.157716649730889	0.0400063335087236	0.0959331757356771	2.72707329387083e-05	3.02330427188388e-05	34	34	34	0.802122456927508
KRT73-AS1	12	52601467	52615305	ENSG00000257495.5	1.41279280558291	0.0227349338029477	0.157716654248604	0.0888742257753478	0.153272896254738	7.11180110167738e-08	1.16969850427724e-07	47	47	47	0.80212244448736
DIRAS1	19	2714567	2721418	ENSG00000176490.4	-1.41273354259803	-0.00837007900421355	0.157734085134158	0.625520959129589	0.256293710285842	6.54947420838863e-13	2.09478079354922e-12	220	223	223	0.802074448800721
LINC00960	3	75672391	75679303	ENSG00000242516.1	1.41246863762457	0.0270847369938184	0.157812018868142	0.0579032268602354	0.505087486427533	1.57392174398856e-28	3.35792283197379e-27	90	112	112	0.801859924261313
CRLF3	17	30769388	30824776	ENSG00000176390.11	1.41206297209552	0.0264594412725703	0.157931420193662	0.0619614828369145	0.0987238171127935	2.05387564016916e-05	2.3201356266614e-05	43	45	45	0.801531459230139
PRKCZ-AS1	1	2181794	2184389	ENSG00000182873.5	-1.41183475793481	-0.0240901637977492	0.157998621543905	0.100195760962762	0.0456538483600855	0.00429590493951004	0.00300051392496626	72	73	73	0.801346702023344
AC082651.3	2	9757496	9770341	ENSG00000243491.1	1.41173432851665	0.039347455121974	0.158028201471914	0.0256868463170134	0.0242123780594481	0.038629365030028	0.0203865111503575	32	32	32	0.801265402598034
PAFAH2	1	25959767	25998157	ENSG00000158006.13	1.41151732164464	0.045369342561463	0.158092131804399	0.0293653738673756	0.0228703956502457	0.0445058303533791	0.0229487861558732	24	24	24	0.801089744229492
METTL8	2	171317405	171434802	ENSG00000123600.19	-1.41102336001392	-0.0150369248024539	0.158237726181115	0.181681773558983	0.364144013699575	6.14994255483777e-19	4.04422393268747e-18	17	17	17	0.800689966356665
BCL2L10	15	52109263	52112775	ENSG00000137875.4	-1.41097056275143	-0.0304478790067555	0.15825329409163	0.046265080508978	0.0637232717696687	0.000699701285759559	0.000590807209814817	17	17	17	0.800647241241549
TPD52L2	20	63865228	63891545	ENSG00000101150.17	-1.41093006415551	-0.816662499949892	0.158265236377773	0.000135510942489271	0.0206265017268501	0.0565087803471728	0.0280409319761066	9	9	9	0.800614469264704
PEX7	6	136822564	136913937	ENSG00000112357.12	1.41052394665974	0.0299493406005921	0.158385030644615	0.0427366004251765	0.0807951511192931	0.000125957457360885	0.000123908748119564	18	18	18	0.800285867037241
AF287957.1	8	6615604	6617198	ENSG00000271743.1	1.41050784767761	0.0434126264195104	0.158389780846634	0.0215074126109188	0.0527626603605494	0.00210111294134432	0.00158391947969397	7	7	7	0.80027284209681
ATP1B2	17	7646627	7657768	ENSG00000129244.8	1.40982891297779	0.0268233311300687	0.15859020706438	0.0883069787524346	0.0245813038112954	0.0371596143898803	0.0197552366432517	92	94	94	0.799723633848243
AC093157.1	1	101025878	101087268	ENSG00000233184.6	-1.40948087722268	-0.0200480531358795	0.158693024033615	0.107077523976296	0.0842410307517116	8.90024237858174e-05	9.03478342708221e-05	86	86	86	0.799442163921243
ATP2C2-AS1	16	84459259	84467361	ENSG00000261286.1	-1.40896114266846	-0.0138837310487221	0.158846658308499	0.245549398992882	0.233008885584548	1.01749635787032e-11	2.79080607195742e-11	99	100	100	0.799021917087666
FAM20A	17	68535113	68601389	ENSG00000108950.11	1.4088616152251	0.0234907751881756	0.158876091600942	0.0715420507123998	0.0976050965030844	2.30121803741468e-05	2.57705958437923e-05	28	29	29	0.798941452490575
KNSTRN	15	40382721	40394246	ENSG00000128944.13	-1.40863364519155	-0.012973534470841	0.158943524829057	0.194962265114965	0.364897669044345	5.53818989998435e-19	3.65473439870968e-18	15	15	15	0.798757160031628
PAIP2B	2	71182739	71227083	ENSG00000124374.8	-1.40835079592509	-0.0158082962557257	0.159027221366783	0.120951599962144	0.107112750124865	8.73160559052429e-06	1.04715576163714e-05	70	72	72	0.798528529280132
TMEM156	4	38966744	39032922	ENSG00000121895.7	1.40790812310194	0.0700310737884107	0.159158277445968	0.00954313595569596	0.0206119468441343	0.0565968837152291	0.0280765930796152	3	3	3	0.798170769825718
COLQ	3	15450133	15521751	ENSG00000206561.12	1.40772982753995	0.0370160689459837	0.159211086050862	0.02412864874173	0.024011455275414	0.0394550845964471	0.0207406600272714	25	25	25	0.798026695121665
CEACAM8	19	42580241	42595055	ENSG00000124469.11	1.40768550216768	0.715714448443712	0.159224216651901	0.000113274675326725	0.0466510556682557	0.00388511917104578	0.00274467612272266	2	2	2	0.797990879070303
CASP8	2	201233443	201287711	ENSG00000064012.21	1.40689200691797	0.0131142727354164	0.159459414109675	0.251588762628124	0.372742465358084	1.84745942817039e-19	1.28702323818083e-18	45	46	46	0.797349835936895
CCDC58	3	122359591	122383231	ENSG00000160124.9	1.40639684152836	0.023172751602381	0.159606317654896	0.0824380518568537	0.0433904467795616	0.00539830818485759	0.00369085845168332	72	72	72	0.796949922080797
MTMR3	22	29883155	30030866	ENSG00000100330.15	-1.40635676061603	-0.018444336075091	0.159618213164839	0.121215705181332	0.12685573223901	1.1419863101759e-06	1.57765373275989e-06	51	51	51	0.796917555180189
LINC01352	1	220829255	220832429	ENSG00000238078.1	1.40612360515959	0.0161008892048126	0.159687424063804	0.173519321641385	0.309667278738539	8.84420347174486e-16	4.08477767529506e-15	36	36	36	0.796729284705295
LILRB2	19	54273821	54281184	ENSG00000131042.14	1.40586435176752	0.0210289462884995	0.159764408636529	0.0944503259515846	0.0976328543257117	2.29473679692087e-05	2.57056810017438e-05	43	48	48	0.796519963785201
ARHGAP44	17	12789539	12991643	ENSG00000006740.16	1.40492891359327	0.021860060496536	0.160042417748604	0.0737404362929818	0.0188486875576344	0.0684202943989956	0.0328196817597037	71	71	71	0.795764896389855
EPHX2	8	27490779	27545564	ENSG00000120915.13	-1.40465895234468	-0.0157392488391684	0.160122717303525	0.184143362605398	0.250158026821166	1.3598037809547e-12	4.19207650710787e-12	52	52	52	0.795547048470049
SIRT5	6	13574529	13615158	ENSG00000124523.15	-1.40402813541405	-0.0201500229745398	0.160310471560403	0.104605188071397	0.0968603970821639	2.48205683740797e-05	2.76966279883851e-05	57	57	57	0.795038108385927
AC093525.6	16	2554060	2556060	ENSG00000261613.2	1.40353915452178	0.0113616285782574	0.16045612466661	0.465210419024775	0.50926957507528	7.46026999203851e-29	1.70809075114739e-27	107	112	112	0.794643701079249
OSMR	5	38845858	38945596	ENSG00000145623.12	1.40343437420129	0.0347673544053083	0.160487348667913	0.0426540403573741	0.0474643181955812	0.0035795492385517	0.00255142506945309	35	35	35	0.794559197653329
COPB2	3	139355600	139389732	ENSG00000184432.9	1.40341588279954	0.0263706612146977	0.160492859488039	0.0578189068897323	0.059411535247793	0.00107818108979695	0.000868399741060475	44	44	44	0.794544285090429
WEE2-AS1	7	141704338	141738346	ENSG00000228775.7	-1.40188560200733	-0.012378796385122	0.160949410623926	0.270860036666756	0.401195623038504	3.06879677329005e-21	2.66737837558242e-20	57	66	66	0.79331060930608
AP002807.1	11	68050740	68053762	ENSG00000255031.5	1.40135494277176	0.0333363743125341	0.161107958885913	0.0358211861469483	0.0788419406887792	0.000153326125823622	0.000148306735430828	19	19	19	0.792883004491672
AC009275.1	7	134416290	134432453	ENSG00000273297.1	1.40094148748138	0.0268049128585507	0.161231571164033	0.0612914742143315	0.0213293728252077	0.0524211250752614	0.0263821109025413	32	32	32	0.792549913896757
HAGLROS	2	176177717	176179008	ENSG00000226363.3	1.40017461642677	0.0204692322328843	0.161461035108663	0.111562386531473	0.197688966441545	5.6539580804578e-10	1.2400781857378e-09	29	30	30	0.791932267630259
HPS4	22	26443423	26483837	ENSG00000100099.20	-1.39996761554285	-0.0255855628723804	0.161523016372773	0.0721357062422399	0.0639619820967449	0.000683150772674637	0.000577611770565003	36	36	36	0.791765583726262
TMEM8A	16	370773	387113	ENSG00000129925.10	1.39989816431167	0.0230064727849032	0.161543815840493	0.118930927569761	0.219094017660522	5.05275033154079e-11	1.26907383615415e-10	27	27	27	0.791709662825885
C11orf80	11	66744451	66843328	ENSG00000173715.15	-1.39949917885198	-0.0152793962892668	0.161663344412902	0.185938636685066	0.0816962575677438	0.000115028503541007	0.000114053970506857	72	72	72	0.791388440970819
PSMG4	6	3231403	3303373	ENSG00000180822.11	-1.39927257143392	-0.0112659380689044	0.16173126147733	0.361077150753011	0.167347667175078	1.57436852848833e-08	2.83123650508149e-08	133	133	133	0.791206026012718
LIX1L	1	145933423	145958001	ENSG00000271601.3	1.39864146709442	0.725321272098702	0.161920524839741	0.000279035050702619	0.0245350688496081	0.0373405815934866	0.0198317896870942	1	10	10	0.790698097141221
ACYP2	2	53970838	54305300	ENSG00000170634.12	1.39838620671662	0.0268499516580627	0.161997122940912	0.0591163772029371	0.144350309149866	1.83016404705759e-07	2.86240413349661e-07	22	22	22	0.790492698432562
AC004540.1	7	26398593	26494256	ENSG00000214870.8	1.39827108461572	0.0316666741746307	0.162031677533227	0.0434385407470486	0.0294189551725914	0.0224483804170392	0.012874871895024	51	52	52	0.790400071673448
HBQ1	16	180453	181181	ENSG00000086506.2	-1.39757782546999	-0.0307991025480692	0.162239881071871	0.0605145943299927	0.0372169192779723	0.0100931933594787	0.00640836909162627	32	32	32	0.78984238070135
AP1G2	14	23559565	23568070	ENSG00000213983.11	1.39732192169052	0.0334951475651403	0.162316786548213	0.0617963868135622	0.0289682985463653	0.0235199619392809	0.0133851902192653	25	25	25	0.789636563795025
MCM9	6	118813442	118935162	ENSG00000111877.17	-1.39636777490792	-0.0586004528369822	0.162603773984301	0.0129516395733966	0.0161961059678148	0.0914091626266766	0.0418245930815949	19	19	19	0.788869378781705
CDH1	16	68737225	68835548	ENSG00000039068.18	1.39606928142556	0.0253770735378273	0.162693633153638	0.0811331880490496	0.119098484370389	2.54928182434975e-06	3.33298729374111e-06	37	37	37	0.788629442394093
LSM6	4	146175685	146200000	ENSG00000164167.10	-1.39559761416367	-0.0495181802149496	0.16283570131223	0.0136546268956607	0.0214222211055398	0.051904823598297	0.0261678652909247	5	5	5	0.788250371049576
METTL2B	7	128476729	128506602	ENSG00000165055.15	1.39508510890542	0.0195644545185992	0.162990176095985	0.106966649800436	0.182718432559403	2.95849928006465e-09	5.91214302462658e-09	28	29	29	0.787838571030878
STK25	2	241492674	241509730	ENSG00000115694.14	1.39498230682178	0.0248822066199451	0.1630211750898	0.0749880969396782	0.0724715297991157	0.000290878368647382	0.000265747904080537	46	46	46	0.787755980704193
AL022341.2	16	654611	656194	ENSG00000262528.2	1.39459746787474	0.019737808026063	0.163137259101257	0.0974844201863507	0.0977115153002535	2.27646843800748e-05	2.55162630321281e-05	55	55	55	0.787446838628092
LINC01003	7	152463786	152465549	ENSG00000261455.1	-1.39448391980063	-0.0528213413633922	0.163171521999406	0.0152859754741139	0.0483632484013321	0.00326983993209698	0.00235526084548408	12	12	12	0.787355635519155
TNNT1	19	55132794	55149354	ENSG00000105048.16	-1.39440437989689	-0.0842973000201445	0.163195526233458	0.00655148397328435	0.0169333395355069	0.0842890602122659	0.0390396007255735	6	6	6	0.787291750966677
AGA	4	177430770	177442503	ENSG00000038002.8	1.39416932196956	0.0102266812610314	0.163266479590724	0.351383892236492	0.505397913603111	1.48939426635135e-28	3.21410953614672e-27	41	42	42	0.787102971559158
AC026369.2	12	164664	166321	ENSG00000256694.1	-1.39364560340869	-0.0313427501602893	0.163424650174268	0.0501143112955412	0.0354288707900861	0.0121106885165744	0.00752517292193552	26	28	28	0.786682436008964
CCDC66	3	56557161	56621818	ENSG00000180376.16	1.39337362655028	0.015105806860227	0.163506836678793	0.162935536968979	0.241442077538208	3.8020039558704e-12	1.09564129530663e-11	75	75	75	0.786464083555378
C20orf96	20	270863	290778	ENSG00000196476.11	1.39310758657281	0.0110668885612273	0.163587259304024	0.361765558910229	0.490062368017806	2.18726198977638e-27	4.10649269105471e-26	39	39	39	0.786250523582938
IL6	7	22725884	22732002	ENSG00000136244.11	-1.39289237499767	-0.0332587032599681	0.163652338556146	0.0402165641900998	0.0182256155259875	0.0732012796686205	0.0347226715063073	21	21	21	0.786077784338419
SLC14A1	18	45687025	45752520	ENSG00000141469.16	1.39243571862119	0.0534394621130449	0.163790494528107	0.0127633774182472	0.0145426030406885	0.109852860157983	0.0487464841364122	20	20	20	0.78571130583431
RIF1	2	151409883	151508013	ENSG00000080345.17	1.39243411557739	0.0219269408134778	0.163790979664766	0.0872699468884612	0.158294821916809	4.16265506652088e-08	7.07258857909036e-08	24	24	24	0.785710019484557
RERGL	12	18080869	18320107	ENSG00000111404.6	1.39225196838379	0.842592617105704	0.163846110776146	9.45672339417966e-05	0.0381453045614706	0.0091838258598877	0.00589277103421326	1	1	1	0.785563863030492
RGS5	1	163111121	163321791	ENSG00000143248.12	-1.39206619941472	-0.0235636620910356	0.163902352505195	0.102334652923609	0.0586175499178934	0.00116754846169369	0.000931190862648554	55	55	55	0.785414812917038
SIN3B	19	16829400	16880353	ENSG00000127511.9	1.39192500825268	0.0441532676308895	0.163945107990523	0.0262405824842505	0.027903359471772	0.0262661387620145	0.0147072992521235	18	18	18	0.785301537850479
FJX1	11	35618419	35620868	ENSG00000179431.6	-1.39130373619937	-0.018051605247431	0.164133341348135	0.129199930641689	0.0458943715381405	0.00419298606521435	0.00293627585169743	95	96	96	0.784803189253332
HSPB8	12	119178642	119221131	ENSG00000152137.6	1.39066779873579	0.0190787791971489	0.164326186624642	0.132790706574583	0.106992491945809	8.83964067277956e-06	1.0594353518225e-05	73	73	73	0.784293222929089
ASPSCR1	17	81976807	82017406	ENSG00000169696.15	1.39062777076113	0.0359571823803694	0.164338330641306	0.035255633549392	0.0547796150452791	0.00171594263348652	0.00131952093317497	21	21	21	0.784261128929582
TRNT1	3	3126916	3150879	ENSG00000072756.16	1.39051302441298	0.0232442811562736	0.164373147080176	0.0891765449675258	0.218157822584481	5.62268899871229e-11	1.40470563936206e-10	14	14	14	0.784169129785272
DHPS	19	12675717	12681902	ENSG00000095059.15	-1.39009965028201	-0.0451901522212958	0.164498619486842	0.0223065612314498	0.0143477688015908	0.112279537547602	0.0496467557100125	16	16	16	0.783837742405572
AC107214.1	4	183494938	183504494	ENSG00000232648.3	-1.38967893547865	-0.470045624883946	0.164626394078443	0.000432923886815131	0.0313028138106301	0.0184835766031012	0.0108698951294717	3	3	3	0.783500534350513
MX2	21	41361943	41409390	ENSG00000183486.12	-1.38944238178386	-0.0279912704996294	0.164698270225566	0.0430088452239918	0.0178107205556224	0.0765810447064319	0.0360254825841642	35	35	35	0.783310962065441
USP34	2	61187463	61470769	ENSG00000115464.14	-1.38874215060849	-0.0274812030278498	0.164911171921004	0.0705998870169847	0.0425204802934885	0.00589441795577563	0.00398656685050051	42	42	42	0.782749922043206
STX1A	7	73699206	73719672	ENSG00000106089.11	1.38864918059145	0.0358255078581833	0.164939454551859	0.0343304220101546	0.0288850279407898	0.0237236442312871	0.0134827145445122	41	47	47	0.782675445964894
MMP24OS	20	35201745	35278131	ENSG00000126005.16	1.38821072157932	0.0314254613902769	0.165072888438604	0.0375460292420784	0.0539611002357126	0.00186288636138961	0.00142087793917775	44	46	46	0.782324249380274
LINC00862	1	200253419	200400705	ENSG00000203721.6	1.38805509086018	0.0153193284235361	0.165120270238269	0.182655114822144	0.0495631731792134	0.00289799210314041	0.00211254462572435	127	127	127	0.782199609279547
ZNF776	19	57746796	57758159	ENSG00000152443.12	-1.38767408754936	-0.0439047989415211	0.165236309971333	0.0239529246428946	0.0546733258931426	0.0017343471507387	0.00133203684513418	16	17	17	0.78189451217634
PLCG1-AS1	20	41098329	41138003	ENSG00000226648.1	-1.38760478866737	-0.0361753045852722	0.165257422482597	0.0413221415664556	0.0405925292343125	0.00716442249003764	0.00473206785469438	24	24	24	0.781839025210912
POLR3D	8	22245104	22254600	ENSG00000168495.12	-1.3874346597308	-0.0360219911701849	0.165309262363566	0.0397368589796302	0.0156030536961121	0.0976067275612588	0.0441519188317706	29	29	29	0.781702812002116
SULT1A2	16	28591943	28597109	ENSG00000197165.10	-1.38698817867034	-0.0156594286579992	0.165445367530867	0.192854614370576	0.289557687109688	1.12688066905534e-14	4.55472812675558e-14	51	59	59	0.781345388576342
ZNF282	7	149195485	149226248	ENSG00000170265.11	-1.38672921447913	-0.0383507478174647	0.165524348736602	0.0248394261908972	0.0234433728054956	0.0418904796424128	0.0218011418958214	30	30	30	0.781138112195514
TRIT1	1	39841022	39883511	ENSG00000043514.15	-1.38641679835045	-0.0138739998222735	0.165619669946484	0.196849959521885	0.247800155376123	1.79784379239822e-12	5.44854939585115e-12	53	54	54	0.780888085172419
SLX1B	16	29454501	29458219	ENSG00000181625.17	1.3861098981925	0.02164470638032	0.165713348388839	0.0899897306638008	0.152305213227541	7.88261915516321e-08	1.28913649890117e-07	44	50	50	0.780642507282979
RIT1	1	155897808	155911404	ENSG00000143622.10	-1.38605262273312	-0.0268118049209301	0.16573083560775	0.0599695575319727	0.0665725063162562	0.000525790920023865	0.00045595861896209	18	18	18	0.780596679942809
GNA12	7	2728112	2844324	ENSG00000146535.13	-1.38605224173938	-0.0167850225189511	0.165730951936581	0.163265223369352	0.248078238716931	1.73967225537332e-12	5.28505134084483e-12	36	36	36	0.780596375105439
AC020659.1	15	41892793	41898575	ENSG00000174171.5	-1.38555395764386	-0.014113041976127	0.165883145617854	0.260830550350533	0.232828266398101	1.03906212926383e-11	2.84372534688399e-11	133	133	133	0.780197737767127
AL161421.1	13	48974967	48976867	ENSG00000275202.1	-1.38529514712349	-0.0112505582613899	0.165962237027453	0.310539922003742	0.378535277744874	8.1423449792476e-20	5.85705415855782e-19	57	57	57	0.779990719889515
AL137002.2	13	113149432	113154002	ENSG00000283828.1	1.38504628488078	0.0377222971636777	0.166038315032398	0.0273723937018251	0.0548364306146489	0.00170618517144022	0.0013136317951235	43	43	43	0.779791682519759
RPS13	11	17074389	17077787	ENSG00000110700.6	-1.38500623833196	-0.0517413163090393	0.166050559843609	0.0224552318174618	0.0589217616415752	0.0011324634132793	0.000906825148245737	26	26	26	0.779759655828436
SRPK1	6	35832966	35921342	ENSG00000096063.15	1.38452747412685	0.0231639064825036	0.166197001521253	0.0676823663616527	0.0925987505282143	3.82416885425122e-05	4.12508859892688e-05	67	68	68	0.779376815898003
BLK	8	11486894	11564604	ENSG00000136573.12	1.38396313580314	0.0255938472051662	0.166369742815058	0.0535135272694484	0.0826771259874131	0.000104203083914376	0.000104534823206372	35	36	36	0.778925654747823
WDR25	14	100376418	100530303	ENSG00000176473.13	1.3829319383829	0.027875145131233	0.166685736141284	0.0530710806837596	0.127857506436823	1.02909976823481e-06	1.43489912571418e-06	19	19	19	0.778101562620554
CPN2	3	194339765	194351328	ENSG00000178772.6	-1.38256321769622	-0.012057299410942	0.166798833907339	0.264620713936214	0.362808713558628	7.40224087965353e-19	4.80878786630161e-18	72	73	73	0.777806989845631
ZNF717	3	75709643	75785583	ENSG00000227124.8	1.38187984967906	0.0187154722445127	0.167008596004939	0.0808779619891135	0.18719142349812	1.80949383321923e-09	3.72505352409686e-09	32	35	35	0.777261174951606
BRAF	7	140719327	140924928	ENSG00000157764.12	-1.38164531497414	-0.0288081244367009	0.167080632891763	0.0534768670400085	0.0215230509154015	0.0513501726589576	0.0259335027456517	30	30	30	0.777073888321451
FAT2	5	151504093	151568944	ENSG00000086570.12	-1.38126894409556	-0.0290810016702875	0.167196283284987	0.0508904009938254	0.0925406104646531	3.84675799191438e-05	4.14707256124567e-05	15	15	15	0.77677338100443
CCDC163	1	45493866	45500079	ENSG00000280670.2	-1.38083709890278	-0.00780873281344756	0.167329053789033	0.55640219879633	0.659450890177394	8.60358319920495e-43	2.93688486830958e-40	75	75	75	0.776428644783258
PIN1	19	9835257	9849682	ENSG00000127445.13	1.3807518036083	0.0245424011346872	0.167355287133153	0.035837780507405	0.0150236692390059	0.104102364476107	0.0466128845952186	53	53	53	0.776360562741624
PKP3	11	392614	404908	ENSG00000184363.9	-1.38058552980998	-0.0208281043909537	0.167406435035506	0.120462059656403	0.0815215559114477	0.000117070877782384	0.000115864873575212	68	71	71	0.776227851918047
KAT14	20	18138118	18188387	ENSG00000149474.13	-1.38051944153618	-0.0326861740545571	0.167426767877172	0.032565341152779	0.107277933169046	8.58534613272598e-06	1.03060277800036e-05	6	6	6	0.776175106605629
AC016717.2	2	225698514	225703654	ENSG00000273301.1	-1.37937601201175	-0.0901205867286776	0.16777885132402	0.00515628627477273	0.0158950373975069	0.0945005893705238	0.0430267721290617	19	19	19	0.775262783269694
PRKAB2	1	147155106	147172550	ENSG00000131791.7	1.37908008931046	0.0358112259406016	0.167870061997015	0.0301291517074395	0.0284003470170557	0.0249457051255213	0.0140559770694137	25	36	36	0.775026749179455
AC008750.1	19	51414298	51414965	ENSG00000254760.1	-1.37856864637686	-0.051571174757935	0.168027789101182	0.0381516965956275	0.0466936694959823	0.00386847437222338	0.0027350399017292	17	17	17	0.774618886992799
AC013553.3	15	65049188	65049802	ENSG00000277351.1	-1.37795833057611	-0.0226298456745104	0.16821615381843	0.0751813198121313	0.151193369990937	8.87090036436408e-08	1.44509705395016e-07	11	11	11	0.774132301181717
UBD	6	29555515	29559925	ENSG00000213886.3	1.37728168563766	0.0425541953436752	0.168425175271569	0.0377195063754502	0.0180836603417927	0.0743394285475646	0.0351736795938813	37	43	43	0.773592992026727
AP002852.1	8	102528740	102538668	ENSG00000253633.1	-1.3770581184995	-0.0223159302301819	0.168494279916092	0.0686678989425553	0.136070018522818	4.36917294326444e-07	6.48453678719771e-07	22	22	22	0.773414838074803
ARHGAP25	2	68679601	68826833	ENSG00000163219.11	-1.37669941117553	-0.0281340391269577	0.168605200877476	0.0365509298066255	0.0213544683743082	0.0522810473591664	0.0263221975549269	20	20	20	0.773129033047269
JAZF1-AS1	7	28180322	28243917	ENSG00000234336.6	-1.37590709079425	-0.0193703085058576	0.168850399646372	0.1074716964991	0.171348567953277	1.02151555855166e-08	1.88672172851991e-08	53	53	53	0.772497907110247
ZFP41	8	143246821	143262705	ENSG00000181638.17	1.37570026906807	0.0557970324313469	0.168914448617339	0.0130338010486759	0.016466871481614	0.0887217850869668	0.0408313352351451	12	12	12	0.772333200124669
AL356488.3	1	109087971	109090858	ENSG00000273382.1	1.37534698333826	0.03532243110607	0.169023897015803	0.031367730419467	0.0266649926342571	0.0298787831155414	0.0164119844108417	31	32	32	0.772051889419435
ZNF396	18	35366697	35377337	ENSG00000186496.10	1.37487821683898	0.0239754094946167	0.169169203631261	0.0452698336882415	0.0620417414739443	0.000828214840080133	0.000687569596150405	23	23	23	0.771678695140545
CDA	1	20588948	20618908	ENSG00000158825.5	-1.37452762063139	-0.0212930214438755	0.169277941460649	0.0948505883171028	0.110085103658168	6.44092871091236e-06	7.91657848581612e-06	43	43	43	0.771399630940493
OR2L2	1	248030070	248042305	ENSG00000203663.3	-1.37448625269417	-0.0797199783633289	0.169290775232283	0.00792245171118855	0.0159374127449235	0.0940587375872568	0.0428422277118216	27	27	27	0.771366706243496
MCOLN2	1	84925583	84997113	ENSG00000153898.12	-1.37414129497262	-0.033991063325517	0.169397821520447	0.0412844679348798	0.0376586486031935	0.00964964552829933	0.00615728349960355	108	108	108	0.771092179056859
AC020656.2	12	69326574	69331882	ENSG00000274979.1	-1.3736144917261	-0.0214976836549971	0.169561395531888	0.0979863870215108	0.220022295977558	4.54416158811475e-11	1.14824668648847e-10	13	13	13	0.770673017738965
CHD6	20	41402101	41618494	ENSG00000124177.14	-1.3732737203615	-0.0287664201574839	0.169667269145973	0.0581994829947031	0.0683872339154705	0.000438279034481461	0.000387954037545716	42	43	43	0.770401930223925
AL031595.2	22	44210442	44229512	ENSG00000280011.1	-1.3732418998755	-0.0132978191409165	0.16967715792257	0.355856159342234	0.167313564703152	1.58017198420134e-08	2.83895373790703e-08	115	117	117	0.77037661882484
MYO7A	11	77128264	77215241	ENSG00000137474.19	-1.37300463692528	-0.0357642138033044	0.169750905187958	0.0317985856605434	0.0679927974212104	0.000455970761908712	0.000402190150814837	6	6	6	0.770187901188332
LINC02576	2	65030727	65053017	ENSG00000232613.6	1.37249077396172	0.0278601009528393	0.169910709041486	0.0702643901336007	0.0808627031642912	0.000125103475356157	0.000123133174507514	53	53	53	0.769779247787493
NXPE3	3	101779202	101827392	ENSG00000144815.15	-1.37152133631467	-0.0147624645438816	0.170212496965494	0.174232566834372	0.291200573723667	9.17732831388733e-15	3.75791694130501e-14	60	64	64	0.769008557271925
FAM129B	9	127505339	127578989	ENSG00000136830.11	1.37142513060594	0.0464747344927736	0.170242467896064	0.0253353252497646	0.02716794724048	0.0283534328922168	0.0156958223847688	20	20	20	0.768932093650354
IQCB1	3	121769763	121835079	ENSG00000173226.16	-1.37044810495973	-0.0144640944026959	0.170547064404925	0.206067313218457	0.252748641303958	9.99578011672225e-13	3.12517204403619e-12	87	88	88	0.768155751622838
CDH15	16	89171767	89195492	ENSG00000129910.7	-1.37005666642299	-0.0159018671860757	0.170669213374451	0.102316966845014	0.0541544422739838	0.00182707656194497	0.00139666109836691	52	53	53	0.767844813199579
ZNF45	19	43912629	43935278	ENSG00000124459.11	1.36991105711812	0.056325132048738	0.170714667691385	0.0126114238888018	0.0286543537181233	0.0242973961834798	0.0137567378573932	15	15	15	0.767729162987402
DPY19L3	19	32405543	32485895	ENSG00000178904.18	1.36916310402679	0.0278912548470479	0.170948296372958	0.103941382359661	0.0591582103733921	0.00110592415023126	0.000886996318030694	53	53	53	0.767135222913659
LSM4	19	18306230	18323274	ENSG00000130520.10	1.36902525674338	0.0542124884183594	0.170991380111982	0.0132733718797745	0.0264988340805114	0.0304011112801998	0.0166380445848352	7	7	7	0.767025782380701
DYNLL2	17	58083415	58095536	ENSG00000264364.2	1.3683973349075	0.0569379951855235	0.171187738018877	0.0302153044820234	0.0643803205151431	0.000655084192512656	0.000556386839582527	13	14	14	0.766527346559902
MARK1	1	220528183	220664461	ENSG00000116141.15	-1.3683931511493	-0.0272046004809268	0.171189046891023	0.0559219178843695	0.0235130884059383	0.0415833696219799	0.0216683411602911	80	80	80	0.766524026031318
CYTOR	2	87454781	87636740	ENSG00000222041.10	-1.36787868878903	-0.0289442003433116	0.171350051518061	0.0818126387349395	0.0870626532292803	6.69457771616131e-05	6.9402479353531e-05	37	45	45	0.766115760659231
RPL12	9	127447674	127451405	ENSG00000197958.12	-1.36765171536329	-0.00800708268677697	0.171421120484837	0.176775976207113	0.194631212970536	7.94537332462009e-10	1.70481203768575e-09	96	96	96	0.765935670482058
IL33	9	6215786	6257983	ENSG00000137033.11	1.36755239506505	0.0240787502275002	0.171452226179808	0.0802047989608842	0.0196342748337694	0.0628591490370929	0.0306334632383497	53	53	53	0.76585687152116
ABAT	16	8674565	8784575	ENSG00000183044.11	-1.36752318163537	-0.0225440353893657	0.171461376211751	0.0840999461770134	0.153545126498637	6.90875046085305e-08	1.13879625640903e-07	28	29	29	0.765833694788854
ANXA4	2	69644425	69827100	ENSG00000196975.15	-1.36722677743657	-0.0354577274937142	0.171554234592279	0.0341469372383462	0.0255886929870289	0.0334343869518053	0.0180585902935109	18	18	18	0.765598557483282
PFKP	10	3066333	3137712	ENSG00000067057.16	1.36585799296646	0.0260872005535234	0.171983539774585	0.055877857993668	0.0849918056610697	8.2510650373192e-05	8.41675017934556e-05	29	29	29	0.764513116622374
NEURL2	20	45888625	45891287	ENSG00000124257.6	-1.36582265386674	-0.0201369639960774	0.171994634155373	0.0908583804461252	0.118022599652749	2.8484892413617e-06	3.69459007656684e-06	32	32	32	0.764485101889329
SPATA6L	9	4553386	4666674	ENSG00000106686.16	1.36529037834889	0.0270779353005991	0.172161801872761	0.0538028446390112	0.0830832864708479	0.000100023186040287	0.000100691334371301	28	28	28	0.764063200594895
AC141586.2	16	2644084	2645214	ENSG00000260176.1	-1.36519294951068	-0.0186817568137276	0.172192413762721	0.141915586470727	0.263274767169716	2.83279030415016e-13	9.5227305986557e-13	43	43	43	0.763985986062177
MBLAC1	7	100126694	100128498	ENSG00000214309.4	-1.36500870722535	-0.0285977723173945	0.172250313345133	0.0581622559539247	0.131797842613289	6.82776658079584e-07	9.8266351251136e-07	28	28	28	0.763839979382958
AC243830.2	17	36634069	36634698	ENSG00000275720.1	1.36495824780636	0.0202195768181449	0.172266173153435	0.102664603284748	0.220547375421916	4.27927071289231e-11	1.08349984722552e-10	24	24	24	0.763799993910538
CORIN	4	47593998	47838106	ENSG00000145244.11	1.36421038482766	0.0211332879183751	0.172501360700136	0.121267173529243	0.135105383150206	4.83326332499841e-07	7.12544112433348e-07	65	65	65	0.76320747483865
TMEM176B	7	150791285	150801360	ENSG00000106565.17	-1.36374860304979	-0.0110992844860898	0.172646701461295	0.304701638253654	0.356595496532959	1.74481838601124e-18	1.08831341301591e-17	128	128	128	0.76284171474194
AL731563.3	10	73098044	73101297	ENSG00000272630.1	1.36308916086992	0.018475888088742	0.17285441240817	0.163598650635865	0.186583813769795	1.93473481604808e-09	3.96764992776056e-09	79	80	80	0.762319529861456
TRG-AS1	7	38341577	38378804	ENSG00000281103.1	1.36178687447071	0.02188008134557	0.173265155032068	0.073743349842784	0.109061931043061	7.1526866809602e-06	8.71155977127237e-06	42	44	44	0.76128876849712
PTGR2	14	73851844	73886827	ENSG00000140043.11	-1.36174325641082	-0.0128317792211756	0.173278924833372	0.230101628585169	0.327509711868079	8.70589694488194e-17	4.48421304362081e-16	97	97	97	0.761254255434719
CA6	1	8945867	8975092	ENSG00000131686.14	1.36160131379485	0.0473084939457385	0.173323740411503	0.0197362298409265	0.0346312894480916	0.0131385452982227	0.0080769705308431	17	17	17	0.761141947248167
AL391244.3	1	1409096	1410618	ENSG00000272455.1	-1.36143789523988	-0.0214141044326719	0.173375347320717	0.0822228828319435	0.108521829794165	7.55934995301758e-06	9.17115517447542e-06	35	37	37	0.761012655900952
C1QTNF3	5	34019448	34043832	ENSG00000082196.20	1.36132354143294	0.0224996115771299	0.17341146661281	0.0998333140094207	0.117815751661822	2.9098867521839e-06	3.77031772842154e-06	50	50	50	0.760922188739731
FADS6	17	74877299	74893781	ENSG00000172782.11	-1.36095095573155	-0.0278156961600933	0.173529188909124	0.0531405277427458	0.0355265764283963	0.0119905276526236	0.00745544394733026	48	49	49	0.760627463144246
TUBB8	10	46892	74163	ENSG00000261456.5	1.36083965627021	0.0256350004119028	0.173564366703763	0.0603572090507879	0.406549601452699	1.38953531042138e-21	1.26640499659825e-20	25	30	30	0.760539431995858
ATP13A1	19	19645198	19663693	ENSG00000105726.16	-1.35988267751163	-0.0312500226786264	0.173867053508436	0.0523069929052548	0.112979456016719	4.78621291765822e-06	6.00061042037546e-06	16	16	16	0.759782705720538
AL691447.2	9	94332476	94360948	ENSG00000232063.1	1.35974344909775	0.0182921642415765	0.173911123483553	0.122326477920993	0.117735045146415	2.93419697356956e-06	3.7965760234303e-06	110	111	111	0.759672639313961
PRPF4	9	113275343	113292905	ENSG00000136875.12	1.35818047137955	0.0134102016772067	0.174406425644948	0.271096788137712	0.402068503092646	2.69820309508321e-21	2.367179063791e-20	68	68	68	0.758437518424464
MB21D2	3	192796815	192918161	ENSG00000180611.6	1.35781427304549	0.0173683533460019	0.174522624768703	0.0904848961630847	0.0686438773453618	0.00042713747015994	0.000379254052352456	56	56	56	0.758148263975431
RPA3	7	7636518	7718607	ENSG00000106399.11	1.35780133169165	0.0174129994509861	0.174526732272689	0.101118904604447	0.0684507042283043	0.000435496908070051	0.000385855209027746	70	71	71	0.758138042691366
LINC02122	5	74084068	74103216	ENSG00000248474.1	-1.35756285491793	-0.0281297375857974	0.174602436214976	0.0511702394772722	0.0535558054906433	0.00194025425294816	0.00147241148757396	54	54	54	0.757949700909146
CD37	19	49335171	49343335	ENSG00000104894.11	1.35705017877443	0.0737336188209453	0.174765267159566	0.006892642140823	0.0311128384992902	0.0188486081362927	0.0110516775769815	13	13	13	0.757544874789525
AL365203.2	10	32887255	32889311	ENSG00000273038.2	1.35677759074982	0.0122576395684624	0.174851889919055	0.246755223463031	0.340887693733359	1.47170800785594e-17	8.33505305450587e-17	40	40	40	0.757329669176978
CDO1	5	115804733	115816954	ENSG00000129596.4	1.35676924894955	0.0331913586030978	0.174854541273561	0.042487538164026	0.0917314314575306	4.17527365088313e-05	4.48065232525673e-05	15	15	15	0.757323083832651
TOR3A	1	179081377	179098023	ENSG00000186283.13	-1.35626321467861	-0.0415875914860026	0.175015435136124	0.0218232917423973	0.0177683227121918	0.0769356665524455	0.036160592976036	30	30	30	0.756923647891757
AC132219.1	8	81791823	81815714	ENSG00000253334.1	-1.35622134355398	-0.0215883518527222	0.175028753029896	0.0925257924773908	0.0579308862809479	0.00125079511852492	0.000990641383250595	37	38	38	0.756890601276649
ACOT1	14	73537114	73543794	ENSG00000184227.7	1.35614538544746	0.0142799591267351	0.175052914855824	0.168298843937525	0.24215284878212	3.49766513380016e-12	1.01573389930813e-11	43	43	43	0.756830653277925
ERCC3	2	127257290	127294176	ENSG00000163161.12	1.35606887999259	0.0136494330699144	0.17507725330605	0.239675943916564	0.378146986012546	8.60402151194255e-20	6.16553041583683e-19	48	48	48	0.756770275420718
PKIB	6	122471917	122726373	ENSG00000135549.14	1.35546388557883	0.0289515263144192	0.17526980730768	0.0382539255920213	0.0162524294685685	0.0908430148908352	0.0416228804193295	46	46	46	0.756292890803019
FAM228B	2	24076526	24169640	ENSG00000219626.8	-1.35531125421659	-0.0158524580103604	0.175318410855704	0.175523611081708	0.294198512917064	6.30236797564466e-15	2.63195617049054e-14	121	121	121	0.756172474589642
LMBR1L	12	49096551	49110900	ENSG00000139636.15	1.35467691768992	0.0408669202186249	0.175520515132843	0.0247158468308873	0.0671197784049444	0.000497705244326269	0.000434715390250255	9	10	10	0.755672115162353
CLEC4F	2	70808643	70820600	ENSG00000152672.7	-1.35442774725154	-0.0131550106625618	0.175599950189672	0.233454672459251	0.283285742470091	2.45733578021634e-14	9.58160936766078e-14	61	61	61	0.755475611620996
GLI1	12	57460135	57472262	ENSG00000111087.9	1.35393023835924	0.0427717447860942	0.17575863528631	0.0226988106657602	0.0430083926626819	0.00561076771925559	0.00381665984688106	13	13	13	0.755083328242337
ARHGEF19	1	16197854	16212609	ENSG00000142632.16	-1.35350250953531	-0.0104820619512818	0.175895148859774	0.349105239759014	0.459041318857134	3.96175428010133e-25	5.48931924397592e-24	65	66	66	0.754746138100717
CCDC92	12	123918660	123972831	ENSG00000119242.8	-1.35241263813076	-0.0251219000505486	0.176243348704342	0.0578719334083035	0.0995934216756788	1.88002168626711e-05	2.13918903114769e-05	19	19	19	0.753887263984837
PCDH1	5	141853111	141879246	ENSG00000156453.13	-1.35221948854761	-0.0308336266878656	0.176305111070185	0.0323704617848724	0.0208318419476016	0.055281070074573	0.0275007661799315	39	39	39	0.753735097358063
TTC25	17	41930635	41965651	ENSG00000204815.9	-1.35216512502573	-0.0881621204117043	0.176322497499986	0.00687537936542324	0.0315494606622453	0.0180204136015081	0.0106324026725048	4	4	4	0.753692271269888
ZNF879	5	179023752	179035064	ENSG00000234284.6	-1.35095948109476	-0.0261257606921375	0.176708412621809	0.0705535011089721	0.0627399577306181	0.000772211227299111	0.000645356869125428	26	26	26	0.752742774385366
SLC25A38	3	39383324	39397351	ENSG00000144659.10	-1.35090226342601	-0.0352184234826196	0.176726743084095	0.0233300903157553	0.0448037189651543	0.00468050940848806	0.00324440103280962	15	15	15	0.752697726129695
ZNF239	10	43556344	43574618	ENSG00000196793.13	1.35069035847281	0.014829348579119	0.176794642073591	0.170396797890338	0.163734751897366	2.32322128261857e-08	4.08403610829446e-08	81	82	82	0.752530900822569
NBL1	1	19596979	19658456	ENSG00000158747.13	1.35063808000667	0.0206572335911293	0.17681139622847	0.0786366273623472	0.0527210483900856	0.00210991251692084	0.00158991462910918	35	35	35	0.752489746338594
HDHD3	9	113373419	113376999	ENSG00000119431.9	-1.3506209731327	-0.0142350584685811	0.176816878880645	0.202748324991463	0.359063128480198	1.24243682255292e-18	7.89381742370876e-18	24	25	25	0.752476279736776
AC009812.3	8	80535006	80539135	ENSG00000254162.1	1.3504243209451	0.0271717938083179	0.176879913844971	0.0548654094642509	0.0259422633568553	0.0322204743271626	0.0174935193167491	40	41	41	0.752321481966333
ZBTB20-AS1	3	114351811	114388978	ENSG00000241560.5	-1.3490946548314	-0.0209660356183971	0.177306564917019	0.114491869699442	0.167354088160744	1.57327818870262e-08	2.83063137907696e-08	39	39	39	0.751275184001717
Z84485.1	6	36146698	36197205	ENSG00000246982.6	1.34859221997556	0.017057124922566	0.177467980990393	0.136554279922956	0.215605786203104	7.51995751468948e-11	1.85402560485303e-10	32	32	32	0.750879991530316
GPC6	13	93226842	94407401	ENSG00000183098.10	1.34849172389822	0.0453429480668704	0.177500280260025	0.021586863804098	0.0167326035330796	0.086166762797546	0.039801816916089	22	22	22	0.750800956888964
AL137145.2	10	6277687	6335982	ENSG00000215244.2	-1.34746686527143	-0.0226824981258557	0.1778299180847	0.062260132022942	0.026568791285318	0.0301800576087094	0.0165484208373545	69	69	69	0.749995171565801
TGM2	20	38127387	38166578	ENSG00000198959.11	-1.3473592212274	-0.0120091741496143	0.177864567386948	0.260535014107662	0.385557753006578	2.98553705619896e-20	2.25109263568145e-19	64	65	65	0.749910559622517
FXYD6	11	117836976	117877486	ENSG00000137726.16	-1.34712573368145	-0.0184821740277875	0.177939741448249	0.117227689210105	0.141419979890935	2.49205332718563e-07	3.83344993816378e-07	66	67	67	0.749727044810129
ACSL3	2	222860934	222944639	ENSG00000123983.13	-1.34673982725201	-0.0132013103568223	0.17806404040732	0.146475125740266	0.14455727435665	1.79063556177356e-07	2.80387256039749e-07	55	55	55	0.749423776378861
SLC7A7	14	22773222	22829820	ENSG00000155465.18	1.34581212340873	0.0218869559793161	0.178363114613281	0.0686209422206334	0.111509222617311	5.56586249236998e-06	6.91344591229783e-06	23	23	23	0.748694952516919
SRBD1	2	45388680	45612165	ENSG00000068784.12	1.3455014796248	0.03806485516785	0.178463343797239	0.0285435951503521	0.0533539731343962	0.00197997680680508	0.00149952539325091	24	25	25	0.748450974069484
LBX2-AS1	2	74502595	74504678	ENSG00000257702.3	1.34506317872833	0.0182682243219021	0.178604832805509	0.113614160083843	0.0591837295313802	0.00110309733673635	0.000885240010898808	55	55	55	0.748106793866462
RASGRP3	2	33436324	33564750	ENSG00000152689.17	-1.34377238479706	-0.0175626133332565	0.179022001997664	0.150739130487454	0.266875721983315	1.83310145925816e-13	6.3090213422213e-13	23	23	23	0.74709359047837
AF117829.1	8	89609409	89757727	ENSG00000251136.8	1.3436287969858	0.011667084027483	0.179068452616244	0.31383745738582	0.382845353859768	4.40447389704143e-20	3.24920043089552e-19	105	106	106	0.746980919240232
PARVG	22	44172956	44219533	ENSG00000138964.16	1.3427955346581	0.0219492518947923	0.179338189700133	0.0819931222252159	0.0594676625029721	0.00107212916059252	0.000864452459970197	45	45	45	0.746327218469185
ZNF57	19	2900898	2918476	ENSG00000171970.12	1.34231344599929	0.54824389970912	0.179494385510055	0.000100578365852369	0.0169252547806509	0.0843638319146126	0.0390651270700447	3	3	3	0.745949131376115
ZNF253	19	19865886	19894674	ENSG00000256771.3	1.34228753408083	0.0247639781236946	0.179502783785492	0.0648184719331203	0.0654095831943531	0.000590838053104722	0.000506517660043751	37	38	38	0.745928811858346
IDH3A	15	78131498	78171949	ENSG00000166411.13	-1.34148708569547	-0.028843510481187	0.179762359893018	0.0493104989285197	0.0418087695937543	0.00633436043890114	0.0042450459303785	26	27	27	0.745301239199361
NOV	8	119416306	119424353	ENSG00000136999.4	1.34030494535957	0.0521222240573968	0.180146224363947	0.0174862177903347	0.0243783343477458	0.037960888365919	0.0201059505155397	12	12	12	0.744374835706756
N4BP2	4	40056826	40158252	ENSG00000078177.13	1.33988600588141	0.0214275515027798	0.180282408399999	0.144971862332427	0.116024899168728	3.49943031404464e-06	4.48619577394054e-06	72	72	72	0.744046648804725
SNX4	3	125446644	125520197	ENSG00000114520.10	-1.3396020693546	-0.0234507789207138	0.180374750699831	0.0756697766623466	0.0286702256485336	0.0242574652339975	0.0137424182412355	71	71	71	0.743824256146614
MRPL30	2	99181079	99197626	ENSG00000185414.19	1.33957517118339	0.0260716901716095	0.180383500388431	0.0655639316439815	0.098495288933245	2.10215581116544e-05	2.37110808563991e-05	34	34	34	0.743803189731825
ZKSCAN1	7	100015572	100041689	ENSG00000106261.16	1.33928628290592	0.0392553018360605	0.180477492545567	0.0244094222261103	0.0385864004616442	0.00878132964059988	0.00565361998871796	32	32	32	0.743576951502096
AC011747.1	2	8600892	8622942	ENSG00000231083.1	1.33906596309594	0.0269531401771787	0.180549199839954	0.0448910676542127	0.108202670882064	7.81036296305111e-06	9.43909175141983e-06	16	16	16	0.743404431944232
AFDN-DT	6	167823876	167826709	ENSG00000198221.8	1.33887889521337	0.114272939629971	0.180610101268085	0.00694431532464891	0.0615935598718404	0.000866285547116994	0.000715851583692569	3	7	7	0.743257963865758
B3GNTL1	17	82942155	83051810	ENSG00000175711.8	1.33869379681483	0.0175721629871707	0.180670376530399	0.112728936031704	0.0906619446434564	4.65263780388123e-05	4.95750989112e-05	52	61	61	0.743113050339177
TAS2R4	7	141778442	141780819	ENSG00000127364.3	-1.33846413857513	-0.011225314079161	0.180745182980478	0.286055299110997	0.475461060599274	2.62499424378908e-26	4.23031471869639e-25	25	26	26	0.742933268212542
TPPP	5	659862	693395	ENSG00000171368.11	-1.33830396321689	-0.0334240238984663	0.180797370423894	0.0417686252302432	0.0709155327372967	0.000340062023628881	0.000306948169821221	17	20	20	0.742807890335751
ZNF614	19	52012765	52030240	ENSG00000142556.18	-1.33825654834711	-0.0235072163575879	0.180812821018896	0.0692662327977558	0.0209344785838957	0.0546779530896957	0.0272766214183399	56	56	56	0.742770777951675
ZNF606	19	57977053	58003349	ENSG00000166704.11	1.33815510528847	0.0341547277992365	0.180845880515736	0.0346279384439085	0.0390727523950126	0.0083582142902938	0.00540923713740676	25	25	25	0.742691379573971
FEZ2	2	36531805	36646087	ENSG00000171055.14	1.33781412962359	0.0286875946162879	0.180957034706531	0.0468663786324907	0.0659931011030635	0.000557252469028723	0.000480467577209372	18	18	18	0.742424529025287
AC107204.1	3	87089129	87157069	ENSG00000281392.1	1.33765089489592	0.0586665460179631	0.181010265322716	0.0108093264592137	0.0280135753498296	0.0259672319256574	0.0145594712073855	7	7	7	0.742296795039138
AP001505.1	21	44978832	44979274	ENSG00000276529.1	1.33709419513542	0.0199357078763187	0.181191891764559	0.0878541336496651	0.190118930001567	1.30994616642149e-09	2.7371942255777e-09	30	30	30	0.741861240658644
LINC00519	14	51304416	51328386	ENSG00000258955.1	1.33701109646091	0.0108487530720398	0.181219014776319	0.242118412942666	0.108323749486962	7.71417703154108e-06	9.34088615397793e-06	125	126	126	0.741796235030231
C17orf99	17	78146353	78166177	ENSG00000187997.11	-1.33663970924013	-0.0350777149885359	0.181340270630808	0.0334568589729049	0.0831918699137787	9.89342892308507e-05	9.96485946843713e-05	5	5	5	0.7415057404679
TRIM4	7	99876958	99919600	ENSG00000146833.15	1.33659225166991	0.0105647311007679	0.181355769600671	0.383984320375383	0.54558954523623	8.63127098778792e-32	3.34120606969799e-30	30	30	30	0.741468623343123
INPP1	2	190343470	190371665	ENSG00000151689.12	-1.33655132549152	-0.0209088889494771	0.181369136300025	0.0699146197452677	0.127372064322014	1.08234837115098e-06	1.50356174062354e-06	18	18	18	0.741436615153561
AC002451.1	7	95596682	95613719	ENSG00000231170.5	1.33641652474518	0.0183861234224674	0.181413168084257	0.121727930188651	0.165513070231841	1.91863416472411e-08	3.40790464614772e-08	34	34	34	0.741331192365387
ZNF33B	10	42574185	42638568	ENSG00000196693.14	-1.33608745824898	-0.0121871392161729	0.181520688829178	0.260889233424402	0.175233010805866	6.70047050812013e-09	1.27005073001399e-08	119	140	140	0.741073869072528
C18orf25	18	46173553	46266991	ENSG00000152242.10	1.33600593779856	0.067086089562034	0.181547332514446	0.00830204701715458	0.0220716707178088	0.0484391552865761	0.0246456594516136	7	7	7	0.741010127818383
LINC01678	21	44158740	44160076	ENSG00000225331.1	1.33586593397736	0.0183502939658706	0.181593097347189	0.108432966246124	0.203911505708434	2.81897554975635e-10	6.45034542001121e-10	30	30	30	0.74090066374996
RAD9A	11	67317871	67398410	ENSG00000172613.7	1.33532808085171	0.0119735140078728	0.181768991866968	0.263273037833502	0.236975252342494	6.4121721320814e-12	1.79814553635055e-11	86	86	86	0.74048020147516
HGS	17	81683326	81703138	ENSG00000185359.12	1.33532384980179	0.0161689372569098	0.181770376051391	0.189535205760091	0.0907500589693904	4.61133660363861e-05	4.91768881348112e-05	123	126	126	0.740476894302898
LRRC15	3	194355247	194369743	ENSG00000172061.8	-1.33517076076552	-0.0110678009337454	0.181820464261512	0.318724193668614	0.506012179313592	1.3351426877725e-28	2.93178295231046e-27	34	34	34	0.740357237639473
TUBB2B	6	3224261	3231730	ENSG00000137285.9	-1.33462460477304	-0.0290643949240705	0.181999240932864	0.0523346406114352	0.0616078566619845	0.000865044500860454	0.000714983396799562	33	33	33	0.739930423330067
ADA	20	44619522	44652233	ENSG00000196839.12	-1.33460950229326	-0.0451698282202813	0.182004186374455	0.024838787359551	0.0188369400791188	0.0685073042536451	0.0328488294628895	28	28	28	0.739918622463194
CREM	10	35126791	35212958	ENSG00000095794.19	-1.33442175388336	-0.850395241865624	0.182065674586912	8.6494606608923e-05	0.0276967800647202	0.0268359620204882	0.0149638828844467	1	1	1	0.739771925389421
LYL1	19	13099033	13103161	ENSG00000104903.4	1.33441902025064	0.0278519483125525	0.182066569974274	0.0615456121975309	0.0950959603184408	2.96888417098803e-05	3.2624849686791e-05	29	29	29	0.739769789562141
COP1	1	175944831	176207493	ENSG00000143207.19	1.33417555353699	0.0272330745983812	0.182146329346751	0.0735895433996748	0.0396256262597115	0.00790223314331683	0.00515948928808314	64	64	64	0.739579576332653
STUB1	16	680224	682870	ENSG00000103266.10	-1.3340407114824	-0.0278191304372234	0.182190514574563	0.0684510360777557	0.0420035238352967	0.00621077687939819	0.00417505261982827	46	48	48	0.73947423754502
AC015908.2	17	10844674	10880895	ENSG00000263508.5	-1.33391161824195	-0.0392998264418615	0.18223282347098	0.0233520788239866	0.0270243441031144	0.0287805744066303	0.0159041418409298	13	13	13	0.739373395922579
PADI4	1	17308195	17364004	ENSG00000159339.13	1.33280158641874	0.014864734071349	0.182596924993312	0.181626470362227	0.309841949502791	8.64816893011277e-16	4.00408745162809e-15	24	24	24	0.738506540436336
MYOM1	18	3066807	3220108	ENSG00000101605.12	1.33175318964058	0.00960897497342723	0.182941304601756	0.395965664536865	0.326144441745461	1.04174341807861e-16	5.32923595451429e-16	107	108	108	0.737688228173663
SAP30BP	17	75667116	75708062	ENSG00000161526.14	1.33159294186445	0.0385378577024105	0.182993985519054	0.0272595988487364	0.0425625222749895	0.00586941667898999	0.00397388523482495	13	13	13	0.737563184033567
GTF2H4	6	30908184	30914106	ENSG00000213780.10	1.33065039689043	0.0177796714544505	0.18330407157617	0.137595975923848	0.136237457071063	4.29324381490962e-07	6.37688708894945e-07	35	35	35	0.736827888319699
WNT3	17	46762506	46833154	ENSG00000108379.9	-1.33005283673662	-0.0310585218073667	0.183500863294327	0.0453876942492337	0.0603498847114473	0.000981349441848556	0.000798804438231452	18	18	18	0.736361888234341
AC004889.1	7	144194858	144280547	ENSG00000244198.5	-1.3300172231403	-0.0364097095767537	0.183512596695093	0.0288082056576067	0.0643666782805137	0.000655981018414693	0.000556990977619703	61	66	66	0.736334119491426
FO681492.1	10	47750864	47763592	ENSG00000277758.4	-1.32999465645068	-1.23856214984186	0.183520031896406	7.40308277488578e-05	0.187132653901834	1.82124814814545e-09	3.74514463032205e-09	2	23	23	0.736316523960941
S100A10	1	151982915	151994390	ENSG00000197747.8	-1.32968142786283	-0.0134571331499195	0.183623256504788	0.242018600255518	0.316517114982111	3.65698592976914e-16	1.7764133957016e-15	95	96	96	0.73607231479022
AL136526.1	13	100537365	100539567	ENSG00000280169.1	1.32941916091587	0.0315907967193056	0.183709719759571	0.0441029401480384	0.0294427896655058	0.0223931214135282	0.0128529950124873	41	42	42	0.735867865325787
PDE8B	5	77210449	77429807	ENSG00000113231.13	-1.32933936194558	-0.0244196008386783	0.18373603358908	0.0626394066163313	0.152663130336717	7.58831900271316e-08	1.24317197284982e-07	11	11	11	0.735805663213672
C1orf115	1	220689845	220699157	ENSG00000162817.6	-1.32909323905887	-0.021183117257314	0.183817210561268	0.0769119615547872	0.0699675120505798	0.000374009788420726	0.000335653775555042	86	86	86	0.73561382863072
EID1	15	48877886	48880183	ENSG00000255302.4	-1.32893024798325	-0.128548392126777	0.183870983373442	0.00186846105750245	0.0186697007943679	0.0697588004843409	0.0333424703334134	6	6	6	0.735486801240907
CTNS	17	3636468	3661542	ENSG00000040531.14	1.32870034512473	0.0333403872907289	0.183946851030535	0.0457750903952384	0.117468265877292	3.01599873027872e-06	3.89838979615308e-06	8	8	8	0.735307642417078
STK16	2	219245455	219250337	ENSG00000115661.13	-1.32856260488843	-0.016934501970073	0.183992316240414	0.153351949814936	0.0786105379674705	0.000156938143079582	0.000151566247142866	90	90	90	0.735200313316912
SMAGP	12	51244558	51270890	ENSG00000170545.16	1.32779319277209	0.0383507876241186	0.184246436378225	0.0240223848924504	0.038919886958863	0.0084889299542352	0.00548721298494881	29	29	29	0.734600903339953
[truncated: 6,550 more rows]
